# Supplementary material for: Conservation and divergence of canonical and non-canonical imprinting in murids
Source: Genome Biol. 2023 Mar 14;24:48. doi: 10.1186/s13059-023-02869-1 (PMC10012579; doi:10.1186/s13059-023-02869-1)
Supplement: Supplementary file 2 — Additional file 2: Table S1. Data displayed in figure panels. [file 13059_2023_2869_MOESM2_ESM.xlsx]

## Sheet: 1b
chr	start	end	strand	name	ID	exon length	Adult blood expression (RPKM)	EPC paternal ratio (average)	EPC allelic t-test	Number of EPC samples in which the gene is informative (RPKM>1, allelic RPM>1, 23433 informative genes total)	EPC allelic padj	EPC bias index	EPC imprinted index (padj0.05, n6)	EPC imprinted index (padj0.01, n6)	Gene is expressed in blood index (RPKM>1)	Statistical significance filter	Final index	EPC paternal ratio crosses BF and BW	EPC paternal ratio crosses FB and WB
chr1	1734862	1768029	-	NM_013073.3	NM_013073.3	2679	95.176	0.424877	0.6039	11	14151.2	EPC_bi	0	0	blood_expr	0	EB_bi_EPC_bi_blood_expr_0	0.758596	0.146778
chr1	1736275	1768029	-	MSTRG.7.2	MSTRG.7.2	1219	89.3393	0.419785	0.588653	11	13793.9	EPC_bi	0	0	blood_expr	0	EB_bi_EPC_bi_blood_expr_0	0.766531	0.13083
chr1	1989529	2017574	-	MSTRG.13.1	MSTRG.13.1	13561	13.979	0.510958	0.46695	11	10942	EPC_bi	0	0	blood_expr	0	EB_bi_EPC_bi_blood_expr_0	0.483679	0.533691
chr1	1999573	2017574	-	NM_001012062.1	NM_001012062.1	4507	35.759	0.492878	0.808283	11	18940.5	EPC_bi	0	0	blood_expr	0	EB_bi_EPC_bi_blood_expr_0	0.458571	0.521466
chr1	2782904	2950749	-	XM_003748645.4	XM_003748645.4	7878	0.0618058	0.424885	0.126122	11	2955.42	EPC_bi	0	0	0	0	EB_bi_EPC_bi_0_0	0.502889	0.359881
chr1	3858916	4011684	-	XM_006227623.3	XM_006227623.3	7240	13.0021	0.488668	0.963498	11	22577.7	EPC_bi	0	0	blood_expr	0	EB_bi_EPC_bi_blood_expr_0	0.467333	0.506447
chr1	3858916	4011684	-	XM_006227624.3	XM_006227624.3	7192	13.0889	0.488483	0.966447	11	22646.8	EPC_bi	0	0	blood_expr	0	EB_bi_EPC_bi_blood_expr_0	0.466927	0.506447
chr1	3858916	4011684	-	XM_008758629.2	XM_008758629.2	7081	13.2253	0.487059	0.988895	11	23172.8	EPC_bi	0	0	blood_expr	0	EB_bi_EPC_bi_blood_expr_0	0.464374	0.505962
chr1	3858916	4011684	-	XM_008758628.2	XM_008758628.2	7132	13.1762	0.488483	0.966447	11	22646.8	EPC_bi	0	0	blood_expr	0	EB_bi_EPC_bi_blood_expr_0	0.466927	0.506447
chr1	3861952	4011511	-	NM_030843.2	NM_030843.2	3839	15.7271	0.490127	0.96038	11	22504.6	EPC_bi	0	0	blood_expr	0	EB_bi_EPC_bi_blood_expr_0	0.454792	0.519572
chr1	3862090	4011161	-	NM_178346.1	NM_178346.1	3300	16.4761	0.427864	0.456251	6	10691.3	EPC_bi	0	0	blood_expr	0	EB_bi_EPC_bi_blood_expr_0	0.29183	0.563898
chr1	3862090	4011161	-	NM_178345.1	NM_178345.1	3459	15.8595	0.433254	0.489295	6	11465.7	EPC_bi	0	0	blood_expr	0	EB_bi_EPC_bi_blood_expr_0	0.300902	0.565606
chr1	5240138	5313064	+	MSTRG.16.1	MSTRG.16.1	6987	2.71781	0.515671	0.296884	11	6956.88	EPC_bi	0	0	blood_expr	0	EB_bi_EPC_bi_blood_expr_0	0.459961	0.562096
chr1	5240138	5313064	+	XM_006227639.2	XM_006227639.2	6990	2.71664	0.515689	0.296713	11	6952.88	EPC_bi	0	0	blood_expr	0	EB_bi_EPC_bi_blood_expr_0	0.460037	0.562065
chr1	5240179	5313064	+	NM_001107470.1	NM_001107470.1	7006	2.7336	0.51544	0.300209	11	7034.81	EPC_bi	0	0	blood_expr	0	EB_bi_EPC_bi_blood_expr_0	0.459865	0.561753
chr1	5366118	5389774	+	XM_006227640.3	XM_006227640.3	4954	4.84875	0.507451	0.633807	9	14852	EPC_bi	0	0	blood_expr	0	EB_bi_EPC_bi_blood_expr_0	0.598383	0.434706
chr1	5366378	5389774	+	NM_001007690.1	NM_001007690.1	4911	4.65986	0.512747	0.562769	9	13187.4	EPC_bi	0	0	blood_expr	0	EB_bi_EPC_bi_blood_expr_0	0.605733	0.438359
chr1	6451808	6832770	-	XM_017588826.1	XM_017588826.1	13036	9.94778	0.513342	0.0098626	11	231.11	EPC_bi	0	0	blood_expr	0	EB_bi_EPC_bi_blood_expr_0	0.528714	0.500532
chr1	6451808	6696898	-	XM_008758598.2	XM_008758598.2	5897	9.63298	0.514447	0.0112528	11	263.687	EPC_bi	0	0	blood_expr	0	EB_bi_EPC_bi_blood_expr_0	0.524809	0.505811
chr1	6451808	6905681	-	XM_008758595.2	XM_008758595.2	14624	9.20051	0.513251	0.0103487	11	242.502	EPC_bi	0	0	blood_expr	0	EB_bi_EPC_bi_blood_expr_0	0.528527	0.50052
chr1	6451808	6917636	-	XM_008758596.2	XM_008758596.2	12609	10.5936	0.513302	0.00963898	11	225.87	EPC_bi	0	0	blood_expr	0	EB_bi_EPC_bi_blood_expr_0	0.528596	0.500558
chr1	6451808	6626093	-	XM_008758599.2	XM_008758599.2	5377	10.5646	0.516903	0.00347139	11	81.345	EPC_bi	0	0	blood_expr	0	EB_bi_EPC_bi_blood_expr_0	0.524558	0.510525
chr1	6451808	6905681	-	XM_006227637.3	XM_006227637.3	14663	9.17604	0.513245	0.0103636	11	242.851	EPC_bi	0	0	blood_expr	0	EB_bi_EPC_bi_blood_expr_0	0.52851	0.500525
chr1	6451808	6969464	-	XM_008758593.1	XM_008758593.1	12544	10.6485	0.513038	0.00970769	11	227.48	EPC_bi	0	0	blood_expr	0	EB_bi_EPC_bi_blood_expr_0	0.528248	0.500364
chr1	6451808	6969839	-	XM_008758594.2	XM_008758594.2	12446	10.7454	0.513171	0.00996879	11	233.599	EPC_bi	0	0	blood_expr	0	EB_bi_EPC_bi_blood_expr_0	0.528483	0.50041
chr1	6451808	6784940	-	MSTRG.20.1	MSTRG.20.1	9815	7.47432	0.518699	0.00220869	11	51.7562	EPC_bi	0	0	blood_expr	0	EB_bi_EPC_bi_blood_expr_0	0.53609	0.504206
chr1	6451808	6784940	-	MSTRG.20.2	MSTRG.20.2	9831	7.46216	0.518704	0.00220632	11	51.7008	EPC_bi	0	0	blood_expr	0	EB_bi_EPC_bi_blood_expr_0	0.536093	0.504213
chr1	6453548	6970040	-	NM_013070.1	NM_013070.1	10705	9.02099	0.512329	0.0146818	11	344.039	EPC_bi	0	0	blood_expr	0	EB_bi_EPC_bi_blood_expr_0	0.527465	0.499716
chr1	7323042	7335766	-	NM_001014157.1	NM_001014157.1	1716	22.9833	0.489962	0.831894	11	19493.8	EPC_bi	0	0	blood_expr	0	EB_bi_EPC_bi_blood_expr_0	0.526479	0.459532
chr1	7658918	7673663	+	NM_001004218.1	NM_001004218.1	1602	10.9417	0.498063	0.863306	11	20229.9	EPC_bi	0	0	blood_expr	0	EB_bi_EPC_bi_blood_expr_0	0.672693	0.352537
chr1	7685208	7726238	-	NM_031350.1	NM_031350.1	1935	23.9888	0.518948	0.480122	11	11250.7	EPC_bi	0	0	blood_expr	0	EB_bi_EPC_bi_blood_expr_0	0.502559	0.532607
chr1	7726446	7745132	+	NM_001115028.1	NM_001115028.1	3209	9.71081	0.496827	0.878066	6	20575.7	EPC_bi	0	0	blood_expr	0	EB_bi_EPC_bi_blood_expr_0	0.356974	0.63668
chr1	7726462	7745132	+	MSTRG.26.2	MSTRG.26.2	3032	10.1171	0.496768	0.878654	6	20589.5	EPC_bi	0	0	blood_expr	0	EB_bi_EPC_bi_blood_expr_0	0.357007	0.636528
chr1	8593341	8751540	-	XM_218313.9	XM_218313.9	6884	1.32029	0.561713	0.0235293	11	551.363	EPC_bi	0	0	blood_expr	#DIV/0!	#DIV/0!	0.648546	0.489352
chr1	8595743	8751540	-	XM_006227647.3	XM_006227647.3	4398	0.811879	0.567165	0.0179292	11	420.136	EPC_bi	0	0	0	#DIV/0!	#DIV/0!	0.654716	0.494205
chr1	8596002	8751540	-	XM_017589821.1	XM_017589821.1	4219	0.730917	0.566174	0.0188598	11	441.942	EPC_bi	0	0	0	#DIV/0!	#DIV/0!	0.653988	0.492995
chr1	8596041	8751540	-	XM_017589822.1	XM_017589822.1	4230	0.652277	0.565968	0.0189568	11	444.216	EPC_bi	0	0	0	#DIV/0!	#DIV/0!	0.653588	0.492951
chr1	11903551	11914539	-	MSTRG.33.1	MSTRG.33.1	10325	4.90443	0.533333	0.726823	11	17031.7	EPC_bi	0	0	blood_expr	0	EB_bi_EPC_bi_blood_expr_0	0.0826711	0.908885
chr1	11949545	11973072	-	XR_001835526.1	XR_001835526.1	15757	1.45234	0.50043	0.924263	6	21658.3	EPC_bi	0	0	blood_expr	0	EB_bi_EPC_bi_blood_expr_0	0.815207	0.185653
chr1	12823362	12825806	+	NM_053698.2	NM_053698.2	1969	49.5396	0.485854	0.98584	6	23101.2	EPC_bi	0	0	blood_expr	0	EB_bi_EPC_bi_blood_expr_0	0.431193	0.540515
chr1	13036908	13050644	-	NM_001107514.1	NM_001107514.1	4794	33.4151	0.375461	0.238544	6	5589.79	EPC_bi	0	0	blood_expr	#DIV/0!	#DIV/0!	0.231212	0.51971
chr1	13164343	13165778	+	XR_001835534.1	XR_001835534.1	856	9.29065	0.479011	0.940247	6	22032.8	EPC_bi	0	0	blood_expr	0	EB_bi_EPC_bi_blood_expr_0	0.276092	0.68193
chr1	13165582	13176308	-	MSTRG.39.1	MSTRG.39.1	995	50.2402	0.486235	0.998168	6	23390.1	EPC_bi	0	0	blood_expr	0	EB_bi_EPC_bi_blood_expr_0	0.387526	0.584945
chr1	13165582	13175793	-	NM_001099647.1	NM_001099647.1	699	71.515	0.486526	0.997171	6	23366.7	EPC_bi	0	0	blood_expr	0	EB_bi_EPC_bi_blood_expr_0	0.388106	0.584945
chr1	13212142	13298347	+	MSTRG.40.2	MSTRG.40.2	2712	19.2704	0.465262	0.513613	6	12035.5	EPC_bi	0	0	blood_expr	0	EB_bi_EPC_bi_blood_expr_0	0.441137	0.489386
chr1	13212142	13298347	+	MSTRG.40.1	MSTRG.40.1	2796	18.8075	0.465253	0.513261	6	12027.2	EPC_bi	0	0	blood_expr	0	EB_bi_EPC_bi_blood_expr_0	0.441119	0.489386
chr1	13262048	13298347	+	NM_001106264.1	NM_001106264.1	2460	20.7826	0.46551	0.520073	6	12186.9	EPC_bi	0	0	blood_expr	0	EB_bi_EPC_bi_blood_expr_0	0.44131	0.489709
chr1	13472693	13705364	+	XM_017589823.1	XM_017589823.1	5878	0.0552235	0.532277	0.0216857	6	508.162	EPC_bi	0	0	0	0	EB_bi_EPC_bi_0_0	0.561328	0.503226
chr1	13472694	13705364	+	XM_017589824.1	XM_017589824.1	5745	0.056502	0.532073	0.0215033	6	503.887	EPC_bi	0	0	0	0	EB_bi_EPC_bi_0_0	0.560922	0.503225
chr1	13567117	13705364	+	XM_006227668.3	XM_006227668.3	8361	0.0388236	0.532316	0.0153339	6	359.32	EPC_bi	0	0	0	0	EB_bi_EPC_bi_0_0	0.559199	0.505433
chr1	13567117	13705364	+	XM_002728626.5	XM_002728626.5	8229	0.0394463	0.53211	0.0151887	6	355.916	EPC_bi	0	0	0	0	EB_bi_EPC_bi_0_0	0.558786	0.505433
chr1	13570096	13705364	+	XM_006227671.3	XM_006227671.3	6839	0.0474637	0.531939	0.019914	6	466.644	EPC_bi	0	0	0	0	EB_bi_EPC_bi_0_0	0.560824	0.503053
chr1	13594611	13705364	+	XM_006227670.3	XM_006227670.3	6196	0.0523893	0.532194	0.0217062	6	508.642	EPC_bi	0	0	0	0	EB_bi_EPC_bi_0_0	0.56195	0.502438
chr1	13637751	13705364	+	XM_002728625.5	XM_002728625.5	7531	0.0431024	0.533867	0.0129801	6	304.162	EPC_bi	0	0	0	0	EB_bi_EPC_bi_0_0	0.560899	0.506835
chr1	19227117	19376301	-	NM_001170575.1	NM_001170575.1	2288	30.8572	0.473451	0.842605	7	19744.8	EPC_bi	0	0	blood_expr	0	EB_bi_EPC_bi_blood_expr_0	0.362734	0.517739
chr1	20881813	20965531	-	MSTRG.62.1	MSTRG.62.1	8558	7.39633	0.573062	0.474037	10	11108.1	EPC_bi	0	0	blood_expr	0	EB_bi_EPC_bi_blood_expr_0	0.81994	0.326183
chr1	20881813	21048890	-	MSTRG.62.2	MSTRG.62.2	4559	13.8129	0.572123	0.478932	10	11222.8	EPC_bi	0	0	blood_expr	0	EB_bi_EPC_bi_blood_expr_0	0.822916	0.321329
chr1	20881813	20989132	-	MSTRG.62.3	MSTRG.62.3	8950	7.09051	0.572521	0.476826	10	11173.5	EPC_bi	0	0	blood_expr	0	EB_bi_EPC_bi_blood_expr_0	0.818361	0.326681
chr1	20881819	21004415	-	XM_017589847.1	XM_017589847.1	6901	9.36041	0.565753	0.511716	10	11991	EPC_bi	0	0	blood_expr	0	EB_bi_EPC_bi_blood_expr_0	0.812617	0.31889
chr1	20881819	20976952	-	XM_017589846.1	XM_017589846.1	4706	13.5884	0.571954	0.479933	10	11246.3	EPC_bi	0	0	blood_expr	0	EB_bi_EPC_bi_blood_expr_0	0.820485	0.323423
chr1	20881819	20998360	-	XM_017589858.1	XM_017589858.1	4463	14.1101	0.571388	0.482687	10	11310.8	EPC_bi	0	0	blood_expr	0	EB_bi_EPC_bi_blood_expr_0	0.821386	0.321391
chr1	20881819	20966788	-	XM_017589845.1	XM_017589845.1	5024	12.7283	0.571954	0.479933	10	11246.3	EPC_bi	0	0	blood_expr	0	EB_bi_EPC_bi_blood_expr_0	0.820485	0.323423
chr1	20881819	20998360	-	XM_017589857.1	XM_017589857.1	4616	13.1853	0.570623	0.486603	10	11402.6	EPC_bi	0	0	blood_expr	0	EB_bi_EPC_bi_blood_expr_0	0.820065	0.321181
chr1	20881819	20997897	-	XM_017589844.1	XM_017589844.1	4577	13.9714	0.571822	0.480555	10	11260.8	EPC_bi	0	0	blood_expr	0	EB_bi_EPC_bi_blood_expr_0	0.820578	0.323066
chr1	20881819	20998360	-	XM_017589843.1	XM_017589843.1	5157	12.463	0.570623	0.486603	10	11402.6	EPC_bi	0	0	blood_expr	0	EB_bi_EPC_bi_blood_expr_0	0.820065	0.321181
chr1	20881819	20998360	-	XM_017589856.1	XM_017589856.1	4673	13.6149	0.571388	0.482687	10	11310.8	EPC_bi	0	0	blood_expr	0	EB_bi_EPC_bi_blood_expr_0	0.821386	0.321391
chr1	20881819	21067713	-	XM_017589842.1	XM_017589842.1	4733	13.6137	0.519958	0.78025	11	18283.6	EPC_bi	0	0	blood_expr	0	EB_bi_EPC_bi_blood_expr_0	0.820485	0.269519
chr1	20881819	20998360	-	XM_017589855.1	XM_017589855.1	4739	12.98	0.570623	0.486603	10	11402.6	EPC_bi	0	0	blood_expr	0	EB_bi_EPC_bi_blood_expr_0	0.820065	0.321181
chr1	20881819	20998360	-	XM_017589854.1	XM_017589854.1	4763	13.3917	0.570623	0.486603	10	11402.6	EPC_bi	0	0	blood_expr	0	EB_bi_EPC_bi_blood_expr_0	0.820065	0.321181
chr1	20881819	20972613	-	XM_017589841.1	XM_017589841.1	4898	13.0557	0.571768	0.480943	10	11269.9	EPC_bi	0	0	blood_expr	0	EB_bi_EPC_bi_blood_expr_0	0.820054	0.323482
chr1	20881819	20998360	-	XM_017589853.1	XM_017589853.1	4820	13.267	0.570623	0.486603	10	11402.6	EPC_bi	0	0	blood_expr	0	EB_bi_EPC_bi_blood_expr_0	0.820065	0.321181
chr1	20881819	20998360	-	XM_017589840.1	XM_017589840.1	4988	12.8202	0.570623	0.486603	10	11402.6	EPC_bi	0	0	blood_expr	0	EB_bi_EPC_bi_blood_expr_0	0.820065	0.321181
chr1	20881819	20998360	-	XM_017589852.1	XM_017589852.1	4865	13.0442	0.570623	0.486603	10	11402.6	EPC_bi	0	0	blood_expr	0	EB_bi_EPC_bi_blood_expr_0	0.820065	0.321181
chr1	20881819	20998360	-	XM_017589864.1	XM_017589864.1	3779	14.8172	0.571388	0.482687	10	11310.8	EPC_bi	0	0	blood_expr	0	EB_bi_EPC_bi_blood_expr_0	0.821386	0.321391
chr1	20881819	20998360	-	XM_017589851.1	XM_017589851.1	4889	12.7478	0.570623	0.486603	10	11402.6	EPC_bi	0	0	blood_expr	0	EB_bi_EPC_bi_blood_expr_0	0.820065	0.321181
chr1	20881819	20998360	-	XM_017589850.1	XM_017589850.1	4898	13.0226	0.571388	0.482687	10	11310.8	EPC_bi	0	0	blood_expr	0	EB_bi_EPC_bi_blood_expr_0	0.821386	0.321391
chr1	20881819	20998360	-	XM_017589863.1	XM_017589863.1	3902	14.5165	0.571388	0.482687	10	11310.8	EPC_bi	0	0	blood_expr	0	EB_bi_EPC_bi_blood_expr_0	0.821386	0.321391
chr1	20881819	21067713	-	XM_017589862.1	XM_017589862.1	4005	15.1563	0.520656	0.775846	11	18180.4	EPC_bi	0	0	blood_expr	0	EB_bi_EPC_bi_blood_expr_0	0.821804	0.269699
chr1	20881819	20998360	-	XM_017589860.1	XM_017589860.1	4214	14.3661	0.571388	0.482687	10	11310.8	EPC_bi	0	0	blood_expr	0	EB_bi_EPC_bi_blood_expr_0	0.821386	0.321391
chr1	20881819	20998360	-	XM_017589861.1	XM_017589861.1	4091	14.6393	0.571388	0.482687	10	11310.8	EPC_bi	0	0	blood_expr	0	EB_bi_EPC_bi_blood_expr_0	0.821386	0.321391
chr1	20881819	20998360	-	XM_017589849.1	XM_017589849.1	4925	12.9842	0.570623	0.486603	10	11402.6	EPC_bi	0	0	blood_expr	0	EB_bi_EPC_bi_blood_expr_0	0.820065	0.321181
chr1	29225726	29386642	+	XM_006227758.3	XM_006227758.3	4899	4.04181	0.489043	0.964595	6	22603.4	EPC_bi	0	0	blood_expr	0	EB_bi_EPC_bi_blood_expr_0	0.583195	0.394892
chr1	29225726	29386642	+	XM_008758675.2	XM_008758675.2	4866	4.06922	0.489125	0.963543	6	22578.7	EPC_bi	0	0	blood_expr	0	EB_bi_EPC_bi_blood_expr_0	0.583357	0.394892
chr1	29225841	29386642	+	XM_017589870.1	XM_017589870.1	4908	3.96826	0.501746	0.820201	6	19219.8	EPC_bi	0	0	blood_expr	0	EB_bi_EPC_bi_blood_expr_0	0.605577	0.397915
chr1	29915442	29920598	+	NM_001246319.1	NM_001246319.1	1601	4.35914	0.509567	0.428121	6	10032.2	EPC_bi	0	0	blood_expr	0	EB_bi_EPC_bi_blood_expr_0	0.549199	0.469934
chr1	31527585	31528679	.	MSTRG.85.1	MSTRG.85.1	1094	0.890139	0.499515	0.955236	6	22384	EPC_bi	0	0	0	0	EB_bi_EPC_bi_0_0	0.998369	0.000661392
chr1	31538087	31545573	-	XM_006227783.3	XM_006227783.3	2397	5.07828	0.561988	0.149542	6	3504.21	EPC_bi	0	0	blood_expr	0	EB_bi_EPC_bi_blood_expr_0	0.557523	0.566454
chr1	31539213	31545573	-	NM_198766.1	NM_198766.1	1271	4.34167	0.561834	0.254536	6	5964.54	EPC_bi	0	0	blood_expr	0	EB_bi_EPC_bi_blood_expr_0	0.53668	0.586988
chr1	31545630	31591852	+	MSTRG.87.1	MSTRG.87.1	9392	28.6344	0.501564	0.313387	6	7343.59	EPC_bi	0	0	blood_expr	0	EB_bi_EPC_bi_blood_expr_0	0.524817	0.47831
chr1	31545630	31576182	+	NM_130428.1	NM_130428.1	7858	23.4634	0.501771	0.399565	6	9363.01	EPC_bi	0	0	blood_expr	0	EB_bi_EPC_bi_blood_expr_0	0.531942	0.471599
chr1	31576182	31591852	+	NM_001107452.1	NM_001107452.1	1534	55.2292	0.501167	0.520049	6	12186.3	EPC_bi	0	0	blood_expr	0	EB_bi_EPC_bi_blood_expr_0	0.49266	0.509674
chr1	31576185	31591852	+	XM_006227784.3	XM_006227784.3	1525	55.5552	0.501708	0.503256	6	11792.8	EPC_bi	0	0	blood_expr	0	EB_bi_EPC_bi_blood_expr_0	0.492893	0.510523
chr1	31700952	31731726	+	NM_001024964.1	NM_001024964.1	2421	56.1118	0.475541	0.644147	11	15094.3	EPC_bi	0	0	blood_expr	0	EB_bi_EPC_bi_blood_expr_0	0.459071	0.489267
chr1	31700986	31731726	+	XM_006227767.3	XM_006227767.3	2539	53.504	0.474834	0.6271	11	14694.8	EPC_bi	0	0	blood_expr	0	EB_bi_EPC_bi_blood_expr_0	0.456933	0.489752
chr1	31701152	31731726	+	XM_006227768.3	XM_006227768.3	2831	47.9854	0.476927	0.681132	11	15961	EPC_bi	0	0	blood_expr	0	EB_bi_EPC_bi_blood_expr_0	0.46128	0.489966
chr1	31939611	31968120	-	NM_001107453.1	NM_001107453.1	2624	21.6485	0.48622	0.997053	11	23363.9	EPC_bi	0	0	blood_expr	0	EB_bi_EPC_bi_blood_expr_0	0.453691	0.513328
chr1	31939618	31968120	-	XM_006227786.2	XM_006227786.2	2641	21.5092	0.48622	0.997053	11	23363.9	EPC_bi	0	0	blood_expr	0	EB_bi_EPC_bi_blood_expr_0	0.453691	0.513328
chr1	31939618	31968120	-	XM_006227787.2	XM_006227787.2	2638	21.5336	0.486188	0.996323	11	23346.8	EPC_bi	0	0	blood_expr	0	EB_bi_EPC_bi_blood_expr_0	0.453691	0.513269
chr1	31939618	31968120	-	XM_006227785.2	XM_006227785.2	2701	21.0914	0.486543	0.995566	11	23329.1	EPC_bi	0	0	blood_expr	0	EB_bi_EPC_bi_blood_expr_0	0.453691	0.51392
chr1	31939618	31966623	-	XM_017589088.1	XM_017589088.1	3213	16.013	0.531752	0.536444	9	12570.5	EPC_bi	0	0	blood_expr	0	EB_bi_EPC_bi_blood_expr_0	0.475144	0.602511
chr1	31939620	31968120	-	MSTRG.92.6	MSTRG.92.6	3895	14.6676	0.489461	0.930934	11	21814.6	EPC_bi	0	0	blood_expr	0	EB_bi_EPC_bi_blood_expr_0	0.448596	0.523514
chr1	31967979	31987007	+	XM_008758681.1	XM_008758681.1	2230	1.45562	0.489732	0.941423	11	22060.4	EPC_bi	0	0	blood_expr	0	EB_bi_EPC_bi_blood_expr_0	0.369199	0.590175
chr1	31967981	32012923	+	NM_001011930.1	NM_001011930.1	1798	1.17348	0.493395	0.74628	11	17487.6	EPC_bi	0	0	blood_expr	0	EB_bi_EPC_bi_blood_expr_0	0.482941	0.502107
chr1	35280480	35322769	+	XM_225143.7	XM_225143.7	10692	4.12889	0.483921	0.902076	6	21138.3	EPC_bi	0	0	blood_expr	0	EB_bi_EPC_bi_blood_expr_0	0.520463	0.44738
chr1	36400055	36433238	+	XM_006227782.3	XM_006227782.3	4209	8.67616	0.5	0.953696	6	22347.9	EPC_bi	0	0	blood_expr	0	EB_bi_EPC_bi_blood_expr_0	1	0
chr1	36400442	36433238	+	NM_001107333.1	NM_001107333.1	3819	9.47718	0.5	0.953696	6	22347.9	EPC_bi	0	0	blood_expr	0	EB_bi_EPC_bi_blood_expr_0	1	0
chr1	42475790	42485999	-	NM_001025723.1	NM_001025723.1	1187	17.3651	0.489482	0.899773	11	21084.4	EPC_bi	0	0	blood_expr	0	EB_bi_EPC_bi_blood_expr_0	0.531007	0.454877
chr1	44016783	44172853	+	MSTRG.125.1	MSTRG.125.1	9369	7.55296	0.46233	0.879697	11	20613.9	EPC_bi	0	0	blood_expr	0	EB_bi_EPC_bi_blood_expr_0	0.99768	0.0162043
chr1	44017800	44120619	+	XM_006227858.3	XM_006227858.3	5871	12.6336	0.46222	0.879185	11	20601.9	EPC_bi	0	0	blood_expr	0	EB_bi_EPC_bi_blood_expr_0	0.997709	0.0159804
chr1	44019058	44120619	+	NM_139094.1	NM_139094.1	4779	15.1129	0.458795	0.863039	11	20223.6	EPC_bi	0	0	blood_expr	0	EB_bi_EPC_bi_blood_expr_0	0.997709	0.00969986
chr1	45923118	46233516	+	XM_017590420.1	XM_017590420.1	6752	18.1724	0.396118	0.125667	11	2944.75	EPC_bi	0	0	blood_expr	0	EB_bi_EPC_bi_blood_expr_0	0.471485	0.333312
chr1	45923227	46233516	+	MSTRG.129.2	MSTRG.129.2	6799	18.0468	0.396118	0.125667	11	2944.75	EPC_bi	0	0	blood_expr	0	EB_bi_EPC_bi_blood_expr_0	0.471485	0.333312
chr1	51147970	51148431	.	MSTRG.164.1	MSTRG.164.1	461	3.87271	0.467675	0.832178	10	19500.4	EPC_bi	0	0	blood_expr	0	EB_bi_EPC_bi_blood_expr_0	0.658512	0.276838
chr1	53122329	53152872	-	XM_008758774.2	XM_008758774.2	3140	10.8029	0.516952	0.484578	6	11355.1	EPC_bi	0	0	blood_expr	0	EB_bi_EPC_bi_blood_expr_0	0.459468	0.574437
chr1	53124057	53152872	-	NM_001101008.1	NM_001101008.1	1472	5.1822	0.527094	0.395976	6	9278.89	EPC_bi	0	0	blood_expr	0	EB_bi_EPC_bi_blood_expr_0	0.46252	0.591668
chr1	53174878	53192048	+	NM_001106210.1	NM_001106210.1	963	85.9543	0.550621	0.338746	6	7937.84	EPC_bi	0	0	blood_expr	0	EB_bi_EPC_bi_blood_expr_0	0.627988	0.473253
chr1	53713872	53861918	-	NM_013217.2	NM_013217.2	7276	2.29757	0.450047	0.723249	11	16947.9	EPC_bi	0	0	blood_expr	0	EB_bi_EPC_bi_blood_expr_0	0.692912	0.247659
chr1	53713890	54164003	-	MSTRG.171.3	MSTRG.171.3	3847	4.13454	0.476363	0.481469	6	11282.3	EPC_bi	0	0	blood_expr	0	EB_bi_EPC_bi_blood_expr_0	0.496494	0.456231
chr1	53713890	53796259	-	MSTRG.171.2	MSTRG.171.2	7279	2.27432	0.45007	0.723471	11	16953.1	EPC_bi	0	0	blood_expr	0	EB_bi_EPC_bi_blood_expr_0	0.693053	0.247585
chr1	53736442	53796259	-	MSTRG.171.4	MSTRG.171.4	2782	0.23336	0.472375	0.897074	11	21021.1	EPC_bi	0	0	0	0	EB_bi_EPC_bi_0_0	0.764461	0.22897
chr1	56949711	56952436	+	NM_001103356.2	NM_001103356.2	2543	18.9554	0.58057	0.390689	6	9155.02	EPC_bi	0	0	blood_expr	0	EB_bi_EPC_bi_blood_expr_0	0.375885	0.785255
chr1	56949711	56952436	+	XM_006227969.3	XM_006227969.3	2478	19.3872	0.58057	0.390689	6	9155.02	EPC_bi	0	0	blood_expr	0	EB_bi_EPC_bi_blood_expr_0	0.375885	0.785255
chr1	56949730	56952436	+	XM_006227970.2	XM_006227970.2	2454	19.5768	0.58057	0.390689	6	9155.02	EPC_bi	0	0	blood_expr	0	EB_bi_EPC_bi_blood_expr_0	0.375885	0.785255
chr1	57345558	57392114	+	XM_008758761.2	XM_008758761.2	4677	13.985	0.447969	0.210464	11	4931.8	EPC_bi	0	0	blood_expr	0	EB_bi_EPC_bi_blood_expr_0	0.498469	0.405885
chr1	57345559	57392114	+	XM_006231141.3	XM_006231141.3	4824	13.3569	0.446244	0.212652	11	4983.07	EPC_bi	0	0	blood_expr	0	EB_bi_EPC_bi_blood_expr_0	0.499618	0.401766
chr1	57345559	57392114	+	XM_006231142.3	XM_006231142.3	4871	13.7279	0.448333	0.221973	11	5201.49	EPC_bi	0	0	blood_expr	0	EB_bi_EPC_bi_blood_expr_0	0.499452	0.405734
chr1	57345648	57392114	+	MSTRG.188.4	MSTRG.188.4	4875	13.7166	0.448333	0.221973	11	5201.49	EPC_bi	0	0	blood_expr	0	EB_bi_EPC_bi_blood_expr_0	0.499452	0.405734
chr1	57345682	57392114	+	NM_001107466.3	NM_001107466.3	4841	13.8129	0.448333	0.221973	11	5201.49	EPC_bi	0	0	blood_expr	0	EB_bi_EPC_bi_blood_expr_0	0.499452	0.405734
chr1	57357171	57392114	+	XM_017589096.1	XM_017589096.1	3211	15.5175	0.459902	0.490788	11	11500.6	EPC_bi	0	0	blood_expr	0	EB_bi_EPC_bi_blood_expr_0	0.54874	0.385871
chr1	57491380	57509335	+	XM_006227980.3	XM_006227980.3	2700	7.93476	0.542433	0.513281	11	12027.7	EPC_bi	0	0	blood_expr	0	EB_bi_EPC_bi_blood_expr_0	0.357187	0.696805
chr1	57491380	57509335	+	XM_008758747.2	XM_008758747.2	3557	6.11427	0.500702	0.845609	11	19815.2	EPC_bi	0	0	blood_expr	0	EB_bi_EPC_bi_blood_expr_0	0.353999	0.622955
chr1	57491491	57509335	+	XM_008758748.1	XM_008758748.1	3761	5.69632	0.500008	0.851488	11	19952.9	EPC_bi	0	0	blood_expr	0	EB_bi_EPC_bi_blood_expr_0	0.355537	0.6204
chr1	57491642	57509335	+	NM_001004198.1	NM_001004198.1	2753	7.6641	0.543094	0.507163	11	11884.3	EPC_bi	0	0	blood_expr	0	EB_bi_EPC_bi_blood_expr_0	0.358811	0.696663
chr1	57512967	57518458	-	NM_031638.1	NM_031638.1	1134	59.9687	0.503503	0.704834	11	16516.4	EPC_bi	0	0	blood_expr	0	EB_bi_EPC_bi_blood_expr_0	0.404738	0.585808
chr1	57555214	57572440	+	XR_001835624.1	XR_001835624.1	2152	3.69554	0.447029	0.657727	6	15412.5	EPC_bi	0	0	blood_expr	#DIV/0!	#DIV/0!	0.603724	0.290333
chr1	57555214	57564878	+	XR_001835623.1	XR_001835623.1	1703	6.00412	0.462798	0.750813	7	17593.8	EPC_bi	0	0	blood_expr	0	EB_bi_EPC_bi_blood_expr_0	0.590042	0.293139
chr1	57555224	57562146	+	XR_350079.2	XR_350079.2	1247	7.28862	0.48952	0.965802	8	22631.6	EPC_bi	0	0	blood_expr	0	EB_pat_imprint_EPC_bi_blood_expr_0	0.556691	0.422349
chr1	57690791	57757686	+	MSTRG.195.1	MSTRG.195.1	7726	10.6927	0.494398	0.743974	11	17433.6	EPC_bi	0	0	blood_expr	0	EB_bi_EPC_bi_blood_expr_0	0.514537	0.477616
chr1	57692827	57757686	+	NM_001107465.1	NM_001107465.1	7312	11.2981	0.494398	0.743974	11	17433.6	EPC_bi	0	0	blood_expr	0	EB_bi_EPC_bi_blood_expr_0	0.514537	0.477616
chr1	57794045	57815495	-	XM_017589903.1	XM_017589903.1	4431	3.29659	0.493427	0.924461	10	21662.9	EPC_bi	0	0	blood_expr	0	EB_bi_EPC_bi_blood_expr_0	0.319398	0.609446
chr1	57794045	57819941	-	XM_006227982.3	XM_006227982.3	4712	2.96222	0.493427	0.924461	10	21662.9	EPC_bi	0	0	blood_expr	0	EB_bi_EPC_bi_blood_expr_0	0.319398	0.609446
chr1	57794045	57819941	-	XM_006227983.3	XM_006227983.3	4759	2.93296	0.493427	0.924461	10	21662.9	EPC_bi	0	0	blood_expr	0	EB_bi_EPC_bi_blood_expr_0	0.319398	0.609446
chr1	59130007	59146457	+	NM_001009687.1	NM_001009687.1	1790	17.8623	0.50764	0.111671	11	2616.79	EPC_bi	0	0	blood_expr	0	EB_bi_EPC_bi_blood_expr_0	0.509769	0.505866
chr1	59289391	59383506	-	XM_017588728.1	XM_017588728.1	11258	0.245082	0.484082	0.944231	6	22126.2	EPC_bi	0	0	0	0	EB_bi_EPC_bi_0_0	0.509709	0.458454
chr1	59289391	59384540	-	XM_008758818.2	XM_008758818.2	11446	0.297776	0.461123	0.547495	6	12829.5	EPC_bi	0	0	0	0	EB_bi_EPC_bi_0_0	0.532587	0.38966
chr1	59297450	59384540	-	NM_001113403.1	NM_001113403.1	3387	1.0063	0.459134	0.506347	6	11865.2	EPC_bi	0	0	blood_expr	0	EB_bi_EPC_bi_blood_expr_0	0.527695	0.390572
chr1	59304646	59384540	-	NM_133574.1	NM_133574.1	3333	0.876518	0.459134	0.506347	6	11865.2	EPC_bi	0	0	0	0	EB_bi_EPC_bi_0_0	0.527695	0.390572
chr1	60717385	60736629	+	NM_057140.1	NM_057140.1	2208	90.7068	0.488349	0.881556	11	20657.5	EPC_bi	0	0	blood_expr	0	EB_bi_EPC_bi_blood_expr_0	0.479689	0.495565
chr1	61246349	61249843	.	MSTRG.203.1	MSTRG.203.1	3494	7.94323	0.470057	0.766867	6	17970	EPC_bi	0	0	blood_expr	0	EB_bi_EPC_bi_blood_expr_0	0.44817	0.491943
chr1	61348288	61377590	+	NM_001107468.1	NM_001107468.1	2536	5.05594	0.559159	0.487115	6	11414.6	EPC_bi	0	0	blood_expr	0	EB_bi_EPC_bi_blood_expr_0	0.423478	0.694841
chr1	61434164	61456654	+	XM_017589905.1	XM_017589905.1	5804	2.321	0.420043	0.548743	7	12858.7	EPC_bi	0	0	blood_expr	#DIV/0!	#DIV/0!	0.681929	0.223629
chr1	61724091	61741787	+	XM_008758828.2	XM_008758828.2	6921	1.12563	0.493359	0.9204	6	21567.7	EPC_bi	0	0	blood_expr	0	EB_bi_EPC_bi_blood_expr_0	0.588845	0.397874
chr1	62112200	62119267	-	XM_008758832.2	XM_008758832.2	3833	1.5667	0.421744	0.388968	6	9114.68	EPC_bi	0	0	blood_expr	0	EB_bi_EPC_bi_blood_expr_0	0.288819	0.554669
chr1	62133862	62174982	+	XM_006228093.3	XM_006228093.3	3131	3.00655	0.544971	0.340644	6	7982.31	EPC_bi	0	0	blood_expr	0	EB_bi_EPC_bi_blood_expr_0	0.544033	0.545909
chr1	62133862	62174982	+	XM_006228091.3	XM_006228091.3	3323	2.88168	0.544322	0.316017	6	7405.22	EPC_bi	0	0	blood_expr	0	EB_bi_EPC_bi_blood_expr_0	0.551703	0.536941
chr1	62134582	62174982	+	XM_008758831.2	XM_008758831.2	2649	3.3698	0.534042	0.425322	6	9966.57	EPC_bi	0	0	blood_expr	0	EB_bi_EPC_bi_blood_expr_0	0.533236	0.534849
chr1	62142549	62174982	+	XM_006228092.3	XM_006228092.3	2682	3.26782	0.53695	0.430901	6	10097.3	EPC_bi	0	0	blood_expr	0	EB_bi_EPC_bi_blood_expr_0	0.529423	0.544477
chr1	62161755	62174982	+	XM_006228094.3	XM_006228094.3	2490	3.5198	0.53603	0.443129	6	10383.8	EPC_bi	0	0	blood_expr	0	EB_bi_EPC_bi_blood_expr_0	0.529006	0.543055
chr1	63813160	63836330	+	XM_008758873.1	XM_008758873.1	3521	1.38286	0.482147	0.977548	6	22906.9	EPC_bi	0	0	blood_expr	0	EB_bi_EPC_bi_blood_expr_0	0.787026	0.177268
chr1	63833395	63836330	+	MSTRG.206.2	MSTRG.206.2	2793	1.74331	0.482147	0.977548	6	22906.9	EPC_bi	0	0	blood_expr	0	EB_bi_EPC_bi_blood_expr_0	0.787026	0.177268
chr1	64114686	64126576	+	NM_001034104.1	NM_001034104.1	2292	2.12437	0.475516	0.94012	6	22029.8	EPC_bi	0	0	blood_expr	0	EB_bi_EPC_bi_blood_expr_0	0.174889	0.776143
chr1	64126881	64131814	+	NM_001106218.1	NM_001106218.1	1846	17.6721	0.453808	0.532098	6	12468.7	EPC_bi	0	0	blood_expr	0	EB_bi_EPC_bi_blood_expr_0	0.452982	0.454633
chr1	64130822	64150785	-	NM_001107471.2	NM_001107471.2	6588	17.5162	0.509423	0.137043	6	3211.32	EPC_bi	0	0	blood_expr	0	EB_bi_EPC_bi_blood_expr_0	0.487441	0.531404
chr1	64130822	64162461	-	MSTRG.215.1	MSTRG.215.1	8992	21.0819	0.505185	0.579601	6	13581.8	EPC_bi	0	0	blood_expr	0	EB_bi_EPC_bi_blood_expr_0	0.435564	0.574807
chr1	64132433	64150785	-	MSTRG.215.3	MSTRG.215.3	6217	17.1256	0.512439	0.093564	6	2192.48	EPC_bi	0	0	blood_expr	0	EB_bi_EPC_bi_blood_expr_0	0.490158	0.534721
chr1	64150785	64162461	-	NM_001106219.1	NM_001106219.1	2404	30.9211	0.502412	0.730153	6	17109.7	EPC_bi	0	0	blood_expr	0	EB_bi_EPC_bi_blood_expr_0	0.404957	0.599868
chr1	64162524	64172307	+	XM_006228037.3	XM_006228037.3	1130	55.8721	0.547747	0.037012	6	867.303	EPC_bi	0	0	blood_expr	0	EB_bi_EPC_bi_blood_expr_0	0.578899	0.516595
chr1	64162524	64172307	+	XM_006228036.3	XM_006228036.3	1160	54.4271	0.547999	0.0327988	6	768.574	EPC_bi	0	0	blood_expr	0	EB_bi_EPC_bi_blood_expr_0	0.577464	0.518534
chr1	64162524	64172307	+	MSTRG.216.1	MSTRG.216.1	1080	57.5571	0.548632	0.0349822	6	819.739	EPC_bi	0	0	blood_expr	0	EB_bi_EPC_bi_blood_expr_0	0.581912	0.515352
chr1	64163338	64172307	+	NM_138870.1	NM_138870.1	788	70.0288	0.50275	0.465855	6	10916.4	EPC_bi	0	0	blood_expr	0	EB_bi_EPC_bi_blood_expr_0	0.500025	0.505474
chr1	64438464	64448332	-	XM_006228035.3	XM_006228035.3	3054	92.6832	0.483225	0.832511	6	19508.2	EPC_bi	0	0	blood_expr	0	EB_bi_EPC_bi_blood_expr_0	0.457436	0.509014
chr1	64438470	64446818	-	NM_183332.1	NM_183332.1	2851	99.1687	0.483382	0.841406	6	19716.7	EPC_bi	0	0	blood_expr	0	EB_bi_EPC_bi_blood_expr_0	0.457495	0.509269
chr1	64506749	64538999	+	XM_008758753.2	XM_008758753.2	6001	36.5659	0.488106	0.937325	6	21964.3	EPC_bi	0	0	blood_expr	0	EB_bi_EPC_bi_blood_expr_0	0.455813	0.520399
chr1	64506749	64539686	+	XM_017588880.1	XM_017588880.1	4481	44.5869	0.514519	0.387061	6	9070.01	EPC_bi	0	0	blood_expr	0	EB_bi_EPC_bi_blood_expr_0	0.507576	0.521462
chr1	64506749	64543908	+	XM_017588879.1	XM_017588879.1	7883	27.9185	0.487084	0.974122	6	22826.6	EPC_bi	0	0	blood_expr	0	EB_bi_EPC_bi_blood_expr_0	0.454022	0.520146
chr1	64506750	64538999	+	XM_017588881.1	XM_017588881.1	5829	36.1692	0.488106	0.937325	6	21964.3	EPC_bi	0	0	blood_expr	0	EB_bi_EPC_bi_blood_expr_0	0.455813	0.520399
chr1	64506751	64538999	+	XM_017588883.1	XM_017588883.1	5657	35.6622	0.488701	0.914496	6	21429.4	EPC_bi	0	0	blood_expr	0	EB_bi_EPC_bi_blood_expr_0	0.457589	0.519812
chr1	64506949	64537068	+	NM_001169142.1	NM_001169142.1	5518	38.3842	0.46517	0.341197	6	7995.26	EPC_bi	0	0	blood_expr	0	EB_bi_EPC_bi_blood_expr_0	0.491378	0.438961
chr1	64507152	64538999	+	XM_017588882.1	XM_017588882.1	5689	36.0322	0.48798	0.941578	6	22064	EPC_bi	0	0	blood_expr	0	EB_bi_EPC_bi_blood_expr_0	0.455813	0.520146
chr1	64719968	64732435	+	XR_001835646.1	XR_001835646.1	2077	7.26725	0.36501	0.01203	6	281.898	EPC_bi	0	0	blood_expr	0	EB_bi_EPC_bi_blood_expr_0	0.356105	0.373915
chr1	64719968	64732435	+	XR_001835643.1	XR_001835643.1	2447	6.63269	0.383737	0.0662008	6	1551.28	EPC_bi	0	0	blood_expr	0	EB_bi_EPC_bi_blood_expr_0	0.369918	0.397556
chr1	64719968	64732435	+	XR_001835642.1	XR_001835642.1	2465	6.58426	0.385665	0.0685696	6	1606.79	EPC_bi	0	0	blood_expr	0	EB_bi_EPC_bi_blood_expr_0	0.368679	0.402651
chr1	64719968	64732435	+	XR_001835641.1	XR_001835641.1	2505	6.47912	0.387393	0.0656222	6	1537.72	EPC_bi	0	0	blood_expr	0	EB_bi_EPC_bi_blood_expr_0	0.367146	0.407639
chr1	65537639	65543708	+	MSTRG.232.1	MSTRG.232.1	2893	114.952	0.612209	0.19811	6	4642.31	EPC_bi	0	0	blood_expr	0	EB_bi_EPC_bi_blood_expr_0	0.535959	0.688459
chr1	65537639	65543708	+	MSTRG.232.2	MSTRG.232.2	3025	110.741	0.609969	0.198044	6	4640.76	EPC_bi	0	0	blood_expr	0	EB_bi_EPC_bi_blood_expr_0	0.533607	0.686331
chr1	65540807	65543708	+	XM_006228117.2	XM_006228117.2	1375	99.2698	0.616721	0.171212	6	4012.01	EPC_bi	0	0	blood_expr	0	EB_pat_imprint_EPC_bi_blood_expr_0	0.534408	0.699033
chr1	65563998	65568301	+	XM_006228114.3	XM_006228114.3	2334	23.9906	0.475945	0.799777	6	18741.2	EPC_bi	0	0	blood_expr	0	EB_bi_EPC_bi_blood_expr_0	0.508305	0.443585
chr1	65563999	65568301	+	XM_006228115.3	XM_006228115.3	2241	24.5517	0.474586	0.7728	6	18109	EPC_bi	0	0	blood_expr	0	EB_bi_EPC_bi_blood_expr_0	0.509539	0.439634
chr1	65564172	65568301	+	NM_001107478.1	NM_001107478.1	2198	25.1797	0.4786	0.849476	6	19905.8	EPC_bi	0	0	blood_expr	0	EB_bi_EPC_bi_blood_expr_0	0.51337	0.44383
chr1	65595517	65601637	-	XM_017589936.1	XM_017589936.1	3086	3.15558	0.484218	0.978323	6	22925	EPC_bi	0	0	blood_expr	0	EB_bi_EPC_bi_blood_expr_0	0.559596	0.40884
chr1	65595517	65602004	-	XM_017589935.1	XM_017589935.1	3140	3.153	0.479275	0.927799	6	21741.1	EPC_bi	0	0	blood_expr	0	EB_bi_EPC_bi_blood_expr_0	0.556913	0.401637
chr1	65595517	65601637	-	XM_017589934.1	XM_017589934.1	3271	3.02673	0.488049	0.983141	6	23037.9	EPC_bi	0	0	blood_expr	0	EB_bi_EPC_bi_blood_expr_0	0.563418	0.41268
chr1	65595517	65601743	-	XM_017589933.1	XM_017589933.1	3005	3.24064	0.480215	0.936721	6	21950.2	EPC_bi	0	0	blood_expr	0	EB_bi_EPC_bi_blood_expr_0	0.554162	0.406268
chr1	65595517	65608792	-	XM_017589932.1	XM_017589932.1	3022	3.54465	0.498979	0.850033	6	19918.8	EPC_bi	0	0	blood_expr	0	EB_bi_EPC_bi_blood_expr_0	0.55534	0.442618
chr1	65595517	65602004	-	XM_017589931.1	XM_017589931.1	3160	3.13304	0.479275	0.927799	6	21741.1	EPC_bi	0	0	blood_expr	0	EB_bi_EPC_bi_blood_expr_0	0.556913	0.401637
chr1	65604341	65612196	-	XM_344862.8	XM_344862.8	4305	6.03213	0.51666	0.208967	6	4896.73	EPC_bi	0	0	blood_expr	0	EB_bi_EPC_bi_blood_expr_0	0.506403	0.526916
chr1	65671643	65687779	-	MSTRG.239.1	MSTRG.239.1	7428	3.86745	0.498652	0.839831	6	19679.8	EPC_bi	0	0	blood_expr	0	EB_bi_EPC_bi_blood_expr_0	0.552824	0.444481
chr1	65671643	65687779	-	MSTRG.239.2	MSTRG.239.2	7910	3.73438	0.501011	0.808577	6	18947.4	EPC_bi	0	0	blood_expr	0	EB_bi_EPC_bi_blood_expr_0	0.552824	0.449199
chr1	65675931	65702955	-	XM_017590426.1	XM_017590426.1	5997	6.41413	0.467072	0.719795	6	16867	EPC_bi	0	0	blood_expr	0	EB_bi_EPC_bi_blood_expr_0	0.536022	0.398122
chr1	65741768	65757709	-	XM_017589113.1	XM_017589113.1	3490	26.3218	0.483756	0.957435	6	22435.6	EPC_bi	0	0	blood_expr	0	EB_bi_EPC_bi_blood_expr_0	0.568048	0.399464
chr1	65741768	65757709	-	XM_006228112.3	XM_006228112.3	3804	26.7943	0.479435	0.892571	6	20915.6	EPC_bi	0	0	blood_expr	0	EB_bi_EPC_bi_blood_expr_0	0.569573	0.389296
chr1	65741768	65757709	-	XM_006228111.3	XM_006228111.3	3970	25.7966	0.483438	0.95236	6	22316.7	EPC_bi	0	0	blood_expr	0	EB_bi_EPC_bi_blood_expr_0	0.568048	0.398828
chr1	65741768	65757709	-	NM_001024775.1	NM_001024775.1	3692	27.4753	0.438626	0.452808	6	10610.6	EPC_bi	0	0	blood_expr	0	EB_bi_EPC_bi_blood_expr_0	0.536937	0.340315
chr1	65781730	65795323	+	XM_006228109.3	XM_006228109.3	3585	0.497998	0.454103	0.297119	6	6962.39	EPC_bi	0	0	0	0	EB_bi_EPC_bi_0_0	0.405219	0.502987
chr1	65781912	65795323	+	XM_006228110.3	XM_006228110.3	3584	0.498137	0.453142	0.289674	6	6787.93	EPC_bi	0	0	0	0	EB_bi_EPC_bi_0_0	0.404628	0.501656
chr1	65845273	65858966	+	XM_008758843.2	XM_008758843.2	4030	0.0402734	0.434799	0.641329	6	15028.3	EPC_bi	0	0	0	0	EB_bi_EPC_bi_0_0	0.63816	0.231438
chr1	65847579	65858966	+	XM_006228133.3	XM_006228133.3	4126	0.0393364	0.443175	0.697704	6	16349.3	EPC_bi	0	0	0	0	EB_bi_EPC_bi_0_0	0.648352	0.237999
chr1	69672956	69684113	+	XM_008759083.2	XM_008759083.2	2897	0.280121	0.491291	0.912902	6	21392	EPC_bi	0	0	0	0	EB_bi_EPC_bi_0_0	0.44294	0.539641
chr1	69966565	69976411	-	XM_008759001.2	XM_008759001.2	2625	2.78232	0.693173	0.0457906	10	1073.01	EPC_pat_imprint	0	0	blood_expr	0	EB_bi_EPC_pat_imprint_blood_expr_0	0.584691	0.765495
chr1	71167197	71173024	-	XM_006228207.2	XM_006228207.2	2376	3.27883	0.48892	0.949362	6	22246.4	EPC_bi	0	0	blood_expr	0	EB_bi_EPC_bi_blood_expr_0	0.448782	0.529058
chr1	71167197	71183071	-	XM_017589954.1	XM_017589954.1	2494	3.25385	0.489802	0.928159	6	21749.5	EPC_bi	0	0	blood_expr	0	EB_bi_EPC_bi_blood_expr_0	0.449441	0.530163
chr1	71167197	71179021	-	XM_006228208.3	XM_006228208.3	2722	2.92167	0.467691	0.486936	6	11410.4	EPC_bi	0	0	blood_expr	0	EB_bi_EPC_bi_blood_expr_0	0.444882	0.4905
chr1	71167197	71178803	-	XM_006228206.3	XM_006228206.3	2499	3.18239	0.480272	0.839335	6	19668.1	EPC_bi	0	0	blood_expr	0	EB_bi_EPC_bi_blood_expr_0	0.445686	0.514857
chr1	71167197	71179021	-	XM_006228205.3	XM_006228205.3	2809	2.88896	0.468108	0.501802	6	11758.7	EPC_bi	0	0	blood_expr	0	EB_bi_EPC_bi_blood_expr_0	0.443541	0.492674
chr1	71167197	71178812	-	XM_008759007.2	XM_008759007.2	3236	2.4576	0.477691	0.762663	6	17871.5	EPC_bi	0	0	blood_expr	0	EB_bi_EPC_bi_blood_expr_0	0.442604	0.512778
chr1	71167197	71183069	-	XM_017589957.1	XM_017589957.1	2365	3.43133	0.489499	0.939616	6	22018	EPC_bi	0	0	blood_expr	0	EB_bi_EPC_bi_blood_expr_0	0.44883	0.530169
chr1	71167197	71178989	-	XM_017589956.1	XM_017589956.1	2650	3.0623	0.467715	0.504584	6	11823.9	EPC_bi	0	0	blood_expr	0	EB_bi_EPC_bi_blood_expr_0	0.442627	0.492802
chr1	71270100	71290337	-	NM_001008557.1	NM_001008557.1	3384	2.20623	0.43177	0.139643	6	3272.25	EPC_bi	0	0	blood_expr	#DIV/0!	#DIV/0!	0.374102	0.489437
chr1	71270100	71290261	-	XM_006228189.3	XM_006228189.3	3619	2.06297	0.426906	0.162264	6	3802.34	EPC_bi	0	0	blood_expr	#DIV/0!	#DIV/0!	0.353267	0.500545
chr1	72379704	72387301	+	XM_017588890.1	XM_017588890.1	2666	23.1947	0.540848	0.210927	6	4942.65	EPC_bi	0	0	blood_expr	0	EB_bi_EPC_bi_blood_expr_0	0.514886	0.566809
chr1	72380319	72387301	+	XM_006228253.3	XM_006228253.3	2614	23.7803	0.540848	0.210927	6	4942.65	EPC_bi	0	0	blood_expr	0	EB_bi_EPC_bi_blood_expr_0	0.514886	0.566809
chr1	72380340	72387301	+	XM_006228252.2	XM_006228252.2	2764	22.7833	0.540848	0.210927	6	4942.65	EPC_bi	0	0	blood_expr	0	EB_bi_EPC_bi_blood_expr_0	0.514886	0.566809
chr1	72380614	72387301	+	XM_006228254.3	XM_006228254.3	3187	20.014	0.540848	0.210927	6	4942.65	EPC_bi	0	0	blood_expr	0	EB_bi_EPC_bi_blood_expr_0	0.514886	0.566809
chr1	72380785	72387301	+	NM_001106223.1	NM_001106223.1	2656	23.4653	0.540848	0.210927	6	4942.65	EPC_bi	0	0	blood_expr	0	EB_bi_EPC_bi_blood_expr_0	0.514886	0.566809
chr1	72619281	72621517	-	NM_022697.2	NM_022697.2	1529	39.9121	0.475949	0.726735	6	17029.6	EPC_bi	0	0	blood_expr	0	EB_bi_EPC_bi_blood_expr_0	0.466807	0.485091
chr1	72620336	72621941	-	XM_006228288.3	XM_006228288.3	582	98.162	0.476847	0.654368	6	15333.8	EPC_bi	0	0	blood_expr	0	EB_bi_EPC_bi_blood_expr_0	0.468102	0.485592
chr1	72666661	72674116	-	XM_006228266.1	XM_006228266.1	3115	36.1597	0.489344	0.969992	6	22729.8	EPC_bi	0	0	blood_expr	0	EB_bi_EPC_bi_blood_expr_0	0.35804	0.620647
chr1	72666661	72674116	-	XM_006228264.1	XM_006228264.1	3180	35.88	0.489344	0.969992	6	22729.8	EPC_bi	0	0	blood_expr	0	EB_bi_EPC_bi_blood_expr_0	0.35804	0.620647
chr1	72666661	72674116	-	XM_006228263.1	XM_006228263.1	3197	35.8415	0.489344	0.969992	6	22729.8	EPC_bi	0	0	blood_expr	0	EB_bi_EPC_bi_blood_expr_0	0.35804	0.620647
chr1	72666661	72674271	-	MSTRG.275.1	MSTRG.275.1	3872	31.228	0.486989	0.993477	6	23280.1	EPC_bi	0	0	blood_expr	0	EB_bi_EPC_bi_blood_expr_0	0.35804	0.615937
chr1	72666661	72674116	-	XM_006228260.1	XM_006228260.1	3466	33.9963	0.489344	0.969992	6	22729.8	EPC_bi	0	0	blood_expr	0	EB_bi_EPC_bi_blood_expr_0	0.35804	0.620647
chr1	72666661	72674116	-	XM_006228261.1	XM_006228261.1	3449	34.0227	0.489344	0.969992	6	22729.8	EPC_bi	0	0	blood_expr	0	EB_bi_EPC_bi_blood_expr_0	0.35804	0.620647
chr1	72666661	72674116	-	XM_006228259.1	XM_006228259.1	3448	34.1267	0.489344	0.969992	6	22729.8	EPC_bi	0	0	blood_expr	0	EB_bi_EPC_bi_blood_expr_0	0.35804	0.620647
chr1	72666661	72674116	-	XM_008758925.1	XM_008758925.1	3681	31.1288	0.486329	0.999794	6	23428.2	EPC_bi	0	0	blood_expr	0	EB_bi_EPC_bi_blood_expr_0	0.356902	0.615757
chr1	72732417	72756087	+	XM_006228249.2	XM_006228249.2	1437	67.6541	0.489511	0.932544	6	21852.3	EPC_bi	0	0	blood_expr	0	EB_bi_EPC_bi_blood_expr_0	0.524591	0.454432
chr1	72732437	72756087	+	XM_006228248.1	XM_006228248.1	1672	59.7955	0.486611	0.994268	6	23298.7	EPC_bi	0	0	blood_expr	0	EB_bi_EPC_bi_blood_expr_0	0.513496	0.459726
chr1	72732503	72756087	+	XM_006228250.3	XM_006228250.3	1522	63.2359	0.485344	0.978342	6	22925.5	EPC_bi	0	0	blood_expr	0	EB_bi_EPC_bi_blood_expr_0	0.512824	0.457863
chr1	72732667	72756087	+	NM_139261.1	NM_139261.1	1445	68.9643	0.490351	0.914561	6	21430.9	EPC_bi	0	0	blood_expr	0	EB_bi_EPC_bi_blood_expr_0	0.523897	0.456804
chr1	72903138	72926108	+	XM_008758961.1	XM_008758961.1	3025	89.2258	0.489294	0.95972	6	22489.1	EPC_bi	0	0	blood_expr	0	EB_bi_EPC_bi_blood_expr_0	0.458955	0.519633
chr1	72903162	72926108	+	NM_001191946.2	NM_001191946.2	3004	89.8496	0.489294	0.95972	6	22489.1	EPC_bi	0	0	blood_expr	0	EB_bi_EPC_bi_blood_expr_0	0.458955	0.519633
chr1	72903467	72926108	+	XM_017589553.1	XM_017589553.1	2568	102.387	0.489294	0.95972	6	22489.1	EPC_bi	0	0	blood_expr	0	EB_bi_EPC_bi_blood_expr_0	0.458955	0.519633
chr1	72926105	72942433	-	XR_350145.3	XR_350145.3	4984	1.59567	0.447551	0.516253	6	12097.4	EPC_bi	0	0	blood_expr	#DIV/0!	#DIV/0!	0.337053	0.558049
chr1	72926109	72942433	-	XM_008758942.2	XM_008758942.2	4816	1.58393	0.45179	0.567895	6	13307.5	EPC_bi	0	0	blood_expr	#DIV/0!	#DIV/0!	0.340704	0.562875
chr1	72926109	72942433	-	XM_008758941.1	XM_008758941.1	4948	1.54167	0.45179	0.567895	6	13307.5	EPC_bi	0	0	blood_expr	#DIV/0!	#DIV/0!	0.340704	0.562875
chr1	72926109	72942433	-	XM_006228279.2	XM_006228279.2	5052	1.50994	0.45179	0.567895	6	13307.5	EPC_bi	0	0	blood_expr	#DIV/0!	#DIV/0!	0.340704	0.562875
chr1	72926109	72942433	-	XM_006228278.2	XM_006228278.2	5155	1.47977	0.45179	0.567895	6	13307.5	EPC_bi	0	0	blood_expr	#DIV/0!	#DIV/0!	0.340704	0.562875
chr1	72926109	72942433	-	XM_006228282.2	XM_006228282.2	5051	1.51023	0.45179	0.567895	6	13307.5	EPC_bi	0	0	blood_expr	#DIV/0!	#DIV/0!	0.340704	0.562875
chr1	72926109	72942433	-	XM_006228280.2	XM_006228280.2	4920	1.55045	0.45179	0.567895	6	13307.5	EPC_bi	0	0	blood_expr	#DIV/0!	#DIV/0!	0.340704	0.562875
chr1	72927150	72941869	-	NM_001108467.1	NM_001108467.1	3828	1.61115	0.45179	0.567895	6	13307.5	EPC_bi	0	0	blood_expr	#DIV/0!	#DIV/0!	0.340704	0.562875
chr1	72928922	72942433	-	XM_008758943.2	XM_008758943.2	2474	0.984046	0.456531	0.602331	6	14114.4	EPC_bi	0	0	0	#DIV/0!	#DIV/0!	0.3723	0.540763
chr1	72956016	72983811	+	NM_001108468.1	NM_001108468.1	2632	3.69989	0.524623	0.176959	6	4146.69	EPC_bi	0	0	blood_expr	0	EB_bi_EPC_bi_blood_expr_0	0.486376	0.562871
chr1	75335182	75356002	-	XM_006228325.2	XM_006228325.2	3438	1.88833	0.449063	0.582031	6	13638.7	EPC_bi	0	0	blood_expr	#DIV/0!	#DIV/0!	0.431434	0.466692
chr1	75335182	75356002	-	XM_006228324.2	XM_006228324.2	3434	1.89053	0.449202	0.583664	6	13677	EPC_bi	0	0	blood_expr	#DIV/0!	#DIV/0!	0.431434	0.466971
chr1	75335182	75356130	-	XM_006228323.3	XM_006228323.3	3407	1.95315	0.44584	0.556615	6	13043.2	EPC_bi	0	0	blood_expr	#DIV/0!	#DIV/0!	0.431434	0.460246
chr1	75335182	75356130	-	XM_006228322.2	XM_006228322.2	3385	1.96584	0.446596	0.565158	6	13243.4	EPC_bi	0	0	blood_expr	#DIV/0!	#DIV/0!	0.431434	0.461758
chr1	75335182	75355819	-	XM_017589984.1	XM_017589984.1	3566	1.82055	0.458007	0.64225	6	15049.9	EPC_bi	0	0	blood_expr	#DIV/0!	#DIV/0!	0.430377	0.485637
chr1	75335182	75355532	-	XM_017589983.1	XM_017589983.1	3707	1.7513	0.452617	0.626252	6	14675	EPC_bi	0	0	blood_expr	0	EB_bi_EPC_bi_blood_expr_0	0.411953	0.493282
chr1	77110851	77112088	.	MSTRG.296.1	MSTRG.296.1	1237	0.262412	0.534443	0.826574	6	19369.1	EPC_bi	0	0	0	0	EB_bi_EPC_bi_0_0	1	0.0688868
chr1	77829533	77844266	-	MSTRG.305.1	MSTRG.305.1	8444	41.6326	0.51101	0.585947	6	13730.5	EPC_bi	0	0	blood_expr	0	EB_bi_EPC_bi_blood_expr_0	0.484861	0.537159
chr1	77836521	77844266	-	NM_207591.1	NM_207591.1	1719	202.712	0.50952	0.597572	6	14002.9	EPC_bi	0	0	blood_expr	0	EB_bi_EPC_bi_blood_expr_0	0.488135	0.530905
chr1	77869019	77943828	-	XM_006228345.3	XM_006228345.3	5678	22.5245	0.460603	0.442635	6	10372.3	EPC_bi	0	0	blood_expr	0	EB_bi_EPC_bi_blood_expr_0	0.47203	0.449176
chr1	77869019	77943828	-	XM_006228344.3	XM_006228344.3	5789	22.2328	0.462175	0.467785	6	10961.6	EPC_bi	0	0	blood_expr	0	EB_bi_EPC_bi_blood_expr_0	0.479456	0.444893
chr1	77869019	77943828	-	XM_006228343.3	XM_006228343.3	5855	21.9821	0.462804	0.47809	6	11203.1	EPC_bi	0	0	blood_expr	0	EB_bi_EPC_bi_blood_expr_0	0.479456	0.446153
chr1	77869019	77893514	-	NM_001106226.2	NM_001106226.2	5521	23.2238	0.46213	0.475434	6	11140.9	EPC_bi	0	0	blood_expr	0	EB_bi_EPC_bi_blood_expr_0	0.478781	0.445479
chr1	77994226	78012846	+	NM_080585.1	NM_080585.1	1514	239.379	0.438854	0.223355	6	5233.87	EPC_bi	0	0	blood_expr	0	EB_bi_EPC_bi_blood_expr_0	0.436464	0.441245
chr1	77998864	78012846	+	XM_017588706.1	XM_017588706.1	3215	108.689	0.433379	0.157809	6	3697.93	EPC_bi	0	0	blood_expr	0	EB_bi_EPC_bi_blood_expr_0	0.428691	0.438066
chr1	78165154	78180781	-	XM_006228353.3	XM_006228353.3	3097	19.4951	0.565245	0.185693	6	4351.35	EPC_bi	0	0	blood_expr	#DIV/0!	#DIV/0!	0.657522	0.472969
chr1	78165154	78183426	-	XM_006228352.3	XM_006228352.3	3330	18.4722	0.563605	0.194235	6	4551.52	EPC_bi	0	0	blood_expr	#DIV/0!	#DIV/0!	0.657522	0.469689
chr1	78352832	78390906	+	XM_006228486.3	XM_006228486.3	6558	17.6211	0.494936	0.956454	6	22412.6	EPC_bi	0	0	blood_expr	0	EB_bi_EPC_bi_blood_expr_0	0.818495	0.171377
chr1	78352929	78386319	+	MSTRG.314.2	MSTRG.314.2	3005	9.39785	0.505139	0.935659	6	21925.3	EPC_bi	0	0	blood_expr	0	EB_bi_EPC_bi_blood_expr_0	1	0.0102788
chr1	78352929	78386319	+	MSTRG.314.3	MSTRG.314.3	4046	7.34089	0.504909	0.936476	6	21944.4	EPC_bi	0	0	blood_expr	0	EB_bi_EPC_bi_blood_expr_0	1	0.00981705
chr1	78353482	78390906	+	XM_006228484.3	XM_006228484.3	6074	19.1054	0.504089	0.927184	6	21726.7	EPC_bi	0	0	blood_expr	0	EB_bi_EPC_bi_blood_expr_0	0.914094	0.0940846
chr1	78353510	78390906	+	XM_006228485.3	XM_006228485.3	6408	18.1349	0.504306	0.926253	6	21704.9	EPC_bi	0	0	blood_expr	0	EB_bi_EPC_bi_blood_expr_0	0.91405	0.0945625
chr1	78353871	78390906	+	XM_006228483.2	XM_006228483.2	6726	17.4464	0.503756	0.928643	6	21760.9	EPC_bi	0	0	blood_expr	0	EB_bi_EPC_bi_blood_expr_0	0.914269	0.0932432
chr1	78354909	78390906	+	XM_006228487.2	XM_006228487.2	5955	19.3509	0.499209	0.9343	6	21893.5	EPC_bi	0	0	blood_expr	0	EB_bi_EPC_bi_blood_expr_0	0.819668	0.178749
chr1	78354983	78390906	+	XM_001053214.4	XM_001053214.4	6017	19.2054	0.498265	0.939008	6	22003.8	EPC_bi	0	0	blood_expr	0	EB_bi_EPC_bi_blood_expr_0	0.817781	0.178749
chr1	78354983	78390906	+	XM_006228491.2	XM_006228491.2	6203	18.708	0.498265	0.939008	6	22003.8	EPC_bi	0	0	blood_expr	0	EB_bi_EPC_bi_blood_expr_0	0.817781	0.178749
chr1	78354983	78390906	+	XM_006228489.1	XM_006228489.1	6079	19.0095	0.496323	0.949334	6	22245.8	EPC_bi	0	0	blood_expr	0	EB_bi_EPC_bi_blood_expr_0	0.818752	0.173894
chr1	78355002	78386319	+	MSTRG.314.13	MSTRG.314.13	2438	11.3172	0.505189	0.935483	6	21921.2	EPC_bi	0	0	blood_expr	0	EB_bi_EPC_bi_blood_expr_0	1	0.0103783
chr1	78355002	78386319	+	MSTRG.314.12	MSTRG.314.12	3418	8.8796	0.505189	0.935483	6	21921.2	EPC_bi	0	0	blood_expr	0	EB_bi_EPC_bi_blood_expr_0	1	0.0103783
chr1	78355002	78386319	+	MSTRG.314.11	MSTRG.314.11	2376	11.6125	0.505249	0.93527	6	21916.2	EPC_bi	0	0	blood_expr	0	EB_bi_EPC_bi_blood_expr_0	1	0.0104987
chr1	78355758	78390906	+	XM_008759031.2	XM_008759031.2	6408	18.3375	0.498265	0.939008	6	22003.8	EPC_bi	0	0	blood_expr	0	EB_bi_EPC_bi_blood_expr_0	0.817781	0.178749
chr1	78355758	78390906	+	XM_006228488.3	XM_006228488.3	6284	18.6219	0.496323	0.949334	6	22245.8	EPC_bi	0	0	blood_expr	0	EB_bi_EPC_bi_blood_expr_0	0.818752	0.173894
chr1	78356099	78390906	+	XM_006228482.1	XM_006228482.1	6189	18.6979	0.495602	0.95306	6	22333.1	EPC_bi	0	0	blood_expr	0	EB_bi_EPC_bi_blood_expr_0	0.818752	0.172453
chr1	78356099	78390906	+	XM_006228493.1	XM_006228493.1	5940	19.3451	0.495602	0.95306	6	22333.1	EPC_bi	0	0	blood_expr	0	EB_bi_EPC_bi_blood_expr_0	0.818752	0.172453
chr1	78621996	78636360	-	XM_017590433.1	XM_017590433.1	1319	0	0.523381	0.115124	6	2697.71	EPC_bi	0	0	0	#DIV/0!	#DIV/0!	0.500169	0.546593
chr1	78622002	78625754	-	MSTRG.320.2	MSTRG.320.2	1355	0	0.523704	0.112478	6	2635.7	EPC_bi	0	0	0	#DIV/0!	#DIV/0!	0.50088	0.546528
chr1	78710685	78724789	+	NM_175758.3	NM_175758.3	2541	63.7455	0.607375	0.089155	6	2089.17	EPC_bi	0	0	blood_expr	0	EB_bi_EPC_bi_blood_expr_0	0.53383	0.68092
chr1	78739929	78765696	+	NM_001107480.2	NM_001107480.2	3500	50.4991	0.503816	0.4644	6	10882.3	EPC_bi	0	0	blood_expr	0	EB_bi_EPC_bi_blood_expr_0	0.543791	0.463841
chr1	78739929	78765696	+	NM_001161809.1	NM_001161809.1	3479	50.7573	0.503816	0.4644	6	10882.3	EPC_bi	0	0	blood_expr	0	EB_bi_EPC_bi_blood_expr_0	0.543791	0.463841
chr1	79796556	79816536	-	NM_001106229.1	NM_001106229.1	2086	18.8289	0.451814	0.405768	6	9508.37	EPC_bi	0	0	blood_expr	0	EB_bi_EPC_bi_blood_expr_0	0.405295	0.498334
chr1	79931096	79959461	+	XM_008758908.2	XM_008758908.2	4090	51.9049	0.488507	0.917752	6	21505.7	EPC_bi	0	0	blood_expr	0	EB_bi_EPC_bi_blood_expr_0	0.482711	0.494303
chr1	79931155	79959461	+	NM_001100830.1	NM_001100830.1	4031	51.4164	0.478151	0.688415	6	16131.6	EPC_bi	0	0	blood_expr	0	EB_bi_EPC_bi_blood_expr_0	0.46754	0.488762
chr1	79981269	79987997	+	XM_017589997.1	XM_017589997.1	2199	2.95229	0.459236	0.48894	6	11457.3	EPC_bi	0	0	blood_expr	0	EB_bi_EPC_bi_blood_expr_0	0.448713	0.46976
chr1	79981269	79987997	+	XM_017589996.1	XM_017589996.1	2124	2.82729	0.454772	0.39459	6	9246.43	EPC_bi	0	0	blood_expr	0	EB_bi_EPC_bi_blood_expr_0	0.449624	0.45992
chr1	79981269	79987997	+	XM_008759039.2	XM_008759039.2	2443	2.52455	0.470632	0.385226	6	9026.99	EPC_bi	0	0	blood_expr	0	EB_bi_EPC_bi_blood_expr_0	0.462518	0.478746
chr1	79981269	79987997	+	XM_008759037.2	XM_008759037.2	2518	2.64272	0.471722	0.430386	6	10085.2	EPC_bi	0	0	blood_expr	0	EB_bi_EPC_bi_blood_expr_0	0.462223	0.481222
chr1	80057139	80059990	+	NM_001109399.2	NM_001109399.2	538	83.2627	0.533621	0.453509	6	10627.1	EPC_bi	0	0	blood_expr	0	EB_bi_EPC_bi_blood_expr_0	0.661313	0.40593
chr1	80063046	80073147	-	XM_017588800.1	XM_017588800.1	3485	0.558859	0.504288	0.885927	6	20759.9	EPC_bi	0	0	0	#DIV/0!	#DIV/0!	0.292549	0.716027
chr1	80141629	80160145	+	NM_001107486.1	NM_001107486.1	2075	13.7663	0.478783	0.874331	6	20488.2	EPC_bi	0	0	blood_expr	0	EB_bi_EPC_bi_blood_expr_0	0.409904	0.547661
chr1	80168993	80186044	-	MSTRG.345.1	MSTRG.345.1	3865	71.5136	0.486672	0.984778	6	23076.3	EPC_bi	0	0	blood_expr	0	EB_bi_EPC_bi_blood_expr_0	0.46661	0.506734
chr1	80170394	80186044	-	MSTRG.345.3	MSTRG.345.3	2467	111.578	0.486916	0.973842	6	22820.1	EPC_bi	0	0	blood_expr	0	EB_bi_EPC_bi_blood_expr_0	0.465921	0.50791
chr1	80170394	80186044	-	MSTRG.345.2	MSTRG.345.2	2470	111.443	0.486916	0.973842	6	22820.1	EPC_bi	0	0	blood_expr	0	EB_bi_EPC_bi_blood_expr_0	0.465921	0.50791
chr1	80170607	80185699	-	XM_017589350.1	XM_017589350.1	2261	110.331	0.489479	0.931257	6	21822.1	EPC_bi	0	0	blood_expr	0	EB_bi_EPC_bi_blood_expr_0	0.420818	0.55814
chr1	80170613	80186044	-	NM_001108475.2	NM_001108475.2	2259	121.709	0.486971	0.9713	6	22760.5	EPC_bi	0	0	blood_expr	0	EB_bi_EPC_bi_blood_expr_0	0.465937	0.508004
chr1	80256972	80268198	+	NM_001106228.1	NM_001106228.1	1069	24.5958	0.477392	0.775592	6	18174.5	EPC_bi	0	0	blood_expr	0	EB_bi_EPC_bi_blood_expr_0	0.521377	0.433408
chr1	80257155	80268198	+	XM_006228395.3	XM_006228395.3	1090	23.8241	0.478	0.790162	6	18515.9	EPC_bi	0	0	blood_expr	0	EB_bi_EPC_bi_blood_expr_0	0.522905	0.433095
chr1	80257286	80268198	+	XM_006228396.2	XM_006228396.2	1047	24.9576	0.47852	0.799623	6	18737.6	EPC_bi	0	0	blood_expr	0	EB_bi_EPC_bi_blood_expr_0	0.522353	0.434686
chr1	80267724	80271001	-	NM_001109416.1	NM_001109416.1	2040	19.0148	0.511643	0.405066	6	9491.92	EPC_bi	0	0	blood_expr	0	EB_bi_EPC_bi_blood_expr_0	0.458839	0.564447
chr1	80271287	80290946	+	XM_008759053.1	XM_008759053.1	4606	1.2333	0.494895	0.600956	6	14082.2	EPC_bi	0	0	blood_expr	0	EB_bi_EPC_bi_blood_expr_0	0.473934	0.515857
chr1	80271287	80290946	+	XM_006228495.2	XM_006228495.2	5902	0.962482	0.494805	0.619886	6	14525.8	EPC_bi	0	0	0	0	EB_bi_EPC_bi_0_0	0.473174	0.516435
chr1	80271287	80290946	+	XM_017590000.1	XM_017590000.1	4691	1.00336	0.494488	0.628729	6	14733	EPC_bi	0	0	blood_expr	0	EB_bi_EPC_bi_blood_expr_0	0.473789	0.515186
chr1	80271287	80290946	+	MSTRG.350.1	MSTRG.350.1	3395	1.38638	0.49458	0.609578	6	14284.2	EPC_bi	0	0	blood_expr	0	EB_bi_EPC_bi_blood_expr_0	0.474563	0.514596
chr1	80293573	80307334	+	NM_001172809.1	NM_001172809.1	3548	24.1532	0.550216	0.148709	6	3484.69	EPC_bi	0	0	blood_expr	0	EB_bi_EPC_bi_blood_expr_0	0.470657	0.629776
chr1	80306073	80315617	-	XM_006228380.3	XM_006228380.3	1853	18.3936	0.549375	0.234214	6	5488.33	EPC_bi	0	0	blood_expr	0	EB_bi_EPC_bi_blood_expr_0	0.461734	0.637016
chr1	80306160	80315886	-	XM_006228378.3	XM_006228378.3	1770	17.9724	0.550347	0.170503	6	3995.39	EPC_bi	0	0	blood_expr	0	EB_bi_EPC_bi_blood_expr_0	0.472106	0.628588
chr1	80306161	80315617	-	NM_138520.1	NM_138520.1	1694	18.1081	0.547191	0.176259	6	4130.28	EPC_bi	0	0	blood_expr	0	EB_bi_EPC_bi_blood_expr_0	0.471222	0.623159
chr1	80306617	80315617	-	XM_006228379.3	XM_006228379.3	1678	16.0561	0.532944	0.120262	6	2818.1	EPC_bi	0	0	blood_expr	0	EB_bi_EPC_bi_blood_expr_0	0.496005	0.569883
chr1	80306617	80315886	-	XM_006228377.3	XM_006228377.3	1682	16.2109	0.533334	0.121264	6	2841.58	EPC_bi	0	0	blood_expr	0	EB_bi_EPC_bi_blood_expr_0	0.496005	0.570663
chr1	80335516	80367366	-	NM_001191071.1	NM_001191071.1	3270	21.0447	0.551559	0.136288	6	3193.65	EPC_bi	0	0	blood_expr	0	EB_bi_EPC_bi_blood_expr_0	0.591293	0.511825
chr1	80336623	80367366	-	XM_006228472.3	XM_006228472.3	2243	18.5963	0.57675	0.130292	6	3053.12	EPC_bi	0	0	blood_expr	0	EB_bi_EPC_bi_blood_expr_0	0.650827	0.502673
chr1	80336793	80367366	-	XM_008758981.2	XM_008758981.2	2242	17.374	0.577773	0.135208	6	3168.32	EPC_bi	0	0	blood_expr	0	EB_bi_EPC_bi_blood_expr_0	0.654567	0.500979
chr1	80336793	80367366	-	XM_017589704.1	XM_017589704.1	2322	16.7754	0.577773	0.135208	6	3168.32	EPC_bi	0	0	blood_expr	0	EB_bi_EPC_bi_blood_expr_0	0.654567	0.500979
chr1	80414765	80417385	-	XM_017590002.1	XM_017590002.1	1833	24.0841	0.549181	0.502633	6	11778.2	EPC_bi	0	0	blood_expr	0	EB_bi_EPC_bi_blood_expr_0	0.485695	0.612666
chr1	80414765	80417368	-	XM_006228499.3	XM_006228499.3	1780	24.71	0.547788	0.510563	6	11964	EPC_bi	0	0	blood_expr	0	EB_bi_EPC_bi_blood_expr_0	0.48291	0.612666
chr1	80439717	80484093	-	MSTRG.354.1	MSTRG.354.1	6605	15.063	0.514551	0.223753	6	5243.2	EPC_bi	0	0	blood_expr	0	EB_bi_EPC_bi_blood_expr_0	0.500698	0.528404
chr1	80439717	80473965	-	NM_001107482.1	NM_001107482.1	5371	16.1365	0.514316	0.190457	6	4462.97	EPC_bi	0	0	blood_expr	0	EB_bi_EPC_bi_blood_expr_0	0.541457	0.487176
chr1	80549050	80580665	-	NM_001106232.1	NM_001106232.1	2453	80.9194	0.490452	0.703416	6	16483.1	EPC_bi	0	0	blood_expr	0	EB_bi_EPC_bi_blood_expr_0	0.501959	0.478946
chr1	80612893	80615704	-	NM_001270682.1	NM_001270682.1	1164	94.3973	0.183658	0.0169591	6	397.403	EPC_mat_imprint	0	0	blood_expr	0	EB_bi_EPC_mat_imprint_blood_expr_0	0.222032	0.145284
chr1	80612893	80616820	-	NM_001270683.1	NM_001270683.1	1151	94.8994	0.178062	0.0160908	6	377.056	EPC_mat_imprint	0	0	blood_expr	0	EB_bi_EPC_mat_imprint_blood_expr_0	0.211417	0.144707
chr1	80612893	80615704	-	NM_138828.3	NM_138828.3	1145	95.6802	0.18368	0.0169501	6	397.191	EPC_mat_imprint	0	0	blood_expr	0	EB_bi_EPC_mat_imprint_blood_expr_0	0.222109	0.145251
chr1	80612893	80615525	-	NM_001270684.1	NM_001270684.1	1127	97.2084	0.182927	0.0168455	6	394.742	EPC_mat_imprint	0	0	blood_expr	0	EB_bi_EPC_mat_imprint_blood_expr_0	0.221248	0.144605
chr1	80612893	80615704	-	NM_001270681.1	NM_001270681.1	1185	92.4505	0.191501	0.0181994	6	426.466	EPC_mat_imprint	0	0	blood_expr	0	EB_bi_EPC_mat_imprint_blood_expr_0	0.237572	0.145431
chr1	80617748	80630253	-	XM_006228420.3	XM_006228420.3	1606	38.3016	0.523208	0.085146	6	1995.23	EPC_bi	0	0	blood_expr	0	EB_bi_EPC_bi_blood_expr_0	0.549531	0.496886
chr1	80617748	80630253	-	MSTRG.360.1	MSTRG.360.1	1560	39.1189	0.523485	0.0818112	6	1917.08	EPC_bi	0	0	blood_expr	0	EB_bi_EPC_bi_blood_expr_0	0.549951	0.49702
chr1	80618153	80630043	-	NM_212520.1	NM_212520.1	1091	45.3731	0.523084	0.0849281	6	1990.12	EPC_bi	0	0	blood_expr	0	EB_bi_EPC_bi_blood_expr_0	0.549641	0.496527
chr1	80631448	80666617	-	NM_001012064.1	NM_001012064.1	2679	0.302915	0.501101	0.631676	6	14802.1	EPC_bi	0	0	0	0	EB_bi_EPC_bi_0_0	0.451485	0.550716
chr1	80639653	80666617	-	XM_006228421.2	XM_006228421.2	1978	0.574375	0.505266	0.518554	6	12151.3	EPC_bi	0	0	0	0	EB_bi_EPC_bi_0_0	0.466166	0.544366
chr1	80920744	80940038	+	NM_144757.3	NM_144757.3	3844	20.7311	0.492922	0.723393	6	16951.3	EPC_bi	0	0	blood_expr	0	EB_bi_EPC_bi_blood_expr_0	0.470787	0.515058
chr1	80920744	80940038	+	NM_001271280.1	NM_001271280.1	3926	20.3394	0.494038	0.669985	6	15699.8	EPC_bi	0	0	blood_expr	0	EB_bi_EPC_bi_blood_expr_0	0.472935	0.51514
chr1	80921104	80940038	+	XM_006228387.3	XM_006228387.3	3917	19.4746	0.490527	0.83311	6	19522.3	EPC_bi	0	0	blood_expr	0	EB_bi_EPC_bi_blood_expr_0	0.464462	0.516592
chr1	80922373	80940038	+	XM_006228386.3	XM_006228386.3	3875	19.6857	0.494427	0.669369	6	15685.3	EPC_bi	0	0	blood_expr	0	EB_bi_EPC_bi_blood_expr_0	0.470685	0.51817
chr1	80923840	80940038	+	XM_008758890.2	XM_008758890.2	3397	21.7868	0.491266	0.805609	6	18877.8	EPC_bi	0	0	blood_expr	0	EB_bi_EPC_bi_blood_expr_0	0.465243	0.517289
chr1	80982488	80984489	.	MSTRG.365.1	MSTRG.365.1	2001	3.32553	0.470098	0.938638	6	21995.1	EPC_bi	0	0	blood_expr	0	EB_bi_EPC_bi_blood_expr_0	0.918346	0.0218498
chr1	81137494	81152458	-	XM_006228456.3	XM_006228456.3	3151	3.45104	0.498406	0.772173	6	18094.3	EPC_bi	0	0	blood_expr	0	EB_bi_EPC_bi_blood_expr_0	0.44277	0.554041
chr1	81137494	81152458	-	XR_350157.3	XR_350157.3	2905	3.35219	0.496508	0.809174	6	18961.4	EPC_bi	0	0	blood_expr	0	EB_bi_EPC_bi_blood_expr_0	0.446866	0.546149
chr1	81137507	81152384	-	NM_001037212.2	NM_001037212.2	2454	4.23281	0.496066	0.809024	6	18957.8	EPC_bi	0	0	blood_expr	0	EB_bi_EPC_bi_blood_expr_0	0.442966	0.549166
chr1	81137900	81152457	-	XM_008758966.2	XM_008758966.2	2205	3.90114	0.493406	0.864431	6	20256.2	EPC_bi	0	0	blood_expr	0	EB_bi_EPC_bi_blood_expr_0	0.445932	0.540879
chr1	81137900	81152458	-	XM_008758965.2	XM_008758965.2	2709	3.35508	0.496328	0.815066	6	19099.4	EPC_bi	0	0	blood_expr	0	EB_bi_EPC_bi_blood_expr_0	0.446675	0.545982
chr1	81137900	81152327	-	XM_017589555.1	XM_017589555.1	2655	3.30106	0.494657	0.842503	6	19742.4	EPC_bi	0	0	blood_expr	0	EB_bi_EPC_bi_blood_expr_0	0.445952	0.543361
chr1	81137900	81152458	-	XM_008758964.2	XM_008758964.2	2674	3.39899	0.495413	0.830147	6	19452.8	EPC_bi	0	0	blood_expr	0	EB_bi_EPC_bi_blood_expr_0	0.445952	0.544875
chr1	81259449	81282893	+	XM_006228450.3	XM_006228450.3	2965	36.7848	0.461684	0.71546	6	16765.4	EPC_bi	0	0	blood_expr	0	EB_bi_EPC_bi_blood_expr_0	0.496331	0.427037
chr1	81260547	81282893	+	NM_001014243.1	NM_001014243.1	2037	51.4713	0.469417	0.800591	6	18760.3	EPC_bi	0	0	blood_expr	0	EB_bi_EPC_bi_blood_expr_0	0.485849	0.452986
chr1	81328170	81345297	+	NM_017350.1	NM_017350.1	1555	23.5886	0.493893	0.912156	6	21374.5	EPC_bi	0	0	blood_expr	#DIV/0!	#DIV/0!	0.594771	0.393015
chr1	81328172	81345297	+	NM_134352.1	NM_134352.1	1553	23.619	0.494122	0.909565	6	21313.8	EPC_bi	0	0	blood_expr	#DIV/0!	#DIV/0!	0.595392	0.392852
chr1	81412634	81441680	+	XM_017589798.1	XM_017589798.1	2086	63.8004	0.5028	0.748185	6	17532.2	EPC_bi	0	0	blood_expr	0	EB_bi_EPC_bi_blood_expr_0	0.606469	0.39913
chr1	81413235	81441680	+	XM_017589797.1	XM_017589797.1	2194	62.3612	0.510149	0.655894	6	15369.6	EPC_bi	0	0	blood_expr	0	EB_bi_EPC_bi_blood_expr_0	0.609945	0.410354
chr1	81413236	81441680	+	XM_017589796.1	XM_017589796.1	2193	62.3897	0.510202	0.655083	6	15350.6	EPC_bi	0	0	blood_expr	0	EB_bi_EPC_bi_blood_expr_0	0.609971	0.410433
chr1	81413352	81441680	+	NM_053435.1	NM_053435.1	2080	65.6231	0.512574	0.630227	6	14768.1	EPC_bi	0	0	blood_expr	0	EB_bi_EPC_bi_blood_expr_0	0.617938	0.40721
chr1	81763608	81768039	+	XM_006228537.3	XM_006228537.3	1077	93.885	0.666667	0.431516	6	10111.7	EPC_pat_imprint	0	0	blood_expr	#DIV/0!	#DIV/0!	1	0
chr1	81952066	81957330	+	NM_001024258.1	NM_001024258.1	3064	12.3422	0.444444	0.817527	9	19157.1	EPC_bi	0	0	blood_expr	0	EB_bi_EPC_bi_blood_expr_0	0	1
chr1	81952174	81957330	+	XM_008758930.1	XM_008758930.1	3052	12.178	0.444444	0.817527	9	19157.1	EPC_bi	0	0	blood_expr	0	EB_bi_EPC_bi_blood_expr_0	0	1
chr1	81952336	81957330	+	XM_008758931.2	XM_008758931.2	3110	11.9509	0.444444	0.817527	9	19157.1	EPC_bi	0	0	blood_expr	0	EB_bi_EPC_bi_blood_expr_0	0	1
chr1	82512744	82547535	-	NM_001108477.1	NM_001108477.1	4344	69.3818	0.582326	0.490186	10	11486.5	EPC_bi	0	0	blood_expr	0	EB_bi_EPC_bi_blood_expr_0	0.847735	0.316918
chr1	82513058	82547535	-	XM_008758955.1	XM_008758955.1	4033	70.909	0.500833	0.950791	6	22279.9	EPC_bi	0	0	blood_expr	0	EB_bi_EPC_bi_blood_expr_0	1	0.00166675
chr1	82513058	82547535	-	MSTRG.393.2	MSTRG.393.2	3924	72.3824	0.500845	0.95075	6	22278.9	EPC_bi	0	0	blood_expr	0	EB_bi_EPC_bi_blood_expr_0	1	0.00169073
chr1	82513058	82547535	-	XM_008758956.1	XM_008758956.1	3927	72.3271	0.500845	0.95075	6	22278.9	EPC_bi	0	0	blood_expr	0	EB_bi_EPC_bi_blood_expr_0	1	0.00169073
chr1	83969455	83977665	-	XM_006228575.3	XM_006228575.3	2040	93.3236	0.426281	0.395374	6	9264.79	EPC_bi	0	0	blood_expr	0	EB_bi_EPC_bi_blood_expr_0	0.425494	0.427069
chr1	83969455	83976571	-	XM_006228574.3	XM_006228574.3	2113	91.098	0.419198	0.174297	6	4084.31	EPC_bi	0	0	blood_expr	0	EB_bi_EPC_bi_blood_expr_0	0.417306	0.42109
chr1	83969455	83977236	-	NM_001004083.1	NM_001004083.1	1988	94.7034	0.431487	0.463821	6	10868.7	EPC_bi	0	0	blood_expr	0	EB_bi_EPC_bi_blood_expr_0	0.421664	0.44131
chr1	83979297	83991576	-	NM_017355.1	NM_017355.1	2107	49.4532	0.509416	0.569379	6	13342.3	EPC_bi	0	0	blood_expr	0	EB_bi_EPC_bi_blood_expr_0	0.473619	0.545214
chr1	83979297	84008429	-	MSTRG.398.1	MSTRG.398.1	10359	15.8087	0.516617	0.49038	6	11491.1	EPC_bi	0	0	blood_expr	0	EB_bi_EPC_bi_blood_expr_0	0.443812	0.589422
chr1	83979297	83991576	-	XM_017589608.1	XM_017589608.1	3058	40.9735	0.510771	0.542049	6	12701.8	EPC_bi	0	0	blood_expr	0	EB_bi_EPC_bi_blood_expr_0	0.476342	0.5452
chr1	83999669	84008429	-	XM_006228564.3	XM_006228564.3	1279	37.6886	0.531467	0.621239	6	14557.5	EPC_bi	0	0	blood_expr	0	EB_bi_EPC_bi_blood_expr_0	0.352724	0.710209
chr1	83999669	84008429	-	NM_001008303.1	NM_001008303.1	1282	37.6004	0.531409	0.621811	6	14570.9	EPC_bi	0	0	blood_expr	0	EB_bi_EPC_bi_blood_expr_0	0.352606	0.710213
chr1	84008262	84017741	+	XR_001835699.1	XR_001835699.1	3097	13.2064	0.501091	0.801853	6	18789.8	EPC_bi	0	0	blood_expr	0	EB_bi_EPC_bi_blood_expr_0	0.450946	0.551236
chr1	84018856	84040433	-	NM_178094.3	NM_178094.3	3293	7.49162	0.511123	0.618431	6	14491.7	EPC_bi	0	0	blood_expr	0	EB_bi_EPC_bi_blood_expr_0	0.585965	0.436281
chr1	84043486	84067066	+	XM_017589119.1	XM_017589119.1	2151	23.089	0.432841	0.255348	6	5983.57	EPC_bi	0	0	blood_expr	0	EB_bi_EPC_bi_blood_expr_0	0.503409	0.362274
chr1	84044550	84067066	+	NM_001012065.1	NM_001012065.1	2096	23.7723	0.432841	0.255348	6	5983.57	EPC_bi	0	0	blood_expr	0	EB_bi_EPC_bi_blood_expr_0	0.503409	0.362274
chr1	84339268	84354983	-	XM_006228579.3	XM_006228579.3	2124	19.5618	0.4503	0.455618	6	10676.5	EPC_bi	0	0	blood_expr	0	EB_bi_EPC_bi_blood_expr_0	0.534957	0.365643
chr1	84339268	84361686	-	XM_006228578.3	XM_006228578.3	2360	17.812	0.453003	0.509889	6	11948.2	EPC_bi	0	0	blood_expr	0	EB_bi_EPC_bi_blood_expr_0	0.545026	0.360981
chr1	84339268	84361686	-	XM_006228581.3	XM_006228581.3	2338	17.9796	0.452879	0.507627	6	11895.2	EPC_bi	0	0	blood_expr	0	EB_bi_EPC_bi_blood_expr_0	0.544587	0.361171
chr1	84339268	84361686	-	XM_006228580.2	XM_006228580.2	2285	18.3256	0.451282	0.476413	6	11163.8	EPC_bi	0	0	blood_expr	0	EB_bi_EPC_bi_blood_expr_0	0.539224	0.36334
chr1	84339270	84351013	-	NM_001012167.1	NM_001012167.1	1848	21.8686	0.450129	0.397551	6	9315.8	EPC_bi	0	0	blood_expr	0	EB_bi_EPC_bi_blood_expr_0	0.504749	0.39551
chr1	84473177	84491479	-	NM_001191621.3	NM_001191621.3	3447	6.35647	0.528374	0.406787	6	9532.25	EPC_bi	0	0	blood_expr	0	EB_bi_EPC_bi_blood_expr_0	0.447725	0.609023
chr1	84473178	84491689	-	XM_006228576.3	XM_006228576.3	3650	6.00295	0.531826	0.356287	6	8348.88	EPC_bi	0	0	blood_expr	0	EB_bi_EPC_bi_blood_expr_0	0.455002	0.60865
chr1	84576109	84656464	+	XM_017590023.1	XM_017590023.1	4166	2.02585	0.538391	0.527856	6	12369.3	EPC_bi	0	0	blood_expr	0	EB_bi_EPC_bi_blood_expr_0	0.37562	0.701163
chr1	84719743	84739532	-	XM_008759210.2	XM_008759210.2	4018	3.1911	0.611994	0.0961119	6	2252.19	EPC_bi	0	0	blood_expr	0	EB_bi_EPC_bi_blood_expr_0	0.518382	0.705605
chr1	84792062	84812717	-	MSTRG.415.1	MSTRG.415.1	1565	0	0.501434	0.948691	6	22230.7	EPC_bi	0	0	0	0	EB_bi_EPC_bi_0_0	0.00286895	1
chr1	84811225	84812717	-	XM_008759211.2	XM_008759211.2	1492	0.217563	0.501802	0.947405	6	22200.5	EPC_bi	0	0	0	0	EB_bi_EPC_bi_0_0	0.00360407	1
chr1	84978219	84986536	-	NM_057122.1	NM_057122.1	1358	103.62	0.485644	0.947396	6	22200.3	EPC_bi	0	0	blood_expr	0	EB_bi_EPC_bi_blood_expr_0	0.469884	0.501404
chr1	85103518	85112619	+	NM_001025643.1	NM_001025643.1	1181	85.4799	0.502687	0.417124	6	9774.47	EPC_bi	0	0	blood_expr	0	EB_bi_EPC_bi_blood_expr_0	0.539158	0.466216
chr1	85162461	85201746	+	NM_001106238.1	NM_001106238.1	2857	8.97575	0.531079	0.053695	6	1258.23	EPC_bi	0	0	blood_expr	0	EB_bi_EPC_bi_blood_expr_0	0.531255	0.530903
chr1	85181798	85201746	+	XM_008759119.2	XM_008759119.2	4954	5.01256	0.531635	0.0617055	6	1445.95	EPC_bi	0	0	blood_expr	0	EB_bi_EPC_bi_blood_expr_0	0.528561	0.534708
chr1	85324016	85362266	+	XM_008759143.2	XM_008759143.2	4439	15.6123	0.502285	0.66039	6	15474.9	EPC_bi	0	0	blood_expr	0	EB_bi_EPC_bi_blood_expr_0	0.561889	0.442681
chr1	85325819	85362266	+	XM_017589124.1	XM_017589124.1	7152	9.7127	0.502568	0.654506	6	15337	EPC_bi	0	0	blood_expr	0	EB_bi_EPC_bi_blood_expr_0	0.562276	0.44286
chr1	85337804	85362266	+	NM_001107498.1	NM_001107498.1	4323	16.0312	0.502285	0.66039	6	15474.9	EPC_bi	0	0	blood_expr	0	EB_bi_EPC_bi_blood_expr_0	0.561889	0.442681
chr1	85362420	85367999	-	NM_001024898.1	NM_001024898.1	1947	80.0256	0.51706	0.493192	6	11557	EPC_bi	0	0	blood_expr	0	EB_bi_EPC_bi_blood_expr_0	0.600679	0.433441
chr1	85368287	85382896	+	MSTRG.425.1	MSTRG.425.1	9832	18.7691	0.531488	0.545348	6	12779.1	EPC_bi	0	0	blood_expr	0	EB_bi_EPC_bi_blood_expr_0	0.67668	0.386295
chr1	85368287	85380087	+	NM_001106237.1	NM_001106237.1	7693	7.76383	0.531488	0.545348	6	12779.1	EPC_bi	0	0	blood_expr	0	EB_bi_EPC_bi_blood_expr_0	0.67668	0.386295
chr1	85386491	85399699	+	MSTRG.426.1	MSTRG.426.1	5014	16.0878	0.499686	0.760006	6	17809.2	EPC_bi	0	0	blood_expr	0	EB_bi_EPC_bi_blood_expr_0	0.544004	0.455367
chr1	85386491	85399699	+	NM_001134972.1	NM_001134972.1	5011	16.0974	0.49967	0.760044	6	17810.1	EPC_bi	0	0	blood_expr	0	EB_bi_EPC_bi_blood_expr_0	0.543898	0.455442
chr1	85387430	85399699	+	XM_017588899.1	XM_017588899.1	4691	16.5727	0.499686	0.760006	6	17809.2	EPC_bi	0	0	blood_expr	0	EB_bi_EPC_bi_blood_expr_0	0.544004	0.455367
chr1	85388191	85399699	+	XM_006228613.3	XM_006228613.3	4524	17.041	0.49991	0.755311	6	17699.2	EPC_bi	0	0	blood_expr	0	EB_bi_EPC_bi_blood_expr_0	0.544004	0.455816
chr1	85405498	85408444	-	NM_001169146.1	NM_001169146.1	819	100.869	0.493344	0.966127	6	22639.3	EPC_bi	0	0	blood_expr	0	EB_bi_EPC_bi_blood_expr_0	0.143209	0.843479
chr1	85405750	85408444	-	XM_006228612.3	XM_006228612.3	656	119.005	0.493457	0.965538	6	22625.5	EPC_bi	0	0	blood_expr	0	EB_bi_EPC_bi_blood_expr_0	0.143784	0.84313
chr1	85437703	85460109	+	MSTRG.428.2	MSTRG.428.2	1753	83.049	0.482707	0.903824	6	21179.3	EPC_bi	0	0	blood_expr	0	EB_bi_EPC_bi_blood_expr_0	0.543885	0.421529
chr1	85437703	85460109	+	MSTRG.428.1	MSTRG.428.1	1916	76.3226	0.482707	0.903824	6	21179.3	EPC_bi	0	0	blood_expr	0	EB_bi_EPC_bi_blood_expr_0	0.543885	0.421529
chr1	85437779	85466854	+	NM_001107497.2	NM_001107497.2	3433	119.374	0.489756	0.910411	6	21333.7	EPC_bi	0	0	blood_expr	0	EB_bi_EPC_bi_blood_expr_0	0.551699	0.427812
chr1	85470809	85480813	+	XM_003748806.4	XM_003748806.4	1610	73.6911	0.484531	0.927868	6	21742.7	EPC_bi	0	0	blood_expr	0	EB_bi_EPC_bi_blood_expr_0	0.50924	0.459821
chr1	85515609	85517516	-	XM_001064863.6	XM_001064863.6	1907	2.80858	0.528543	0.416291	6	9754.94	EPC_bi	0	0	blood_expr	0	EB_bi_EPC_bi_blood_expr_0	0.475597	0.58149
chr1	86923768	86935506	+	NM_001106240.1	NM_001106240.1	1859	17.8977	0.526386	0.13396	6	3139.09	EPC_bi	0	0	blood_expr	0	EB_bi_EPC_bi_blood_expr_0	0.525071	0.527701
chr1	86941072	86948845	-	NM_030867.2	NM_030867.2	1399	111.14	0.440908	0.760198	11	17813.7	EPC_bi	0	0	blood_expr	0	EB_bi_EPC_bi_blood_expr_0	0.939114	0.0257366
chr1	86948865	86971954	+	XM_006228672.3	XM_006228672.3	2010	261.217	0.419757	0.336636	6	7888.39	EPC_bi	0	0	blood_expr	0	EB_bi_EPC_bi_blood_expr_0	0.322324	0.517191
chr1	86948865	86971954	+	XM_006228675.2	XM_006228675.2	1794	290.768	0.418864	0.332415	6	7789.49	EPC_bi	0	0	blood_expr	0	EB_bi_EPC_bi_blood_expr_0	0.321491	0.516237
chr1	86948912	86971954	+	XM_006228673.3	XM_006228673.3	2010	262.267	0.419931	0.337933	6	7918.79	EPC_bi	0	0	blood_expr	0	EB_bi_EPC_bi_blood_expr_0	0.321933	0.51793
chr1	86948912	86971954	+	XM_006228676.3	XM_006228676.3	1794	291.944	0.419039	0.333693	6	7819.42	EPC_bi	0	0	blood_expr	0	EB_bi_EPC_bi_blood_expr_0	0.321102	0.516976
chr1	86949110	86971954	+	XM_017589353.1	XM_017589353.1	2468	208.073	0.42682	0.380432	6	8914.66	EPC_bi	0	0	blood_expr	0	EB_bi_EPC_bi_blood_expr_0	0.329341	0.524298
chr1	86949412	86971954	+	NM_001008368.1	NM_001008368.1	2044	249.805	0.42055	0.342122	6	8016.95	EPC_bi	0	0	blood_expr	0	EB_bi_EPC_bi_blood_expr_0	0.320824	0.520276
chr1	87009797	87015996	+	NM_022594.1	NM_022594.1	1097	98.979	0.529301	0.553983	6	12981.5	EPC_bi	0	0	blood_expr	0	EB_bi_EPC_bi_blood_expr_0	0.462716	0.595886
chr1	87078011	87147347	-	XM_008759185.1	XM_008759185.1	3983	67.8058	0.506209	0.108551	6	2543.67	EPC_bi	0	0	blood_expr	0	EB_bi_EPC_bi_blood_expr_0	0.52294	0.489477
chr1	87078011	87147347	-	NM_031675.2	NM_031675.2	3917	68.9069	0.506209	0.108551	6	2543.67	EPC_bi	0	0	blood_expr	0	EB_bi_EPC_bi_blood_expr_0	0.52294	0.489477
chr1	87078419	87147347	-	XM_006228687.2	XM_006228687.2	3509	69.7034	0.505149	0.0946873	6	2218.81	EPC_bi	0	0	blood_expr	0	EB_bi_EPC_bi_blood_expr_0	0.519388	0.490911
chr1	87078419	87105755	-	XM_006228690.3	XM_006228690.3	3782	62.9982	0.502706	0.119905	6	2809.73	EPC_bi	0	0	blood_expr	0	EB_bi_EPC_bi_blood_expr_0	0.516109	0.489302
chr1	87079045	87147347	-	XM_006228689.2	XM_006228689.2	2868	62.7024	0.506164	0.0266481	6	624.444	EPC_bi	0	0	blood_expr	0	EB_bi_EPC_bi_blood_expr_0	0.51342	0.498909
chr1	87079045	87147347	-	XM_006228688.2	XM_006228688.2	2868	63.6079	0.505963	0.0284185	6	665.93	EPC_bi	0	0	blood_expr	0	EB_bi_EPC_bi_blood_expr_0	0.513232	0.498693
chr1	87260831	87298603	-	NM_001013066.1	NM_001013066.1	3630	5.00766	0.475046	0.648541	6	15197.3	EPC_bi	0	0	blood_expr	0	EB_bi_EPC_bi_blood_expr_0	0.500753	0.449338
chr1	87260831	87459594	-	XM_017588911.1	XM_017588911.1	11902	2.33185	0.486159	0.994101	6	23294.8	EPC_bi	0	0	blood_expr	0	EB_bi_EPC_bi_blood_expr_0	0.510232	0.462087
chr1	87260831	87467846	-	XM_017588912.1	XM_017588912.1	7405	3.68221	0.490178	0.888354	6	20816.8	EPC_bi	0	0	blood_expr	0	EB_bi_EPC_bi_blood_expr_0	0.524732	0.455625
chr1	87260831	87467846	-	XM_008759131.2	XM_008759131.2	7540	3.6378	0.490229	0.887096	6	20787.3	EPC_bi	0	0	blood_expr	0	EB_bi_EPC_bi_blood_expr_0	0.524829	0.455629
chr1	87260831	87467846	-	XM_008759130.2	XM_008759130.2	7543	3.63636	0.490178	0.888354	6	20816.8	EPC_bi	0	0	blood_expr	0	EB_bi_EPC_bi_blood_expr_0	0.524732	0.455625
chr1	87631760	87632659	-	XR_145753.4	XR_145753.4	899	0.361072	0.52453	0.787316	7	18449.2	EPC_bi	0	0	0	0	EB_bi_EPC_bi_0_0	0.145255	0.808987
chr1	87647023	87664111	+	MSTRG.450.1	MSTRG.450.1	8035	6.4638	0.483518	0.979907	10	22962.2	EPC_bi	0	0	blood_expr	0	EB_bi_EPC_bi_blood_expr_0	0.624107	0.34293
chr1	87647050	87664111	+	NM_001107500.3	NM_001107500.3	8017	6.47831	0.440147	0.679021	11	15911.5	EPC_bi	0	0	blood_expr	0	EB_bi_EPC_bi_blood_expr_0	0.622991	0.287777
chr1	87650587	87664111	+	XM_006228671.3	XM_006228671.3	12963	4.09417	0.544838	0.608571	9	14260.7	EPC_bi	0	0	blood_expr	0	EB_bi_EPC_bi_blood_expr_0	0.605517	0.46899
chr1	87655855	87664111	+	XM_008759147.2	XM_008759147.2	8131	6.28768	0.445575	0.378507	6	8869.55	EPC_bi	0	0	blood_expr	0	EB_bi_EPC_bi_blood_expr_0	0.374909	0.516241
chr1	87665843	87711398	+	XM_017590441.1	XM_017590441.1	6310	0.74592	0.520231	0.533445	6	12500.2	EPC_bi	0	0	0	0	EB_bi_EPC_bi_0_0	0.438433	0.60203
chr1	88883815	88892543	+	XM_003748825.4	XM_003748825.4	2350	14.2964	0.63776	0.00944453	6	221.314	EPC_bi	0	0	blood_expr	0	EB_bi_EPC_bi_blood_expr_0	0.586804	0.688716
chr1	88994551	89007274	-	NM_001127579.1	NM_001127579.1	3763	5.30511	0.433324	0.609071	6	14272.4	EPC_bi	0	0	blood_expr	0	EB_bi_EPC_bi_blood_expr_0	0.314926	0.551722
chr1	88994999	89005655	-	XM_008759168.2	XM_008759168.2	3700	4.51814	0.441652	0.670579	6	15713.7	EPC_bi	0	0	blood_expr	0	EB_pat_imprint_EPC_bi_blood_expr_0	0.319599	0.563704
chr1	88994999	89007808	-	XM_006228774.3	XM_006228774.3	3099	5.39435	0.441652	0.670579	6	15713.7	EPC_bi	0	0	blood_expr	0	EB_pat_imprint_EPC_bi_blood_expr_0	0.319599	0.563704
chr1	88994999	89005655	-	XM_008759167.2	XM_008759167.2	3703	4.51448	0.441652	0.670579	6	15713.7	EPC_bi	0	0	blood_expr	0	EB_pat_imprint_EPC_bi_blood_expr_0	0.319599	0.563704
chr1	88994999	89005723	-	XM_006228773.1	XM_006228773.1	3068	5.34306	0.441652	0.670579	6	15713.7	EPC_bi	0	0	blood_expr	0	EB_pat_imprint_EPC_bi_blood_expr_0	0.319599	0.563704
chr1	88994999	89007274	-	XM_006228772.1	XM_006228772.1	3524	4.88195	0.437109	0.635894	6	14900.9	EPC_bi	0	0	blood_expr	0	EB_pat_imprint_EPC_bi_blood_expr_0	0.319599	0.55462
chr1	89010253	89014481	-	XM_006228769.3	XM_006228769.3	1419	60.277	0.359717	0.181502	7	4253.13	EPC_bi	0	0	blood_expr	0	EB_bi_EPC_bi_blood_expr_0	0.243311	0.514925
chr1	89010256	89014481	-	NM_001106245.1	NM_001106245.1	1290	63.9143	0.41967	0.379933	6	8902.98	EPC_bi	0	0	blood_expr	0	EB_bi_EPC_bi_blood_expr_0	0.324414	0.514925
chr1	89016092	89017290	-	NM_001008764.2	NM_001008764.2	535	261.503	0.449902	0.204842	6	4800.06	EPC_bi	0	0	blood_expr	0	EB_bi_EPC_bi_blood_expr_0	0.466706	0.433097
chr1	89016092	89017449	-	XM_006228770.3	XM_006228770.3	591	230.134	0.45042	0.20654	6	4839.85	EPC_bi	0	0	blood_expr	0	EB_bi_EPC_bi_blood_expr_0	0.467418	0.433421
chr1	89017413	89019651	+	NM_001008775.1	NM_001008775.1	893	62.3399	0.473295	0.89418	8	20953.3	EPC_bi	0	0	blood_expr	0	EB_bi_EPC_bi_blood_expr_0	0.342193	0.551957
chr1	89017491	89019651	+	XM_006228776.3	XM_006228776.3	901	61.4262	0.454781	0.727294	9	17042.7	EPC_bi	0	0	blood_expr	0	EB_bi_EPC_bi_blood_expr_0	0.320586	0.521879
chr1	89017520	89019651	+	XM_006228777.2	XM_006228777.2	856	64.4657	0.470327	0.873308	8	20464.2	EPC_bi	0	0	blood_expr	0	EB_bi_EPC_bi_blood_expr_0	0.325299	0.557344
chr1	89022888	89048612	-	MSTRG.486.1	MSTRG.486.1	14503	17.7824	0.463753	0.600756	11	14077.5	EPC_bi	0	0	blood_expr	0	EB_bi_EPC_bi_blood_expr_0	0.563028	0.381024
chr1	89022888	89043120	-	XM_008759254.2	XM_008759254.2	9395	24.5828	0.471167	0.715038	11	16755.5	EPC_bi	0	0	blood_expr	0	EB_bi_EPC_bi_blood_expr_0	0.56595	0.392181
chr1	89099295	89109248	-	NM_001014159.2	NM_001014159.2	1686	155.371	0.527388	0.434792	6	10188.5	EPC_bi	0	0	blood_expr	0	EB_bi_EPC_bi_blood_expr_0	0.623167	0.431608
chr1	89099299	89109248	-	XM_006228781.3	XM_006228781.3	1595	162.098	0.526927	0.442519	6	10369.5	EPC_bi	0	0	blood_expr	0	EB_bi_EPC_bi_blood_expr_0	0.623559	0.430295
chr1	89113044	89124971	-	XM_008759256.2	XM_008759256.2	2422	27.2737	0.491328	0.876004	11	20527.4	EPC_bi	0	0	blood_expr	0	EB_bi_EPC_bi_blood_expr_0	0.477295	0.503021
chr1	89113044	89124661	-	MSTRG.490.1	MSTRG.490.1	2469	26.7545	0.491662	0.868535	11	20352.4	EPC_bi	0	0	blood_expr	0	EB_bi_EPC_bi_blood_expr_0	0.47674	0.504096
chr1	89113044	89124661	-	XM_002728731.4	XM_002728731.4	2386	27.6852	0.491541	0.870572	11	20400.1	EPC_bi	0	0	blood_expr	0	EB_bi_EPC_bi_blood_expr_0	0.477691	0.503083
chr1	89177994	89179815	-	NM_001038494.1	NM_001038494.1	858	61.478	0.520495	0.421659	6	9880.73	EPC_bi	0	0	blood_expr	0	EB_bi_EPC_bi_blood_expr_0	0.484657	0.556333
chr1	89202526	89206994	+	NM_001198591.1	NM_001198591.1	444	8.04199	0.479488	0.724999	11	16988.9	EPC_bi	0	0	blood_expr	0	EB_bi_EPC_bi_blood_expr_0	0.536247	0.432188
chr1	89202526	89206994	+	NM_001198590.1	NM_001198590.1	2193	2.36829	0.478953	0.724747	11	16983	EPC_bi	0	0	blood_expr	0	EB_bi_EPC_bi_blood_expr_0	0.54189	0.426506
chr1	89202526	89206994	+	NM_001044231.2	NM_001044231.2	660	6.1478	0.478906	0.722827	11	16938	EPC_bi	0	0	blood_expr	0	EB_bi_EPC_bi_blood_expr_0	0.541802	0.426493
chr1	89369960	89399041	-	MSTRG.497.1	MSTRG.497.1	6342	21.4458	0.508774	0.42886	11	10049.5	EPC_bi	0	0	blood_expr	0	EB_bi_EPC_bi_blood_expr_0	0.427557	0.576455
chr1	89382761	89399041	-	MSTRG.497.3	MSTRG.497.3	2930	3.76673	0.509641	0.413489	11	9689.28	EPC_bi	0	0	blood_expr	0	EB_bi_EPC_bi_blood_expr_0	0.428644	0.577138
chr1	89383514	89399041	-	XM_006228845.3	XM_006228845.3	1886	3.09802	0.509944	0.409315	11	9591.49	EPC_bi	0	0	blood_expr	0	EB_bi_EPC_bi_blood_expr_0	0.429397	0.577066
chr1	89383514	89399041	-	XM_006228844.3	XM_006228844.3	2033	3.03368	0.509845	0.412558	11	9667.48	EPC_bi	0	0	blood_expr	0	EB_bi_EPC_bi_blood_expr_0	0.428942	0.577264
chr1	89383516	89399041	-	NM_032616.1	NM_032616.1	2088	3.0315	0.509899	0.411067	11	9632.53	EPC_bi	0	0	blood_expr	0	EB_bi_EPC_bi_blood_expr_0	0.429056	0.577269
chr1	89563981	89585682	-	XM_006228835.3	XM_006228835.3	2709	64.765	0.520868	0.456663	10	10701	EPC_bi	0	0	blood_expr	0	EB_bi_EPC_bi_blood_expr_0	0.618121	0.423616
chr1	89563981	89585682	-	XM_006228834.3	XM_006228834.3	2721	64.5987	0.521239	0.452933	10	10613.6	EPC_bi	0	0	blood_expr	0	EB_bi_EPC_bi_blood_expr_0	0.618863	0.423616
chr1	89563981	89590406	-	XM_006228833.3	XM_006228833.3	2934	59.2452	0.5348	0.35359	11	8285.67	EPC_bi	0	0	blood_expr	0	EB_bi_EPC_bi_blood_expr_0	0.666774	0.424821
chr1	89563981	89590406	-	XM_006228832.3	XM_006228832.3	2946	59.1141	0.535137	0.350952	11	8223.85	EPC_bi	0	0	blood_expr	0	EB_bi_EPC_bi_blood_expr_0	0.667516	0.424821
chr1	89563983	89578342	-	NM_001014160.1	NM_001014160.1	2537	68.5161	0.520879	0.456467	10	10696.4	EPC_bi	0	0	blood_expr	0	EB_bi_EPC_bi_blood_expr_0	0.618121	0.423637
chr1	90010680	90037989	-	NM_001100579.1	NM_001100579.1	4874	2.43087	0.54261	0.312702	10	7327.54	EPC_bi	0	0	blood_expr	0	EB_bi_EPC_bi_blood_expr_0	0.431532	0.616662
chr1	90010680	90037989	-	MSTRG.506.1	MSTRG.506.1	5036	2.51381	0.542649	0.312553	10	7324.04	EPC_bi	0	0	blood_expr	0	EB_bi_EPC_bi_blood_expr_0	0.431532	0.616727
chr1	90063410	90097330	-	NM_207592.1	NM_207592.1	8057	46.4324	0.484512	0.924793	11	21670.7	EPC_bi	0	0	blood_expr	0	EB_bi_EPC_bi_blood_expr_0	0.529626	0.446917
chr1	90063410	90176119	-	MSTRG.508.1	MSTRG.508.1	14300	28.6696	0.481406	0.793931	11	18604.2	EPC_bi	0	0	blood_expr	0	EB_bi_EPC_bi_blood_expr_0	0.525844	0.444374
chr1	90097330	90176119	-	XM_008759155.2	XM_008759155.2	6243	5.74543	0.452543	0.134419	11	3149.84	EPC_bi	0	0	blood_expr	0	EB_bi_EPC_bi_blood_expr_0	0.48584	0.424796
chr1	90097330	90150334	-	NM_001271233.1	NM_001271233.1	6172	5.81153	0.452599	0.134909	11	3161.33	EPC_bi	0	0	blood_expr	0	EB_bi_EPC_bi_blood_expr_0	0.48584	0.424899
chr1	90097332	90176119	-	XM_006228852.3	XM_006228852.3	5825	6.102	0.457737	0.270203	11	6331.66	EPC_bi	0	0	blood_expr	0	EB_bi_EPC_bi_blood_expr_0	0.491753	0.42939
chr1	90097332	90176043	-	XM_006228851.3	XM_006228851.3	6973	5.16722	0.452312	0.138549	11	3246.63	EPC_bi	0	0	blood_expr	0	EB_bi_EPC_bi_blood_expr_0	0.491321	0.419804
chr1	90097332	90176119	-	XM_006228850.3	XM_006228850.3	6246	5.74267	0.452543	0.134419	11	3149.84	EPC_bi	0	0	blood_expr	0	EB_bi_EPC_bi_blood_expr_0	0.48584	0.424796
chr1	90097332	90169594	-	XM_008759156.2	XM_008759156.2	8075	4.44195	0.458228	0.176279	11	4130.75	EPC_bi	0	0	blood_expr	0	EB_bi_EPC_bi_blood_expr_0	0.486595	0.434588
chr1	90097332	90151545	-	XM_006228848.3	XM_006228848.3	6380	5.62206	0.452599	0.134909	11	3161.33	EPC_bi	0	0	blood_expr	0	EB_bi_EPC_bi_blood_expr_0	0.48584	0.424899
chr1	90097332	90154920	-	XM_008759159.2	XM_008759159.2	6248	5.74083	0.452645	0.135631	11	3178.24	EPC_bi	0	0	blood_expr	0	EB_bi_EPC_bi_blood_expr_0	0.48584	0.424984
chr1	90097332	90154920	-	XM_008759158.2	XM_008759158.2	6321	5.67453	0.452645	0.135631	11	3178.24	EPC_bi	0	0	blood_expr	0	EB_bi_EPC_bi_blood_expr_0	0.48584	0.424984
chr1	90097332	90176119	-	XM_008759157.2	XM_008759157.2	6314	5.68083	0.452543	0.134419	11	3149.84	EPC_bi	0	0	blood_expr	0	EB_bi_EPC_bi_blood_expr_0	0.48584	0.424796
chr1	90502588	90522748	-	MSTRG.511.1	MSTRG.511.1	7562	0.0429257	0.509021	0.770414	6	18053.1	EPC_bi	0	0	0	#DIV/0!	#DIV/0!	0.494225	0.523817
chr1	91447307	91461843	-	XR_001835497.1	XR_001835497.1	4578	0.567241	0.46974	0.811569	6	19017.5	EPC_bi	0	0	0	#DIV/0!	#DIV/0!	0.555384	0.384096
chr1	91447307	91461843	-	XR_001835496.1	XR_001835496.1	4697	0.55287	0.46974	0.811569	6	19017.5	EPC_bi	0	0	0	#DIV/0!	#DIV/0!	0.555384	0.384096
chr1	91448360	91462603	-	NM_053541.1	NM_053541.1	3892	0.667223	0.529662	0.47526	6	11136.8	EPC_bi	0	0	0	0	EB_bi_EPC_bi_0_0	0.615848	0.443476
chr1	91529095	91578032	-	NM_001106246.1	NM_001106246.1	3083	9.10744	0.507082	0.590383	6	13834.4	EPC_bi	0	0	blood_expr	0	EB_bi_EPC_bi_blood_expr_0	0.466438	0.547725
chr1	91537473	91578032	-	XM_017588915.1	XM_017588915.1	2805	8.9107	0.507082	0.590383	6	13834.4	EPC_bi	0	0	blood_expr	0	EB_bi_EPC_bi_blood_expr_0	0.466438	0.547725
chr1	91663722	91700013	+	XR_001835367.1	XR_001835367.1	2261	45.5106	0.49422	0.890017	6	20855.8	EPC_bi	0	0	blood_expr	0	EB_bi_EPC_bi_blood_expr_0	0.412569	0.575871
chr1	91663722	91699362	+	XM_006228883.3	XM_006228883.3	3991	24.2782	0.495871	0.868755	6	20357.5	EPC_bi	0	0	blood_expr	0	EB_bi_EPC_bi_blood_expr_0	0.412274	0.579468
chr1	91663722	91705979	+	XM_017588916.1	XM_017588916.1	2612	45.795	0.49422	0.890017	6	20855.8	EPC_bi	0	0	blood_expr	0	EB_bi_EPC_bi_blood_expr_0	0.412569	0.575871
chr1	91663722	91699362	+	XM_017588917.1	XM_017588917.1	3997	24.2417	0.495874	0.868378	6	20348.7	EPC_bi	0	0	blood_expr	0	EB_bi_EPC_bi_blood_expr_0	0.412569	0.579179
chr1	91663722	91705979	+	XM_006228881.3	XM_006228881.3	2606	45.9004	0.494216	0.890362	6	20863.9	EPC_bi	0	0	blood_expr	0	EB_bi_EPC_bi_blood_expr_0	0.412274	0.576158
chr1	91663773	91705979	+	NM_001127599.1	NM_001127599.1	2722	44.1829	0.493361	0.901456	6	21123.8	EPC_bi	0	0	blood_expr	0	EB_bi_EPC_bi_blood_expr_0	0.41386	0.572861
chr1	91820316	91832396	-	NM_001004258.1	NM_001004258.1	1799	6.0446	0.454437	0.545512	6	12783	EPC_bi	0	0	blood_expr	0	EB_bi_EPC_bi_blood_expr_0	0.38963	0.519243
chr1	91820316	91845215	-	XM_008759161.2	XM_008759161.2	2297	4.7341	0.454437	0.545512	6	12783	EPC_bi	0	0	blood_expr	0	EB_bi_EPC_bi_blood_expr_0	0.38963	0.519243
chr1	91857047	91905129	+	XM_017589356.1	XM_017589356.1	2896	8.74279	0.515609	0.393946	6	9231.34	EPC_bi	0	0	blood_expr	0	EB_bi_EPC_bi_blood_expr_0	0.526942	0.504276
chr1	91857047	91958763	+	MSTRG.540.1	MSTRG.540.1	4306	6.06842	0.516589	0.329638	6	7724.42	EPC_bi	0	0	blood_expr	0	EB_bi_EPC_bi_blood_expr_0	0.530914	0.502264
chr1	91857069	91958763	+	NM_001271264.1	NM_001271264.1	4286	6.09674	0.516906	0.331176	6	7760.44	EPC_bi	0	0	blood_expr	0	EB_bi_EPC_bi_blood_expr_0	0.531951	0.501861
chr1	91857072	91905129	+	XM_017589355.1	XM_017589355.1	2980	8.49634	0.516721	0.335712	6	7866.75	EPC_bi	0	0	blood_expr	0	EB_bi_EPC_bi_blood_expr_0	0.532076	0.501366
chr1	91857072	91885500	+	XM_017589360.1	XM_017589360.1	1870	5.03396	0.528357	0.0491028	6	1150.63	EPC_bi	0	0	blood_expr	0	EB_bi_EPC_bi_blood_expr_0	0.534817	0.521898
chr1	91862499	91905129	+	XM_017589358.1	XM_017589358.1	2964	8.48745	0.512213	0.420391	6	9851.01	EPC_bi	0	0	blood_expr	0	EB_bi_EPC_bi_blood_expr_0	0.520631	0.503795
chr1	91868420	91905129	+	XM_017589357.1	XM_017589357.1	2994	8.07715	0.512815	0.476987	6	11177.2	EPC_bi	0	0	blood_expr	0	EB_bi_EPC_bi_blood_expr_0	0.511776	0.513854
chr1	91868594	91905129	+	XM_017589359.1	XM_017589359.1	2953	8.1893	0.510373	0.48562	6	11379.5	EPC_bi	0	0	blood_expr	0	EB_bi_EPC_bi_blood_expr_0	0.511286	0.50946
chr1	92089673	92119983	-	NM_001106248.1	NM_001106248.1	4199	1.19823	0.50911	0.560179	6	13126.7	EPC_bi	0	0	blood_expr	0	EB_bi_EPC_bi_blood_expr_0	0.551102	0.467118
chr1	92090275	92119983	-	XM_006228886.2	XM_006228886.2	3063	1.00677	0.506892	0.610488	6	14305.6	EPC_bi	0	0	blood_expr	0	EB_bi_EPC_bi_blood_expr_0	0.550016	0.463768
chr1	92090275	92119983	-	XM_006228885.2	XM_006228885.2	3526	0.874571	0.506892	0.610488	6	14305.6	EPC_bi	0	0	0	0	EB_bi_EPC_bi_0_0	0.550016	0.463768
chr1	92703179	92775020	-	XM_006228893.2	XM_006228893.2	4952	0.1311	0.54995	0.167015	6	3913.67	EPC_bi	0	0	0	#DIV/0!	#DIV/0!	0.501446	0.598454
chr1	92703193	92774963	-	NM_001107506.1	NM_001107506.1	4881	0.133007	0.54995	0.167015	6	3913.67	EPC_bi	0	0	0	#DIV/0!	#DIV/0!	0.501446	0.598454
chr1	98614942	98631142	+	XM_017590083.1	XM_017590083.1	4421	4.22183	0.505208	0.534589	6	12527	EPC_bi	0	0	blood_expr	0	EB_bi_EPC_bi_blood_expr_0	0.53435	0.476066
chr1	98614942	98631142	+	XM_017590084.1	XM_017590084.1	4484	4.16252	0.505208	0.534589	6	12527	EPC_bi	0	0	blood_expr	0	EB_bi_EPC_bi_blood_expr_0	0.53435	0.476066
chr1	98614942	98631142	+	XM_017590085.1	XM_017590085.1	4495	4.15233	0.504224	0.555667	6	13020.9	EPC_bi	0	0	blood_expr	0	EB_bi_EPC_bi_blood_expr_0	0.532999	0.475449
chr1	98614942	98631142	+	XM_017590086.1	XM_017590086.1	4445	4.19904	0.505208	0.534589	6	12527	EPC_bi	0	0	blood_expr	0	EB_bi_EPC_bi_blood_expr_0	0.53435	0.476066
chr1	98614942	98631142	+	XM_017590087.1	XM_017590087.1	4432	4.21136	0.504939	0.542597	6	12714.7	EPC_bi	0	0	blood_expr	0	EB_bi_EPC_bi_blood_expr_0	0.532999	0.47688
chr1	98614942	98631142	+	XM_017590088.1	XM_017590088.1	4361	4.27992	0.504913	0.539942	6	12652.5	EPC_bi	0	0	blood_expr	0	EB_bi_EPC_bi_blood_expr_0	0.53435	0.475477
chr1	98614942	98631142	+	XM_017590089.1	XM_017590089.1	4410	4.23236	0.505699	0.529329	6	12403.8	EPC_bi	0	0	blood_expr	0	EB_bi_EPC_bi_blood_expr_0	0.532999	0.4784
chr1	98614942	98631142	+	XM_017590077.1	XM_017590077.1	4555	4.09763	0.504514	0.550302	6	12895.2	EPC_bi	0	0	blood_expr	0	EB_bi_EPC_bi_blood_expr_0	0.532999	0.476029
chr1	98614942	98631142	+	XM_017590078.1	XM_017590078.1	4492	4.1551	0.505229	0.53747	6	12594.5	EPC_bi	0	0	blood_expr	0	EB_bi_EPC_bi_blood_expr_0	0.532999	0.477458
chr1	98614942	98631142	+	XM_017590079.1	XM_017590079.1	4484	4.16252	0.504492	0.547757	6	12835.6	EPC_bi	0	0	blood_expr	0	EB_bi_EPC_bi_blood_expr_0	0.53435	0.474635
chr1	98614942	98631142	+	XM_017590090.1	XM_017590090.1	4339	4.30162	0.505679	0.526231	6	12331.2	EPC_bi	0	0	blood_expr	0	EB_bi_EPC_bi_blood_expr_0	0.53435	0.477009
chr1	98614942	98631142	+	XM_017590093.1	XM_017590093.1	4459	4.18585	0.504514	0.550302	6	12895.2	EPC_bi	0	0	blood_expr	0	EB_bi_EPC_bi_blood_expr_0	0.532999	0.476029
chr1	98614942	98631142	+	XM_017590081.1	XM_017590081.1	4508	4.14036	0.504492	0.547757	6	12835.6	EPC_bi	0	0	blood_expr	0	EB_bi_EPC_bi_blood_expr_0	0.53435	0.474635
chr1	98615231	98631142	+	XM_017590091.1	XM_017590091.1	4113	4.45906	0.504628	0.545216	6	12776	EPC_bi	0	0	blood_expr	0	EB_bi_EPC_bi_blood_expr_0	0.53435	0.474906
chr1	98615233	98631142	+	XM_017590080.1	XM_017590080.1	4256	4.30924	0.503439	0.568186	6	13314.3	EPC_bi	0	0	blood_expr	0	EB_bi_EPC_bi_blood_expr_0	0.53435	0.472528
chr1	98615254	98631142	+	XM_017590082.1	XM_017590082.1	4366	4.20067	0.503263	0.57461	6	13464.8	EPC_bi	0	0	blood_expr	0	EB_bi_EPC_bi_blood_expr_0	0.532566	0.47396
chr1	98617112	98631142	+	XM_017590094.1	XM_017590094.1	3770	4.7356	0.504686	0.543674	6	12739.9	EPC_bi	0	0	blood_expr	0	EB_bi_EPC_bi_blood_expr_0	0.53435	0.475022
chr1	98622891	98631142	+	XM_017590092.1	XM_017590092.1	5891	3.08569	0.512184	0.376672	6	8826.55	EPC_bi	0	0	blood_expr	0	EB_bi_EPC_bi_blood_expr_0	0.537727	0.486641
chr1	98710526	98731760	-	XM_017590095.1	XM_017590095.1	5578	0	0.732745	0.000106355	6	2.49221	EPC_pat_imprint	0	0	0	#DIV/0!	#DIV/0!	0.717383	0.748108
chr1	100891831	100896811	+	XM_006229061.3	XM_006229061.3	1735	13.377	0.5	0.953696	6	22347.9	EPC_bi	0	0	blood_expr	0	EB_bi_EPC_bi_blood_expr_0	0	1
chr1	100891832	100896811	+	XM_006229059.3	XM_006229059.3	1682	13.7986	0.5	0.953696	6	22347.9	EPC_bi	0	0	blood_expr	0	EB_bi_EPC_bi_blood_expr_0	0	1
chr1	100891832	100896811	+	XR_590150.2	XR_590150.2	1776	13.0682	0.5	0.953696	6	22347.9	EPC_bi	0	0	blood_expr	0	EB_bi_EPC_bi_blood_expr_0	0	1
chr1	100891832	100896811	+	XM_008759374.2	XM_008759374.2	1701	13.549	0.5	0.953696	6	22347.9	EPC_bi	0	0	blood_expr	0	EB_bi_EPC_bi_blood_expr_0	0	1
chr1	100891832	100896811	+	XM_006229060.3	XM_006229060.3	1607	14.3416	0.5	0.953696	6	22347.9	EPC_bi	0	0	blood_expr	0	EB_bi_EPC_bi_blood_expr_0	0	1
chr1	100891865	100896811	+	NM_001037646.1	NM_001037646.1	1451	14.2056	0.5	0.953696	6	22347.9	EPC_bi	0	0	blood_expr	0	EB_bi_EPC_bi_blood_expr_0	0	1
chr1	100896581	100926443	-	XM_006229065.3	XM_006229065.3	3341	36.5313	0.5	0.953696	6	22347.9	EPC_bi	0	0	blood_expr	0	EB_bi_EPC_bi_blood_expr_0	0	1
chr1	100896581	100926443	-	XM_006229064.3	XM_006229064.3	3407	35.8236	0.5	0.953696	6	22347.9	EPC_bi	0	0	blood_expr	0	EB_bi_EPC_bi_blood_expr_0	0	1
chr1	102017246	102068871	+	XM_006229108.3	XM_006229108.3	4266	20.2021	0.500716	0.594874	11	13939.7	EPC_bi	0	0	blood_expr	0	EB_bi_EPC_bi_blood_expr_0	0.464539	0.530863
chr1	102017262	102068871	+	NM_001108484.1	NM_001108484.1	4202	20.4712	0.500716	0.594874	11	13939.7	EPC_bi	0	0	blood_expr	0	EB_bi_EPC_bi_blood_expr_0	0.464539	0.530863
chr1	114186852	114222516	+	NM_001107516.1	NM_001107516.1	3702	4.07728	0.424839	0.277753	8	6508.58	EPC_bi	0	0	blood_expr	0	EB_bi_EPC_bi_blood_expr_0	0.325312	0.590719
chr1	114258639	114347138	+	MSTRG.646.1	MSTRG.646.1	6305	16.7579	0.542823	0.444035	6	10405.1	EPC_bi	0	0	blood_expr	0	EB_bi_EPC_bi_blood_expr_0	0.42374	0.602365
chr1	114258772	114347138	+	XM_006229288.2	XM_006229288.2	4402	21.0528	0.421907	0.334777	7	7844.84	EPC_bi	0	0	blood_expr	0	EB_bi_EPC_bi_blood_expr_0	0.337807	0.53404
chr1	114258792	114347138	+	NM_001107517.1	NM_001107517.1	4388	21.3789	0.542121	0.451007	6	10568.4	EPC_bi	0	0	blood_expr	0	EB_bi_EPC_bi_blood_expr_0	0.42374	0.601312
chr1	114453032	114653787	+	XM_006229304.3	XM_006229304.3	15243	6.21822	0.50895	0.341038	11	7991.55	EPC_bi	0	0	blood_expr	0	EB_bi_EPC_bi_blood_expr_0	0.485019	0.528893
chr1	114453032	114653787	+	XM_006229300.3	XM_006229300.3	15351	6.19562	0.507543	0.374237	11	8769.49	EPC_bi	0	0	blood_expr	0	EB_bi_EPC_bi_blood_expr_0	0.482119	0.52873
chr1	114453226	114653787	+	XM_006229302.3	XM_006229302.3	15340	6.15774	0.507543	0.374237	11	8769.49	EPC_bi	0	0	blood_expr	0	EB_bi_EPC_bi_blood_expr_0	0.482119	0.52873
chr1	114453226	114653787	+	XM_006229301.3	XM_006229301.3	15383	6.14053	0.507543	0.374237	11	8769.49	EPC_bi	0	0	blood_expr	0	EB_bi_EPC_bi_blood_expr_0	0.482119	0.52873
chr1	114453274	114653787	+	NM_001107520.1	NM_001107520.1	15171	6.20494	0.507431	0.376165	11	8814.67	EPC_bi	0	0	blood_expr	0	EB_bi_EPC_bi_blood_expr_0	0.482281	0.528389
chr1	116586900	116675888	+	XM_008759401.2	XM_008759401.2	4507	1.9446	0.515661	0.605216	7	14182	EPC_bi	0	0	blood_expr	0	EB_bi_EPC_bi_blood_expr_0	0.426557	0.634467
chr1	116586900	116675888	+	XM_008759400.2	XM_008759400.2	4619	1.93258	0.517689	0.582378	7	13646.9	EPC_bi	0	0	blood_expr	0	EB_bi_EPC_bi_blood_expr_0	0.429607	0.635132
chr1	116586900	116675888	+	XM_006229313.3	XM_006229313.3	4443	1.97261	0.514867	0.612937	7	14363	EPC_bi	0	0	blood_expr	0	EB_bi_EPC_bi_blood_expr_0	0.425167	0.634467
chr1	116586900	116675888	+	XM_006229310.3	XM_006229310.3	4563	1.9563	0.517531	0.581997	7	13637.9	EPC_bi	0	0	blood_expr	0	EB_bi_EPC_bi_blood_expr_0	0.42878	0.635865
chr1	116587814	116679618	+	NM_001191837.2	NM_001191837.2	7252	2.12613	0.507524	0.742733	11	17404.5	EPC_bi	0	0	blood_expr	0	EB_bi_EPC_bi_blood_expr_0	0.550116	0.47203
chr1	116587837	116691725	+	MSTRG.653.6	MSTRG.653.6	19527	1.37974	0.533671	0.356489	11	8353.61	EPC_bi	0	0	blood_expr	0	EB_bi_EPC_bi_blood_expr_0	0.528898	0.537649
chr1	116588329	116675888	+	XM_017589368.1	XM_017589368.1	3729	2.00212	0.520361	0.556324	7	13036.3	EPC_bi	0	0	blood_expr	0	EB_bi_EPC_bi_blood_expr_0	0.429987	0.64086
chr1	116596329	116675888	+	XM_017589369.1	XM_017589369.1	3393	2.20038	0.515924	0.593154	7	13899.4	EPC_bi	0	0	blood_expr	0	EB_bi_EPC_bi_blood_expr_0	0.426221	0.635527
chr1	116639375	116675888	+	XM_008759399.2	XM_008759399.2	5768	1.23809	0.531009	0.402069	10	9421.68	EPC_bi	0	0	blood_expr	0	EB_bi_EPC_bi_blood_expr_0	0.545401	0.516618
chr1	116677133	116680678	-	XR_001835783.1	XR_001835783.1	2804	1.21553	0.612566	0.182513	7	4276.83	EPC_bi	0	0	blood_expr	0	EB_bi_EPC_bi_blood_expr_0	0.745472	0.512886
chr1	124767680	124816135	-	MSTRG.660.1	MSTRG.660.1	6247	37.2824	0.49735	0.641631	11	15035.3	EPC_bi	0	0	blood_expr	0	EB_bi_EPC_bi_blood_expr_0	0.435214	0.549131
chr1	124772595	124803363	-	NM_001109147.1	NM_001109147.1	602	9.70577	0.560613	0.271772	11	6368.43	EPC_bi	0	0	blood_expr	0	EB_bi_EPC_bi_blood_expr_0	0.483648	0.624751
chr1	125124742	125175857	+	NM_001100846.1	NM_001100846.1	4644	3.32013	0.387524	0.237378	8	5562.47	EPC_bi	0	0	blood_expr	0	EB_bi_EPC_bi_blood_expr_0	0.394207	0.38084
chr1	125125301	125175851	+	XM_006229338.3	XM_006229338.3	4673	3.29953	0.387524	0.237378	8	5562.47	EPC_bi	0	0	blood_expr	0	EB_bi_EPC_bi_blood_expr_0	0.394207	0.38084
chr1	125182116	125209772	-	XM_006229339.3	XM_006229339.3	4961	2.02837	0.374778	0.0701005	9	1642.66	EPC_bi	0	0	blood_expr	0	EB_bi_EPC_bi_blood_expr_0	0.427529	0.30884
chr1	125182116	125209772	-	XM_008759539.2	XM_008759539.2	4976	1.98963	0.384576	0.0778008	9	1823.11	EPC_bi	0	0	blood_expr	0	EB_bi_EPC_bi_blood_expr_0	0.437645	0.31824
chr1	125212868	125229060	-	NM_001106340.1	NM_001106340.1	2191	23.5564	0.495966	0.331756	11	7774.04	EPC_bi	0	0	blood_expr	0	EB_bi_EPC_bi_blood_expr_0	0.469922	0.517668
chr1	125212868	125229060	-	MSTRG.662.1	MSTRG.662.1	2552	20.4149	0.49589	0.335271	11	7856.4	EPC_bi	0	0	blood_expr	0	EB_bi_EPC_bi_blood_expr_0	0.469858	0.517584
chr1	125663986	125665314	-	NM_001173527.1	NM_001173527.1	1328	15.7658	0.511036	0.517862	11	12135.1	EPC_bi	0	0	blood_expr	0	EB_bi_EPC_bi_blood_expr_0	0.4732	0.542565
chr1	126134690	126227764	-	MSTRG.666.1	MSTRG.666.1	18768	0.103774	0.447951	0.737285	11	17276.8	EPC_bi	0	0	0	0	EB_bi_EPC_bi_0_0	0.803799	0.151411
chr1	126146490	126227764	-	XM_006229332.3	XM_006229332.3	7208	0.247686	0.503228	0.887177	10	20789.2	EPC_bi	0	0	0	0	EB_bi_EPC_bi_0_0	0.823287	0.183169
chr1	126748950	126947392	+	MSTRG.670.1	MSTRG.670.1	4754	1.29732	0.540695	0.47694	8	11176.1	EPC_bi	0	0	blood_expr	0	EB_bi_EPC_bi_blood_expr_0	0.428093	0.653297
chr1	126749507	126947392	+	NM_012999.1	NM_012999.1	4158	1.48328	0.535639	0.516322	8	12099	EPC_bi	0	0	blood_expr	0	EB_bi_EPC_bi_blood_expr_0	0.427956	0.643322
chr1	127010586	127071570	+	NM_001106268.1	NM_001106268.1	3761	9.58017	0.519513	0.0427806	11	1002.48	EPC_bi	0	0	blood_expr	0	EB_bi_EPC_bi_blood_expr_0	0.554399	0.490441
chr1	127599646	127625583	+	XM_006229358.3	XM_006229358.3	2486	3.91718	0.537963	0.465744	8	10913.8	EPC_bi	0	0	blood_expr	0	EB_bi_EPC_bi_blood_expr_0	0.447768	0.59208
chr1	127614056	127625583	+	XM_017590155.1	XM_017590155.1	2527	3.7894	0.531014	0.552446	8	12945.5	EPC_bi	0	0	blood_expr	0	EB_bi_EPC_bi_blood_expr_0	0.427711	0.592995
chr1	127614188	127625583	+	XM_017590156.1	XM_017590156.1	2517	3.80446	0.53147	0.536268	8	12566.4	EPC_bi	0	0	blood_expr	0	EB_bi_EPC_bi_blood_expr_0	0.433841	0.590047
chr1	127614188	127625583	+	XM_017590157.1	XM_017590157.1	2476	3.86745	0.53147	0.536268	8	12566.4	EPC_bi	0	0	blood_expr	0	EB_bi_EPC_bi_blood_expr_0	0.433841	0.590047
chr1	128199099	128204989	+	XM_017590159.1	XM_017590159.1	3152	6.02453	0.452642	0.862696	6	20215.5	EPC_bi	0	0	blood_expr	#DIV/0!	#DIV/0!	0.793619	0.111664
chr1	128199099	128204989	+	XM_003748880.4	XM_003748880.4	3139	6.04948	0.452642	0.862696	6	20215.5	EPC_bi	0	0	blood_expr	#DIV/0!	#DIV/0!	0.793619	0.111664
chr1	128199160	128204989	+	XM_017590158.1	XM_017590158.1	3306	5.79299	0.452642	0.862696	6	20215.5	EPC_bi	0	0	blood_expr	#DIV/0!	#DIV/0!	0.793619	0.111664
chr1	128207714	128341681	-	XM_008759542.2	XM_008759542.2	5961	21.3462	0.480807	0.877068	6	20552.3	EPC_bi	0	0	blood_expr	0	EB_bi_EPC_bi_blood_expr_0	0.445811	0.515803
chr1	128207714	128341681	-	XM_008759541.2	XM_008759541.2	5877	21.7342	0.480947	0.878857	6	20594.3	EPC_bi	0	0	blood_expr	0	EB_bi_EPC_bi_blood_expr_0	0.444836	0.517057
chr1	128209963	128341681	-	NM_001014035.1	NM_001014035.1	3634	6.96728	0.480807	0.877068	6	20552.3	EPC_bi	0	0	blood_expr	0	EB_bi_EPC_bi_blood_expr_0	0.445811	0.515803
chr1	128211390	128341681	-	XM_017589308.1	XM_017589308.1	2154	4.2949	0.501839	0.691357	6	16200.6	EPC_bi	0	0	blood_expr	0	EB_bi_EPC_bi_blood_expr_0	0.545138	0.458541
chr1	128486163	128604041	-	XM_006229346.3	XM_006229346.3	2963	7.34001	0.565698	0.328281	9	7692.6	EPC_bi	0	0	blood_expr	0	EB_bi_EPC_bi_blood_expr_0	0.638622	0.529236
chr1	128486164	128604190	-	NM_001108486.1	NM_001108486.1	2934	7.46788	0.570284	0.316222	9	7410.03	EPC_bi	0	0	blood_expr	0	EB_bi_EPC_bi_blood_expr_0	0.652381	0.529236
chr1	129766096	129780076	-	XM_006229367.3	XM_006229367.3	3935	2.80471	0.548424	0.360487	8	8447.3	EPC_bi	0	0	blood_expr	0	EB_bi_EPC_bi_blood_expr_0	0.585668	0.53601
chr1	129766717	129780076	-	XM_006229368.3	XM_006229368.3	3151	2.16334	0.461445	0.78076	8	18295.5	EPC_bi	0	0	blood_expr	0	EB_bi_EPC_bi_blood_expr_0	0.367325	0.492818
chr1	131447670	131465749	-	XM_006229366.3	XM_006229366.3	7528	0.107799	0.488494	0.989569	6	23188.6	EPC_bi	0	0	0	#DIV/0!	#DIV/0!	0.162869	0.814118
chr1	131447670	131454689	-	XM_017588643.1	XM_017588643.1	2711	0.29934	0.503263	0.907954	6	21276.1	EPC_bi	0	0	0	#DIV/0!	#DIV/0!	0.211001	0.795525
chr1	133329060	133503153	-	NM_001191625.1	NM_001191625.1	2619	7.43652	0.348194	0.0617261	9	1446.43	EPC_bi	0	0	blood_expr	#DIV/0!	#DIV/0!	0.236248	0.437751
chr1	133374836	133559643	-	XM_017589162.1	XM_017589162.1	3273	5.0084	0.324752	0.0354006	9	829.542	EPC_mat_imprint	0	0	blood_expr	#DIV/0!	#DIV/0!	0.201879	0.423051
chr1	137014180	137318710	+	MSTRG.690.2	MSTRG.690.2	15998	17.6424	0.408987	0.0592298	6	1387.93	EPC_bi	0	0	blood_expr	0	EB_bi_EPC_bi_blood_expr_0	0.340423	0.477551
chr1	137014180	137318710	+	MSTRG.690.1	MSTRG.690.1	15944	17.6818	0.408987	0.0592298	6	1387.93	EPC_bi	0	0	blood_expr	0	EB_bi_EPC_bi_blood_expr_0	0.340423	0.477551
chr1	137089557	137318710	+	NM_001106271.2	NM_001106271.2	15563	17.8852	0.409947	0.0658366	6	1542.75	EPC_bi	0	0	blood_expr	0	EB_bi_EPC_bi_blood_expr_0	0.340822	0.479071
chr1	137333879	137358949	-	XM_006229381.3	XM_006229381.3	8837	11.9748	0.549178	0.195157	6	4573.1	EPC_bi	0	0	blood_expr	0	EB_bi_EPC_bi_blood_expr_0	0.570987	0.527368
chr1	137333879	137352882	-	XM_006229380.2	XM_006229380.2	7628	13.8514	0.501638	0.866761	6	20310.8	EPC_bi	0	0	blood_expr	0	EB_bi_EPC_bi_blood_expr_0	0.621287	0.381989
chr1	137333879	137359107	-	XM_008759505.2	XM_008759505.2	3323	32.1869	0.541017	0.539326	6	12638	EPC_bi	0	0	blood_expr	0	EB_bi_EPC_bi_blood_expr_0	0.657337	0.424696
chr1	137333879	137359107	-	NM_001039006.1	NM_001039006.1	3312	32.2938	0.540884	0.540067	6	12655.4	EPC_bi	0	0	blood_expr	0	EB_bi_EPC_bi_blood_expr_0	0.657337	0.42443
chr1	137333879	137353292	-	XM_006229379.2	XM_006229379.2	3590	29.4314	0.539793	0.493568	6	11565.8	EPC_bi	0	0	blood_expr	0	EB_bi_EPC_bi_blood_expr_0	0.646538	0.433047
chr1	140469556	140477634	-	NM_001013068.1	NM_001013068.1	1144	31.3538	0.473609	0.640354	11	15005.4	EPC_bi	0	0	blood_expr	0	EB_bi_EPC_bi_blood_expr_0	0.477249	0.470575
chr1	140584327	140593749	+	XM_006229399.3	XM_006229399.3	2183	41.635	0.559506	0.254007	9	5952.14	EPC_bi	0	0	blood_expr	0	EB_bi_EPC_bi_blood_expr_0	0.450721	0.613899
chr1	140584379	140593749	+	NM_001108487.2	NM_001108487.2	2377	40.2853	0.498426	0.762492	11	17867.5	EPC_bi	0	0	blood_expr	0	EB_bi_EPC_bi_blood_expr_0	0.412122	0.570346
chr1	140845477	140860882	-	NM_001040186.2	NM_001040186.2	2171	33.193	0.589793	0.100789	11	2361.79	EPC_bi	0	0	blood_expr	0	EB_bi_EPC_bi_blood_expr_0	0.450567	0.705815
chr1	140845477	140860882	-	NM_012811.3	NM_012811.3	2003	35.653	0.58981	0.102428	11	2400.19	EPC_bi	0	0	blood_expr	0	EB_bi_EPC_bi_blood_expr_0	0.44964	0.706619
chr1	140998239	141087405	+	NM_001106275.1	NM_001106275.1	2023	20.6187	0.521865	0.599976	11	14059.2	EPC_bi	0	0	blood_expr	0	EB_bi_EPC_bi_blood_expr_0	0.461246	0.572382
chr1	141116564	141172997	+	XM_017590455.1	XM_017590455.1	4654	7.95119	0.496143	0.510216	11	11955.9	EPC_bi	0	0	blood_expr	0	EB_bi_EPC_bi_blood_expr_0	0.505144	0.488642
chr1	141163169	141171891	+	MSTRG.703.2	MSTRG.703.2	2412	3.43176	0.534448	0.56331	10	13200	EPC_bi	0	0	blood_expr	0	EB_bi_EPC_bi_blood_expr_0	0.721711	0.347185
chr1	141172116	141188893	-	XM_008759561.2	XM_008759561.2	4625	20.7747	0.506316	0.0286952	11	672.415	EPC_bi	0	0	blood_expr	0	EB_bi_EPC_bi_blood_expr_0	0.492578	0.517765
chr1	141172116	141188893	-	XM_006229410.3	XM_006229410.3	4604	20.8342	0.506262	0.0291435	11	682.919	EPC_bi	0	0	blood_expr	0	EB_bi_EPC_bi_blood_expr_0	0.492524	0.51771
chr1	141172729	141187994	-	NM_053528.1	NM_053528.1	3812	17.7544	0.506873	0.030298	11	709.973	EPC_bi	0	0	blood_expr	0	EB_bi_EPC_bi_blood_expr_0	0.489942	0.520983
chr1	141173198	141188893	-	MSTRG.704.4	MSTRG.704.4	4055	16.2502	0.507181	0.025157	11	589.505	EPC_bi	0	0	blood_expr	0	EB_bi_EPC_bi_blood_expr_0	0.491792	0.520005
chr1	141391737	141433615	+	XM_218829.8	XM_218829.8	6541	0.372195	0.500814	0.670702	11	15716.6	EPC_bi	0	0	0	0	EB_bi_EPC_bi_0_0	0.560019	0.451476
chr1	141474188	141481270	-	XM_008759560.1	XM_008759560.1	2406	0.134914	0.512803	0.487207	11	11416.7	EPC_bi	0	0	0	0	EB_bi_EPC_bi_0_0	0.610258	0.43159
chr1	141474188	141481270	-	NM_053487.2	NM_053487.2	2259	0.143694	0.513565	0.473405	11	11093.3	EPC_bi	0	0	0	0	EB_bi_EPC_bi_0_0	0.610258	0.432988
chr1	141561363	141585498	-	MSTRG.711.1	MSTRG.711.1	3744	51.543	0.526561	0.172936	11	4052.4	EPC_bi	0	0	blood_expr	0	EB_bi_EPC_bi_blood_expr_0	0.588298	0.475114
chr1	141561363	141580163	-	NM_031012.1	NM_031012.1	3663	52.6828	0.526561	0.172936	11	4052.4	EPC_bi	0	0	blood_expr	0	EB_bi_EPC_bi_blood_expr_0	0.588298	0.475114
chr1	141561364	141604249	-	XM_006229409.1	XM_006229409.1	3796	51.2645	0.526565	0.172895	11	4051.45	EPC_bi	0	0	blood_expr	0	EB_bi_EPC_bi_blood_expr_0	0.588307	0.475114
chr1	141561364	141582066	-	XM_006229408.3	XM_006229408.3	3750	51.4605	0.526565	0.172895	11	4051.45	EPC_bi	0	0	blood_expr	0	EB_bi_EPC_bi_blood_expr_0	0.588307	0.475114
chr1	141561364	141585498	-	XM_006229407.3	XM_006229407.3	3743	51.5568	0.526565	0.172895	11	4051.45	EPC_bi	0	0	blood_expr	0	EB_bi_EPC_bi_blood_expr_0	0.588307	0.475114
chr1	141763620	141873371	+	XM_008759508.2	XM_008759508.2	8558	14.5082	0.472918	0.755359	9	17700.3	EPC_bi	0	0	blood_expr	0	EB_bi_EPC_bi_blood_expr_0	0.365934	0.558504
chr1	141763621	141873371	+	XM_008759507.2	XM_008759507.2	7057	17.18	0.501124	0.684348	8	16036.3	EPC_bi	0	0	blood_expr	0	EB_bi_EPC_bi_blood_expr_0	0.409477	0.556113
chr1	141986144	142014400	+	MSTRG.717.1	MSTRG.717.1	3482	27.8272	0.489943	0.948345	6	22222.6	EPC_bi	0	0	blood_expr	0	EB_bi_EPC_bi_blood_expr_0	0.462768	0.517118
chr1	141986144	142014400	+	NM_001170462.1	NM_001170462.1	3491	27.7554	0.489943	0.948345	6	22222.6	EPC_bi	0	0	blood_expr	0	EB_bi_EPC_bi_blood_expr_0	0.462768	0.517118
chr1	142014961	142020461	-	NM_031145.1	NM_031145.1	811	162.702	0.504528	0.620767	6	14546.4	EPC_bi	0	0	blood_expr	0	EB_bi_EPC_bi_blood_expr_0	0.448219	0.560837
chr1	142020695	142028775	+	XM_218822.8	XM_218822.8	1998	5.11763	0.530982	0.414863	11	9721.48	EPC_bi	0	0	blood_expr	0	EB_bi_EPC_bi_blood_expr_0	0.538411	0.52479
chr1	142020717	142028775	+	XM_006229451.3	XM_006229451.3	1867	5.21592	0.523722	0.507511	11	11892.5	EPC_bi	0	0	blood_expr	0	EB_bi_EPC_bi_blood_expr_0	0.52003	0.526799
chr1	142022823	142028775	+	XM_008759586.2	XM_008759586.2	2222	4.30955	0.532662	0.362762	11	8500.6	EPC_bi	0	0	blood_expr	0	EB_bi_EPC_bi_blood_expr_0	0.541112	0.525621
chr1	142050457	142056336	+	NM_001033900.2	NM_001033900.2	1332	41.0629	0.464654	0.542677	6	12716.5	EPC_bi	0	0	blood_expr	0	EB_bi_EPC_bi_blood_expr_0	0.448713	0.480596
chr1	142050489	142056336	+	NR_028055.1	NR_028055.1	1711	34.718	0.479601	0.860021	6	20152.9	EPC_bi	0	0	blood_expr	0	EB_bi_EPC_bi_blood_expr_0	0.461991	0.497212
chr1	142087180	142108746	+	XM_006229435.3	XM_006229435.3	2886	10.1228	0.47686	0.599724	11	14053.3	EPC_bi	0	0	blood_expr	0	EB_bi_EPC_bi_blood_expr_0	0.445905	0.502656
chr1	142087180	142108746	+	XM_006229433.3	XM_006229433.3	2997	10.1811	0.476989	0.604758	11	14171.3	EPC_bi	0	0	blood_expr	0	EB_bi_EPC_bi_blood_expr_0	0.445973	0.502836
chr1	142087182	142105016	+	XM_017589167.1	XM_017589167.1	1714	8.04881	0.476921	0.6014	11	14092.6	EPC_bi	0	0	blood_expr	0	EB_bi_EPC_bi_blood_expr_0	0.446287	0.502451
chr1	142087183	142108746	+	XM_006229437.3	XM_006229437.3	2875	10.4438	0.476989	0.604758	11	14171.3	EPC_bi	0	0	blood_expr	0	EB_bi_EPC_bi_blood_expr_0	0.445973	0.502836
chr1	142087207	142108746	+	MSTRG.724.6	MSTRG.724.6	2842	10.565	0.47701	0.605494	11	14188.5	EPC_bi	0	0	blood_expr	0	EB_bi_EPC_bi_blood_expr_0	0.445973	0.502874
chr1	142087207	142108746	+	MSTRG.724.5	MSTRG.724.5	2919	10.4532	0.47701	0.605494	11	14188.5	EPC_bi	0	0	blood_expr	0	EB_bi_EPC_bi_blood_expr_0	0.445973	0.502874
chr1	142087207	142108746	+	NM_001107529.1	NM_001107529.1	2928	10.421	0.476989	0.604758	11	14171.3	EPC_bi	0	0	blood_expr	0	EB_bi_EPC_bi_blood_expr_0	0.445973	0.502836
chr1	142118909	142133901	-	NM_001037647.1	NM_001037647.1	3583	50.0088	0.485261	0.96888	11	22703.8	EPC_bi	0	0	blood_expr	0	EB_bi_EPC_bi_blood_expr_0	0.481442	0.488443
chr1	142118909	142135219	-	XM_017589166.1	XM_017589166.1	4268	41.9825	0.485261	0.96888	11	22703.8	EPC_bi	0	0	blood_expr	0	EB_bi_EPC_bi_blood_expr_0	0.481442	0.488443
chr1	142118909	142133901	-	XM_006229432.3	XM_006229432.3	3538	50.5989	0.485261	0.96888	11	22703.8	EPC_bi	0	0	blood_expr	0	EB_bi_EPC_bi_blood_expr_0	0.481442	0.488443
chr1	142185091	142197296	-	XM_008759556.1	XM_008759556.1	4196	99.8722	0.457006	0.407099	11	9539.55	EPC_bi	0	0	blood_expr	0	EB_bi_EPC_bi_blood_expr_0	0.481133	0.436901
chr1	142185091	142198167	-	XM_008759555.2	XM_008759555.2	4150	101.057	0.455047	0.380771	11	8922.6	EPC_bi	0	0	blood_expr	0	EB_bi_EPC_bi_blood_expr_0	0.477501	0.436335
chr1	142185093	142197296	-	NM_019331.1	NM_019331.1	4378	95.7574	0.457006	0.407099	11	9539.55	EPC_bi	0	0	blood_expr	0	EB_bi_EPC_bi_blood_expr_0	0.481133	0.436901
chr1	142246772	142332616	-	XM_003748888.4	XM_003748888.4	4772	7.14237	0.489109	0.893855	11	20945.7	EPC_bi	0	0	blood_expr	0	EB_bi_EPC_bi_blood_expr_0	0.508286	0.473128
chr1	142246772	142332616	-	MSTRG.729.1	MSTRG.729.1	4514	7.5506	0.488879	0.903116	11	21162.7	EPC_bi	0	0	blood_expr	0	EB_bi_EPC_bi_blood_expr_0	0.507692	0.473201
chr1	142246772	142332616	-	XM_006229458.3	XM_006229458.3	4775	7.13789	0.489111	0.893782	11	20944	EPC_bi	0	0	blood_expr	0	EB_bi_EPC_bi_blood_expr_0	0.508296	0.473123
chr1	142246772	142332616	-	XM_017590165.1	XM_017590165.1	4517	7.54559	0.488881	0.903042	11	21161	EPC_bi	0	0	blood_expr	0	EB_bi_EPC_bi_blood_expr_0	0.507703	0.473196
chr1	142246772	142309315	-	XM_017590166.1	XM_017590166.1	3759	8.67856	0.500808	0.467037	11	10944.1	EPC_bi	0	0	blood_expr	0	EB_bi_EPC_bi_blood_expr_0	0.526415	0.479469
chr1	142398247	142500562	-	XM_006229463.3	XM_006229463.3	4915	1.519	0.497248	0.894897	10	20970.1	EPC_bi	0	0	blood_expr	#DIV/0!	#DIV/0!	0.390639	0.568321
chr1	142398247	142500562	-	XM_006229462.3	XM_006229462.3	4918	1.51807	0.497248	0.894897	10	20970.1	EPC_bi	0	0	blood_expr	#DIV/0!	#DIV/0!	0.390639	0.568321
chr1	142525040	142615673	-	NM_001108489.1	NM_001108489.1	6158	70.2922	0.469709	0.620059	11	14529.8	EPC_bi	0	0	blood_expr	0	EB_bi_EPC_bi_blood_expr_0	0.547582	0.404815
chr1	142711954	142720292	-	NM_001107525.2	NM_001107525.2	1382	9.98239	0.540759	0.105689	11	2476.62	EPC_bi	0	0	blood_expr	0	EB_bi_EPC_bi_blood_expr_0	0.44685	0.619016
chr1	143401985	143430356	+	NM_001130728.1	NM_001130728.1	2849	10.1403	0.505709	0.660975	11	15488.6	EPC_bi	0	0	blood_expr	0	EB_bi_EPC_bi_blood_expr_0	0.465002	0.539631
chr1	143434340	143535579	-	MSTRG.738.1	MSTRG.738.1	10907	0.0297611	0.517921	0.126158	11	2956.27	EPC_bi	0	0	0	0	EB_bi_EPC_bi_0_0	0.495424	0.536669
chr1	143443299	143535579	-	NM_053309.1	NM_053309.1	1981	0.0819293	0.519008	0.109692	11	2570.41	EPC_bi	0	0	0	0	EB_bi_EPC_bi_0_0	0.500633	0.534321
chr1	143583674	143589563	+	NM_001127451.1	NM_001127451.1	798	13.2201	0.467443	0.704633	11	16511.7	EPC_bi	0	0	blood_expr	0	EB_bi_EPC_bi_blood_expr_0	0.359155	0.557683
chr1	143601010	143608770	-	NM_001024749.1	NM_001024749.1	3651	2.1338	0.512268	0.725098	11	16991.2	EPC_bi	0	0	blood_expr	0	EB_bi_EPC_bi_blood_expr_0	0.557824	0.474305
chr1	143602231	143608770	-	XM_006229429.3	XM_006229429.3	2533	1.85817	0.512465	0.744387	10	17443.2	EPC_bi	0	0	blood_expr	0	EB_bi_EPC_bi_blood_expr_0	0.644868	0.380063
chr1	143609728	143647124	-	NM_001011932.1	NM_001011932.1	3006	32.2336	0.531726	0.170158	11	3987.3	EPC_bi	0	0	blood_expr	0	EB_bi_EPC_bi_blood_expr_0	0.516341	0.544547
chr1	144601424	144740634	+	NM_001107534.1	NM_001107534.1	3621	8.24732	0.392919	0.154889	9	3629.52	EPC_bi	0	0	blood_expr	0	EB_bi_EPC_bi_blood_expr_0	0.357054	0.42161
chr1	144831522	144835758	+	NM_001191626.1	NM_001191626.1	3401	1.33621	0.463629	0.756545	9	17728.1	EPC_bi	0	0	blood_expr	0	EB_bi_EPC_bi_blood_expr_0	0.318845	0.579457
chr1	146027820	146029840	-	NM_001013149.1	NM_001013149.1	2020	26.1129	0.471516	0.65086	11	15251.6	EPC_bi	0	0	blood_expr	0	EB_bi_EPC_bi_blood_expr_0	0.491084	0.45521
chr1	146030210	146043097	+	XM_017589169.1	XM_017589169.1	1736	35.0595	0.457966	0.0910502	11	2133.58	EPC_bi	0	0	blood_expr	0	EB_bi_EPC_bi_blood_expr_0	0.446436	0.467575
chr1	146037425	146043097	+	NM_001008345.1	NM_001008345.1	1992	31.6945	0.456986	0.0782483	11	1833.59	EPC_bi	0	0	blood_expr	0	EB_bi_EPC_bi_blood_expr_0	0.44706	0.465258
chr1	146248504	146289465	-	NM_001100736.1	NM_001100736.1	2175	9.10383	0.488482	0.961434	11	22529.3	EPC_bi	0	0	blood_expr	0	EB_bi_EPC_bi_blood_expr_0	0.468404	0.505215
chr1	154377175	154466836	+	MSTRG.764.1	MSTRG.764.1	11909	19.3525	0.487607	0.986624	11	23119.6	EPC_bi	0	0	blood_expr	0	EB_bi_EPC_bi_blood_expr_0	0.325052	0.62307
chr1	154377228	154466836	+	XM_006229671.3	XM_006229671.3	12111	19.4049	0.488992	0.971752	11	22771.1	EPC_bi	0	0	blood_expr	0	EB_bi_EPC_bi_blood_expr_0	0.325776	0.625006
chr1	154377229	154466836	+	XM_006229669.3	XM_006229669.3	12131	19.3729	0.488994	0.971733	11	22770.6	EPC_bi	0	0	blood_expr	0	EB_bi_EPC_bi_blood_expr_0	0.325772	0.625012
chr1	154377229	154466836	+	XM_006229675.3	XM_006229675.3	12071	19.4424	0.48771	0.985538	11	23094.1	EPC_bi	0	0	blood_expr	0	EB_bi_EPC_bi_blood_expr_0	0.325153	0.623174
chr1	154377229	154466836	+	XM_006229674.3	XM_006229674.3	12086	19.4182	0.487624	0.986451	11	23115.5	EPC_bi	0	0	blood_expr	0	EB_bi_EPC_bi_blood_expr_0	0.324998	0.623146
chr1	154377229	154466836	+	XM_006229673.3	XM_006229673.3	12092	19.4086	0.48771	0.985538	11	23094.1	EPC_bi	0	0	blood_expr	0	EB_bi_EPC_bi_blood_expr_0	0.325153	0.623174
chr1	154377229	154466836	+	XM_006229672.3	XM_006229672.3	12107	19.3845	0.487624	0.986451	11	23115.5	EPC_bi	0	0	blood_expr	0	EB_bi_EPC_bi_blood_expr_0	0.324998	0.623146
chr1	154377229	154466836	+	XM_006229670.3	XM_006229670.3	12116	19.3969	0.489075	0.970867	11	22750.3	EPC_bi	0	0	blood_expr	0	EB_bi_EPC_bi_blood_expr_0	0.325918	0.62504
chr1	154377230	154466836	+	XM_006229679.3	XM_006229679.3	11980	19.292	0.488996	0.971715	11	22770.2	EPC_bi	0	0	blood_expr	0	EB_bi_EPC_bi_blood_expr_0	0.325767	0.625019
chr1	154377230	154466836	+	XM_006229677.3	XM_006229677.3	12004	19.5238	0.487684	0.985816	11	23100.6	EPC_bi	0	0	blood_expr	0	EB_bi_EPC_bi_blood_expr_0	0.324956	0.623291
chr1	154377230	154466836	+	XM_006229676.3	XM_006229676.3	12028	19.5119	0.489056	0.971089	11	22755.5	EPC_bi	0	0	blood_expr	0	EB_bi_EPC_bi_blood_expr_0	0.325733	0.625158
chr1	154377231	154466836	+	XM_006229681.3	XM_006229681.3	11955	19.3052	0.487628	0.986413	11	23114.6	EPC_bi	0	0	blood_expr	0	EB_bi_EPC_bi_blood_expr_0	0.32499	0.623159
chr1	154377231	154466836	+	XM_006229680.3	XM_006229680.3	11964	19.3178	0.489079	0.97083	11	22749.5	EPC_bi	0	0	blood_expr	0	EB_bi_EPC_bi_blood_expr_0	0.32591	0.625053
chr1	154377231	154466836	+	XM_006229678.3	XM_006229678.3	11988	19.5499	0.487772	0.984884	11	23078.8	EPC_bi	0	0	blood_expr	0	EB_bi_EPC_bi_blood_expr_0	0.325108	0.623326
chr1	154377231	154466836	+	XM_006229682.3	XM_006229682.3	11940	19.3294	0.487714	0.9855	11	23093.2	EPC_bi	0	0	blood_expr	0	EB_bi_EPC_bi_blood_expr_0	0.325145	0.623187
chr1	154377232	154466836	+	XM_006229684.3	XM_006229684.3	11861	19.4582	0.489145	0.970144	11	22733.4	EPC_bi	0	0	blood_expr	0	EB_bi_EPC_bi_blood_expr_0	0.325872	0.625206
chr1	154377232	154466836	+	XM_006229683.3	XM_006229683.3	11876	19.4336	0.489063	0.97101	11	22753.7	EPC_bi	0	0	blood_expr	0	EB_bi_EPC_bi_blood_expr_0	0.325725	0.625178
chr1	154377233	154466836	+	XM_006229685.3	XM_006229685.3	11836	19.4718	0.487782	0.984784	11	23076.4	EPC_bi	0	0	blood_expr	0	EB_bi_EPC_bi_blood_expr_0	0.3251	0.623351
chr1	154377504	154466836	+	MSTRG.764.19	MSTRG.764.19	11739	19.7157	0.488488	0.977407	11	22903.6	EPC_bi	0	0	blood_expr	0	EB_bi_EPC_bi_blood_expr_0	0.322917	0.626464
chr1	154377504	154466836	+	NM_053554.2	NM_053554.2	11694	19.7638	0.487122	0.991882	11	23242.8	EPC_bi	0	0	blood_expr	0	EB_bi_EPC_bi_blood_expr_0	0.322147	0.624601
chr1	156262219	156274207	+	NM_001106280.2	NM_001106280.2	848	13.0148	0.499104	0.827687	11	19395.2	EPC_bi	0	0	blood_expr	0	EB_bi_EPC_bi_blood_expr_0	0.480479	0.514625
chr1	156283104	156291057	+	XM_006229689.3	XM_006229689.3	2647	12.7536	0.496127	0.727387	11	17044.9	EPC_bi	0	0	blood_expr	0	EB_bi_EPC_bi_blood_expr_0	0.454151	0.531108
chr1	156283127	156291057	+	NM_001011557.1	NM_001011557.1	2488	13.5034	0.500565	0.618007	11	14481.8	EPC_bi	0	0	blood_expr	0	EB_bi_EPC_bi_blood_expr_0	0.455634	0.538008
chr1	156290214	156296891	-	NR_073440.1	NR_073440.1	5436	8.77792	0.518145	0.240597	11	5637.92	EPC_bi	0	0	blood_expr	0	EB_bi_EPC_bi_blood_expr_0	0.45584	0.570066
chr1	156290214	156296891	-	NR_073441.1	NR_073441.1	3738	8.94441	0.531426	0.138468	11	3244.73	EPC_bi	0	0	blood_expr	0	EB_bi_EPC_bi_blood_expr_0	0.467304	0.58486
chr1	156290214	156296891	-	NR_073439.1	NR_073439.1	5647	8.70861	0.518517	0.235249	11	5512.59	EPC_bi	0	0	blood_expr	0	EB_bi_EPC_bi_blood_expr_0	0.456619	0.570098
chr1	156290214	156296891	-	NM_001271791.1	NM_001271791.1	6677	7.82705	0.513196	0.27658	11	6481.1	EPC_bi	0	0	blood_expr	0	EB_bi_EPC_bi_blood_expr_0	0.465177	0.553211
chr1	156290450	156296891	-	XM_006229688.3	XM_006229688.3	4532	7.34155	0.523408	0.189999	11	4452.24	EPC_bi	0	0	blood_expr	0	EB_bi_EPC_bi_blood_expr_0	0.474486	0.564176
chr1	156292225	156296891	-	XM_008759646.1	XM_008759646.1	4455	6.84911	0.51429	0.274169	11	6424.61	EPC_bi	0	0	blood_expr	0	EB_bi_EPC_bi_blood_expr_0	0.463443	0.556662
chr1	157403594	157417153	+	NM_001024885.1	NM_001024885.1	1419	18.9867	0.485068	0.990984	7	23221.7	EPC_bi	0	0	blood_expr	0	EB_bi_EPC_bi_blood_expr_0	0.719223	0.309451
chr1	157463013	157494134	-	XM_341883.7	XM_341883.7	10604	5.90801	0.470342	0.668831	11	15672.7	EPC_bi	0	0	blood_expr	0	EB_bi_EPC_bi_blood_expr_0	0.44698	0.48981
chr1	157463013	157494134	-	XM_008759657.2	XM_008759657.2	10997	5.74115	0.470342	0.668831	11	15672.7	EPC_bi	0	0	blood_expr	0	EB_bi_EPC_bi_blood_expr_0	0.44698	0.48981
chr1	157561773	157573264	-	XR_590384.2	XR_590384.2	4375	0.816147	0.414416	0.449643	10	10536.5	EPC_bi	0	0	0	0	EB_bi_EPC_bi_0_0	0.413642	0.415189
chr1	157561773	157573176	-	XR_590385.2	XR_590385.2	3929	0.908792	0.414805	0.446209	10	10456	EPC_bi	0	0	0	0	EB_bi_EPC_bi_0_0	0.412669	0.416941
chr1	157561773	157573167	-	XR_590386.2	XR_590386.2	4180	0.854221	0.416964	0.467997	10	10966.6	EPC_bi	0	0	0	0	EB_bi_EPC_bi_0_0	0.419221	0.414707
chr1	157675753	157700064	-	NM_001126294.1	NM_001126294.1	3340	0.0971868	0.353841	0.0301677	10	706.92	EPC_bi	0	0	0	0	EB_bi_EPC_bi_0_0	0.385578	0.322105
chr1	157701088	157750177	+	NM_001106281.2	NM_001106281.2	2370	39.4455	0.418678	0.296051	11	6937.37	EPC_bi	0	0	blood_expr	0	EB_bi_EPC_bi_blood_expr_0	0.523851	0.331034
chr1	161922131	162035817	+	XM_017588949.1	XM_017588949.1	2948	3.74374	0.439302	0.166048	11	3891.01	EPC_bi	0	0	blood_expr	0	EB_bi_EPC_bi_blood_expr_0	0.493121	0.394453
chr1	161922131	162035817	+	XM_017588948.1	XM_017588948.1	3047	3.6221	0.439084	0.16358	11	3833.18	EPC_bi	0	0	blood_expr	0	EB_bi_EPC_bi_blood_expr_0	0.492641	0.394453
chr1	161922192	162006950	+	NM_001034921.1	NM_001034921.1	1761	2.94927	0.465137	0.610292	11	14301	EPC_bi	0	0	blood_expr	0	EB_bi_EPC_bi_blood_expr_0	0.502066	0.434364
chr1	161922192	162035817	+	MSTRG.782.3	MSTRG.782.3	2991	3.68991	0.439712	0.167705	11	3929.84	EPC_bi	0	0	blood_expr	0	EB_bi_EPC_bi_blood_expr_0	0.494848	0.393766
chr1	162342060	162362139	+	NM_001034127.1	NM_001034127.1	1984	4.82652	0.446206	0.479998	11	11247.8	EPC_bi	0	0	blood_expr	0	EB_bi_EPC_bi_blood_expr_0	0.478185	0.419557
chr1	162447691	162511350	+	NM_001191629.1	NM_001191629.1	3154	27.1704	0.573739	0.120942	6	2834.04	EPC_bi	0	0	blood_expr	0	EB_bi_EPC_bi_blood_expr_0	0.620475	0.527003
chr1	162549221	162671962	+	XM_218939.9	XM_218939.9	11393	3.76088	0.520047	0.475292	11	11137.5	EPC_bi	0	0	blood_expr	0	EB_bi_EPC_bi_blood_expr_0	0.412832	0.609392
chr1	162607063	162671962	+	XM_017590179.1	XM_017590179.1	11175	3.83425	0.520246	0.473652	11	11099.1	EPC_bi	0	0	blood_expr	0	EB_bi_EPC_bi_blood_expr_0	0.412524	0.610014
chr1	162676245	162696549	+	XM_006229792.2	XM_006229792.2	1477	54.7233	0.502306	0.510429	11	11960.9	EPC_bi	0	0	blood_expr	0	EB_bi_EPC_bi_blood_expr_0	0.454232	0.542367
chr1	162676308	162696549	+	NM_031719.1	NM_031719.1	1410	57.2086	0.504094	0.479657	11	11239.8	EPC_bi	0	0	blood_expr	0	EB_bi_EPC_bi_blood_expr_0	0.452176	0.547359
chr1	162768155	162883356	+	NM_017198.1	NM_017198.1	3206	28.6534	0.460543	0.809602	6	18971.4	EPC_bi	0	0	blood_expr	0	EB_bi_EPC_bi_blood_expr_0	0.631406	0.28968
chr1	163073133	163117105	-	XM_006229729.3	XM_006229729.3	4241	41.3696	0.544011	0.181745	11	4258.83	EPC_bi	0	0	blood_expr	0	EB_bi_EPC_bi_blood_expr_0	0.665426	0.442832
chr1	163073133	163129736	-	NM_134461.2	NM_134461.2	4236	41.6866	0.54372	0.182733	11	4281.99	EPC_bi	0	0	blood_expr	0	EB_bi_EPC_bi_blood_expr_0	0.664785	0.442832
chr1	163073133	163115221	-	XM_008759673.2	XM_008759673.2	4218	40.7871	0.544011	0.181745	11	4258.83	EPC_bi	0	0	blood_expr	0	EB_bi_EPC_bi_blood_expr_0	0.665426	0.442832
chr1	163073133	163115221	-	XM_006229731.3	XM_006229731.3	4427	39.6681	0.544011	0.181745	11	4258.83	EPC_bi	0	0	blood_expr	0	EB_bi_EPC_bi_blood_expr_0	0.665426	0.442832
chr1	163160986	163263621	-	XM_008759809.2	XM_008759809.2	4194	23.8383	0.508578	0.596173	11	13970.1	EPC_bi	0	0	blood_expr	0	EB_bi_EPC_bi_blood_expr_0	0.420085	0.582322
chr1	163160986	163216364	-	XM_017590188.1	XM_017590188.1	3946	24.7607	0.508447	0.598142	11	14016.3	EPC_bi	0	0	blood_expr	0	EB_bi_EPC_bi_blood_expr_0	0.420085	0.582081
chr1	163317280	163328697	-	XM_006229761.3	XM_006229761.3	2779	0.58403	0.587489	0.0207578	11	486.418	EPC_bi	0	0	0	0	EB_bi_EPC_bi_0_0	0.587668	0.58734
chr1	163317280	163328352	-	XM_006229760.2	XM_006229760.2	3467	0.468134	0.591603	0.0174043	11	407.835	EPC_bi	0	0	0	0	EB_bi_EPC_bi_0_0	0.58975	0.593147
chr1	163317280	163328697	-	NM_001009965.2	NM_001009965.2	2680	0.605604	0.588	0.0193784	11	454.095	EPC_bi	0	0	0	0	EB_bi_EPC_bi_0_0	0.588793	0.58734
chr1	163317280	163328697	-	XM_006229759.3	XM_006229759.3	2597	0.624959	0.58807	0.0193292	11	452.942	EPC_bi	0	0	0	0	EB_bi_EPC_bi_0_0	0.588793	0.587468
chr1	163532792	163611338	-	MSTRG.798.1	MSTRG.798.1	16391	2.13881	0.506174	0.815373	11	19106.6	EPC_bi	0	0	blood_expr	0	EB_bi_EPC_bi_blood_expr_0	0.249205	0.720315
chr1	163541070	163618576	-	XM_006229811.3	XM_006229811.3	13516	2.37761	0.499299	0.870562	11	20399.9	EPC_bi	0	0	blood_expr	0	EB_bi_EPC_bi_blood_expr_0	0.259597	0.699051
chr1	163541070	163618576	-	XM_006229802.3	XM_006229802.3	13996	2.37724	0.499425	0.869652	11	20378.6	EPC_bi	0	0	blood_expr	0	EB_bi_EPC_bi_blood_expr_0	0.259029	0.699755
chr1	163541070	163618576	-	XM_006229813.3	XM_006229813.3	13801	2.41083	0.499236	0.871427	11	20420.2	EPC_bi	0	0	blood_expr	0	EB_bi_EPC_bi_blood_expr_0	0.259029	0.699409
chr1	163545115	163618576	-	XM_006229810.3	XM_006229810.3	9588	1.5912	0.522158	0.702063	10	16451.4	EPC_bi	0	0	blood_expr	0	EB_bi_EPC_bi_blood_expr_0	0.21003	0.730242
chr1	163545115	163618576	-	XM_006229809.3	XM_006229809.3	9753	1.59756	0.522158	0.702063	10	16451.4	EPC_bi	0	0	blood_expr	0	EB_bi_EPC_bi_blood_expr_0	0.21003	0.730242
chr1	163545115	163618576	-	XM_006229808.3	XM_006229808.3	9798	1.63992	0.521366	0.708419	10	16600.4	EPC_bi	0	0	blood_expr	0	EB_bi_EPC_bi_blood_expr_0	0.208995	0.729614
chr1	163545115	163618576	-	XM_006229807.3	XM_006229807.3	9801	1.62285	0.52264	0.699806	10	16398.6	EPC_bi	0	0	blood_expr	0	EB_bi_EPC_bi_blood_expr_0	0.208995	0.731737
chr1	163545115	163618576	-	XM_006229805.3	XM_006229805.3	9909	1.62155	0.521743	0.705725	10	16537.3	EPC_bi	0	0	blood_expr	0	EB_bi_EPC_bi_blood_expr_0	0.208995	0.730242
chr1	163545115	163618576	-	XM_006229804.3	XM_006229804.3	9909	1.62155	0.521743	0.705725	10	16537.3	EPC_bi	0	0	blood_expr	0	EB_bi_EPC_bi_blood_expr_0	0.208995	0.730242
chr1	163545115	163618576	-	XM_017590189.1	XM_017590189.1	9834	1.63391	0.521468	0.708942	10	16612.6	EPC_bi	0	0	blood_expr	0	EB_bi_EPC_bi_blood_expr_0	0.207514	0.730771
chr1	163663089	163679258	+	XM_017589184.1	XM_017589184.1	3408	14.049	0.496678	0.813232	11	19056.5	EPC_bi	0	0	blood_expr	0	EB_bi_EPC_bi_blood_expr_0	0.508666	0.486687
chr1	163663406	163679258	+	NM_001191630.1	NM_001191630.1	3421	13.9956	0.496678	0.813232	11	19056.5	EPC_bi	0	0	blood_expr	0	EB_bi_EPC_bi_blood_expr_0	0.508666	0.486687
chr1	163844803	164101568	-	XM_006229763.2	XM_006229763.2	3357	27.0745	0.449545	0.325706	11	7632.27	EPC_bi	0	0	blood_expr	0	EB_bi_EPC_bi_blood_expr_0	0.402149	0.489042
chr1	163864008	164101568	-	NM_001107536.1	NM_001107536.1	3874	8.33714	0.438025	0.270206	10	6331.73	EPC_bi	0	0	blood_expr	0	EB_bi_EPC_bi_blood_expr_0	0.427172	0.445261
chr1	164301009	164308741	-	NM_017173.1	NM_017173.1	2476	0.1311	0.579998	0.132514	11	3105.2	EPC_bi	0	0	0	0	EB_bi_EPC_bi_0_0	0.54858	0.60618
chr1	164301009	164308741	-	MSTRG.806.1	MSTRG.806.1	3001	0.108165	0.579998	0.132514	11	3105.2	EPC_bi	0	0	0	0	EB_bi_EPC_bi_0_0	0.54858	0.60618
chr1	164337175	164418056	+	XM_017590190.1	XM_017590190.1	3579	4.58019	0.495128	0.872354	11	20441.9	EPC_bi	0	0	blood_expr	0	EB_bi_EPC_bi_blood_expr_0	0.462324	0.522464
chr1	164337175	164418056	+	XM_017590191.1	XM_017590191.1	3411	4.80577	0.497155	0.854698	11	20028.1	EPC_bi	0	0	blood_expr	0	EB_bi_EPC_bi_blood_expr_0	0.457394	0.530289
chr1	164337175	164418056	+	XM_006229814.3	XM_006229814.3	3493	4.69296	0.493842	0.890674	11	20871.2	EPC_bi	0	0	blood_expr	0	EB_bi_EPC_bi_blood_expr_0	0.458491	0.5233
chr1	164337176	164418056	+	XM_006229817.3	XM_006229817.3	3477	4.71455	0.493842	0.890674	11	20871.2	EPC_bi	0	0	blood_expr	0	EB_bi_EPC_bi_blood_expr_0	0.458491	0.5233
chr1	164396525	164418056	+	XM_017590192.1	XM_017590192.1	3249	4.24613	0.579163	0.0803712	9	1883.34	EPC_bi	0	0	blood_expr	0	EB_bi_EPC_bi_blood_expr_0	0.624811	0.542644
chr1	164435867	164441167	-	NM_001009239.1	NM_001009239.1	819	176.174	0.554485	0.56465	6	13231.5	EPC_bi	0	0	blood_expr	0	EB_bi_EPC_bi_blood_expr_0	0.789668	0.319303
chr1	164502098	164582256	+	XM_006229740.3	XM_006229740.3	15562	24.655	0.495672	0.325954	11	7638.08	EPC_bi	0	0	blood_expr	0	EB_bi_EPC_bi_blood_expr_0	0.481124	0.507795
chr1	164502451	164582256	+	NM_012910.2	NM_012910.2	15179	25.2451	0.495588	0.327977	11	7685.48	EPC_bi	0	0	blood_expr	0	EB_bi_EPC_bi_blood_expr_0	0.48107	0.507686
chr1	164534775	164568254	+	XM_006229738.3	XM_006229738.3	2872	10.1156	0.492064	0.756018	11	17715.8	EPC_bi	0	0	blood_expr	0	EB_bi_EPC_bi_blood_expr_0	0.47554	0.505833
chr1	164534777	164582256	+	XM_006229735.3	XM_006229735.3	15779	24.2748	0.495896	0.313806	11	7353.41	EPC_bi	0	0	blood_expr	0	EB_bi_EPC_bi_blood_expr_0	0.481522	0.507875
chr1	164534777	164582256	+	XM_006229734.3	XM_006229734.3	15803	24.238	0.495771	0.320003	11	7498.62	EPC_bi	0	0	blood_expr	0	EB_bi_EPC_bi_blood_expr_0	0.481377	0.507767
chr1	164534778	164582256	+	XM_006229737.3	XM_006229737.3	15748	24.3226	0.495895	0.313686	11	7350.61	EPC_bi	0	0	blood_expr	0	EB_bi_EPC_bi_blood_expr_0	0.481518	0.507876
chr1	164534778	164582256	+	XM_006229736.3	XM_006229736.3	15772	24.2856	0.49577	0.319884	11	7495.85	EPC_bi	0	0	blood_expr	0	EB_bi_EPC_bi_blood_expr_0	0.481372	0.507767
chr1	164537697	164582256	+	XM_006229741.3	XM_006229741.3	15319	24.9614	0.495445	0.334837	11	7846.23	EPC_bi	0	0	blood_expr	0	EB_bi_EPC_bi_blood_expr_0	0.481074	0.507421
chr1	164544467	164582256	+	MSTRG.808.9	MSTRG.808.9	17315	22.0839	0.495497	0.336982	11	7896.49	EPC_bi	0	0	blood_expr	0	EB_bi_EPC_bi_blood_expr_0	0.479958	0.508446
chr1	164544467	164582256	+	MSTRG.808.10	MSTRG.808.10	17339	22.0534	0.495373	0.342736	11	8031.34	EPC_bi	0	0	blood_expr	0	EB_bi_EPC_bi_blood_expr_0	0.47982	0.508334
chr1	164545992	164582256	+	XM_006229739.3	XM_006229739.3	15844	24.1343	0.49556	0.328855	11	7706.05	EPC_bi	0	0	blood_expr	0	EB_bi_EPC_bi_blood_expr_0	0.480995	0.507697
chr1	164829895	164849749	-	NM_001191601.1	NM_001191601.1	2956	47.0544	0.475464	0.879655	9	20613	EPC_bi	0	0	blood_expr	0	EB_bi_EPC_bi_blood_expr_0	0.356919	0.570299
chr1	165335241	165382216	-	NM_001191838.1	NM_001191838.1	2436	33.1133	0.486064	0.988757	6	23169.5	EPC_bi	0	0	blood_expr	0	EB_bi_EPC_bi_blood_expr_0	0.502309	0.469819
chr1	165382278	165463751	+	XM_017588953.1	XM_017588953.1	6078	3.41801	0.503305	0.465082	6	10898.3	EPC_bi	0	0	blood_expr	0	EB_bi_EPC_bi_blood_expr_0	0.499267	0.507343
chr1	165382278	165479307	+	XM_017588951.1	XM_017588951.1	9322	3.15133	0.483263	0.887027	6	20785.7	EPC_bi	0	0	blood_expr	0	EB_bi_EPC_bi_blood_expr_0	0.490047	0.476479
chr1	165382278	165480088	+	XM_017588952.1	XM_017588952.1	7501	4.26256	0.487383	0.961025	6	22519.7	EPC_bi	0	0	blood_expr	0	EB_bi_EPC_bi_blood_expr_0	0.494411	0.480355
chr1	165382278	165480088	+	XM_017588950.1	XM_017588950.1	7705	4.33929	0.48755	0.956144	6	22405.3	EPC_bi	0	0	blood_expr	0	EB_bi_EPC_bi_blood_expr_0	0.497412	0.477688
chr1	165382278	165464806	+	XR_001835385.1	XR_001835385.1	6900	3.9517	0.485284	0.962875	6	22563.1	EPC_bi	0	0	blood_expr	0	EB_bi_EPC_bi_blood_expr_0	0.492412	0.478157
chr1	165382689	165480088	+	NM_001191602.1	NM_001191602.1	7585	4.42933	0.48755	0.956144	6	22405.3	EPC_bi	0	0	blood_expr	0	EB_bi_EPC_bi_blood_expr_0	0.497412	0.477688
chr1	165624972	165664201	+	XM_006229794.2	XM_006229794.2	3465	47.9177	0.46118	0.709516	6	16626.1	EPC_bi	0	0	blood_expr	0	EB_bi_EPC_bi_blood_expr_0	0.321455	0.600905
chr1	165625057	165664201	+	NM_053366.1	NM_053366.1	3380	48.5946	0.461568	0.713266	6	16714	EPC_bi	0	0	blood_expr	0	EB_bi_EPC_bi_blood_expr_0	0.32223	0.600905
chr1	165723277	165880612	+	XM_006229773.3	XM_006229773.3	7497	4.41638	0.484914	0.970076	11	22731.8	EPC_bi	0	0	blood_expr	0	EB_bi_EPC_bi_blood_expr_0	0.580516	0.405245
chr1	165724450	165880612	+	NM_001108494.1	NM_001108494.1	6351	5.21329	0.480766	0.885371	11	20746.9	EPC_bi	0	0	blood_expr	0	EB_bi_EPC_bi_blood_expr_0	0.578498	0.399323
chr1	165761925	165880612	+	XM_017589377.1	XM_017589377.1	7798	4.18347	0.48306	0.92978	11	21787.5	EPC_bi	0	0	blood_expr	0	EB_bi_EPC_bi_blood_expr_0	0.574543	0.406824
chr1	165761925	165880612	+	XM_017589376.1	XM_017589376.1	7825	4.16903	0.482061	0.90851	11	21289.1	EPC_bi	0	0	blood_expr	0	EB_bi_EPC_bi_blood_expr_0	0.574986	0.404623
chr1	165884406	165891627	-	NM_001108495.1	NM_001108495.1	2732	46.041	0.573786	0.226083	7	5297.81	EPC_bi	0	0	blood_expr	0	EB_bi_EPC_bi_blood_expr_0	0.589818	0.55241
chr1	165884407	165902022	-	XM_006229777.3	XM_006229777.3	2860	44.2642	0.570852	0.243101	7	5696.59	EPC_bi	0	0	blood_expr	0	EB_bi_EPC_bi_blood_expr_0	0.588681	0.54708
chr1	165884407	165901879	-	XM_006229775.2	XM_006229775.2	2899	43.6687	0.560026	0.289726	7	6789.14	EPC_bi	0	0	blood_expr	0	EB_bi_EPC_bi_blood_expr_0	0.579138	0.534542
chr1	166139796	166395915	+	MSTRG.827.1	MSTRG.827.1	4751	11.6833	0.45702	0.604832	11	14173	EPC_bi	0	0	blood_expr	0	EB_bi_EPC_bi_blood_expr_0	0.50977	0.413062
chr1	166140024	166395915	+	XM_017589187.1	XM_017589187.1	4739	11.7129	0.456927	0.603429	11	14140.2	EPC_bi	0	0	blood_expr	0	EB_bi_EPC_bi_blood_expr_0	0.509548	0.413076
chr1	166140113	166395915	+	XM_008759721.2	XM_008759721.2	4506	12.3185	0.456927	0.603429	11	14140.2	EPC_bi	0	0	blood_expr	0	EB_bi_EPC_bi_blood_expr_0	0.509548	0.413076
chr1	166140113	166395915	+	XM_008759720.2	XM_008759720.2	4506	12.3185	0.457066	0.605632	11	14191.8	EPC_bi	0	0	blood_expr	0	EB_bi_EPC_bi_blood_expr_0	0.510245	0.412751
chr1	166140113	166395915	+	XM_017589186.1	XM_017589186.1	4434	12.5186	0.456927	0.603429	11	14140.2	EPC_bi	0	0	blood_expr	0	EB_bi_EPC_bi_blood_expr_0	0.509548	0.413076
chr1	166141953	166395915	+	NM_001107539.1	NM_001107539.1	4239	12.8647	0.456802	0.606555	11	14213.4	EPC_bi	0	0	blood_expr	0	EB_bi_EPC_bi_blood_expr_0	0.514729	0.40853
chr1	166459061	166525200	+	XM_006229897.2	XM_006229897.2	5172	89.1845	0.426098	0.107219	11	2512.47	EPC_bi	0	0	blood_expr	0	EB_bi_EPC_bi_blood_expr_0	0.396814	0.450501
chr1	166459061	166525200	+	XM_017590195.1	XM_017590195.1	5139	89.7256	0.426463	0.108798	11	2549.46	EPC_bi	0	0	blood_expr	0	EB_bi_EPC_bi_blood_expr_0	0.397617	0.450501
chr1	166471212	166525200	+	XM_006229898.3	XM_006229898.3	5913	78.2826	0.441778	0.242318	11	5678.23	EPC_bi	0	0	blood_expr	0	EB_bi_EPC_bi_blood_expr_0	0.403261	0.473875
chr1	166472720	166525200	+	XM_006229899.3	XM_006229899.3	5285	87.9225	0.436015	0.196945	11	4615.01	EPC_bi	0	0	blood_expr	0	EB_bi_EPC_bi_blood_expr_0	0.399849	0.466153
chr1	166490966	166525200	+	XM_006229901.2	XM_006229901.2	4615	92.6686	0.47934	0.918484	10	21522.8	EPC_bi	0	0	blood_expr	0	EB_bi_EPC_bi_blood_expr_0	0.490519	0.46816
chr1	166490966	166525200	+	XM_006229900.2	XM_006229900.2	4794	91.7815	0.469941	0.799123	10	18725.8	EPC_bi	0	0	blood_expr	0	EB_bi_EPC_bi_blood_expr_0	0.490519	0.449363
chr1	166898176	166912524	-	MSTRG.834.1	MSTRG.834.1	4773	24.8231	0.507121	0.604271	11	14159.9	EPC_bi	0	0	blood_expr	0	EB_bi_EPC_bi_blood_expr_0	0.620619	0.41254
chr1	166898176	166911694	-	NM_001270843.1	NM_001270843.1	4526	25.4964	0.506122	0.6184	11	14491	EPC_bi	0	0	blood_expr	0	EB_bi_EPC_bi_blood_expr_0	0.619796	0.411393
chr1	166898176	166912524	-	NM_022944.2	NM_022944.2	4716	25.0887	0.507121	0.604271	11	14159.9	EPC_bi	0	0	blood_expr	0	EB_bi_EPC_bi_blood_expr_0	0.620619	0.41254
chr1	166934456	166945864	-	NM_133527.2	NM_133527.2	1298	2.37576	0.494622	0.824424	6	19318.7	EPC_bi	0	0	blood_expr	0	EB_bi_EPC_bi_blood_expr_0	0.505879	0.483366
chr1	166934456	166944205	-	XM_017588713.1	XM_017588713.1	1096	2.51746	0.494297	0.830139	6	19452.7	EPC_bi	0	0	blood_expr	0	EB_bi_EPC_bi_blood_expr_0	0.505229	0.483366
chr1	166934456	166942684	-	XM_006229842.3	XM_006229842.3	1036	2.34993	0.501561	0.678131	6	15890.6	EPC_bi	0	0	blood_expr	0	EB_bi_EPC_bi_blood_expr_0	0.514548	0.488575
chr1	166934456	166945864	-	XM_017588711.1	XM_017588711.1	1301	2.37028	0.4946	0.824946	6	19330.9	EPC_bi	0	0	blood_expr	0	EB_bi_EPC_bi_blood_expr_0	0.505834	0.483366
chr1	166934456	166943876	-	XM_017588712.1	XM_017588712.1	1079	2.55712	0.494708	0.822829	6	19281.4	EPC_bi	0	0	blood_expr	0	EB_bi_EPC_bi_blood_expr_0	0.505879	0.483537
chr1	166934456	166944455	-	XM_017588710.1	XM_017588710.1	1176	2.62223	0.494622	0.824424	6	19318.7	EPC_bi	0	0	blood_expr	0	EB_bi_EPC_bi_blood_expr_0	0.505879	0.483366
chr1	167017319	167091453	+	MSTRG.840.1	MSTRG.840.1	7898	44.3464	0.482243	0.805711	11	18880.2	EPC_bi	0	0	blood_expr	0	EB_bi_EPC_bi_blood_expr_0	0.506159	0.462313
chr1	167017413	167091453	+	MSTRG.840.2	MSTRG.840.2	7701	45.6073	0.48231	0.809946	11	18979.5	EPC_bi	0	0	blood_expr	0	EB_bi_EPC_bi_blood_expr_0	0.506544	0.462115
chr1	167044543	167091453	+	NM_001100691.1	NM_001100691.1	7796	44.8433	0.48212	0.800178	11	18750.6	EPC_bi	0	0	blood_expr	0	EB_bi_EPC_bi_blood_expr_0	0.505748	0.462431
chr1	167047213	167091453	+	MSTRG.840.4	MSTRG.840.4	11631	30.1133	0.482165	0.798853	11	18719.5	EPC_bi	0	0	blood_expr	0	EB_bi_EPC_bi_blood_expr_0	0.505082	0.463067
chr1	167058219	167091453	+	XM_008759723.1	XM_008759723.1	7670	45.7069	0.482131	0.801978	11	18792.7	EPC_bi	0	0	blood_expr	0	EB_bi_EPC_bi_blood_expr_0	0.506312	0.46198
chr1	167091520	167095727	-	XM_008759805.2	XM_008759805.2	3186	8.86395	0.395792	0.00538892	10	126.278	EPC_bi	0	0	blood_expr	0	EB_bi_EPC_bi_blood_expr_0	0.417488	0.374096
chr1	167091520	167095727	-	NM_053374.2	NM_053374.2	3102	9.10398	0.433566	0.259871	11	6089.56	EPC_bi	0	0	blood_expr	0	EB_bi_EPC_bi_blood_expr_0	0.417488	0.446964
chr1	167095915	167165257	-	XM_006229879.3	XM_006229879.3	1560	15.606	0.518495	0.628621	11	14730.5	EPC_bi	0	0	blood_expr	0	EB_bi_EPC_bi_blood_expr_0	0.603785	0.447419
chr1	167095915	167165257	-	XM_006229878.3	XM_006229878.3	1440	16.9065	0.516699	0.647854	11	15181.2	EPC_bi	0	0	blood_expr	0	EB_bi_EPC_bi_blood_expr_0	0.603785	0.444127
chr1	167096153	167158503	-	NM_001107540.2	NM_001107540.2	1122	18.6604	0.513312	0.686664	11	16090.6	EPC_bi	0	0	blood_expr	0	EB_bi_EPC_bi_blood_expr_0	0.596893	0.443662
chr1	167158719	167180052	+	XM_006229906.3	XM_006229906.3	3100	3.92666	0.554358	0.535403	6	12546.1	EPC_bi	0	0	blood_expr	0	EB_bi_EPC_bi_blood_expr_0	0.466052	0.642663
chr1	167158719	167180052	+	XM_006229904.3	XM_006229904.3	3256	3.98776	0.566749	0.427538	8	10018.5	EPC_bi	0	0	blood_expr	0	EB_bi_EPC_bi_blood_expr_0	0.411195	0.722304
chr1	167158719	167180052	+	XM_006229903.3	XM_006229903.3	3115	4.16827	0.566749	0.427538	8	10018.5	EPC_bi	0	0	blood_expr	0	EB_bi_EPC_bi_blood_expr_0	0.411195	0.722304
chr1	167166089	167180052	+	XM_006229908.3	XM_006229908.3	2551	4.83534	0.61167	0.244766	7	5735.6	EPC_bi	0	0	blood_expr	0	EB_bi_EPC_bi_blood_expr_0	0.464205	0.722269
chr1	167213865	167308851	-	XM_017589772.1	XM_017589772.1	6687	15.5822	0.471248	0.578511	11	13556.2	EPC_bi	0	0	blood_expr	0	EB_bi_EPC_bi_blood_expr_0	0.451982	0.487304
chr1	167213865	167308851	-	MSTRG.844.1	MSTRG.844.1	6403	16.1719	0.470708	0.598923	11	14034.6	EPC_bi	0	0	blood_expr	0	EB_bi_EPC_bi_blood_expr_0	0.446315	0.491037
chr1	167213865	167308851	-	XM_006229895.2	XM_006229895.2	6454	16.0441	0.470686	0.598377	11	14021.8	EPC_bi	0	0	blood_expr	0	EB_bi_EPC_bi_blood_expr_0	0.44631	0.490999
chr1	167213865	167308851	-	XM_006229894.3	XM_006229894.3	6544	15.9227	0.471351	0.581342	11	13622.6	EPC_bi	0	0	blood_expr	0	EB_bi_EPC_bi_blood_expr_0	0.452163	0.48734
chr1	167213865	167308680	-	XM_006229892.3	XM_006229892.3	6703	15.4723	0.471631	0.583131	11	13664.5	EPC_bi	0	0	blood_expr	0	EB_bi_EPC_bi_blood_expr_0	0.451905	0.488069
chr1	167213865	167308851	-	NM_031074.2	NM_031074.2	6595	15.7995	0.471329	0.580759	11	13608.9	EPC_bi	0	0	blood_expr	0	EB_bi_EPC_bi_blood_expr_0	0.452159	0.487304
chr1	167309020	167335550	+	XM_017588671.1	XM_017588671.1	2674	36.8427	0.534808	0.597063	9	13991	EPC_bi	0	0	blood_expr	0	EB_bi_EPC_bi_blood_expr_0	0.356998	0.677057
chr1	167309020	167335550	+	XM_006229830.3	XM_006229830.3	2996	33.5872	0.534808	0.597063	9	13991	EPC_bi	0	0	blood_expr	0	EB_bi_EPC_bi_blood_expr_0	0.356998	0.677057
chr1	167309020	167335550	+	XM_006229825.3	XM_006229825.3	3008	33.4532	0.534808	0.597063	9	13991	EPC_bi	0	0	blood_expr	0	EB_bi_EPC_bi_blood_expr_0	0.356998	0.677057
chr1	167309034	167335550	+	XM_006229834.3	XM_006229834.3	2775	36.1451	0.534808	0.597063	9	13991	EPC_bi	0	0	blood_expr	0	EB_bi_EPC_bi_blood_expr_0	0.356998	0.677057
chr1	167309034	167335550	+	XM_006229832.3	XM_006229832.3	2807	35.1548	0.534808	0.597063	9	13991	EPC_bi	0	0	blood_expr	0	EB_bi_EPC_bi_blood_expr_0	0.356998	0.677057
chr1	167309034	167335550	+	XM_006229831.3	XM_006229831.3	2819	35.0052	0.534808	0.597063	9	13991	EPC_bi	0	0	blood_expr	0	EB_bi_EPC_bi_blood_expr_0	0.356998	0.677057
chr1	167309042	167335550	+	XM_006229837.3	XM_006229837.3	2592	37.9456	0.534808	0.597063	9	13991	EPC_bi	0	0	blood_expr	0	EB_bi_EPC_bi_blood_expr_0	0.356998	0.677057
chr1	167309054	167335550	+	NM_053895.2	NM_053895.2	2568	38.3002	0.534808	0.597063	9	13991	EPC_bi	0	0	blood_expr	0	EB_bi_EPC_bi_blood_expr_0	0.356998	0.677057
chr1	167326459	167335550	+	XM_008759663.2	XM_008759663.2	3257	26.8095	0.528626	0.644066	9	15092.4	EPC_bi	0	0	blood_expr	0	EB_bi_EPC_bi_blood_expr_0	0.350974	0.670748
chr1	167326459	167335550	+	XM_008759662.2	XM_008759662.2	4136	21.2295	0.52836	0.626888	9	14689.9	EPC_bi	0	0	blood_expr	0	EB_bi_EPC_bi_blood_expr_0	0.364564	0.659398
chr1	167326459	167335550	+	XM_006229835.3	XM_006229835.3	3316	26.3325	0.528626	0.644066	9	15092.4	EPC_bi	0	0	blood_expr	0	EB_bi_EPC_bi_blood_expr_0	0.350974	0.670748
chr1	167373893	167533412	+	NM_001108496.2	NM_001108496.2	3839	73.2663	0.468786	0.773679	11	18129.6	EPC_bi	0	0	blood_expr	0	EB_bi_EPC_bi_blood_expr_0	0.541004	0.408604
chr1	167538386	167562688	+	NM_001013236.1	NM_001013236.1	3011	31.5872	0.540786	0.0284798	6	667.368	EPC_bi	0	0	blood_expr	0	EB_bi_EPC_bi_blood_expr_0	0.509639	0.571933
chr1	169149266	169150383	.	MSTRG.854.1	MSTRG.854.1	1117	12.3506	0.460645	0.868471	11	20350.9	EPC_bi	0	0	blood_expr	0	EB_bi_EPC_bi_blood_expr_0	0.984068	0.0244587
chr1	169410083	169420933	+	XM_017588978.1	XM_017588978.1	1730	0	0.479283	0.854588	11	20025.6	EPC_bi	0	0	0	0	EB_bi_EPC_bi_0_0	0.400906	0.544597
chr1	169410114	169423305	+	NM_001170461.1	NM_001170461.1	2452	0.0661917	0.484931	0.940276	11	22033.5	EPC_bi	0	0	0	0	EB_bi_EPC_bi_0_0	0.507295	0.466294
chr1	169410721	169423305	+	XM_008759707.1	XM_008759707.1	2486	0.0652864	0.487452	0.943029	11	22098	EPC_bi	0	0	0	0	EB_bi_EPC_bi_0_0	0.498639	0.478129
chr1	170383681	170387525	+	NM_001006997.1	NM_001006997.1	2310	99.489	0.445529	0.342029	9	8014.77	EPC_bi	0	0	blood_expr	0	EB_bi_EPC_bi_blood_expr_0	0.428005	0.459547
chr1	170387624	170398862	-	XM_006229941.3	XM_006229941.3	1927	7.07492	0.52674	0.639384	10	14982.7	EPC_bi	0	0	blood_expr	0	EB_bi_EPC_bi_blood_expr_0	0.709314	0.405024
chr1	170387624	170398220	-	XM_006229940.3	XM_006229940.3	1908	7.14537	0.52674	0.639384	10	14982.7	EPC_bi	0	0	blood_expr	0	EB_bi_EPC_bi_blood_expr_0	0.709314	0.405024
chr1	170387624	170398220	-	XM_008759717.2	XM_008759717.2	1902	7.16791	0.52674	0.639384	10	14982.7	EPC_bi	0	0	blood_expr	0	EB_bi_EPC_bi_blood_expr_0	0.709314	0.405024
chr1	170387624	170411263	-	XM_006229938.3	XM_006229938.3	3092	5.56404	0.524966	0.651382	10	15263.8	EPC_bi	0	0	blood_expr	0	EB_bi_EPC_bi_blood_expr_0	0.696402	0.410675
chr1	170387624	170411263	-	XM_006229936.3	XM_006229936.3	2741	6.09891	0.524966	0.651382	10	15263.8	EPC_bi	0	0	blood_expr	0	EB_bi_EPC_bi_blood_expr_0	0.696402	0.410675
chr1	170387624	170411263	-	XM_006229935.1	XM_006229935.1	3086	5.57486	0.524966	0.651382	10	15263.8	EPC_bi	0	0	blood_expr	0	EB_bi_EPC_bi_blood_expr_0	0.696402	0.410675
chr1	170387629	170404059	-	NM_080478.1	NM_080478.1	2551	6.55316	0.524966	0.651382	10	15263.8	EPC_bi	0	0	blood_expr	0	EB_bi_EPC_bi_blood_expr_0	0.696402	0.410675
chr1	170441661	170464341	-	NM_031786.1	NM_031786.1	2863	11.3946	0.450452	0.517642	9	12129.9	EPC_bi	0	0	blood_expr	0	EB_bi_EPC_bi_blood_expr_0	0.470408	0.434487
chr1	170574362	170578693	-	MSTRG.865.1	MSTRG.865.1	2012	9.7607	0.521844	0.325452	11	7626.33	EPC_bi	0	0	blood_expr	0	EB_bi_EPC_bi_blood_expr_0	0.508706	0.532793
chr1	170574669	170578693	-	NM_001008346.1	NM_001008346.1	2072	9.55639	0.481043	0.851934	11	19963.4	EPC_bi	0	0	blood_expr	0	EB_bi_EPC_bi_blood_expr_0	0.548642	0.42471
chr1	170585159	170629062	-	MSTRG.867.1	MSTRG.867.1	16292	17.6627	0.460733	0.736559	10	17259.8	EPC_bi	0	0	blood_expr	0	EB_bi_EPC_bi_blood_expr_0	0.424892	0.484628
chr1	170588035	170594980	-	NM_031357.1	NM_031357.1	3281	46.5487	0.493031	0.940754	7	22044.7	EPC_bi	0	0	blood_expr	0	EB_bi_EPC_bi_blood_expr_0	0.45248	0.523443
chr1	170652292	170653982	-	NM_133539.2	NM_133539.2	1179	76.677	0.472962	0.348203	11	8159.44	EPC_bi	0	0	blood_expr	0	EB_bi_EPC_bi_blood_expr_0	0.481894	0.465519
chr1	170652292	170653982	-	NM_001313843.1	NM_001313843.1	741	88.2695	0.469919	0.326909	11	7660.47	EPC_bi	0	0	blood_expr	0	EB_bi_EPC_bi_blood_expr_0	0.462643	0.475982
chr1	170652292	170653982	-	NM_001313842.1	NM_001313842.1	998	86.3551	0.473794	0.419511	11	9830.39	EPC_bi	0	0	blood_expr	0	EB_bi_EPC_bi_blood_expr_0	0.482786	0.466301
chr1	174360532	174380326	-	XM_017588987.1	XM_017588987.1	3509	18.4087	0.502385	0.611945	11	14339.7	EPC_bi	0	0	blood_expr	#DIV/0!	#DIV/0!	0.554001	0.459372
chr1	174361690	174380326	-	NM_001106289.1	NM_001106289.1	1813	17.4566	0.502721	0.60231	11	14113.9	EPC_bi	0	0	blood_expr	0	EB_bi_EPC_bi_blood_expr_0	0.553982	0.460003
chr1	174524046	174588553	-	XM_017589204.1	XM_017589204.1	4880	98.8446	0.455746	0.0703658	11	1648.88	EPC_bi	0	0	blood_expr	0	EB_bi_EPC_bi_blood_expr_0	0.47299	0.441377
chr1	174524046	174588553	-	NM_001107546.2	NM_001107546.2	4952	97.4074	0.455746	0.0703658	11	1648.88	EPC_bi	0	0	blood_expr	0	EB_bi_EPC_bi_blood_expr_0	0.47299	0.441377
chr1	174605832	174620192	-	NM_001012358.1	NM_001012358.1	2486	14.9506	0.497646	0.402417	6	9429.85	EPC_bi	0	0	blood_expr	0	EB_bi_EPC_bi_blood_expr_0	0.485016	0.510277
chr1	174609597	174620192	-	XR_590389.2	XR_590389.2	1281	4.94128	0.495438	0.690361	6	16177.2	EPC_bi	0	0	blood_expr	0	EB_bi_EPC_bi_blood_expr_0	0.487208	0.503668
chr1	174610577	174620192	-	XM_008759766.2	XM_008759766.2	836	5.63009	0.487956	0.95276	6	22326	EPC_bi	0	0	blood_expr	0	EB_bi_EPC_bi_blood_expr_0	0.489425	0.486487
chr1	174655938	174738133	+	MSTRG.888.1	MSTRG.888.1	14422	9.41941	0.490552	0.565057	6	13241	EPC_bi	0	0	blood_expr	0	EB_bi_EPC_bi_blood_expr_0	0.497112	0.483992
chr1	174655938	174702309	+	NM_001107545.1	NM_001107545.1	11344	8.15516	0.490596	0.560491	6	13134	EPC_bi	0	0	blood_expr	0	EB_bi_EPC_bi_blood_expr_0	0.498401	0.482791
chr1	174702309	174738133	+	XM_006229994.1	XM_006229994.1	3075	14.0926	0.503934	0.688142	6	16125.2	EPC_bi	0	0	blood_expr	0	EB_bi_EPC_bi_blood_expr_0	0.445675	0.562193
chr1	174702372	174738133	+	NM_001012169.1	NM_001012169.1	3015	14.373	0.503934	0.688142	6	16125.2	EPC_bi	0	0	blood_expr	0	EB_bi_EPC_bi_blood_expr_0	0.445675	0.562193
chr1	174765227	174790882	+	XM_006229974.3	XM_006229974.3	4912	0.991258	0.490914	0.731402	6	17139	EPC_bi	0	0	0	0	EB_bi_EPC_bi_0_0	0.484634	0.497194
chr1	174767959	174786362	+	NM_001012742.1	NM_001012742.1	3276	3.31936	0.487125	0.970742	6	22747.4	EPC_bi	0	0	blood_expr	0	EB_bi_EPC_bi_blood_expr_0	0.456386	0.517864
chr1	174768628	174786362	+	XM_017589203.1	XM_017589203.1	3139	3.36082	0.487744	0.963178	6	22570.2	EPC_bi	0	0	blood_expr	0	EB_bi_EPC_bi_blood_expr_0	0.435305	0.540183
chr1	174862682	174924101	+	XM_017588986.1	XM_017588986.1	3806	30.0212	0.521039	0.502581	6	11777	EPC_bi	0	0	blood_expr	0	EB_bi_EPC_bi_blood_expr_0	0.44447	0.597608
chr1	174862724	174924101	+	NM_001106288.1	NM_001106288.1	3872	29.8448	0.521882	0.485518	6	11377.1	EPC_bi	0	0	blood_expr	0	EB_bi_EPC_bi_blood_expr_0	0.447775	0.595988
chr1	174948360	175420161	-	XM_008759804.2	XM_008759804.2	7053	2.83045	0.513463	0.262289	11	6146.23	EPC_bi	0	0	blood_expr	0	EB_bi_EPC_bi_blood_expr_0	0.515923	0.511412
chr1	174948360	175364137	-	XM_008759803.2	XM_008759803.2	7250	2.75354	0.514705	0.243707	11	5710.8	EPC_bi	0	0	blood_expr	0	EB_bi_EPC_bi_blood_expr_0	0.518266	0.511737
chr1	174948360	175420161	-	XM_008759799.2	XM_008759799.2	7149	2.79244	0.513463	0.262289	11	6146.23	EPC_bi	0	0	blood_expr	0	EB_bi_EPC_bi_blood_expr_0	0.515923	0.511412
chr1	174948360	175420161	-	XM_008759798.2	XM_008759798.2	7221	2.7646	0.513535	0.260962	11	6115.12	EPC_bi	0	0	blood_expr	0	EB_bi_EPC_bi_blood_expr_0	0.515991	0.511487
chr1	174948360	175420161	-	XM_008759797.2	XM_008759797.2	7224	2.76345	0.513463	0.262289	11	6146.23	EPC_bi	0	0	blood_expr	0	EB_bi_EPC_bi_blood_expr_0	0.515923	0.511412
chr1	174948360	175420161	-	XM_008759801.2	XM_008759801.2	7125	2.80184	0.513535	0.260962	11	6115.12	EPC_bi	0	0	blood_expr	0	EB_bi_EPC_bi_blood_expr_0	0.515991	0.511487
chr1	174948360	175420161	-	XM_008759800.2	XM_008759800.2	7128	2.80067	0.513463	0.262289	11	6146.23	EPC_bi	0	0	blood_expr	0	EB_bi_EPC_bi_blood_expr_0	0.515923	0.511412
chr1	174948912	175420161	-	NM_001134970.1	NM_001134970.1	6438	2.87394	0.514167	0.250725	11	5875.24	EPC_bi	0	0	blood_expr	0	EB_bi_EPC_bi_blood_expr_0	0.516519	0.512207
chr1	175443188	175447260	+	XM_008759687.2	XM_008759687.2	2914	0.0556973	0.504347	0.600372	11	14068.5	EPC_bi	0	0	0	#DIV/0!	#DIV/0!	0.421397	0.573471
chr1	175445087	175447260	+	NM_012715.1	NM_012715.1	1388	0.116932	0.504351	0.600209	11	14064.7	EPC_bi	0	0	0	0	EB_bi_EPC_bi_0_0	0.421419	0.573462
chr1	175631655	175657414	-	XM_006230050.3	XM_006230050.3	3889	22.4527	0.480766	0.912352	10	21379.1	EPC_bi	0	0	blood_expr	0	EB_bi_EPC_bi_blood_expr_0	0.447086	0.514446
chr1	175839139	175869167	+	NM_001100661.1	NM_001100661.1	4234	29.2481	0.491261	0.798162	11	18703.3	EPC_bi	0	0	blood_expr	0	EB_bi_EPC_bi_blood_expr_0	0.531871	0.45742
chr1	175874710	175896888	-	MSTRG.895.1	MSTRG.895.1	14904	9.8444	0.518497	0.658206	11	15423.7	EPC_bi	0	0	blood_expr	0	EB_bi_EPC_bi_blood_expr_0	0.310433	0.691883
chr1	175883361	175896888	-	NM_001017374.2	NM_001017374.2	6367	22.4067	0.504919	0.788681	11	18481.2	EPC_bi	0	0	blood_expr	0	EB_bi_EPC_bi_blood_expr_0	0.305723	0.670917
chr1	176854588	176937763	+	XM_006230045.2	XM_006230045.2	5797	17.1905	0.523208	0.0698078	11	1635.81	EPC_bi	0	0	blood_expr	0	EB_bi_EPC_bi_blood_expr_0	0.535734	0.512769
chr1	176854652	176937763	+	NM_001107542.2	NM_001107542.2	5673	17.5377	0.521334	0.082377	11	1930.34	EPC_bi	0	0	blood_expr	0	EB_bi_EPC_bi_blood_expr_0	0.534972	0.509969
chr1	176854826	176937763	+	XM_006230044.3	XM_006230044.3	5619	17.7351	0.523208	0.0698078	11	1635.81	EPC_bi	0	0	blood_expr	0	EB_bi_EPC_bi_blood_expr_0	0.535734	0.512769
chr1	176854826	176937763	+	XM_006230046.3	XM_006230046.3	5559	17.8973	0.521334	0.082377	11	1930.34	EPC_bi	0	0	blood_expr	0	EB_bi_EPC_bi_blood_expr_0	0.534972	0.509969
chr1	177048606	177173729	+	XM_017589488.1	XM_017589488.1	7255	51.6771	0.390518	0.0616685	11	1445.08	EPC_bi	0	0	blood_expr	#DIV/0!	#DIV/0!	0.406388	0.377293
chr1	177048606	177173729	+	XM_017589487.1	XM_017589487.1	7219	51.4177	0.386059	0.0709676	11	1662.98	EPC_bi	0	0	blood_expr	#DIV/0!	#DIV/0!	0.413516	0.363178
chr1	177048606	177173729	+	XM_017589486.1	XM_017589486.1	7285	51.1524	0.385699	0.0726189	11	1701.68	EPC_bi	0	0	blood_expr	#DIV/0!	#DIV/0!	0.413402	0.362613
chr1	177048606	177173729	+	XM_006230065.3	XM_006230065.3	4900	54.2883	0.392637	0.0689387	11	1615.44	EPC_bi	0	0	blood_expr	#DIV/0!	#DIV/0!	0.411189	0.377177
chr1	177048606	177173729	+	XM_017589485.1	XM_017589485.1	7297	51.2907	0.390812	0.0601084	11	1408.52	EPC_bi	0	0	blood_expr	#DIV/0!	#DIV/0!	0.406433	0.377794
chr1	177048606	177173729	+	XM_017589484.1	XM_017589484.1	7363	50.9632	0.390518	0.0616685	11	1445.08	EPC_bi	0	0	blood_expr	#DIV/0!	#DIV/0!	0.406388	0.377293
chr1	177048606	177173729	+	XM_006230066.3	XM_006230066.3	3893	59.5343	0.378124	0.0284882	11	667.563	EPC_bi	0	0	blood_expr	#DIV/0!	#DIV/0!	0.417989	0.344904
chr1	177048606	177173729	+	XR_001835449.1	XR_001835449.1	6356	53.6495	0.376108	0.0244595	11	573.16	EPC_bi	0	0	blood_expr	#DIV/0!	#DIV/0!	0.412975	0.345386
chr1	177048607	177173729	+	XM_017589489.1	XM_017589489.1	6915	54.218	0.390721	0.0685682	11	1606.76	EPC_bi	0	0	blood_expr	#DIV/0!	#DIV/0!	0.412435	0.372625
chr1	177048607	177173729	+	XM_017589490.1	XM_017589490.1	6807	55.0305	0.390721	0.0685682	11	1606.76	EPC_bi	0	0	blood_expr	#DIV/0!	#DIV/0!	0.412435	0.372625
chr1	177048608	177173729	+	XM_017589491.1	XM_017589491.1	6680	55.1049	0.384488	0.0551237	11	1291.71	EPC_bi	0	0	blood_expr	#DIV/0!	#DIV/0!	0.411368	0.362088
chr1	177093386	177170266	+	NM_001139508.1	NM_001139508.1	2886	77.9454	0.498599	0.889019	6	20832.4	EPC_bi	0	0	blood_expr	#DIV/0!	#DIV/0!	0.668403	0.328795
chr1	177249301	177408160	+	NM_020656.2	NM_020656.2	4136	0.392413	0.505622	0.219646	11	5146.96	EPC_bi	0	0	0	0	EB_bi_EPC_bi_0_0	0.483092	0.524397
chr1	177335649	177408160	+	XM_017589619.1	XM_017589619.1	6524	0.223899	0.505535	0.217215	11	5089.99	EPC_bi	0	0	0	0	EB_bi_EPC_bi_0_0	0.482635	0.524618
chr1	177495499	177714795	+	XM_006230052.2	XM_006230052.2	9840	0.0824705	0.492406	0.87777	11	20568.8	EPC_bi	0	0	0	0	EB_bi_EPC_bi_0_0	0.590563	0.410608
chr1	177495499	177714795	+	XM_006230054.2	XM_006230054.2	9777	0.0830019	0.492406	0.87777	11	20568.8	EPC_bi	0	0	0	0	EB_bi_EPC_bi_0_0	0.590563	0.410608
chr1	177495499	177714795	+	XM_006230053.2	XM_006230053.2	9828	0.0825712	0.492406	0.87777	11	20568.8	EPC_bi	0	0	0	0	EB_bi_EPC_bi_0_0	0.590563	0.410608
chr1	177495499	177714795	+	XM_006230056.2	XM_006230056.2	9765	0.0831039	0.492406	0.87777	11	20568.8	EPC_bi	0	0	0	0	EB_bi_EPC_bi_0_0	0.590563	0.410608
chr1	177495499	177714795	+	XM_006230055.2	XM_006230055.2	9777	0.0830019	0.493103	0.86447	11	20257.1	EPC_bi	0	0	0	0	EB_bi_EPC_bi_0_0	0.590966	0.41155
chr1	177495499	177714795	+	XM_006230058.2	XM_006230058.2	9702	0.0836436	0.493103	0.86447	11	20257.1	EPC_bi	0	0	0	0	EB_bi_EPC_bi_0_0	0.590966	0.41155
chr1	177495499	177714795	+	XM_006230057.2	XM_006230057.2	9765	0.0831039	0.493103	0.86447	11	20257.1	EPC_bi	0	0	0	0	EB_bi_EPC_bi_0_0	0.590966	0.41155
chr1	177495781	177714795	+	NM_001198589.1	NM_001198589.1	9495	0.0854671	0.492513	0.874912	11	20501.8	EPC_bi	0	0	0	0	EB_bi_EPC_bi_0_0	0.589058	0.412059
chr1	177551024	177714795	+	XM_006230059.2	XM_006230059.2	10584	0.0766733	0.494058	0.844077	11	19779.2	EPC_bi	0	0	0	0	EB_bi_EPC_bi_0_0	0.58569	0.417699
chr1	177552272	177714795	+	XM_008759768.1	XM_008759768.1	9397	0.0863584	0.493683	0.849029	11	19895.3	EPC_bi	0	0	0	0	EB_bi_EPC_bi_0_0	0.584863	0.417699
chr1	177560420	177714795	+	XM_008759767.2	XM_008759767.2	10037	0.0808518	0.49402	0.846964	11	19846.9	EPC_bi	0	0	0	0	EB_bi_EPC_bi_0_0	0.587859	0.415821
chr1	178138561	178196551	-	NM_001014022.1	NM_001014022.1	2535	7.74696	0.497505	0.850073	11	19919.8	EPC_bi	0	0	blood_expr	0	EB_bi_EPC_bi_blood_expr_0	0.480749	0.511469
chr1	178138562	178178467	-	XM_006230038.3	XM_006230038.3	2833	6.98935	0.506864	0.727957	11	17058.2	EPC_bi	0	0	blood_expr	0	EB_bi_EPC_bi_blood_expr_0	0.516543	0.498799
chr1	178138562	178196551	-	XM_006230041.2	XM_006230041.2	2599	7.61864	0.496586	0.861923	11	20197.4	EPC_bi	0	0	blood_expr	0	EB_bi_EPC_bi_blood_expr_0	0.479863	0.510522
chr1	178138562	178168725	-	XM_006230040.2	XM_006230040.2	2551	7.5075	0.508898	0.712899	11	16705.4	EPC_bi	0	0	blood_expr	0	EB_bi_EPC_bi_blood_expr_0	0.515772	0.503169
chr1	178138562	178173126	-	XM_006230043.3	XM_006230043.3	4857	3.9431	0.507706	0.700152	11	16406.7	EPC_bi	0	0	blood_expr	0	EB_bi_EPC_bi_blood_expr_0	0.506582	0.508642
chr1	178138562	178195865	-	XM_017589195.1	XM_017589195.1	2213	8.72749	0.50903	0.711477	11	16672	EPC_bi	0	0	blood_expr	0	EB_bi_EPC_bi_blood_expr_0	0.516086	0.50315
chr1	178138562	178195752	-	XM_017589194.1	XM_017589194.1	6073	3.2872	0.5069	0.737315	11	17277.5	EPC_bi	0	0	blood_expr	0	EB_bi_EPC_bi_blood_expr_0	0.507545	0.506363
chr1	178138562	178196551	-	XM_017589192.1	XM_017589192.1	2898	6.9446	0.497746	0.847006	11	19847.9	EPC_bi	0	0	blood_expr	0	EB_bi_EPC_bi_blood_expr_0	0.481237	0.511504
chr1	178138562	178196551	-	XM_006230034.2	XM_006230034.2	2757	7.29976	0.497746	0.847006	11	19847.9	EPC_bi	0	0	blood_expr	0	EB_bi_EPC_bi_blood_expr_0	0.481237	0.511504
chr1	178138562	178196551	-	XM_017589193.1	XM_017589193.1	2854	7.05166	0.497746	0.847006	11	19847.9	EPC_bi	0	0	blood_expr	0	EB_bi_EPC_bi_blood_expr_0	0.481237	0.511504
chr1	178138562	178170355	-	XM_006230033.3	XM_006230033.3	3724	5.14276	0.508898	0.712899	11	16705.4	EPC_bi	0	0	blood_expr	0	EB_bi_EPC_bi_blood_expr_0	0.515772	0.503169
chr1	178138562	178196551	-	XM_006230036.2	XM_006230036.2	2692	7.41573	0.498647	0.835484	11	19577.9	EPC_bi	0	0	blood_expr	0	EB_bi_EPC_bi_blood_expr_0	0.482083	0.512451
chr1	178351673	178412838	+	XM_006230020.3	XM_006230020.3	4982	12.6727	0.467164	0.287782	11	6743.58	EPC_bi	0	0	blood_expr	0	EB_bi_EPC_bi_blood_expr_0	0.456886	0.475729
chr1	178351674	178412838	+	XM_006230017.3	XM_006230017.3	4981	12.9685	0.4669	0.279966	11	6560.45	EPC_bi	0	0	blood_expr	0	EB_bi_EPC_bi_blood_expr_0	0.456975	0.475172
chr1	178351840	178412838	+	XM_006230018.3	XM_006230018.3	4906	13.1337	0.466737	0.275769	11	6462.1	EPC_bi	0	0	blood_expr	0	EB_bi_EPC_bi_blood_expr_0	0.456875	0.474955
chr1	178351849	178412838	+	NM_001011933.1	NM_001011933.1	4897	12.8595	0.466988	0.283165	11	6635.41	EPC_bi	0	0	blood_expr	0	EB_bi_EPC_bi_blood_expr_0	0.456758	0.475512
chr1	178940514	179010257	-	NM_001013434.1	NM_001013434.1	2257	21.9327	0.500282	0.463622	11	10864.1	EPC_bi	0	0	blood_expr	0	EB_bi_EPC_bi_blood_expr_0	0.461247	0.532811
chr1	181770395	181772286	+	XM_008759826.2	XM_008759826.2	1891	3.004	0.495377	0.96776	6	22677.5	EPC_bi	0	0	blood_expr	0	EB_bi_EPC_bi_blood_expr_0	0.020476	0.970278
chr1	181771001	181772286	+	XM_017590464.1	XM_017590464.1	1180	1.65053	0.495325	0.967943	6	22681.8	EPC_bi	0	0	blood_expr	0	EB_bi_EPC_bi_blood_expr_0	0.020476	0.970174
chr1	182072385	182141399	-	XM_008759850.2	XM_008759850.2	6963	1.35193	0.382507	0.254638	10	5966.94	EPC_bi	0	0	blood_expr	0	EB_bi_EPC_bi_blood_expr_0	0.425612	0.35377
chr1	182072460	182119848	-	MSTRG.922.2	MSTRG.922.2	4945	1.90364	0.368736	0.225915	10	5293.88	EPC_bi	0	0	blood_expr	0	EB_bi_EPC_bi_blood_expr_0	0.424852	0.331325
chr1	183695479	183729252	-	XM_008759661.2	XM_008759661.2	3424	34.7925	0.477589	0.816505	11	19133.2	EPC_bi	0	0	blood_expr	0	EB_bi_EPC_bi_blood_expr_0	0.524793	0.438252
chr1	183695479	183729569	-	XM_008759660.1	XM_008759660.1	3336	35.8563	0.477589	0.816505	11	19133.2	EPC_bi	0	0	blood_expr	0	EB_bi_EPC_bi_blood_expr_0	0.524793	0.438252
chr1	183695479	183729569	-	NM_080781.2	NM_080781.2	3333	35.8886	0.477589	0.816505	11	19133.2	EPC_bi	0	0	blood_expr	0	EB_bi_EPC_bi_blood_expr_0	0.524793	0.438252
chr1	183729687	183733731	+	XR_350637.3	XR_350637.3	3950	2.01337	0.481433	0.913063	11	21395.8	EPC_bi	0	0	blood_expr	0	EB_bi_EPC_bi_blood_expr_0	0.419452	0.533084
chr1	183733566	183744586	-	NM_017278.1	NM_017278.1	1174	81.704	0.507064	0.580169	11	13595.1	EPC_bi	0	0	blood_expr	0	EB_bi_EPC_bi_blood_expr_0	0.468023	0.539598
chr1	185106772	185143278	-	NM_021663.2	NM_021663.2	1688	50.3828	0.480011	0.83799	11	19636.6	EPC_bi	0	0	blood_expr	0	EB_bi_EPC_bi_blood_expr_0	0.515188	0.450697
chr1	185106772	185143278	-	XM_006230095.3	XM_006230095.3	1527	53.6755	0.480718	0.858069	11	20107.1	EPC_bi	0	0	blood_expr	0	EB_bi_EPC_bi_blood_expr_0	0.515586	0.451662
chr1	185210921	185328901	+	NM_001108500.1	NM_001108500.1	10903	1.72677	0.457372	0.0201765	11	472.797	EPC_bi	0	0	blood_expr	0	EB_bi_EPC_bi_blood_expr_0	0.455304	0.459095
chr1	185210921	185331332	+	MSTRG.931.1	MSTRG.931.1	11431	1.789	0.457503	0.0111809	11	262.002	EPC_bi	0	0	blood_expr	0	EB_bi_EPC_bi_blood_expr_0	0.455415	0.459242
chr1	185211762	185328901	+	XM_008759770.2	XM_008759770.2	10745	1.73706	0.457362	0.02015	11	472.174	EPC_bi	0	0	blood_expr	0	EB_bi_EPC_bi_blood_expr_0	0.455282	0.459095
chr1	185356129	185495489	+	MSTRG.932.1	MSTRG.932.1	1466	0.996397	0.496377	0.883856	9	20711.4	EPC_bi	0	0	0	0	EB_bi_EPC_bi_0_0	0.499255	0.494074
chr1	185460532	185495489	+	MSTRG.932.3	MSTRG.932.3	1403	1.04114	0.515851	0.604559	11	14166.6	EPC_bi	0	0	blood_expr	0	EB_bi_EPC_bi_blood_expr_0	0.496124	0.53229
chr1	185558035	185569190	-	NM_001013898.3	NM_001013898.3	1472	52.5938	0.514903	0.741585	11	17377.6	EPC_bi	0	0	blood_expr	0	EB_bi_EPC_bi_blood_expr_0	0.254766	0.731684
chr1	186939697	187264758	+	XM_006230151.2	XM_006230151.2	6102	1.88847	0.476238	0.800284	11	18753.1	EPC_bi	0	0	blood_expr	0	EB_bi_EPC_bi_blood_expr_0	0.503453	0.453559
chr1	187770159	187781576	-	NM_198737.2	NM_198737.2	4017	25.2524	0.509884	0.49552	11	11611.5	EPC_bi	0	0	blood_expr	0	EB_bi_EPC_bi_blood_expr_0	0.481121	0.533853
chr1	187770159	187830937	-	MSTRG.939.1	MSTRG.939.1	15740	17.9006	0.487995	0.929489	11	21780.7	EPC_bi	0	0	blood_expr	0	EB_bi_EPC_bi_blood_expr_0	0.468598	0.504159
chr1	187781576	187883205	-	XM_008759828.2	XM_008759828.2	15576	11.9205	0.470379	0.520679	11	12201.1	EPC_bi	0	0	blood_expr	0	EB_bi_EPC_bi_blood_expr_0	0.46682	0.473345
chr1	188416932	188445686	+	MSTRG.944.1	MSTRG.944.1	5814	1.11663	0.470339	0.637314	10	14934.2	EPC_bi	0	0	blood_expr	0	EB_bi_EPC_bi_blood_expr_0	0.549127	0.417815
chr1	188417011	188445686	+	NM_001108501.1	NM_001108501.1	5821	1.11529	0.470339	0.637314	10	14934.2	EPC_bi	0	0	blood_expr	0	EB_bi_EPC_bi_blood_expr_0	0.549127	0.417815
chr1	188448516	188552268	+	XM_006230122.3	XM_006230122.3	3185	33.4286	0.532449	0.455701	11	10678.4	EPC_bi	0	0	blood_expr	0	EB_bi_EPC_bi_blood_expr_0	0.511944	0.549536
chr1	188448603	188552268	+	NM_001017463.1	NM_001017463.1	3017	34.6983	0.532045	0.456989	11	10708.6	EPC_bi	0	0	blood_expr	0	EB_bi_EPC_bi_blood_expr_0	0.511948	0.548793
chr1	188448657	188552268	+	XM_017589391.1	XM_017589391.1	3334	31.9346	0.533645	0.434541	11	10182.6	EPC_bi	0	0	blood_expr	0	EB_bi_EPC_bi_blood_expr_0	0.507823	0.555164
chr1	188554750	188571954	-	MSTRG.946.1	MSTRG.946.1	3271	0.446566	0.478797	0.698585	11	16369.9	EPC_bi	0	0	0	0	EB_bi_EPC_bi_0_0	0.506751	0.455502
chr1	189432603	189458799	+	NM_181695.1	NM_181695.1	3803	9.94382	0.501743	0.590575	6	13839	EPC_bi	0	0	blood_expr	0	EB_bi_EPC_bi_blood_expr_0	0.480259	0.523227
chr1	189435822	189458799	+	XM_017589313.1	XM_017589313.1	3932	9.61759	0.501743	0.590575	6	13839	EPC_bi	0	0	blood_expr	0	EB_bi_EPC_bi_blood_expr_0	0.480259	0.523227
chr1	189457581	190370556	-	NM_001009688.1	NM_001009688.1	2726	18.5165	0.493513	0.684404	6	16037.6	EPC_bi	0	0	blood_expr	0	EB_bi_EPC_bi_blood_expr_0	0.497858	0.489169
chr1	189540144	189549891	-	NM_001191114.1	NM_001191114.1	3451	2.21043	0.541849	0.0619874	11	1452.55	EPC_bi	0	0	blood_expr	0	EB_bi_EPC_bi_blood_expr_0	0.521308	0.558967
chr1	189549959	189619763	+	NM_001079706.1	NM_001079706.1	2558	2.15726	0.572925	0.303753	6	7117.84	EPC_bi	0	0	blood_expr	0	EB_bi_EPC_bi_blood_expr_0	0.416994	0.728856
chr1	189550050	189634047	+	XM_017589227.1	XM_017589227.1	3375	1.29842	0.517088	0.711372	6	16669.6	EPC_bi	0	0	blood_expr	0	EB_bi_EPC_bi_blood_expr_0	0.350135	0.684042
chr1	189550057	189622276	+	XM_008759760.2	XM_008759760.2	3214	1.76745	0.509068	0.779368	6	18262.9	EPC_bi	0	0	blood_expr	0	EB_bi_EPC_bi_blood_expr_0	0.343653	0.674483
chr1	189550057	189622276	+	XM_017589226.1	XM_017589226.1	3219	1.7647	0.508846	0.781144	6	18304.6	EPC_bi	0	0	blood_expr	0	EB_bi_EPC_bi_blood_expr_0	0.343619	0.674072
chr1	189550059	189622276	+	XM_008759756.2	XM_008759756.2	3336	1.75146	0.512517	0.74225	6	17393.1	EPC_bi	0	0	blood_expr	0	EB_bi_EPC_bi_blood_expr_0	0.350737	0.674297
chr1	189550059	189619763	+	XM_008759755.2	XM_008759755.2	2831	2.00656	0.521929	0.663324	6	15543.7	EPC_bi	0	0	blood_expr	0	EB_bi_EPC_bi_blood_expr_0	0.35899	0.684869
chr1	189550059	189622276	+	XM_017589228.1	XM_017589228.1	3331	1.75409	0.512741	0.740507	6	17352.3	EPC_bi	0	0	blood_expr	0	EB_bi_EPC_bi_blood_expr_0	0.350785	0.674697
chr1	189550339	189643698	+	XM_017589225.1	XM_017589225.1	5336	1.03416	0.55629	0.396871	6	9299.88	EPC_bi	0	0	blood_expr	0	EB_pat_imprint_EPC_bi_blood_expr_0	0.406012	0.706568
chr1	189870595	189889485	+	XM_006230139.3	XM_006230139.3	1505	15.6371	0.482096	0.951616	11	22299.2	EPC_bi	0	0	blood_expr	0	EB_mat_imprint_EPC_bi_blood_expr_0	0.392691	0.556599
chr1	189870596	189889485	+	XM_006230138.3	XM_006230138.3	1464	15.9641	0.487753	0.984374	11	23066.8	EPC_bi	0	0	blood_expr	0	EB_mat_imprint_EPC_bi_blood_expr_0	0.399357	0.561417
chr1	189870596	189889485	+	XM_017589512.1	XM_017589512.1	2627	9.20555	0.480627	0.935316	11	21917.3	EPC_bi	0	0	blood_expr	0	EB_bi_EPC_bi_blood_expr_0	0.392881	0.553749
chr1	189870596	189889485	+	XM_017589511.1	XM_017589511.1	2632	9.18807	0.480627	0.935316	11	21917.3	EPC_bi	0	0	blood_expr	0	EB_bi_EPC_bi_blood_expr_0	0.392881	0.553749
chr1	189870735	189889485	+	NM_194354.2	NM_194354.2	1368	17.0844	0.512731	0.659415	8	15452.1	EPC_bi	0	0	blood_expr	0	EB_mat_imprint_EPC_bi_blood_expr_0	0.484149	0.529881
chr1	190671997	190680714	-	XR_001835959.1	XR_001835959.1	4151	1.64218	0.444534	0.319153	6	7478.7	EPC_bi	0	0	blood_expr	0	EB_bi_EPC_bi_blood_expr_0	0.492277	0.396791
chr1	190852953	190881539	+	XM_006230168.3	XM_006230168.3	3466	11.6599	0.521309	0.171891	11	4027.93	EPC_bi	0	0	blood_expr	0	EB_bi_EPC_bi_blood_expr_0	0.512358	0.528768
chr1	190852984	190881539	+	NM_001108503.1	NM_001108503.1	3438	11.7549	0.521353	0.170968	11	4006.3	EPC_bi	0	0	blood_expr	0	EB_bi_EPC_bi_blood_expr_0	0.512138	0.529033
chr1	190964652	190997010	+	XM_008759658.1	XM_008759658.1	1786	15.9939	0.50588	0.732254	7	17158.9	EPC_bi	0	0	blood_expr	0	EB_bi_EPC_bi_blood_expr_0	0.406074	0.638954
chr1	190964652	191009926	+	XM_006230154.2	XM_006230154.2	1685	23.5988	0.505255	0.78086	6	18297.9	EPC_bi	0	0	blood_expr	0	EB_bi_EPC_bi_blood_expr_0	0.371557	0.638954
chr1	190964884	191009926	+	NM_001163164.1	NM_001163164.1	1456	26.7531	0.500269	0.807723	6	18927.4	EPC_bi	0	0	blood_expr	0	EB_bi_EPC_bi_blood_expr_0	0.382181	0.618356
chr1	191604129	191677000	-	MSTRG.982.1	MSTRG.982.1	16386	0.703249	0.530681	0.0121529	6	284.78	EPC_bi	0	0	0	0	EB_bi_EPC_bi_0_0	0.534665	0.526698
chr1	191615145	191651628	-	NM_001107548.1	NM_001107548.1	5018	1.29376	0.532949	0.0394476	6	924.375	EPC_bi	0	0	blood_expr	0	EB_bi_EPC_bi_blood_expr_0	0.511349	0.55455
chr1	191889331	191948977	-	NM_001033889.1	NM_001033889.1	2776	11.4594	0.556544	0.090172	11	2113	EPC_bi	0	0	blood_expr	0	EB_bi_EPC_bi_blood_expr_0	0.605342	0.515879
chr1	191951577	191984858	-	NM_001100519.1	NM_001100519.1	2812	62.1042	0.474548	0.799031	11	18723.7	EPC_bi	0	0	blood_expr	0	EB_bi_EPC_bi_blood_expr_0	0.556912	0.405911
chr1	192025452	192040506	+	XM_006230189.3	XM_006230189.3	4947	14.5012	0.57295	0.499022	10	11693.6	EPC_bi	0	0	blood_expr	0	EB_bi_EPC_bi_blood_expr_0	0.242019	0.79357
chr1	192025709	192040506	+	NM_001034911.1	NM_001034911.1	4619	15.3553	0.567435	0.534963	10	12535.8	EPC_bi	0	0	blood_expr	0	EB_bi_EPC_bi_blood_expr_0	0.233362	0.790151
chr1	192044208	192057644	-	NM_001106294.1	NM_001106294.1	2601	11.7312	0.547165	0.160063	8	3750.75	EPC_bi	0	0	blood_expr	0	EB_bi_EPC_bi_blood_expr_0	0.557766	0.536563
chr1	192047881	192057644	-	XM_006230188.1	XM_006230188.1	672	47.8211	0.492771	0.708325	6	16598.2	EPC_bi	0	0	blood_expr	0	EB_bi_EPC_bi_blood_expr_0	0.49328	0.492262
chr1	192048634	192057644	-	XM_017588991.1	XM_017588991.1	576	49.874	0.492653	0.714577	6	16744.7	EPC_bi	0	0	blood_expr	0	EB_bi_EPC_bi_blood_expr_0	0.493043	0.492262
chr1	192064585	192088547	-	XM_008759712.2	XM_008759712.2	3657	1.06515	0.554783	0.401652	6	9411.91	EPC_bi	0	0	blood_expr	0	EB_bi_EPC_bi_blood_expr_0	0.500949	0.608616
chr1	192064585	192088547	-	XM_008759713.1	XM_008759713.1	3567	1.09202	0.553557	0.405446	6	9500.83	EPC_bi	0	0	blood_expr	0	EB_bi_EPC_bi_blood_expr_0	0.500949	0.606166
chr1	192064585	192086940	-	XM_008759711.2	XM_008759711.2	4761	0.920427	0.556269	0.380459	6	8915.31	EPC_bi	0	0	0	0	EB_bi_EPC_bi_0_0	0.513766	0.598771
chr1	192064587	192088547	-	NM_001191603.1	NM_001191603.1	3727	1.04514	0.553557	0.405446	6	9500.83	EPC_bi	0	0	blood_expr	0	EB_bi_EPC_bi_blood_expr_0	0.500949	0.606166
chr1	192088708	192105421	+	NM_001037778.1	NM_001037778.1	1604	36.5281	0.48102	0.855758	11	20053	EPC_bi	0	0	blood_expr	0	EB_bi_EPC_bi_blood_expr_0	0.512247	0.454998
chr1	192115989	192125969	+	NM_017100.1	NM_017100.1	2193	1.40617	0.530458	0.0275534	11	645.658	EPC_bi	0	0	blood_expr	0	EB_bi_EPC_bi_blood_expr_0	0.559352	0.506379
chr1	192933263	192965160	+	XM_017590222.1	XM_017590222.1	6367	10.018	0.511375	0.208021	6	4874.56	EPC_bi	0	0	blood_expr	0	EB_bi_EPC_bi_blood_expr_0	0.504455	0.518295
chr1	192933263	192965160	+	XM_017590223.1	XM_017590223.1	6265	10.1552	0.511445	0.206262	6	4833.34	EPC_bi	0	0	blood_expr	0	EB_bi_EPC_bi_blood_expr_0	0.504383	0.518507
chr1	192933738	192965160	+	XM_006230198.3	XM_006230198.3	5676	10.5513	0.512304	0.268186	6	6284.4	EPC_bi	0	0	blood_expr	0	EB_bi_EPC_bi_blood_expr_0	0.488682	0.535925
chr1	192933738	192965160	+	XM_219296.7	XM_219296.7	5778	10.3932	0.512231	0.269239	6	6309.09	EPC_bi	0	0	blood_expr	0	EB_bi_EPC_bi_blood_expr_0	0.488779	0.535683
chr1	192991583	193146403	+	XM_008759747.2	XM_008759747.2	8591	9.29491	0.4721	0.90415	11	21186.9	EPC_bi	0	0	blood_expr	0	EB_bi_EPC_bi_blood_expr_0	0.847687	0.159111
chr1	192991583	193146403	+	XM_017589208.1	XM_017589208.1	8522	9.37017	0.4721	0.90415	11	21186.9	EPC_bi	0	0	blood_expr	0	EB_bi_EPC_bi_blood_expr_0	0.847687	0.159111
chr1	192991583	193146403	+	XM_008759749.2	XM_008759749.2	8558	9.31179	0.4721	0.90415	11	21186.9	EPC_bi	0	0	blood_expr	0	EB_bi_EPC_bi_blood_expr_0	0.847687	0.159111
chr1	192991584	193144349	+	XM_017589209.1	XM_017589209.1	6389	3.58187	0.473795	0.933324	11	21870.6	EPC_bi	0	0	blood_expr	0	EB_bi_EPC_bi_blood_expr_0	0.974654	0.0564116
chr1	193076126	193146403	+	XM_008759748.2	XM_008759748.2	8721	9.19358	0.468879	0.883353	11	20699.6	EPC_bi	0	0	blood_expr	0	EB_bi_EPC_bi_blood_expr_0	0.84868	0.152379
chr1	193076126	193146403	+	MSTRG.995.5	MSTRG.995.5	8574	9.3512	0.468879	0.883353	11	20699.6	EPC_bi	0	0	blood_expr	0	EB_bi_EPC_bi_blood_expr_0	0.84868	0.152379
chr1	193076429	193146403	+	NM_001107549.1	NM_001107549.1	7947	9.78264	0.472276	0.905519	11	21219	EPC_bi	0	0	blood_expr	0	EB_bi_EPC_bi_blood_expr_0	0.849105	0.158252
chr1	193239035	193328425	-	XM_008759794.2	XM_008759794.2	8491	25.8429	0.479126	0.903507	6	21171.9	EPC_bi	0	0	blood_expr	0	EB_bi_EPC_bi_blood_expr_0	0.604783	0.353469
chr1	193239035	193328425	-	XM_008759793.2	XM_008759793.2	7145	30.6886	0.479053	0.903343	6	21168	EPC_bi	0	0	blood_expr	0	EB_bi_EPC_bi_blood_expr_0	0.605939	0.352166
chr1	193239035	193328425	-	XM_008759792.2	XM_008759792.2	7193	30.5741	0.479053	0.903343	6	21168	EPC_bi	0	0	blood_expr	0	EB_bi_EPC_bi_blood_expr_0	0.605939	0.352166
chr1	193239035	193328425	-	NM_001270692.1	NM_001270692.1	3422	54.3062	0.47796	0.888965	6	20831.1	EPC_bi	0	0	blood_expr	0	EB_bi_EPC_bi_blood_expr_0	0.604754	0.351167
chr1	193239035	193328425	-	XM_008759791.2	XM_008759791.2	8725	25.5033	0.478552	0.897199	6	21024.1	EPC_bi	0	0	blood_expr	0	EB_bi_EPC_bi_blood_expr_0	0.605894	0.35121
chr1	193239035	193328425	-	NM_022244.2	NM_022244.2	3188	57.325	0.478541	0.895237	6	20978.1	EPC_bi	0	0	blood_expr	0	EB_bi_EPC_bi_blood_expr_0	0.603621	0.353461
chr1	193239035	193328425	-	NM_001270693.1	NM_001270693.1	3470	53.7421	0.47796	0.888965	6	20831.1	EPC_bi	0	0	blood_expr	0	EB_bi_EPC_bi_blood_expr_0	0.604754	0.351167
chr1	193239035	193328425	-	NM_001270694.1	NM_001270694.1	3236	56.6753	0.478541	0.895237	6	20978.1	EPC_bi	0	0	blood_expr	0	EB_bi_EPC_bi_blood_expr_0	0.603621	0.353461
chr1	193239784	193328425	-	XM_006230194.3	XM_006230194.3	2722	46.4487	0.494883	0.913953	6	21416.7	EPC_bi	0	0	blood_expr	0	EB_bi_EPC_bi_blood_expr_0	0.660689	0.329077
chr1	193239784	193328425	-	XR_350690.3	XR_350690.3	4302	30.1439	0.494205	0.921038	6	21582.7	EPC_bi	0	0	blood_expr	0	EB_bi_EPC_bi_blood_expr_0	0.660474	0.327935
chr1	195074327	195096595	-	NM_031117.2	NM_031117.2	1580	0.308168	0.667854	0.164475	7	3854.13	EPC_pat_imprint	0	0	0	0	EB_pat_imprint_EPC_pat_imprint_0_0	0.621293	0.702775
chr1	195074327	195097069	-	NM_130738.2	NM_130738.2	1709	0.284907	0.670881	0.155877	7	3652.67	EPC_pat_imprint	0	0	0	0	EB_pat_imprint_EPC_pat_imprint_0_0	0.625177	0.705158
chr1	195074327	195097069	-	NM_001270712.1	NM_001270712.1	1844	0.264049	0.676729	0.143267	7	3357.17	EPC_pat_imprint	0	0	0	0	EB_pat_imprint_EPC_pat_imprint_0_0	0.631586	0.710587
chr1	196838459	196854192	+	XM_006230259.3	XM_006230259.3	3225	9.20969	0.481925	0.905212	6	21211.8	EPC_bi	0	0	blood_expr	0	EB_bi_EPC_bi_blood_expr_0	0.424379	0.539471
chr1	196838465	196854192	+	XM_006230258.3	XM_006230258.3	3140	9.66575	0.481738	0.899872	6	21086.7	EPC_bi	0	0	blood_expr	0	EB_bi_EPC_bi_blood_expr_0	0.424145	0.539331
chr1	196839320	196854192	+	NM_001037196.1	NM_001037196.1	2457	12.4848	0.481849	0.903426	6	21170	EPC_bi	0	0	blood_expr	0	EB_bi_EPC_bi_blood_expr_0	0.424379	0.539318
chr1	196942342	196967218	+	XM_017588804.1	XM_017588804.1	3472	94.5671	0.189546	0.000512256	6	12.0037	EPC_mat_imprint	0	0	blood_expr	0	EB_pat_imprint_EPC_mat_imprint_blood_expr_0	0.160336	0.218756
chr1	196942344	196967218	+	XM_006230216.2	XM_006230216.2	3436	95.18	0.185636	0.000496057	6	11.6241	EPC_mat_imprint	0	0	blood_expr	#DIV/0!	#DIV/0!	0.162465	0.208807
chr1	196942348	196967218	+	XM_006230215.3	XM_006230215.3	3647	90.2518	0.187371	0.000328708	6	7.70262	EPC_mat_imprint	0	0	blood_expr	0	EB_pat_imprint_EPC_mat_imprint_blood_expr_0	0.151923	0.22282
chr1	196942366	196967221	+	NM_133380.2	NM_133380.2	3498	93.957	0.188107	0.000338	6	7.92036	EPC_mat_imprint	0	0	blood_expr	0	EB_pat_imprint_EPC_mat_imprint_blood_expr_0	0.153394	0.22282
chr1	197032472	197071806	-	XM_008759857.1	XM_008759857.1	5849	16.1775	0.469132	0.366547	6	8589.3	EPC_bi	0	0	blood_expr	0	EB_bi_EPC_bi_blood_expr_0	0.466767	0.471497
chr1	197032472	197098676	-	NM_133541.2	NM_133541.2	6905	14.8081	0.472761	0.388354	6	9100.31	EPC_bi	0	0	blood_expr	0	EB_bi_EPC_bi_blood_expr_0	0.477883	0.467639
chr1	197098620	197264737	+	XM_006230294.3	XM_006230294.3	5578	4.01536	0.510012	0.515763	6	12085.9	EPC_bi	0	0	blood_expr	0	EB_bi_EPC_bi_blood_expr_0	0.44871	0.571314
chr1	197098620	197264737	+	XM_017589397.1	XM_017589397.1	5368	4.14221	0.507564	0.568222	6	13315.2	EPC_bi	0	0	blood_expr	0	EB_bi_EPC_bi_blood_expr_0	0.445795	0.569332
chr1	197098857	197264737	+	XM_006230296.3	XM_006230296.3	5285	4.14584	0.504242	0.648483	6	15195.9	EPC_bi	0	0	blood_expr	0	EB_bi_EPC_bi_blood_expr_0	0.442092	0.566393
chr1	197118885	197264737	+	XM_008759893.2	XM_008759893.2	5349	4.09624	0.504242	0.648483	6	15195.9	EPC_bi	0	0	blood_expr	0	EB_bi_EPC_bi_blood_expr_0	0.442092	0.566393
chr1	197128410	197265840	+	NM_001134574.1	NM_001134574.1	6336	4.86701	0.523407	0.343065	6	8039.05	EPC_bi	0	0	blood_expr	0	EB_bi_EPC_bi_blood_expr_0	0.483432	0.563382
chr1	197140776	197264737	+	XM_017589395.1	XM_017589395.1	5253	4.1711	0.504242	0.648483	6	15195.9	EPC_bi	0	0	blood_expr	0	EB_bi_EPC_bi_blood_expr_0	0.442092	0.566393
chr1	197144976	197264737	+	XM_008759894.2	XM_008759894.2	5401	4.0568	0.504242	0.648483	6	15195.9	EPC_bi	0	0	blood_expr	0	EB_bi_EPC_bi_blood_expr_0	0.442092	0.566393
chr1	197146953	197264737	+	XM_017589398.1	XM_017589398.1	5130	4.23947	0.504242	0.648483	6	15195.9	EPC_bi	0	0	blood_expr	0	EB_bi_EPC_bi_blood_expr_0	0.442092	0.566393
chr1	197146954	197264737	+	XM_006230297.3	XM_006230297.3	5411	4.0493	0.504242	0.648483	6	15195.9	EPC_bi	0	0	blood_expr	0	EB_bi_EPC_bi_blood_expr_0	0.442092	0.566393
chr1	197771195	197778506	-	NM_001039208.2	NM_001039208.2	2216	23.5836	0.448988	0.261284	11	6122.68	EPC_bi	0	0	blood_expr	0	EB_bi_EPC_bi_blood_expr_0	0.493331	0.412036
chr1	197771195	197778506	-	XM_017589400.1	XM_017589400.1	2150	23.2507	0.442959	0.224932	11	5270.82	EPC_bi	0	0	blood_expr	0	EB_bi_EPC_bi_blood_expr_0	0.494156	0.400296
chr1	197771195	197778506	-	XM_017589399.1	XM_017589399.1	2113	24.5796	0.448953	0.260736	11	6109.82	EPC_bi	0	0	blood_expr	0	EB_bi_EPC_bi_blood_expr_0	0.493331	0.411971
chr1	197785965	197800943	-	NM_001007692.1	NM_001007692.1	1474	1.98198	0.543475	0.543302	6	12731.2	EPC_bi	0	0	blood_expr	0	EB_bi_EPC_bi_blood_expr_0	0.453393	0.633557
chr1	197839582	197855953	+	NM_030585.1	NM_030585.1	2189	55.0151	0.465477	0.461285	11	10809.3	EPC_bi	0	0	blood_expr	0	EB_bi_EPC_bi_blood_expr_0	0.479718	0.45361
chr1	197986383	197999207	-	XM_008759872.2	XM_008759872.2	2020	55.7612	0.465898	0.459685	11	10771.8	EPC_bi	0	0	blood_expr	0	EB_bi_EPC_bi_blood_expr_0	0.456127	0.474041
chr1	197986383	197997954	-	NM_001006971.1	NM_001006971.1	1965	56.083	0.473188	0.639353	11	14982	EPC_bi	0	0	blood_expr	0	EB_bi_EPC_bi_blood_expr_0	0.469125	0.476573
chr1	197986383	197999041	-	XM_008759871.2	XM_008759871.2	2478	48.0094	0.47797	0.765757	11	17944	EPC_bi	0	0	blood_expr	0	EB_bi_EPC_bi_blood_expr_0	0.487603	0.469942
chr1	197986383	197999041	-	XM_008759875.2	XM_008759875.2	2424	48.3424	0.479	0.797291	11	18682.9	EPC_bi	0	0	blood_expr	0	EB_bi_EPC_bi_blood_expr_0	0.488633	0.470972
chr1	197986383	197999726	-	XM_008759873.1	XM_008759873.1	2052	55.6825	0.46673	0.472065	11	11061.9	EPC_bi	0	0	blood_expr	0	EB_bi_EPC_bi_blood_expr_0	0.456885	0.474934
chr1	197999208	198003839	+	XM_006230319.3	XM_006230319.3	4154	75.134	0.51106	0.462188	11	10830.5	EPC_bi	0	0	blood_expr	#DIV/0!	#DIV/0!	0.407441	0.597409
chr1	197999335	198003839	+	NM_001109154.1	NM_001109154.1	3481	75.6259	0.513308	0.427251	11	10011.8	EPC_bi	0	0	blood_expr	#DIV/0!	#DIV/0!	0.407842	0.601196
chr1	198123882	198128890	-	NM_130411.2	NM_130411.2	1633	291.905	0.0279607	4.28248e-08	8	0.00100351	EPC_mat_imprint	1	1	blood_expr	stringent	EB_bi_EPC_mat_imprint_blood_expr_stringent	0.0108634	0.0564562
chr1	198123882	198128890	-	XM_017588709.1	XM_017588709.1	1654	288.199	0.0279549	4.28009e-08	8	0.00100295	EPC_mat_imprint	1	1	blood_expr	stringent	EB_bi_EPC_mat_imprint_blood_expr_stringent	0.010854	0.0564562
chr1	198228386	198233215	-	NM_001177305.1	NM_001177305.1	1340	187.858	0.498403	0.595276	11	13949.1	EPC_bi	0	0	blood_expr	0	EB_bi_EPC_bi_blood_expr_0	0.560293	0.446827
chr1	198228386	198233588	-	NM_001271536.1	NM_001271536.1	1426	176.643	0.498403	0.595276	11	13949.1	EPC_bi	0	0	blood_expr	0	EB_bi_EPC_bi_blood_expr_0	0.560293	0.446827
chr1	198228386	198232064	-	XM_017588774.1	XM_017588774.1	1537	165.787	0.498375	0.595653	11	13957.9	EPC_bi	0	0	blood_expr	0	EB_bi_EPC_bi_blood_expr_0	0.56017	0.446879
chr1	198228386	198232350	-	XM_006230210.3	XM_006230210.3	1601	165.951	0.498398	0.594671	11	13934.9	EPC_bi	0	0	blood_expr	0	EB_bi_EPC_bi_blood_expr_0	0.560215	0.446884
chr1	198228386	198233988	-	XM_006230211.2	XM_006230211.2	1687	149.314	0.498403	0.595276	11	13949.1	EPC_bi	0	0	blood_expr	0	EB_bi_EPC_bi_blood_expr_0	0.560293	0.446827
chr1	198228386	198232350	-	NM_012495.2	NM_012495.2	1448	181.917	0.498425	0.594297	11	13926.2	EPC_bi	0	0	blood_expr	0	EB_bi_EPC_bi_blood_expr_0	0.560337	0.446832
chr1	198287488	198298076	-	NM_001013900.1	NM_001013900.1	2044	75.7515	0.508883	0.809214	6	18962.3	EPC_bi	0	0	blood_expr	0	EB_bi_EPC_bi_blood_expr_0	0.313869	0.703898
chr1	198288327	198298076	-	XM_017588993.1	XM_017588993.1	1297	82.9655	0.50816	0.816466	6	19132.2	EPC_bi	0	0	blood_expr	0	EB_bi_EPC_bi_blood_expr_0	0.312	0.704319
chr1	198288327	198298076	-	XM_006230243.2	XM_006230243.2	1199	86.6332	0.508075	0.817497	6	19156.4	EPC_bi	0	0	blood_expr	0	EB_bi_EPC_bi_blood_expr_0	0.311607	0.704544
chr1	198288327	198298076	-	XM_006230245.2	XM_006230245.2	1088	87.8638	0.508014	0.818002	6	19168.2	EPC_bi	0	0	blood_expr	0	EB_bi_EPC_bi_blood_expr_0	0.311515	0.704512
chr1	198288327	198298076	-	XM_006230244.2	XM_006230244.2	1154	89.5896	0.508068	0.817603	6	19158.9	EPC_bi	0	0	blood_expr	0	EB_bi_EPC_bi_blood_expr_0	0.311515	0.704621
chr1	198298137	198301164	+	NM_001025725.1	NM_001025725.1	2197	20.3893	0.559608	0.0761829	11	1785.19	EPC_bi	0	0	blood_expr	0	EB_bi_EPC_bi_blood_expr_0	0.59299	0.531789
chr1	198298611	198301164	+	XM_006230307.1	XM_006230307.1	1894	23.5655	0.556313	0.0847645	11	1986.29	EPC_bi	0	0	blood_expr	0	EB_bi_EPC_bi_blood_expr_0	0.591106	0.52732
chr1	198298611	198301164	+	MSTRG.1036.2	MSTRG.1036.2	1977	22.6582	0.547242	0.116216	11	2723.28	EPC_bi	0	0	blood_expr	0	EB_bi_EPC_bi_blood_expr_0	0.58431	0.516353
chr1	198301788	198334576	-	XM_017589677.1	XM_017589677.1	5767	36.0796	0.506428	0.626259	6	14675.1	EPC_bi	0	0	blood_expr	0	EB_bi_EPC_bi_blood_expr_0	0.431983	0.580873
chr1	198301788	198334576	-	XM_017589676.1	XM_017589676.1	5785	35.9673	0.506972	0.620148	6	14531.9	EPC_bi	0	0	blood_expr	0	EB_bi_EPC_bi_blood_expr_0	0.431786	0.582157
chr1	198301788	198334780	-	MSTRG.1037.1	MSTRG.1037.1	6083	35.406	0.494981	0.783937	6	18370	EPC_bi	0	0	blood_expr	0	EB_bi_EPC_bi_blood_expr_0	0.445111	0.544852
chr1	198301788	198321716	-	XM_006230331.3	XM_006230331.3	5721	29.6745	0.49324	0.818303	6	19175.3	EPC_bi	0	0	blood_expr	0	EB_bi_EPC_bi_blood_expr_0	0.444625	0.541855
chr1	198302617	198334576	-	XR_001835474.1	XR_001835474.1	5063	35.5506	0.511302	0.523953	6	12277.8	EPC_bi	0	0	blood_expr	0	EB_bi_EPC_bi_blood_expr_0	0.44329	0.579313
chr1	198302617	198334780	-	MSTRG.1037.5	MSTRG.1037.5	5343	35.0546	0.496432	0.736682	6	17262.7	EPC_bi	0	0	blood_expr	0	EB_bi_EPC_bi_blood_expr_0	0.451158	0.541706
chr1	198303193	198334576	-	XM_017589678.1	XM_017589678.1	4702	33.7928	0.511302	0.523953	6	12277.8	EPC_bi	0	0	blood_expr	0	EB_bi_EPC_bi_blood_expr_0	0.44329	0.579313
chr1	198303193	198334780	-	MSTRG.1037.7	MSTRG.1037.7	5000	33.2394	0.496766	0.729817	6	17101.8	EPC_bi	0	0	blood_expr	0	EB_bi_EPC_bi_blood_expr_0	0.451072	0.542459
chr1	198303438	198334576	-	XR_001835475.1	XR_001835475.1	4932	31.6245	0.511302	0.523953	6	12277.8	EPC_bi	0	0	blood_expr	0	EB_bi_EPC_bi_blood_expr_0	0.44329	0.579313
chr1	198305619	198354601	-	XM_017589669.1	XM_017589669.1	5644	32.725	0.51187	0.475384	6	11139.7	EPC_bi	0	0	blood_expr	0	EB_bi_EPC_bi_blood_expr_0	0.456044	0.567696
chr1	198305619	198334576	-	XM_017589675.1	XM_017589675.1	6037	31.2667	0.51458	0.439688	6	10303.2	EPC_bi	0	0	blood_expr	0	EB_bi_EPC_bi_blood_expr_0	0.455222	0.573937
chr1	198305619	198328176	-	XM_017589674.1	XM_017589674.1	4717	34.7864	0.512453	0.45336	6	10623.6	EPC_bi	0	0	blood_expr	0	EB_bi_EPC_bi_blood_expr_0	0.455198	0.569708
chr1	198305619	198321716	-	XM_006230329.3	XM_006230329.3	5991	25.1133	0.497879	0.692089	6	16217.7	EPC_bi	0	0	blood_expr	0	EB_bi_EPC_bi_blood_expr_0	0.454993	0.540765
chr1	198305619	198354601	-	XM_017589673.1	XM_017589673.1	5443	33.8142	0.511148	0.475852	6	11150.6	EPC_bi	0	0	blood_expr	0	EB_bi_EPC_bi_blood_expr_0	0.456111	0.566186
chr1	198305619	198354601	-	XM_017589672.1	XM_017589672.1	5446	33.7955	0.511148	0.475852	6	11150.6	EPC_bi	0	0	blood_expr	0	EB_bi_EPC_bi_blood_expr_0	0.456111	0.566186
chr1	198305619	198322371	-	XM_006230330.3	XM_006230330.3	4301	32.8679	0.513375	0.432318	6	10130.5	EPC_bi	0	0	blood_expr	0	EB_bi_EPC_bi_blood_expr_0	0.457041	0.569708
chr1	198305619	198334780	-	XM_017589670.1	XM_017589670.1	5284	34.8624	0.51432	0.432683	6	10139.1	EPC_bi	0	0	blood_expr	0	EB_bi_EPC_bi_blood_expr_0	0.457422	0.571217
chr1	198305661	198321051	-	NM_022702.1	NM_022702.1	5266	28.4784	0.498634	0.681204	6	15962.6	EPC_bi	0	0	blood_expr	0	EB_bi_EPC_bi_blood_expr_0	0.455394	0.541875
chr1	198420812	198448612	-	XM_017589686.1	XM_017589686.1	2959	141.185	0.498602	0.673938	11	15792.4	EPC_bi	0	0	blood_expr	#DIV/0!	#DIV/0!	0.484936	0.509989
chr1	198420820	198448612	-	NM_022715.2	NM_022715.2	2951	141.567	0.498602	0.673938	11	15792.4	EPC_bi	0	0	blood_expr	#DIV/0!	#DIV/0!	0.484936	0.509989
chr1	198448789	198451135	-	NM_001013901.1	NM_001013901.1	1619	35.8889	0.526716	0.335159	11	7853.78	EPC_bi	0	0	blood_expr	0	EB_bi_EPC_bi_blood_expr_0	0.549844	0.507442
chr1	198448789	198454998	-	MSTRG.1046.1	MSTRG.1046.1	2767	21.0576	0.526716	0.335159	11	7853.78	EPC_bi	0	0	blood_expr	0	EB_bi_EPC_bi_blood_expr_0	0.549844	0.507442
chr1	198572998	198577792	-	NM_001271086.1	NM_001271086.1	4432	114.256	0.501845	0.326723	11	7656.1	EPC_bi	0	0	blood_expr	0	EB_bi_EPC_bi_blood_expr_0	0.454645	0.541179
chr1	198572999	198577792	-	XM_008759858.2	XM_008759858.2	4449	113.819	0.501851	0.326692	11	7655.38	EPC_bi	0	0	blood_expr	0	EB_bi_EPC_bi_blood_expr_0	0.454635	0.541197
chr1	198572999	198585664	-	XM_006230213.3	XM_006230213.3	4105	124.741	0.501852	0.325997	11	7639.09	EPC_bi	0	0	blood_expr	0	EB_bi_EPC_bi_blood_expr_0	0.454724	0.541124
chr1	198635444	198642942	-	XM_006230252.3	XM_006230252.3	6447	38.0895	0.442639	0.156561	11	3668.7	EPC_bi	0	0	blood_expr	0	EB_bi_EPC_bi_blood_expr_0	0.466721	0.422571
chr1	198635444	198642942	-	XM_006230251.3	XM_006230251.3	6439	38.1368	0.442728	0.157225	11	3684.24	EPC_bi	0	0	blood_expr	0	EB_bi_EPC_bi_blood_expr_0	0.466629	0.42281
chr1	198635444	198642942	-	XM_008759879.2	XM_008759879.2	6453	38.0541	0.442639	0.156561	11	3668.7	EPC_bi	0	0	blood_expr	0	EB_bi_EPC_bi_blood_expr_0	0.466721	0.422571
chr1	198635444	198641017	-	NM_001106297.2	NM_001106297.2	4508	24.3021	0.443932	0.167648	11	3928.49	EPC_bi	0	0	blood_expr	0	EB_bi_EPC_bi_blood_expr_0	0.468057	0.423828
chr1	198641017	198652674	-	NM_001108921.1	NM_001108921.1	3728	60.7326	0.533384	0.269675	11	6319.29	EPC_bi	0	0	blood_expr	0	EB_bi_EPC_bi_blood_expr_0	0.536663	0.530651
chr1	198680427	198685151	+	XM_008759934.2	XM_008759934.2	3231	13.9145	0.423092	0.432075	6	10124.8	EPC_bi	0	0	blood_expr	0	EB_bi_EPC_bi_blood_expr_0	0.297164	0.549019
chr1	198689457	198701156	+	XM_008759932.2	XM_008759932.2	2101	21.1665	0.560464	0.302087	6	7078.81	EPC_bi	0	0	blood_expr	0	EB_bi_EPC_bi_blood_expr_0	0.607767	0.513161
chr1	198690327	198701156	+	XM_008759933.2	XM_008759933.2	1244	35.6177	0.554524	0.341381	6	7999.58	EPC_bi	0	0	blood_expr	0	EB_bi_EPC_bi_blood_expr_0	0.595887	0.513161
chr1	198694919	198701156	+	XM_017590229.1	XM_017590229.1	1485	25.3563	0.552736	0.369118	6	8649.54	EPC_bi	0	0	blood_expr	0	EB_bi_EPC_bi_blood_expr_0	0.600615	0.504857
chr1	198719157	198721476	-	NM_001079889.2	NM_001079889.2	2319	43.1126	0.496063	0.724584	6	16979.2	EPC_bi	0	0	blood_expr	0	EB_bi_EPC_bi_blood_expr_0	0.530837	0.461289
chr1	198744052	198781737	+	XM_006230269.3	XM_006230269.3	4495	144.97	0.00409617	8.90966e-22	7	2.0878e-17	EPC_mat_imprint	1	1	blood_expr	#DIV/0!	#DIV/0!	0	0.00955774
chr1	198744191	198781745	+	NM_001033998.2	NM_001033998.2	4361	149.276	0.00358415	4.12024e-23	8	9.65495e-19	EPC_mat_imprint	1	1	blood_expr	#DIV/0!	#DIV/0!	0	0.00716831
chr1	198828860	198831878	-	XM_006230370.3	XM_006230370.3	2392	4.74964	0.460358	0.439882	11	10307.8	EPC_bi	0	0	blood_expr	0	EB_bi_EPC_bi_blood_expr_0	0.445125	0.473053
chr1	198830480	198831878	-	XM_006230371.3	XM_006230371.3	735	2.87065	0.422903	0.476073	7	11155.8	EPC_bi	0	0	blood_expr	0	EB_bi_EPC_bi_blood_expr_0	0.508587	0.35864
chr1	198834994	198839251	-	XM_006230369.3	XM_006230369.3	3598	3.24784	0.485674	0.989444	7	23185.6	EPC_bi	0	0	blood_expr	0	EB_bi_EPC_bi_blood_expr_0	0.516883	0.47319
chr1	198865949	198869078	-	XM_006230372.2	XM_006230372.2	1084	16.7692	0.473424	0.88326	7	20697.4	EPC_bi	0	0	blood_expr	0	EB_bi_EPC_bi_blood_expr_0	0.451261	0.502975
chr1	198865949	198869078	-	XM_006230373.2	XM_006230373.2	970	17.7361	0.473602	0.888412	7	20818.2	EPC_bi	0	0	blood_expr	0	EB_bi_EPC_bi_blood_expr_0	0.455628	0.497567
chr1	199037471	199052823	+	XM_006230219.3	XM_006230219.3	4159	37.5023	0.514234	0.388485	11	9103.36	EPC_bi	0	0	blood_expr	0	EB_bi_EPC_bi_blood_expr_0	0.513927	0.514489
chr1	199037543	199052823	+	NM_153471.1	NM_153471.1	4072	38.3036	0.514605	0.38102	11	8928.44	EPC_bi	0	0	blood_expr	0	EB_bi_EPC_bi_blood_expr_0	0.514967	0.514304
chr1	199183826	199217503	+	MSTRG.1072.2	MSTRG.1072.2	6156	9.06951	0.496656	0.809224	11	18962.5	EPC_bi	0	0	blood_expr	0	EB_bi_EPC_bi_blood_expr_0	0.536194	0.463708
chr1	199183826	199247993	+	MSTRG.1072.1	MSTRG.1072.1	15672	12.9245	0.479155	0.6346	11	14870.6	EPC_bi	0	0	blood_expr	0	EB_bi_EPC_bi_blood_expr_0	0.478385	0.479797
chr1	199196125	199217503	+	XM_006230278.3	XM_006230278.3	4172	12.5656	0.479181	0.820409	11	19224.6	EPC_bi	0	0	blood_expr	0	EB_bi_EPC_bi_blood_expr_0	0.516145	0.448376
chr1	199196125	199217503	+	XM_006230277.3	XM_006230277.3	4262	12.7572	0.479318	0.823356	11	19293.7	EPC_bi	0	0	blood_expr	0	EB_bi_EPC_bi_blood_expr_0	0.516736	0.448136
chr1	199196125	199217503	+	XM_006230279.3	XM_006230279.3	4043	12.9263	0.479181	0.820409	11	19224.6	EPC_bi	0	0	blood_expr	0	EB_bi_EPC_bi_blood_expr_0	0.516145	0.448376
chr1	199196125	199217503	+	XM_006230276.3	XM_006230276.3	4391	12.4194	0.479318	0.823356	11	19293.7	EPC_bi	0	0	blood_expr	0	EB_bi_EPC_bi_blood_expr_0	0.516736	0.448136
chr1	199197137	199217503	+	NM_001107552.1	NM_001107552.1	3533	13.7817	0.477134	0.809912	11	18978.7	EPC_bi	0	0	blood_expr	0	EB_bi_EPC_bi_blood_expr_0	0.521584	0.440092
chr1	199217503	199222583	+	NM_001014024.1	NM_001014024.1	2044	28.9031	0.551754	0.376677	6	8826.68	EPC_bi	0	0	blood_expr	0	EB_bi_EPC_bi_blood_expr_0	0.519191	0.584318
chr1	199222583	199247993	+	XR_001836009.1	XR_001836009.1	7765	11.3287	0.463967	0.139063	11	3258.67	EPC_bi	0	0	blood_expr	0	EB_bi_EPC_bi_blood_expr_0	0.459092	0.46803
chr1	199222583	199247993	+	XR_001836011.1	XR_001836011.1	7385	11.8897	0.463935	0.138715	11	3250.51	EPC_bi	0	0	blood_expr	0	EB_bi_EPC_bi_blood_expr_0	0.459092	0.467971
chr1	199222583	199247993	+	XR_590495.2	XR_590495.2	8005	11.0296	0.464476	0.14328	11	3357.49	EPC_bi	0	0	blood_expr	0	EB_bi_EPC_bi_blood_expr_0	0.460937	0.467424
chr1	199222583	199247993	+	XR_001836008.1	XR_001836008.1	8023	11.0049	0.46433	0.139447	11	3267.66	EPC_bi	0	0	blood_expr	0	EB_bi_EPC_bi_blood_expr_0	0.460867	0.467215
chr1	199224793	199247993	+	XR_001836010.1	XR_001836010.1	6069	14.4946	0.463762	0.127557	11	2989.03	EPC_bi	0	0	blood_expr	0	EB_bi_EPC_bi_blood_expr_0	0.456856	0.469517
chr1	199287383	199295606	+	XM_006230346.3	XM_006230346.3	2287	46.7674	0.497924	0.668392	6	15662.4	EPC_bi	0	0	blood_expr	0	EB_bi_EPC_bi_blood_expr_0	0.465832	0.530015
chr1	199287388	199295606	+	XM_006230345.3	XM_006230345.3	2260	47.1825	0.498974	0.644832	6	15110.4	EPC_bi	0	0	blood_expr	0	EB_bi_EPC_bi_blood_expr_0	0.466723	0.531225
chr1	199287393	199294586	+	XM_006230348.3	XM_006230348.3	2159	32.4003	0.500245	0.620817	6	14547.6	EPC_bi	0	0	blood_expr	0	EB_bi_EPC_bi_blood_expr_0	0.466723	0.533766
chr1	199287894	199295606	+	NM_031125.1	NM_031125.1	1601	59.9128	0.493877	0.805249	6	18869.4	EPC_bi	0	0	blood_expr	0	EB_bi_EPC_bi_blood_expr_0	0.4573	0.530455
chr1	199310934	199321127	-	NM_001107553.1	NM_001107553.1	3774	8.38603	0.51914	0.65675	7	15389.6	EPC_bi	0	0	blood_expr	0	EB_bi_EPC_bi_blood_expr_0	0.474252	0.578991
chr1	199311887	199321231	-	XM_017589217.1	XM_017589217.1	2783	11.3722	0.472408	0.849052	6	19895.8	EPC_bi	0	0	blood_expr	0	EB_bi_EPC_bi_blood_expr_0	0.360664	0.584153
chr1	199311887	199321231	-	XM_017589216.1	XM_017589216.1	3660	8.64724	0.491185	0.955799	9	22397.2	EPC_bi	0	0	blood_expr	0	EB_bi_EPC_bi_blood_expr_0	0.522707	0.451781
chr1	199311887	199321231	-	XM_017589215.1	XM_017589215.1	2865	11.1034	0.472408	0.849052	6	19895.8	EPC_bi	0	0	blood_expr	0	EB_bi_EPC_bi_blood_expr_0	0.360664	0.584153
chr1	199321353	199331256	+	MSTRG.1076.1	MSTRG.1076.1	6829	20.1303	0.453694	0.144083	11	3376.3	EPC_bi	0	0	blood_expr	0	EB_bi_EPC_bi_blood_expr_0	0.469143	0.44082
chr1	199321353	199329192	+	XM_008759938.2	XM_008759938.2	5655	20.2339	0.455221	0.149349	11	3499.7	EPC_bi	0	0	blood_expr	0	EB_bi_EPC_bi_blood_expr_0	0.470796	0.442242
chr1	199322203	199329192	+	XM_008759937.2	XM_008759937.2	5650	20.2806	0.454924	0.132546	11	3105.96	EPC_bi	0	0	blood_expr	0	EB_bi_EPC_bi_blood_expr_0	0.468807	0.443354
chr1	199323684	199331256	+	XM_008759939.2	XM_008759939.2	5837	23.3568	0.455512	0.13887	11	3254.14	EPC_bi	0	0	blood_expr	0	EB_bi_EPC_bi_blood_expr_0	0.468807	0.444432
chr1	199372518	199377035	-	NM_138836.1	NM_138836.1	2208	4.7044	0.440895	0.263827	11	6182.25	EPC_bi	0	0	blood_expr	0	EB_bi_EPC_bi_blood_expr_0	0.493638	0.396942
chr1	199379373	199396339	-	XM_008759913.2	XM_008759913.2	3751	1.90384	0.362572	0.0145084	11	339.974	EPC_bi	0	0	blood_expr	#DIV/0!	#DIV/0!	0.362636	0.362518
chr1	199379373	199396339	-	XM_017589543.1	XM_017589543.1	3718	1.92073	0.363194	0.0159328	11	373.354	EPC_bi	0	0	blood_expr	#DIV/0!	#DIV/0!	0.358095	0.367444
chr1	199379373	199396339	-	XM_017589542.1	XM_017589542.1	3757	1.94399	0.36462	0.016947	11	397.12	EPC_bi	0	0	blood_expr	#DIV/0!	#DIV/0!	0.357669	0.370413
chr1	199379373	199395363	-	NM_001011560.2	NM_001011560.2	2742	2.60441	0.363478	0.0132136	11	309.635	EPC_bi	0	0	blood_expr	#DIV/0!	#DIV/0!	0.363971	0.363067
chr1	199682687	199688809	+	NM_022590.2	NM_022590.2	2254	24.3381	0.49511	0.868329	6	20347.6	EPC_bi	0	0	blood_expr	0	EB_bi_EPC_bi_blood_expr_0	0.539851	0.450369
chr1	199687774	199716205	-	NM_001035517.1	NM_001035517.1	2556	58.355	0.520117	0.182059	11	4266.19	EPC_bi	0	0	blood_expr	0	EB_bi_EPC_bi_blood_expr_0	0.537737	0.505433
chr1	199782075	199823440	-	NM_019337.1	NM_019337.1	897	167.368	0.0743027	0.00013981	6	3.27616	EPC_mat_imprint	0	0	blood_expr	0	EB_bi_EPC_mat_imprint_blood_expr_0	0.200081	0.0114135
chr1	199782415	199823440	-	XM_006230326.3	XM_006230326.3	646	160.795	0.0743027	0.00013981	6	3.27616	EPC_mat_imprint	0	0	blood_expr	0	EB_bi_EPC_mat_imprint_blood_expr_0	0.200081	0.0114135
chr1	199844853	199865843	-	NM_001013193.1	NM_001013193.1	1955	30.4679	0.467095	0.900539	11	21102.3	EPC_bi	0	0	blood_expr	0	EB_bi_EPC_bi_blood_expr_0	0.986942	0.0338893
chr1	199845078	199865843	-	XM_006230310.3	XM_006230310.3	1679	34.3164	0.474749	0.938259	11	21986.2	EPC_bi	0	0	blood_expr	0	EB_bi_EPC_bi_blood_expr_0	0.979504	0.0541199
chr1	199845078	199863016	-	XM_008759902.2	XM_008759902.2	1457	39.3223	0.467577	0.901579	11	21126.7	EPC_bi	0	0	blood_expr	0	EB_bi_EPC_bi_blood_expr_0	0.979504	0.0409711
chr1	199845078	199850173	-	XM_017589419.1	XM_017589419.1	1079	44.8248	0.455127	0.84646	11	19835.1	EPC_bi	0	0	blood_expr	0	EB_bi_EPC_bi_blood_expr_0	0.999142	0.00178139
chr1	199845078	199865843	-	XM_017589418.1	XM_017589418.1	1747	33.0736	0.474749	0.938259	11	21986.2	EPC_bi	0	0	blood_expr	0	EB_bi_EPC_bi_blood_expr_0	0.979504	0.0541199
chr1	199846483	199865843	-	XM_006230313.3	XM_006230313.3	1567	28.6903	0.552194	0.678577	6	15901.1	EPC_bi	0	0	blood_expr	0	EB_bi_EPC_bi_blood_expr_0	0.881233	0.223154
chr1	199846483	199865843	-	XM_006230312.3	XM_006230312.3	1664	27.7981	0.551166	0.684553	6	16041.1	EPC_bi	0	0	blood_expr	0	EB_bi_EPC_bi_blood_expr_0	0.881421	0.220912
chr1	199941257	199965191	+	NM_001011936.1	NM_001011936.1	2328	22.937	0.498337	0.3056	11	7161.12	EPC_bi	0	0	blood_expr	0	EB_bi_EPC_bi_blood_expr_0	0.481212	0.512608
chr1	200037748	200116524	+	NM_001107554.1	NM_001107554.1	4794	28.9124	0.327724	0.0121769	11	285.342	EPC_mat_imprint	0	0	blood_expr	0	EB_bi_EPC_mat_imprint_blood_expr_0	0.271931	0.374219
chr1	200117909	200163106	-	MSTRG.1097.1	MSTRG.1097.1	2516	30.6413	0.541327	0.0461986	6	1082.57	EPC_bi	0	0	blood_expr	0	EB_bi_EPC_bi_blood_expr_0	0.551534	0.531121
chr1	200118225	200163106	-	NM_001039608.2	NM_001039608.2	2470	30.292	0.539028	0.056483	6	1323.57	EPC_bi	0	0	blood_expr	0	EB_bi_EPC_bi_blood_expr_0	0.552706	0.52535
chr1	200167074	200210362	+	XM_006230388.1	XM_006230388.1	3853	15.0381	0.513025	0.0845365	11	1980.94	EPC_bi	0	0	blood_expr	0	EB_bi_EPC_bi_blood_expr_0	0.533788	0.495722
chr1	200167105	200210362	+	NM_001134859.1	NM_001134859.1	4352	14.5072	0.507417	0.194403	11	4555.45	EPC_bi	0	0	blood_expr	0	EB_bi_EPC_bi_blood_expr_0	0.533912	0.485337
chr1	200167152	200210362	+	XM_006230387.2	XM_006230387.2	4302	14.6758	0.5074	0.19494	11	4568.03	EPC_bi	0	0	blood_expr	0	EB_bi_EPC_bi_blood_expr_0	0.533912	0.485307
chr1	200590950	200696946	-	NM_001109892.1	NM_001109892.1	4644	0.314539	0.494186	0.753671	11	17660.8	EPC_bi	0	0	0	0	EB_bi_EPC_bi_0_0	0.481317	0.50491
chr1	200590950	200696946	-	NM_001109894.1	NM_001109894.1	4377	0.333726	0.51047	0.371297	11	8700.61	EPC_bi	0	0	0	0	EB_bi_EPC_bi_0_0	0.479238	0.536496
chr1	200590950	200696946	-	NM_001109893.1	NM_001109893.1	4380	0.333497	0.510332	0.373322	11	8748.04	EPC_bi	0	0	0	0	EB_bi_EPC_bi_0_0	0.479279	0.53621
chr1	200590950	200696946	-	XM_006230389.3	XM_006230389.3	4641	0.314742	0.494202	0.753091	11	17647.2	EPC_bi	0	0	0	0	EB_bi_EPC_bi_0_0	0.481397	0.504873
chr1	200590950	200696946	-	NM_012712.1	NM_012712.1	4647	0.314336	0.494049	0.757402	11	17748.2	EPC_bi	0	0	0	0	EB_bi_EPC_bi_0_0	0.481358	0.504624
chr1	200590950	200696946	-	XM_006230390.3	XM_006230390.3	4638	0.314946	0.494339	0.749403	11	17560.8	EPC_bi	0	0	0	0	EB_bi_EPC_bi_0_0	0.481356	0.505158
chr1	200590950	200696946	-	NM_001109896.1	NM_001109896.1	4299	0.339781	0.511744	0.356452	11	8352.73	EPC_bi	0	0	0	0	EB_bi_EPC_bi_0_0	0.479167	0.538892
chr1	200590950	200696946	-	XM_006230393.3	XM_006230393.3	4293	0.340256	0.511897	0.354071	11	8296.96	EPC_bi	0	0	0	0	EB_bi_EPC_bi_0_0	0.479206	0.539139
chr1	200590950	200696946	-	NM_001109895.1	NM_001109895.1	4302	0.339544	0.511607	0.358381	11	8397.94	EPC_bi	0	0	0	0	EB_bi_EPC_bi_0_0	0.479208	0.538606
chr1	200590950	200677146	-	XM_008759861.2	XM_008759861.2	6789	0.215159	0.460939	0.615558	9	14424.4	EPC_bi	0	0	0	0	EB_bi_EPC_bi_0_0	0.491931	0.436145
chr1	200592527	200696946	-	XM_006230392.3	XM_006230392.3	3162	0.0513289	0.499275	0.64316	11	15071.2	EPC_bi	0	0	0	0	EB_bi_EPC_bi_0_0	0.478444	0.516635
chr1	201094651	201110838	-	MSTRG.1103.1	MSTRG.1103.1	7998	7.346	0.482069	0.936533	6	21945.8	EPC_bi	0	0	blood_expr	0	EB_bi_EPC_bi_blood_expr_0	0.43081	0.533327
chr1	201140263	201329612	+	XM_017589221.1	XM_017589221.1	9972	1.98564	0.463494	0.389956	6	9137.84	EPC_bi	0	0	blood_expr	0	EB_bi_EPC_bi_blood_expr_0	0.459075	0.467914
chr1	201141052	201329612	+	NM_001004415.2	NM_001004415.2	9192	2.15414	0.463298	0.386966	6	9067.77	EPC_bi	0	0	blood_expr	0	EB_bi_EPC_bi_blood_expr_0	0.458704	0.467891
chr1	201141052	201329612	+	NM_001004418.2	NM_001004418.2	4077	4.81691	0.46356	0.39507	6	9257.67	EPC_bi	0	0	blood_expr	0	EB_bi_EPC_bi_blood_expr_0	0.458704	0.468415
chr1	201208679	201329612	+	MSTRG.1104.4	MSTRG.1104.4	4346	4.48142	0.463197	0.393933	6	9231.03	EPC_bi	0	0	blood_expr	0	EB_bi_EPC_bi_blood_expr_0	0.455774	0.470621
chr1	201256283	201329612	+	XM_017589223.1	XM_017589223.1	4115	4.77243	0.465182	0.424727	6	9952.62	EPC_bi	0	0	blood_expr	0	EB_bi_EPC_bi_blood_expr_0	0.459885	0.470479
chr1	201256283	201329612	+	XM_017589222.1	XM_017589222.1	4205	4.67028	0.465536	0.431813	6	10118.7	EPC_bi	0	0	blood_expr	0	EB_bi_EPC_bi_blood_expr_0	0.459885	0.471186
chr1	201256283	201329612	+	MSTRG.1104.5	MSTRG.1104.5	3938	4.94572	0.465363	0.424454	6	9946.24	EPC_bi	0	0	blood_expr	0	EB_bi_EPC_bi_blood_expr_0	0.459819	0.470906
chr1	201256283	201329612	+	XM_008759883.2	XM_008759883.2	4079	4.81455	0.465182	0.424727	6	9952.62	EPC_bi	0	0	blood_expr	0	EB_bi_EPC_bi_blood_expr_0	0.459885	0.470479
chr1	201256915	201329612	+	XM_006230398.3	XM_006230398.3	3537	5.55231	0.463763	0.398075	6	9328.08	EPC_bi	0	0	blood_expr	0	EB_bi_EPC_bi_blood_expr_0	0.45911	0.468415
chr1	201429715	201481411	+	XM_006230412.3	XM_006230412.3	4195	5.14569	0.402362	0.106798	6	2502.6	EPC_bi	0	0	blood_expr	0	EB_bi_EPC_bi_blood_expr_0	0.487975	0.31675
chr1	201429716	201481411	+	XM_006230409.3	XM_006230409.3	4123	5.19618	0.403546	0.108282	6	2537.38	EPC_bi	0	0	blood_expr	0	EB_bi_EPC_bi_blood_expr_0	0.488595	0.318496
chr1	201429716	201481411	+	XM_006230413.3	XM_006230413.3	4164	5.14502	0.402598	0.106847	6	2503.74	EPC_bi	0	0	blood_expr	0	EB_bi_EPC_bi_blood_expr_0	0.487975	0.317222
chr1	201429718	201477380	+	XM_017589427.1	XM_017589427.1	1316	2.09661	0.430503	0.324912	6	7613.67	EPC_bi	0	0	blood_expr	0	EB_bi_EPC_bi_blood_expr_0	0.483765	0.37724
chr1	201429718	201481411	+	XM_008759909.2	XM_008759909.2	4091	5.23683	0.40357	0.108305	6	2537.9	EPC_bi	0	0	blood_expr	0	EB_bi_EPC_bi_blood_expr_0	0.488595	0.318545
chr1	201429770	201481411	+	NM_001079894.1	NM_001079894.1	4187	5.15552	0.401123	0.0966127	6	2263.93	EPC_bi	0	0	blood_expr	0	EB_bi_EPC_bi_blood_expr_0	0.484727	0.31752
chr1	202770809	202816336	+	XM_219377.9	XM_219377.9	4789	9.31991	0.559616	0.11152	6	2613.25	EPC_bi	0	0	blood_expr	0	EB_bi_EPC_bi_blood_expr_0	0.601548	0.517684
chr1	202770829	202816336	+	XM_006230424.3	XM_006230424.3	4772	9.35311	0.559616	0.11152	6	2613.25	EPC_bi	0	0	blood_expr	0	EB_bi_EPC_bi_blood_expr_0	0.601548	0.517684
chr1	204562288	204582070	-	NM_022521.3	NM_022521.3	2148	39.5177	0.480795	0.882561	11	20681.1	EPC_bi	0	0	blood_expr	0	EB_bi_EPC_bi_blood_expr_0	0.529186	0.44047
chr1	205706022	205743676	+	XM_008759889.2	XM_008759889.2	5891	7.21832	0.473319	0.50637	11	11865.8	EPC_bi	0	0	blood_expr	0	EB_bi_EPC_bi_blood_expr_0	0.44706	0.495202
chr1	205706024	205743676	+	XM_006230436.3	XM_006230436.3	5892	7.21709	0.473319	0.50637	11	11865.8	EPC_bi	0	0	blood_expr	0	EB_bi_EPC_bi_blood_expr_0	0.44706	0.495202
chr1	205706569	205743676	+	NM_001107557.1	NM_001107557.1	5245	8.07642	0.47311	0.49822	11	11674.8	EPC_bi	0	0	blood_expr	0	EB_bi_EPC_bi_blood_expr_0	0.44706	0.494818
chr1	205777473	205789887	+	NM_001108505.2	NM_001108505.2	1231	32.0385	0.498922	0.881879	9	20665.1	EPC_bi	0	0	blood_expr	0	EB_bi_EPC_bi_blood_expr_0	0.404913	0.616432
chr1	205789441	205842428	-	NM_001130039.1	NM_001130039.1	3194	11.5349	0.439257	0.215163	11	5041.92	EPC_bi	0	0	blood_expr	0	EB_bi_EPC_bi_blood_expr_0	0.394416	0.476625
chr1	205789687	205826363	-	XM_006230443.3	XM_006230443.3	3508	7.31007	0.433135	0.237894	10	5574.57	EPC_bi	0	0	blood_expr	0	EB_bi_EPC_bi_blood_expr_0	0.451842	0.414428
chr1	205789687	205848727	-	XM_017589432.1	XM_017589432.1	2880	8.90407	0.4348	0.244809	10	5736.61	EPC_bi	0	0	blood_expr	0	EB_bi_EPC_bi_blood_expr_0	0.46034	0.409261
chr1	206900548	207374359	+	MSTRG.1128.1	MSTRG.1128.1	4200	0.92744	0.4838	0.955956	11	22400.9	EPC_bi	0	0	0	0	EB_bi_EPC_bi_0_0	0.369193	0.579306
chr1	206900616	207414852	+	NM_001143858.1	NM_001143858.1	6785	1.24388	0.49799	0.731067	11	17131.1	EPC_bi	0	0	blood_expr	0	EB_bi_EPC_bi_blood_expr_0	0.419491	0.563405
chr1	206900626	207414852	+	XM_008759987.2	XM_008759987.2	6838	1.23424	0.498128	0.728061	11	17060.6	EPC_bi	0	0	blood_expr	0	EB_bi_EPC_bi_blood_expr_0	0.419491	0.563659
chr1	207116697	207171885	-	NM_001143803.1	NM_001143803.1	4566	0	0.518534	0.510853	10	11970.8	EPC_bi	0	0	0	0	EB_bi_EPC_bi_0_0	0.46784	0.552331
chr1	207143707	207171885	-	XM_008759969.2	XM_008759969.2	9841	0	0.539123	0.33212	9	7782.58	EPC_bi	0	0	0	0	EB_bi_EPC_bi_0_0	0.45783	0.604157
chr1	207143707	207167809	-	XM_017588627.1	XM_017588627.1	10045	0	0.558685	0.208326	9	4881.69	EPC_bi	0	0	0	0	EB_bi_EPC_bi_0_0	0.462145	0.635918
chr1	207375010	207414852	+	MSTRG.1128.4	MSTRG.1128.4	2758	1.64774	0.518638	0.305396	11	7156.35	EPC_bi	0	0	blood_expr	0	EB_bi_EPC_bi_blood_expr_0	0.494481	0.53877
chr1	207947097	207955246	-	XR_590525.2	XR_590525.2	7148	3.15612	0.466948	0.771407	6	18076.4	EPC_bi	0	0	blood_expr	#DIV/0!	#DIV/0!	0.380523	0.553374
chr1	207993894	208020454	-	NM_001271366.1	NM_001271366.1	9880	8.14795	0.492335	0.646242	11	15143.4	EPC_bi	0	0	blood_expr	0	EB_bi_EPC_bi_blood_expr_0	0.529602	0.461279
chr1	207993899	208020454	-	MSTRG.1133.2	MSTRG.1133.2	8789	9.52871	0.491908	0.676842	11	15860.4	EPC_bi	0	0	blood_expr	0	EB_bi_EPC_bi_blood_expr_0	0.529818	0.460316
chr1	207993899	208020454	-	XM_006230453.2	XM_006230453.2	10241	8.24109	0.492335	0.646242	11	15143.4	EPC_bi	0	0	blood_expr	0	EB_bi_EPC_bi_blood_expr_0	0.529602	0.461279
chr1	209710797	209749973	-	XM_002728861.4	XM_002728861.4	1864	6.70453	0.469579	0.641142	7	15023.9	EPC_bi	0	0	blood_expr	0	EB_bi_EPC_bi_blood_expr_0	0.482908	0.459582
chr1	209768695	209799912	+	NM_032614.2	NM_032614.2	1231	64.868	0.502818	0.532355	11	12474.7	EPC_bi	0	0	blood_expr	0	EB_bi_EPC_bi_blood_expr_0	0.524773	0.484523
chr1	209768751	209799912	+	XM_017589626.1	XM_017589626.1	1264	62.1473	0.502818	0.532355	11	12474.7	EPC_bi	0	0	blood_expr	0	EB_bi_EPC_bi_blood_expr_0	0.524773	0.484523
chr1	209768826	209799912	+	XM_017589625.1	XM_017589625.1	1346	56.9142	0.503512	0.516097	11	12093.7	EPC_bi	0	0	blood_expr	0	EB_bi_EPC_bi_blood_expr_0	0.524773	0.485794
chr1	211579705	211600710	+	XM_006230466.3	XM_006230466.3	4934	6.7105	0.358837	0.0512243	11	1200.34	EPC_bi	0	0	blood_expr	0	EB_bi_EPC_bi_blood_expr_0	0.302953	0.405406
chr1	211582076	211600715	+	NM_001108507.2	NM_001108507.2	2263	14.2005	0.359376	0.0522451	11	1224.26	EPC_bi	0	0	blood_expr	0	EB_bi_EPC_bi_blood_expr_0	0.302119	0.40709
chr1	211732162	211920844	+	XM_006230486.2	XM_006230486.2	3083	37.2721	0.45192	0.756901	6	17736.5	EPC_bi	0	0	blood_expr	0	EB_bi_EPC_bi_blood_expr_0	0.509444	0.33687
chr1	211732469	211920844	+	NM_001108923.2	NM_001108923.2	2827	40.7621	0.454091	0.764105	6	17905.3	EPC_bi	0	0	blood_expr	0	EB_bi_EPC_bi_blood_expr_0	0.507903	0.346466
chr1	212317509	212333739	-	XM_006230501.3	XM_006230501.3	6516	28.1712	0.42233	0.206809	10	4846.16	EPC_bi	0	0	blood_expr	#DIV/0!	#DIV/0!	0.434672	0.409988
chr1	212317509	212333739	-	XM_006230499.3	XM_006230499.3	6651	28.3559	0.42233	0.206809	10	4846.16	EPC_bi	0	0	blood_expr	#DIV/0!	#DIV/0!	0.434672	0.409988
chr1	212317509	212333739	-	XM_006230500.3	XM_006230500.3	6648	28.3443	0.422354	0.20696	10	4849.7	EPC_bi	0	0	blood_expr	#DIV/0!	#DIV/0!	0.434721	0.409988
chr1	212317509	212359352	-	MSTRG.1145.1	MSTRG.1145.1	10571	22.9842	0.451886	0.494795	10	11594.5	EPC_bi	0	0	blood_expr	0	EB_bi_EPC_bi_blood_expr_0	0.500895	0.402877
chr1	212318582	212333739	-	XM_017590243.1	XM_017590243.1	6155	22.7829	0.425892	0.235599	10	5520.79	EPC_bi	0	0	blood_expr	#DIV/0!	#DIV/0!	0.443791	0.407993
chr1	212333739	212359352	-	XM_006230457.2	XM_006230457.2	2918	20.5241	0.483765	0.955977	6	22401.4	EPC_bi	0	0	blood_expr	0	EB_bi_EPC_bi_blood_expr_0	0.53962	0.427909
chr1	212333739	212359265	-	XM_006230459.3	XM_006230459.3	3173	18.6701	0.487775	0.976607	6	22884.8	EPC_bi	0	0	blood_expr	0	EB_bi_EPC_bi_blood_expr_0	0.554302	0.421249
chr1	212333739	212359352	-	XM_006230458.1	XM_006230458.1	3097	19.3379	0.487752	0.976996	6	22893.9	EPC_bi	0	0	blood_expr	0	EB_bi_EPC_bi_blood_expr_0	0.553124	0.422379
chr1	212333739	212359352	-	XM_006230460.2	XM_006230460.2	3081	19.4383	0.483811	0.956724	6	22418.9	EPC_bi	0	0	blood_expr	0	EB_bi_EPC_bi_blood_expr_0	0.541029	0.426593
chr1	212333739	212354277	-	NM_001107560.2	NM_001107560.2	2831	20.8682	0.483765	0.955977	6	22401.4	EPC_bi	0	0	blood_expr	0	EB_bi_EPC_bi_blood_expr_0	0.53962	0.427909
chr1	212578443	212603722	+	NM_001106311.1	NM_001106311.1	1795	25.679	0.605168	0.117268	6	2747.95	EPC_bi	0	0	blood_expr	0	EB_bi_EPC_bi_blood_expr_0	0.659421	0.550915
chr1	212594441	212603722	+	XM_006230524.3	XM_006230524.3	2160	22.3165	0.605168	0.117268	6	2747.95	EPC_bi	0	0	blood_expr	0	EB_bi_EPC_bi_blood_expr_0	0.659421	0.550915
chr1	212606752	212619493	+	XM_003749002.4	XM_003749002.4	1369	23.4739	0.478031	0.911211	6	21352.4	EPC_bi	0	0	blood_expr	0	EB_bi_EPC_bi_blood_expr_0	0.598698	0.357363
chr1	212606752	212619493	+	XM_006230584.3	XM_006230584.3	1384	23.2195	0.477149	0.901432	6	21123.3	EPC_bi	0	0	blood_expr	0	EB_bi_EPC_bi_blood_expr_0	0.595617	0.358681
chr1	213602835	213606507	-	XM_006230574.3	XM_006230574.3	1613	42.1603	0.487307	0.981822	11	23007	EPC_bi	0	0	blood_expr	0	EB_bi_EPC_bi_blood_expr_0	0.568758	0.419431
chr1	213602849	213605705	-	NM_019368.3	NM_019368.3	1442	44.5711	0.486325	0.99951	11	23421.5	EPC_bi	0	0	blood_expr	0	EB_bi_EPC_bi_blood_expr_0	0.563444	0.422058
chr1	213606598	213612905	+	NM_001100520.1	NM_001100520.1	2542	54.2709	0.438562	0.216769	11	5079.55	EPC_bi	0	0	blood_expr	0	EB_bi_EPC_bi_blood_expr_0	0.407278	0.464632
chr1	213765824	213767841	+	XM_006230530.2	XM_006230530.2	761	178.724	0.017354	3.49871e-08	7	0.000819852	EPC_mat_imprint	1	1	blood_expr	stringent	EB_bi_EPC_mat_imprint_blood_expr_stringent	0	0.0242956
chr1	213765917	213767841	+	NM_001106314.1	NM_001106314.1	672	199.013	0.0182725	5.84863e-08	7	0.00137051	EPC_mat_imprint	1	1	blood_expr	stringent	EB_bi_EPC_mat_imprint_blood_expr_stringent	0	0.0255814
chr1	213870327	213881233	+	NM_001107562.1	NM_001107562.1	3551	0.639884	0.514551	0.253487	11	5939.95	EPC_bi	0	0	0	0	EB_bi_EPC_bi_0_0	0.450668	0.567788
chr1	213884794	213897782	+	XM_006230531.3	XM_006230531.3	6357	0.765937	0.507982	0.657457	10	15406.2	EPC_bi	0	0	0	#DIV/0!	#DIV/0!	0.368607	0.600899
chr1	213884794	213897782	+	XM_008759982.2	XM_008759982.2	6550	0.743368	0.489267	0.953388	9	22340.8	EPC_bi	0	0	0	#DIV/0!	#DIV/0!	0.368607	0.585794
chr1	213886774	213897783	+	NM_001106315.1	NM_001106315.1	2941	1.37965	0.486189	0.997642	11	23377.7	EPC_bi	0	0	blood_expr	0	EB_bi_EPC_bi_blood_expr_0	0.338037	0.609648
chr1	214178403	214181841	-	NM_001098241.1	NM_001098241.1	1527	21.2576	0.576577	0.0150087	6	351.698	EPC_bi	0	0	blood_expr	0	EB_bi_EPC_bi_blood_expr_0	0.624359	0.528796
chr1	214178403	214181841	-	NM_001130441.1	NM_001130441.1	1381	21.272	0.576952	0.0320635	6	751.343	EPC_bi	0	0	blood_expr	0	EB_bi_EPC_bi_blood_expr_0	0.631468	0.522436
chr1	214178619	214181841	-	XM_017589007.1	XM_017589007.1	1165	24.5194	0.576952	0.0320635	6	751.343	EPC_bi	0	0	blood_expr	0	EB_bi_EPC_bi_blood_expr_0	0.631468	0.522436
chr1	214178619	214181841	-	XM_017589006.1	XM_017589006.1	1311	24.141	0.576577	0.0150087	6	351.698	EPC_bi	0	0	blood_expr	0	EB_bi_EPC_bi_blood_expr_0	0.624359	0.528796
chr1	214178619	214181841	-	XM_006230535.3	XM_006230535.3	1198	25.1988	0.574373	0.0199177	6	466.73	EPC_bi	0	0	blood_expr	0	EB_bi_EPC_bi_blood_expr_0	0.620404	0.528342
chr1	214215672	214248906	+	XM_006230511.3	XM_006230511.3	5401	29.9602	0.501423	0.403578	11	9457.05	EPC_bi	0	0	blood_expr	0	EB_bi_EPC_bi_blood_expr_0	0.541394	0.468115
chr1	214215962	214248906	+	XR_350831.3	XR_350831.3	5178	29.6519	0.501285	0.414566	11	9714.52	EPC_bi	0	0	blood_expr	0	EB_bi_EPC_bi_blood_expr_0	0.542027	0.467334
chr1	214215963	214248906	+	XM_006230515.3	XM_006230515.3	5377	29.9128	0.501049	0.418577	11	9808.52	EPC_bi	0	0	blood_expr	0	EB_bi_EPC_bi_blood_expr_0	0.540897	0.467842
chr1	214215963	214248906	+	XM_006230517.3	XM_006230517.3	5329	30.1518	0.501071	0.41774	11	9788.9	EPC_bi	0	0	blood_expr	0	EB_bi_EPC_bi_blood_expr_0	0.540892	0.467887
chr1	214215963	214248906	+	XM_006230510.3	XM_006230510.3	5452	29.7395	0.501549	0.403722	11	9460.42	EPC_bi	0	0	blood_expr	0	EB_bi_EPC_bi_blood_expr_0	0.541356	0.468377
chr1	214215963	214248906	+	XM_006230513.3	XM_006230513.3	5449	29.7559	0.50155	0.403608	11	9457.73	EPC_bi	0	0	blood_expr	0	EB_bi_EPC_bi_blood_expr_0	0.541347	0.468386
chr1	214215964	214248906	+	XM_006230514.3	XM_006230514.3	5406	29.9625	0.501571	0.402952	11	9442.37	EPC_bi	0	0	blood_expr	0	EB_bi_EPC_bi_blood_expr_0	0.541361	0.468413
chr1	214215964	214248906	+	XM_006230516.3	XM_006230516.3	5331	30.1405	0.501071	0.417779	11	9789.83	EPC_bi	0	0	blood_expr	0	EB_bi_EPC_bi_blood_expr_0	0.540902	0.467878
chr1	214216046	214248906	+	NM_139093.1	NM_139093.1	5226	30.7461	0.501664	0.396382	11	9288.41	EPC_bi	0	0	blood_expr	0	EB_bi_EPC_bi_blood_expr_0	0.541503	0.468464
chr1	214216167	214248906	+	XM_017588782.1	XM_017588782.1	5508	29.3782	0.501468	0.40325	11	9449.36	EPC_bi	0	0	blood_expr	0	EB_bi_EPC_bi_blood_expr_0	0.541619	0.468009
chr1	214282849	214315030	-	MSTRG.1182.1	MSTRG.1182.1	4055	19.052	0.56028	0.0432998	11	1014.64	EPC_bi	0	0	blood_expr	0	EB_bi_EPC_bi_blood_expr_0	0.572251	0.550303
chr1	214283786	214315030	-	XM_006230582.3	XM_006230582.3	3165	24.5632	0.560155	0.0434033	11	1017.07	EPC_bi	0	0	blood_expr	0	EB_bi_EPC_bi_blood_expr_0	0.571978	0.550303
chr1	214283786	214315030	-	XM_008760014.2	XM_008760014.2	3180	24.4474	0.560155	0.0434033	11	1017.07	EPC_bi	0	0	blood_expr	0	EB_bi_EPC_bi_blood_expr_0	0.571978	0.550303
chr1	214283788	214315030	-	XM_006230583.3	XM_006230583.3	3073	24.612	0.560155	0.0434033	11	1017.07	EPC_bi	0	0	blood_expr	0	EB_bi_EPC_bi_blood_expr_0	0.571978	0.550303
chr1	214317299	214326293	+	NR_045202.1	NR_045202.1	2271	12.6497	0.513888	0.404455	6	9477.59	EPC_bi	0	0	blood_expr	0	EB_bi_EPC_bi_blood_expr_0	0.471893	0.555883
chr1	214317299	214326293	+	NR_045203.1	NR_045203.1	2178	12.9663	0.513888	0.404455	6	9477.59	EPC_bi	0	0	blood_expr	0	EB_bi_EPC_bi_blood_expr_0	0.471893	0.555883
chr1	214327991	214353466	+	XM_006230562.1	XM_006230562.1	3276	1.3872	0.469674	0.757514	6	17750.8	EPC_bi	0	0	blood_expr	0	EB_bi_EPC_bi_blood_expr_0	0.364231	0.575116
chr1	214331912	214353466	+	NM_001108508.1	NM_001108508.1	3146	1.44452	0.469674	0.757514	6	17750.8	EPC_bi	0	0	blood_expr	0	EB_bi_EPC_bi_blood_expr_0	0.364231	0.575116
chr1	214375554	214385886	+	NM_031811.3	NM_031811.3	1198	223.538	0.478114	0.567688	6	13302.6	EPC_bi	0	0	blood_expr	0	EB_bi_EPC_bi_blood_expr_0	0.471859	0.484369
chr1	214534216	214607497	+	XM_008760010.2	XM_008760010.2	4620	127.628	0.492347	0.725105	11	16991.4	EPC_bi	0	0	blood_expr	0	EB_bi_EPC_bi_blood_expr_0	0.49712	0.48837
chr1	214534283	214607497	+	NM_031008.2	NM_031008.2	4556	129.421	0.492388	0.723421	11	16951.9	EPC_bi	0	0	blood_expr	0	EB_bi_EPC_bi_blood_expr_0	0.49712	0.488446
chr1	214823992	214841249	-	XM_008760003.2	XM_008760003.2	3735	22.7266	0.4941	0.693734	11	16256.3	EPC_bi	0	0	blood_expr	0	EB_bi_EPC_bi_blood_expr_0	0.516628	0.475326
chr1	214823994	214844861	-	NM_001109668.1	NM_001109668.1	3795	22.6239	0.4941	0.693734	11	16256.3	EPC_bi	0	0	blood_expr	0	EB_bi_EPC_bi_blood_expr_0	0.516628	0.475326
chr1	215628749	215662505	+	XM_006230817.3	XM_006230817.3	1455	257.564	0.462787	0.634805	6	14875.4	EPC_bi	0	0	blood_expr	#DIV/0!	#DIV/0!	0.506718	0.418856
chr1	215628784	215662505	+	MSTRG.1202.2	MSTRG.1202.2	1415	264.386	0.45957	0.580072	6	13592.8	EPC_bi	0	0	blood_expr	#DIV/0!	#DIV/0!	0.50183	0.417309
chr1	215628784	215662505	+	NM_001025420.1	NM_001025420.1	1235	268.094	0.459601	0.580446	6	13601.6	EPC_bi	0	0	blood_expr	#DIV/0!	#DIV/0!	0.501893	0.417309
chr1	215629514	215662505	+	XM_017589434.1	XM_017589434.1	1500	239.449	0.442575	0.188955	6	4427.79	EPC_bi	0	0	blood_expr	#DIV/0!	#DIV/0!	0.463782	0.421367
chr1	215640063	215662505	+	XM_006230818.1	XM_006230818.1	1515	236.757	0.442575	0.188955	6	4427.79	EPC_bi	0	0	blood_expr	#DIV/0!	#DIV/0!	0.463782	0.421367
chr1	215642507	215662505	+	XM_006230815.3	XM_006230815.3	2074	173.493	0.441357	0.17971	6	4211.14	EPC_bi	0	0	blood_expr	#DIV/0!	#DIV/0!	0.463782	0.418931
chr1	215643361	215662505	+	XM_008760146.1	XM_008760146.1	1490	240.73	0.441357	0.17971	6	4211.14	EPC_bi	0	0	blood_expr	#DIV/0!	#DIV/0!	0.463782	0.418931
chr1	215744403	215747080	-	NR_027324.1	NR_027324.1	2325	0.0698073	0.0122107	2.68411e-18	11	6.28969e-14	EPC_mat_imprint	1	1	0	stringent	EB_mat_imprint_EPC_mat_imprint_0_stringent	0.0100288	0.014029
chr1	215745980	215747080	-	NR_032754.1	NR_032754.1	1100	0.147547	0.0114821	5.84861e-19	6	1.3705e-14	EPC_mat_imprint	1	1	0	stringent	EB_mat_imprint_EPC_mat_imprint_0_stringent	0.0117077	0.0112564
chr1	215828101	215836738	-	NM_031511.2	NM_031511.2	4591	0.459579	0.90579	4.80639e-07	11	0.0112628	EPC_pat_imprint	1	0	0	lenient	EB_pat_imprint_EPC_pat_imprint_0_lenient	0.817841	0.97908
chr1	215828101	215835422	-	MSTRG.1209.1	MSTRG.1209.1	4251	0.496336	0.912266	2.73536e-07	11	0.00640978	EPC_pat_imprint	1	1	0	stringent	EB_pat_imprint_EPC_pat_imprint_0_stringent	0.833768	0.977682
chr1	215828101	215836738	-	MSTRG.1209.2	MSTRG.1209.2	4531	0.465664	0.905843	4.76955e-07	11	0.0111765	EPC_pat_imprint	1	0	0	lenient	EB_pat_imprint_EPC_pat_imprint_0_lenient	0.81795	0.979088
chr1	215828101	215836738	-	MSTRG.1209.3	MSTRG.1209.3	4591	0.459579	0.90579	4.80625e-07	11	0.0112625	EPC_pat_imprint	1	0	0	lenient	EB_pat_imprint_EPC_pat_imprint_0_lenient	0.817841	0.97908
chr1	215828101	215838991	-	XM_008760074.2	XM_008760074.2	4303	0.490338	0.912279	2.72667e-07	11	0.0063894	EPC_pat_imprint	1	1	0	stringent	EB_pat_imprint_EPC_pat_imprint_0_stringent	0.833803	0.977676
chr1	215828101	215839081	-	XM_006230665.2	XM_006230665.2	3499	0.603008	0.912279	2.72667e-07	11	0.0063894	EPC_pat_imprint	1	1	0	stringent	EB_pat_imprint_EPC_pat_imprint_0_stringent	0.833803	0.977676
chr1	215828101	215835422	-	NM_001190162.1	NM_001190162.1	4237	0.497976	0.912266	2.73536e-07	11	0.00640978	EPC_pat_imprint	1	1	0	stringent	EB_pat_imprint_EPC_pat_imprint_0_stringent	0.833768	0.977682
chr1	215828101	215838991	-	NM_001190163.1	NM_001190163.1	4289	0.491939	0.912279	2.72667e-07	11	0.0063894	EPC_pat_imprint	1	1	0	stringent	EB_pat_imprint_EPC_pat_imprint_0_stringent	0.833803	0.977676
chr1	215939965	215979477	-	XR_590557.2	XR_590557.2	4072	1.95304	0.339383	0.0121248	11	284.12	EPC_bi	0	0	blood_expr	0	EB_bi_EPC_bi_blood_expr_0	0.328176	0.348722
chr1	215939965	215986772	-	XR_590558.2	XR_590558.2	3854	1.72662	0.339801	0.0129475	11	303.398	EPC_bi	0	0	blood_expr	0	EB_bi_EPC_bi_blood_expr_0	0.329096	0.348722
chr1	215939965	215983847	-	XR_590559.2	XR_590559.2	3596	1.62482	0.340535	0.0136216	11	319.196	EPC_bi	0	0	blood_expr	0	EB_bi_EPC_bi_blood_expr_0	0.330711	0.348722
chr1	215939965	215979477	-	XR_001836061.1	XR_001836061.1	3879	1.79917	0.340049	0.0127985	11	299.908	EPC_bi	0	0	blood_expr	0	EB_bi_EPC_bi_blood_expr_0	0.329642	0.348722
chr1	215939965	215979477	-	XR_590554.2	XR_590554.2	4064	1.95689	0.339383	0.0121248	11	284.12	EPC_bi	0	0	blood_expr	0	EB_bi_EPC_bi_blood_expr_0	0.328176	0.348722
chr1	215939965	215979477	-	XR_590555.2	XR_590555.2	4139	1.92143	0.339383	0.0121248	11	284.12	EPC_bi	0	0	blood_expr	0	EB_bi_EPC_bi_blood_expr_0	0.328176	0.348722
chr1	215939965	215979477	-	XR_590556.2	XR_590556.2	4214	2.00278	0.339383	0.0121248	11	284.12	EPC_bi	0	0	blood_expr	0	EB_bi_EPC_bi_blood_expr_0	0.328176	0.348722
chr1	216154001	216156583	-	NM_031503.2	NM_031503.2	1746	3.34643	0.00515248	7.09101e-21	6	1.66164e-16	EPC_mat_imprint	1	1	blood_expr	#DIV/0!	#DIV/0!	0.00722736	0.0030776
chr1	216154001	216156583	-	MSTRG.1214.1	MSTRG.1214.1	1750	3.33878	0.00515248	7.09101e-21	6	1.66164e-16	EPC_mat_imprint	1	1	blood_expr	#DIV/0!	#DIV/0!	0.00722736	0.0030776
chr1	216237662	216253460	+	NM_013087.2	NM_013087.2	1477	116.479	0.00674687	5.23687e-24	11	1.22716e-19	EPC_mat_imprint	1	1	blood_expr	stringent	EB_mat_imprint_EPC_mat_imprint_blood_expr_stringent	0.00692484	0.00659856
chr1	216253785	216256610	+	XM_008760149.1	XM_008760149.1	2401	23.4564	0.0041829	3.74378e-23	11	8.77281e-19	EPC_mat_imprint	1	1	blood_expr	stringent	EB_bi_EPC_mat_imprint_blood_expr_stringent	0.00344677	0.00479635
chr1	216254910	216256610	+	NM_001310046.1	NM_001310046.1	1371	42.4992	0.00447113	7.53749e-24	11	1.76626e-19	EPC_mat_imprint	1	1	blood_expr	stringent	EB_bi_EPC_mat_imprint_blood_expr_stringent	0.00350253	0.00527829
chr1	216254910	216256610	+	NM_001013194.2	NM_001013194.2	1451	40.4916	0.00447	7.55993e-24	11	1.77152e-19	EPC_mat_imprint	1	1	blood_expr	stringent	EB_bi_EPC_mat_imprint_blood_expr_stringent	0.00350004	0.00527829
chr1	216254910	216256610	+	NM_001310047.1	NM_001310047.1	1341	43.2079	0.00447538	7.45357e-24	11	1.74659e-19	EPC_mat_imprint	1	1	blood_expr	stringent	EB_bi_EPC_mat_imprint_blood_expr_stringent	0.0035119	0.00527829
chr1	216254910	216256610	+	MSTRG.1216.2	MSTRG.1216.2	1590	37.7684	0.00327501	7.49653e-21	11	1.75666e-16	EPC_mat_imprint	1	1	blood_expr	stringent	EB_bi_EPC_mat_imprint_blood_expr_stringent	0.00305734	0.00345639
chr1	216256652	216279401	-	XM_017589502.1	XM_017589502.1	4754	0.13656	0.0165861	6.52654e-12	8	1.52936e-07	EPC_mat_imprint	1	1	0	#DIV/0!	#DIV/0!	0.0265015	0.0106369
chr1	216485080	216489793	.	MSTRG.1218.1	MSTRG.1218.1	4713	0.0688742	0.955207	5.91691e-13	11	1.38651e-08	EPC_pat_imprint	1	1	0	stringent	EB_pat_imprint_EPC_pat_imprint_0_stringent	0.917819	0.986363
chr1	216715351	216751742	-	XM_006230826.3	XM_006230826.3	2322	58.644	0.472686	0.688779	6	16140.2	EPC_bi	0	0	blood_expr	0	EB_bi_EPC_bi_blood_expr_0	0.516735	0.428638
chr1	216715351	216751742	-	XM_006230824.3	XM_006230824.3	2383	57.0747	0.473055	0.697919	6	16354.3	EPC_bi	0	0	blood_expr	0	EB_bi_EPC_bi_blood_expr_0	0.517368	0.428742
chr1	216715351	216751742	-	XM_006230823.3	XM_006230823.3	2286	59.4255	0.472738	0.68959	6	16159.2	EPC_bi	0	0	blood_expr	0	EB_bi_EPC_bi_blood_expr_0	0.516735	0.428742
chr1	216715354	216750848	-	NM_001012170.1	NM_001012170.1	2277	59.304	0.473055	0.697919	6	16354.3	EPC_bi	0	0	blood_expr	0	EB_bi_EPC_bi_blood_expr_0	0.517368	0.428742
chr1	216759366	216801652	-	XM_006230713.3	XM_006230713.3	3275	21.409	0.513038	0.372513	6	8729.11	EPC_bi	0	0	blood_expr	0	EB_bi_EPC_bi_blood_expr_0	0.485928	0.540148
chr1	216759414	216801652	-	NM_001106319.1	NM_001106319.1	2978	23.4896	0.511373	0.413019	6	9678.27	EPC_bi	0	0	blood_expr	0	EB_bi_EPC_bi_blood_expr_0	0.482413	0.540333
chr1	216866262	216919014	-	XM_006230828.3	XM_006230828.3	3796	8.08089	0.326052	0.000144689	11	3.39049	EPC_mat_imprint	0	0	blood_expr	#DIV/0!	#DIV/0!	0.316187	0.334273
chr1	216866262	216894551	-	XM_006230830.3	XM_006230830.3	3876	7.9141	0.326052	0.000144689	11	3.39049	EPC_mat_imprint	0	0	blood_expr	#DIV/0!	#DIV/0!	0.316187	0.334273
chr1	216866262	216920625	-	NM_001015024.2	NM_001015024.2	3975	7.717	0.326052	0.000144689	11	3.39049	EPC_mat_imprint	0	0	blood_expr	#DIV/0!	#DIV/0!	0.316187	0.334273
chr1	216867444	216919014	-	XM_006230829.3	XM_006230829.3	4069	5.30503	0.323952	0.000135772	11	3.18154	EPC_mat_imprint	0	0	blood_expr	#DIV/0!	#DIV/0!	0.319303	0.327825
chr1	216985709	217013743	-	XM_008760144.2	XM_008760144.2	2609	11.5086	0.276283	0.0232647	9	545.162	EPC_mat_imprint	0	0	blood_expr	0	EB_bi_EPC_mat_imprint_blood_expr_0	0.113276	0.357787
chr1	216985709	217009730	-	XM_008760145.2	XM_008760145.2	2348	12.1657	0.178477	0.00352436	7	82.5863	EPC_mat_imprint	0	0	blood_expr	0	EB_bi_EPC_mat_imprint_blood_expr_0	0.0327543	0.287769
chr1	216986104	217013743	-	NM_181480.1	NM_181480.1	2331	13.0204	0.271253	0.0122257	9	286.484	EPC_mat_imprint	0	0	blood_expr	0	EB_bi_EPC_mat_imprint_blood_expr_0	0.102727	0.355517
chr1	217019016	217034890	+	XM_006230892.3	XM_006230892.3	2506	7.05942	0.263434	0.0439255	6	1029.31	EPC_mat_imprint	0	0	blood_expr	0	EB_bi_EPC_mat_imprint_blood_expr_0	0.299466	0.227402
chr1	217019016	217034890	+	XM_006230893.3	XM_006230893.3	2385	7.41757	0.363485	0.36785	7	8619.84	EPC_bi	0	0	blood_expr	0	EB_bi_EPC_bi_blood_expr_0	0.470083	0.221354
chr1	217019040	217034890	+	XM_006230894.3	XM_006230894.3	2381	7.43004	0.363641	0.369315	7	8654.15	EPC_bi	0	0	blood_expr	0	EB_bi_EPC_bi_blood_expr_0	0.469357	0.222687
chr1	217644258	217720221	-	NM_001106320.2	NM_001106320.2	4789	4.98191	0.581303	0.505291	6	11840.5	EPC_bi	0	0	blood_expr	0	EB_bi_EPC_bi_blood_expr_0	0.858546	0.30406
chr1	217644263	217721285	-	XM_006230718.3	XM_006230718.3	5056	4.75093	0.58098	0.507219	6	11885.7	EPC_bi	0	0	blood_expr	0	EB_bi_EPC_bi_blood_expr_0	0.858546	0.303415
chr1	217644263	217721285	-	XM_006230719.3	XM_006230719.3	5064	4.74342	0.58098	0.507219	6	11885.7	EPC_bi	0	0	blood_expr	0	EB_bi_EPC_bi_blood_expr_0	0.858546	0.303415
chr1	217644263	217721285	-	XM_006230720.3	XM_006230720.3	5052	4.72256	0.58098	0.507219	6	11885.7	EPC_bi	0	0	blood_expr	0	EB_bi_EPC_bi_blood_expr_0	0.858546	0.303415
chr1	217644263	217721285	-	XM_006230722.3	XM_006230722.3	4932	4.83747	0.581303	0.505291	6	11840.5	EPC_bi	0	0	blood_expr	0	EB_bi_EPC_bi_blood_expr_0	0.858546	0.30406
chr1	217644263	217721285	-	XM_006230721.3	XM_006230721.3	5037	4.76885	0.58098	0.507219	6	11885.7	EPC_bi	0	0	blood_expr	0	EB_bi_EPC_bi_blood_expr_0	0.858546	0.303415
chr1	217644263	217721285	-	XM_006230724.3	XM_006230724.3	4989	4.7822	0.58098	0.507219	6	11885.7	EPC_bi	0	0	blood_expr	0	EB_bi_EPC_bi_blood_expr_0	0.858546	0.303415
chr1	217644263	217721285	-	XM_017589012.1	XM_017589012.1	5025	4.74794	0.58098	0.507219	6	11885.7	EPC_bi	0	0	blood_expr	0	EB_bi_EPC_bi_blood_expr_0	0.858546	0.303415
chr1	217644263	217721285	-	XM_006230715.3	XM_006230715.3	5127	4.68514	0.58098	0.507219	6	11885.7	EPC_bi	0	0	blood_expr	0	EB_bi_EPC_bi_blood_expr_0	0.858546	0.303415
chr1	217644263	217721285	-	XM_017589010.1	XM_017589010.1	5100	4.70994	0.58098	0.507219	6	11885.7	EPC_bi	0	0	blood_expr	0	EB_bi_EPC_bi_blood_expr_0	0.858546	0.303415
chr1	217644263	217721285	-	XM_006230717.3	XM_006230717.3	5097	4.71271	0.581303	0.505291	6	11840.5	EPC_bi	0	0	blood_expr	0	EB_bi_EPC_bi_blood_expr_0	0.858546	0.30406
chr1	217644269	217721285	-	XM_006230723.3	XM_006230723.3	4855	4.91419	0.581303	0.505291	6	11840.5	EPC_bi	0	0	blood_expr	0	EB_bi_EPC_bi_blood_expr_0	0.858546	0.30406
chr1	219000843	219050211	+	NM_001108512.1	NM_001108512.1	6095	9.39993	0.502855	0.91804	8	21512.4	EPC_bi	0	0	blood_expr	0	EB_bi_EPC_bi_blood_expr_0	0.176223	0.829487
chr1	219001668	219050211	+	XM_008760150.2	XM_008760150.2	5641	10.1565	0.502855	0.91804	8	21512.4	EPC_bi	0	0	blood_expr	0	EB_bi_EPC_bi_blood_expr_0	0.176223	0.829487
chr1	219001829	219050211	+	XM_008760151.2	XM_008760151.2	5834	9.76482	0.502855	0.91804	8	21512.4	EPC_bi	0	0	blood_expr	0	EB_bi_EPC_bi_blood_expr_0	0.176223	0.829487
chr1	219511869	219532718	-	MSTRG.1260.1	MSTRG.1260.1	5965	15.9445	0.34802	0.30938	7	7249.71	EPC_bi	0	0	blood_expr	0	EB_bi_EPC_bi_blood_expr_0	0.435204	0.282633
chr1	219511907	219520314	-	NM_001012217.1	NM_001012217.1	3606	16.0682	0.402668	0.620598	7	14542.5	EPC_bi	0	0	blood_expr	#DIV/0!	#DIV/0!	0.594918	0.25848
chr1	219965135	220019488	+	MSTRG.1267.3	MSTRG.1267.3	14271	1.75142	0.633858	0.265872	6	6230.19	EPC_bi	0	0	blood_expr	0	EB_bi_EPC_bi_blood_expr_0	0.293519	0.804028
chr1	219965135	220018396	+	MSTRG.1267.2	MSTRG.1267.2	16928	0.882076	0.63306	0.270983	6	6349.96	EPC_bi	0	0	0	0	EB_bi_EPC_bi_0_0	0.289496	0.804842
chr1	220515116	220645684	-	XM_006230657.3	XM_006230657.3	5133	40.1882	0.378857	0.559086	8	13101.1	EPC_bi	0	0	blood_expr	0	EB_bi_EPC_bi_blood_expr_0	0.97516	0.0210753
chr1	220515117	220665611	-	MSTRG.1290.2	MSTRG.1290.2	8350	58.4676	0.378865	0.55909	8	13101.2	EPC_bi	0	0	blood_expr	0	EB_bi_EPC_bi_blood_expr_0	0.975124	0.0211093
chr1	220515117	220645684	-	NM_134406.1	NM_134406.1	5131	40.2038	0.37887	0.559093	8	13101.2	EPC_bi	0	0	blood_expr	0	EB_bi_EPC_bi_blood_expr_0	0.9751	0.0211321
chr1	220746386	220751687	+	NM_001008305.1	NM_001008305.1	2553	34.7745	0.619426	0.298727	7	7000.06	EPC_bi	0	0	blood_expr	0	EB_bi_EPC_bi_blood_expr_0	0.303129	0.745945
chr1	221346080	221370326	-	NM_019152.2	NM_019152.2	2984	67.6077	0.483297	0.980305	11	22971.5	EPC_bi	0	0	blood_expr	0	EB_bi_EPC_bi_blood_expr_0	0.854987	0.173555
chr1	221346080	221370965	-	XM_008760088.2	XM_008760088.2	3013	66.4722	0.483126	0.979203	11	22945.7	EPC_bi	0	0	blood_expr	0	EB_bi_EPC_bi_blood_expr_0	0.854987	0.173241
chr1	221346080	221370592	-	XM_008760089.2	XM_008760089.2	3013	66.4722	0.485991	0.997562	11	23375.9	EPC_bi	0	0	blood_expr	0	EB_bi_EPC_bi_blood_expr_0	0.841078	0.190086
chr1	226251515	226255994	-	XM_008760246.2	XM_008760246.2	2341	6.86369	0.498054	0.470731	6	11030.6	EPC_bi	0	0	blood_expr	0	EB_bi_EPC_bi_blood_expr_0	0.474253	0.521855
chr1	226251515	226256160	-	XM_006231072.3	XM_006231072.3	2170	7.25497	0.496929	0.499019	6	11693.5	EPC_bi	0	0	blood_expr	0	EB_bi_EPC_bi_blood_expr_0	0.473465	0.520393
chr1	226251515	226256160	-	XM_006231074.3	XM_006231074.3	2028	7.52287	0.497291	0.486226	6	11393.7	EPC_bi	0	0	blood_expr	0	EB_bi_EPC_bi_blood_expr_0	0.473792	0.52079
chr1	226251515	226255649	-	XM_008760245.2	XM_008760245.2	1978	7.71304	0.497938	0.469241	6	10995.7	EPC_bi	0	0	blood_expr	0	EB_bi_EPC_bi_blood_expr_0	0.473933	0.521944
chr1	226251515	226255994	-	XM_006231073.3	XM_006231073.3	2271	7.07525	0.497413	0.486951	6	11410.7	EPC_bi	0	0	blood_expr	0	EB_bi_EPC_bi_blood_expr_0	0.47394	0.520886
chr1	226251517	226255994	-	NM_053430.1	NM_053430.1	2280	7.04732	0.497514	0.484209	6	11346.5	EPC_bi	0	0	blood_expr	0	EB_bi_EPC_bi_blood_expr_0	0.474003	0.521024
chr1	226256141	226260006	+	XM_574622.7	XM_574622.7	445	18.9656	0.497338	0.629576	6	14752.9	EPC_bi	0	0	blood_expr	0	EB_bi_EPC_bi_blood_expr_0	0.539919	0.454758
chr1	226572398	226596185	+	XM_006231062.3	XM_006231062.3	3340	29.0103	0.558378	0.149405	6	3501.01	EPC_bi	0	0	blood_expr	0	EB_bi_EPC_bi_blood_expr_0	0.591528	0.525227
chr1	226572450	226596185	+	XM_006231061.3	XM_006231061.3	3362	28.9653	0.558378	0.149405	6	3501.01	EPC_bi	0	0	blood_expr	0	EB_bi_EPC_bi_blood_expr_0	0.591528	0.525227
chr1	226572450	226596185	+	XM_008760238.2	XM_008760238.2	3426	28.3294	0.558378	0.149405	6	3501.01	EPC_bi	0	0	blood_expr	0	EB_bi_EPC_bi_blood_expr_0	0.591528	0.525227
chr1	226572450	226596185	+	XM_008760239.2	XM_008760239.2	3261	29.7131	0.558378	0.149405	6	3501.01	EPC_bi	0	0	blood_expr	0	EB_bi_EPC_bi_blood_expr_0	0.591528	0.525227
chr1	226573104	226596185	+	NM_001014245.2	NM_001014245.2	3180	30.3678	0.558378	0.149405	6	3501.01	EPC_bi	0	0	blood_expr	0	EB_bi_EPC_bi_blood_expr_0	0.591528	0.525227
chr1	226579117	226596185	+	XM_008760240.2	XM_008760240.2	3175	29.6489	0.558378	0.149405	6	3501.01	EPC_bi	0	0	blood_expr	0	EB_bi_EPC_bi_blood_expr_0	0.591528	0.525227
chr1	226620932	226642246	+	NM_001014164.1	NM_001014164.1	2741	89.8849	0.455907	0.721048	6	16896.3	EPC_bi	0	0	blood_expr	#DIV/0!	#DIV/0!	0.594019	0.317796
chr1	226630993	226642246	+	XM_006231049.3	XM_006231049.3	2846	86.9108	0.458253	0.745457	6	17468.3	EPC_bi	0	0	blood_expr	#DIV/0!	#DIV/0!	0.625222	0.291285
chr1	226657560	226683356	+	XM_006231071.2	XM_006231071.2	4281	71.9952	0.474512	0.591044	6	13849.9	EPC_bi	0	0	blood_expr	0	EB_bi_EPC_bi_blood_expr_0	0.433721	0.515302
chr1	226657560	226683356	+	NM_171995.2	NM_171995.2	4245	72.6058	0.474512	0.591044	6	13849.9	EPC_bi	0	0	blood_expr	0	EB_bi_EPC_bi_blood_expr_0	0.433721	0.515302
chr1	233124088	233145941	-	NM_198738.2	NM_198738.2	2053	6.40354	0.512306	0.172929	6	4052.25	EPC_bi	0	0	blood_expr	0	EB_bi_EPC_bi_blood_expr_0	0.531439	0.493173
chr1	233185814	233214876	-	XM_006231136.3	XM_006231136.3	3674	3.93165	0.490298	0.953673	6	22347.4	EPC_bi	0	0	blood_expr	0	EB_bi_EPC_bi_blood_expr_0	0.503676	0.476919
chr1	233186987	233214876	-	NM_021741.2	NM_021741.2	2555	4.95482	0.490298	0.953673	6	22347.4	EPC_bi	0	0	blood_expr	0	EB_bi_EPC_bi_blood_expr_0	0.503676	0.476919
chr1	235352512	235813360	-	NM_001100975.2	NM_001100975.2	11323	4.41482	0.423973	0.371429	6	8703.68	EPC_bi	0	0	blood_expr	0	EB_bi_EPC_bi_blood_expr_0	0.36734	0.480606
chr1	235352840	235813597	-	XM_008760289.2	XM_008760289.2	11115	4.45363	0.424524	0.383876	6	8995.38	EPC_bi	0	0	blood_expr	0	EB_bi_EPC_bi_blood_expr_0	0.368441	0.480606
chr1	236547728	236585037	+	XM_006231147.3	XM_006231147.3	4622	5.79399	0.468329	0.876248	11	20533.1	EPC_bi	0	0	blood_expr	0	EB_pat_imprint_EPC_bi_blood_expr_0	0.847393	0.152442
chr1	236548497	236585037	+	XM_006231150.2	XM_006231150.2	4709	5.72141	0.468329	0.876248	11	20533.1	EPC_bi	0	0	blood_expr	0	EB_pat_imprint_EPC_bi_blood_expr_0	0.847393	0.152442
chr1	236570940	236585037	+	XM_017589649.1	XM_017589649.1	5583	4.7676	0.468329	0.876248	11	20533.1	EPC_bi	0	0	blood_expr	0	EB_pat_imprint_EPC_bi_blood_expr_0	0.847393	0.152442
chr1	236580033	236585037	+	NM_022276.1	NM_022276.1	5004	5.18951	0.468329	0.876248	11	20533.1	EPC_bi	0	0	blood_expr	0	EB_pat_imprint_EPC_bi_blood_expr_0	0.847393	0.152442
chr1	238842275	238858840	+	MSTRG.1445.1	MSTRG.1445.1	9190	17.8903	0.470084	0.509441	6	11937.7	EPC_bi	0	0	blood_expr	0	EB_bi_EPC_bi_blood_expr_0	0.427321	0.512846
chr1	238842505	238858840	+	XM_008760297.2	XM_008760297.2	9253	17.8211	0.470006	0.481819	6	11290.5	EPC_bi	0	0	blood_expr	0	EB_bi_EPC_bi_blood_expr_0	0.43035	0.509662
chr1	238846872	238858840	+	NM_001106356.1	NM_001106356.1	8754	16.2413	0.471697	0.55482	6	13001.1	EPC_bi	0	0	blood_expr	0	EB_bi_EPC_bi_blood_expr_0	0.427577	0.515816
chr1	239207868	239265997	-	NM_001007737.1	NM_001007737.1	1348	4.57528	0.601266	0.420072	6	9843.55	EPC_bi	0	0	blood_expr	0	EB_bi_EPC_bi_blood_expr_0	0.330689	0.871844
chr1	239397321	239474931	+	XM_006231166.3	XM_006231166.3	6630	1.1016	0.460537	0.512507	6	12009.6	EPC_bi	0	0	blood_expr	0	EB_bi_EPC_bi_blood_expr_0	0.447721	0.473353
chr1	239397321	239474931	+	XM_008760299.2	XM_008760299.2	6682	1.09302	0.460537	0.512507	6	12009.6	EPC_bi	0	0	blood_expr	0	EB_bi_EPC_bi_blood_expr_0	0.447721	0.473353
chr1	239397875	239474931	+	XM_006231163.2	XM_006231163.2	7035	1.03818	0.467024	0.551248	6	12917.4	EPC_bi	0	0	blood_expr	0	EB_bi_EPC_bi_blood_expr_0	0.452099	0.481948
chr1	239405165	239474931	+	XM_006231164.2	XM_006231164.2	6797	1.07453	0.460244	0.510358	6	11959.2	EPC_bi	0	0	blood_expr	0	EB_bi_EPC_bi_blood_expr_0	0.447135	0.473353
chr1	239405165	239474931	+	XM_008760298.1	XM_008760298.1	6972	1.04756	0.461116	0.525275	6	12308.8	EPC_bi	0	0	blood_expr	0	EB_bi_EPC_bi_blood_expr_0	0.446288	0.475944
chr1	239412883	239474931	+	NM_001107596.1	NM_001107596.1	6474	1.12814	0.460152	0.506585	6	11870.8	EPC_bi	0	0	blood_expr	0	EB_bi_EPC_bi_blood_expr_0	0.447513	0.47279
chr1	240908482	240933198	+	NM_057211.1	NM_057211.1	2508	3.68868	0.460439	0.66079	7	15484.3	EPC_bi	0	0	blood_expr	0	EB_bi_EPC_bi_blood_expr_0	0.546866	0.39562
chr1	241501678	241557651	+	NM_001105760.2	NM_001105760.2	1596	1.93217	0.490624	0.834305	6	19550.3	EPC_bi	0	0	blood_expr	0	EB_bi_EPC_bi_blood_expr_0	0.49393	0.487318
chr1	241945815	242026725	-	XM_006231178.3	XM_006231178.3	6824	0.880008	0.552583	0.336169	6	7877.44	EPC_bi	0	0	0	0	EB_bi_EPC_bi_0_0	0.592334	0.512832
chr1	241945815	241992902	-	XM_006231177.3	XM_006231177.3	5013	0.420891	0.560101	0.238791	6	5595.59	EPC_bi	0	0	0	0	EB_bi_EPC_bi_0_0	0.585764	0.534437
chr1	241945815	242084044	-	XM_008760302.2	XM_008760302.2	4547	0.464026	0.558359	0.269026	6	6304.09	EPC_bi	0	0	0	0	EB_bi_EPC_bi_0_0	0.582282	0.534437
chr1	241945815	242083584	-	XM_006231181.3	XM_006231181.3	4803	0.439293	0.554506	0.313772	6	7352.62	EPC_bi	0	0	0	0	EB_bi_EPC_bi_0_0	0.574575	0.534437
chr1	241945815	241992902	-	XM_006231182.3	XM_006231182.3	4902	0.430421	0.560101	0.238791	6	5595.59	EPC_bi	0	0	0	0	EB_bi_EPC_bi_0_0	0.585764	0.534437
chr1	241945815	242083584	-	NM_053773.1	NM_053773.1	4797	0.439843	0.554506	0.313772	6	7352.62	EPC_bi	0	0	0	0	EB_bi_EPC_bi_0_0	0.574575	0.534437
chr1	241945815	242059862	-	XM_006231176.3	XM_006231176.3	5109	0.412982	0.558359	0.269026	6	6304.09	EPC_bi	0	0	0	0	EB_bi_EPC_bi_0_0	0.582282	0.534437
chr1	241945815	242059862	-	XM_006231175.3	XM_006231175.3	5220	0.4042	0.558359	0.269026	6	6304.09	EPC_bi	0	0	0	0	EB_bi_EPC_bi_0_0	0.582282	0.534437
chr1	245476399	245517081	-	XM_006231246.3	XM_006231246.3	2169	7.25832	0.501977	0.734457	11	17210.5	EPC_bi	0	0	blood_expr	0	EB_bi_EPC_bi_blood_expr_0	0.364153	0.616831
chr1	245476401	245517081	-	NM_001025036.1	NM_001025036.1	2170	7.25497	0.501634	0.740201	11	17345.1	EPC_bi	0	0	blood_expr	0	EB_bi_EPC_bi_blood_expr_0	0.36356	0.616696
chr1	247110146	247139113	+	XM_017589033.1	XM_017589033.1	5953	4.82571	0.552596	0.281999	6	6608.08	EPC_bi	0	0	blood_expr	0	EB_bi_EPC_bi_blood_expr_0	0.443251	0.661941
chr1	247110146	247139113	+	XM_017589034.1	XM_017589034.1	4186	6.74643	0.553489	0.30226	6	7082.86	EPC_bi	0	0	blood_expr	0	EB_bi_EPC_bi_blood_expr_0	0.437701	0.669278
chr1	247110215	247139113	+	NM_001011941.1	NM_001011941.1	2567	10.1162	0.535222	0.385837	6	9041.33	EPC_bi	0	0	blood_expr	0	EB_bi_EPC_bi_blood_expr_0	0.561224	0.509219
chr1	247228011	247272369	+	XM_006231208.3	XM_006231208.3	1783	14.5644	0.45686	0.489621	6	11473.3	EPC_bi	0	0	blood_expr	0	EB_bi_EPC_bi_blood_expr_0	0.500624	0.413096
chr1	247398666	247457521	+	NM_031514.1	NM_031514.1	3731	25.7525	0.432503	0.111517	6	2613.18	EPC_bi	0	0	blood_expr	0	EB_bi_EPC_bi_blood_expr_0	0.390265	0.474741
chr1	247502273	247514474	-	XM_006231203.3	XM_006231203.3	1090	2.23351	0.574459	0.515964	6	12090.6	EPC_bi	0	0	blood_expr	0	EB_bi_EPC_bi_blood_expr_0	0.8193	0.329617
chr1	247502273	247514364	-	XM_006231205.2	XM_006231205.2	934	2.43279	0.585918	0.481338	6	11279.2	EPC_bi	0	0	blood_expr	0	EB_bi_EPC_bi_blood_expr_0	0.849867	0.321969
chr1	247502279	247514540	-	NM_001106347.1	NM_001106347.1	1024	2.21897	0.557951	0.57872	6	13561.2	EPC_bi	0	0	blood_expr	0	EB_bi_EPC_bi_blood_expr_0	0.794336	0.321567
chr1	247688777	247784219	+	XM_219778.9	XM_219778.9	6839	4.62771	0.47706	0.42865	6	10044.6	EPC_bi	0	0	blood_expr	0	EB_bi_EPC_bi_blood_expr_0	0.489868	0.464251
chr1	247688777	247784219	+	XM_006231256.3	XM_006231256.3	6848	4.62162	0.477187	0.432134	6	10126.2	EPC_bi	0	0	blood_expr	0	EB_bi_EPC_bi_blood_expr_0	0.490002	0.464372
chr1	247688777	247784219	+	XM_006231255.3	XM_006231255.3	6851	4.6196	0.477212	0.43402	6	10170.4	EPC_bi	0	0	blood_expr	0	EB_bi_EPC_bi_blood_expr_0	0.490052	0.464372
chr1	247784829	247821771	-	XM_006231241.3	XM_006231241.3	7886	12.4515	0.51644	0.290388	6	6804.66	EPC_bi	0	0	blood_expr	0	EB_bi_EPC_bi_blood_expr_0	0.564416	0.468464
chr1	247787574	247821771	-	NM_184050.2	NM_184050.2	5138	14.8466	0.525237	0.317598	6	7442.27	EPC_bi	0	0	blood_expr	0	EB_bi_EPC_bi_blood_expr_0	0.601325	0.44915
chr1	247898571	247978661	-	XM_219779.9	XM_219779.9	9013	1.85478	0.45183	0.432939	6	10145.1	EPC_bi	0	0	blood_expr	0	EB_bi_EPC_bi_blood_expr_0	0.417311	0.48635
chr1	247898571	247978661	-	XM_017590339.1	XM_017590339.1	8953	1.84908	0.45183	0.432939	6	10145.1	EPC_bi	0	0	blood_expr	0	EB_bi_EPC_bi_blood_expr_0	0.417311	0.48635
chr1	247898571	247978661	-	XM_017590340.1	XM_017590340.1	8812	1.89708	0.45183	0.432939	6	10145.1	EPC_bi	0	0	blood_expr	0	EB_bi_EPC_bi_blood_expr_0	0.417311	0.48635
chr1	247898571	247978661	-	XM_006231257.3	XM_006231257.3	8923	1.87348	0.45183	0.432939	6	10145.1	EPC_bi	0	0	blood_expr	0	EB_bi_EPC_bi_blood_expr_0	0.417311	0.48635
chr1	248228495	248291984	+	NM_001107585.1	NM_001107585.1	3583	40.0432	0.510761	0.480096	6	11250.1	EPC_bi	0	0	blood_expr	0	EB_bi_EPC_bi_blood_expr_0	0.528109	0.493413
chr1	248228495	248291984	+	MSTRG.1478.1	MSTRG.1478.1	6775	22.3989	0.509535	0.381572	6	8941.38	EPC_bi	0	0	blood_expr	0	EB_bi_EPC_bi_blood_expr_0	0.517109	0.501961
chr1	248295139	248377122	-	XM_006231210.3	XM_006231210.3	6007	0.405282	0.519756	0.586783	6	13750.1	EPC_bi	0	0	0	0	EB_bi_EPC_bi_0_0	0.409364	0.630147
chr1	248297330	248377122	-	MSTRG.1479.2	MSTRG.1479.2	3807	0.468958	0.514248	0.641163	6	15024.4	EPC_bi	0	0	0	0	EB_bi_EPC_bi_0_0	0.409234	0.619262
chr1	248297330	248377122	-	NM_001107583.1	NM_001107583.1	3396	0.477921	0.534208	0.457676	6	10724.7	EPC_bi	0	0	0	0	EB_bi_EPC_bi_0_0	0.432052	0.636365
chr1	248310182	248377122	-	XM_006231211.3	XM_006231211.3	3239	0.400869	0.533023	0.410829	6	9626.96	EPC_bi	0	0	0	0	EB_bi_EPC_bi_0_0	0.438718	0.627327
chr1	249574953	249578520	+	NM_001107586.1	NM_001107586.1	3567	12.9223	0.494172	0.868709	6	20356.5	EPC_bi	0	0	blood_expr	0	EB_bi_EPC_bi_blood_expr_0	0.39889	0.589453
chr1	251234701	251386996	-	XM_017589305.1	XM_017589305.1	3822	11.4656	0.479545	0.871081	6	20412	EPC_bi	0	0	blood_expr	0	EB_bi_EPC_bi_blood_expr_0	0.43606	0.52303
chr1	251235976	251379138	-	NM_001035002.1	NM_001035002.1	2305	16.4062	0.456461	0.461925	6	10824.3	EPC_bi	0	0	blood_expr	0	EB_bi_EPC_bi_blood_expr_0	0.417038	0.495884
chr1	251421813	251487634	+	NM_031606.1	NM_031606.1	1212	74.1875	0.504223	0.938896	6	22001.2	EPC_bi	0	0	blood_expr	0	EB_bi_EPC_bi_blood_expr_0	0.00844653	1
chr1	252490124	252536113	+	XM_006231297.3	XM_006231297.3	2557	19.6133	0.486141	0.998426	6	23396.1	EPC_bi	0	0	blood_expr	0	EB_bi_EPC_bi_blood_expr_0	0.710561	0.26172
chr1	252490804	252536113	+	XM_006231299.3	XM_006231299.3	2131	23.3057	0.486134	0.998382	6	23395.1	EPC_bi	0	0	blood_expr	0	EB_bi_EPC_bi_blood_expr_0	0.711326	0.260942
chr1	252491300	252536113	+	XM_006231296.2	XM_006231296.2	1923	24.2229	0.473199	0.883161	6	20695.1	EPC_bi	0	0	blood_expr	0	EB_bi_EPC_bi_blood_expr_0	0.648323	0.298076
chr1	252497451	252536108	+	NM_001115048.1	NM_001115048.1	1872	24.4493	0.471994	0.877973	6	20573.6	EPC_bi	0	0	blood_expr	0	EB_bi_EPC_bi_blood_expr_0	0.655806	0.288182
chr1	252512953	252536113	+	XM_008760346.2	XM_008760346.2	4730	9.91655	0.488198	0.981236	6	22993.3	EPC_bi	0	0	blood_expr	#DIV/0!	#DIV/0!	0.645723	0.330673
chr1	252516046	252536113	+	XM_008760349.2	XM_008760349.2	1859	24.9695	0.473126	0.882466	6	20678.8	EPC_bi	0	0	blood_expr	0	EB_bi_EPC_bi_blood_expr_0	0.648175	0.298076
chr1	252520189	252536113	+	XM_017589726.1	XM_017589726.1	4245	10.5143	0.486984	0.994257	6	23298.4	EPC_bi	0	0	blood_expr	#DIV/0!	#DIV/0!	0.650557	0.323412
chr1	253423255	253424460	.	MSTRG.1494.1	MSTRG.1494.1	1205	0.13469	0.5	0.953696	6	22347.9	EPC_bi	0	0	0	0	EB_bi_EPC_bi_0_0	1	0
chr1	254974687	255090925	+	XM_017589708.1	XM_017589708.1	6418	4.32434	0.526147	0.567858	6	13306.6	EPC_bi	0	0	blood_expr	#DIV/0!	#DIV/0!	0.476768	0.575526
chr1	255039952	255090925	+	XM_017589707.1	XM_017589707.1	6409	4.35574	0.569933	0.125479	6	2940.34	EPC_bi	0	0	blood_expr	0	EB_bi_EPC_bi_blood_expr_0	0.503639	0.636228
chr1	255039954	255090925	+	XM_006231311.3	XM_006231311.3	6346	4.37341	0.568363	0.110655	6	2592.98	EPC_bi	0	0	blood_expr	0	EB_bi_EPC_bi_blood_expr_0	0.507436	0.629289
chr1	255040354	255090925	+	XM_017589709.1	XM_017589709.1	6404	4.30845	0.523436	0.624456	6	14632.9	EPC_bi	0	0	blood_expr	#DIV/0!	#DIV/0!	0.461611	0.585262
chr1	256585409	256734719	-	NM_001191636.1	NM_001191636.1	7234	23.6027	0.49588	0.850885	9	19938.8	EPC_bi	0	0	blood_expr	#DIV/0!	#DIV/0!	0.461532	0.538815
chr1	256585898	256734727	-	XM_006231326.3	XM_006231326.3	6748	25.3026	0.49588	0.850885	9	19938.8	EPC_bi	0	0	blood_expr	#DIV/0!	#DIV/0!	0.461532	0.538815
chr1	256585898	256734727	-	XM_006231325.3	XM_006231325.3	6787	25.1572	0.491721	0.91589	9	21462.1	EPC_bi	0	0	blood_expr	#DIV/0!	#DIV/0!	0.459172	0.532407
chr1	256598258	256734727	-	XM_008760369.2	XM_008760369.2	5492	19.0318	0.536011	0.323245	6	7574.6	EPC_bi	0	0	blood_expr	#DIV/0!	#DIV/0!	0.525074	0.546948
chr1	256598341	256734727	-	XM_008760368.2	XM_008760368.2	6376	15.7313	0.529928	0.347972	6	8154.02	EPC_bi	0	0	blood_expr	#DIV/0!	#DIV/0!	0.519368	0.540487
chr1	259373920	259502098	-	XM_008760456.2	XM_008760456.2	6189	0.681831	0.490898	0.97431	6	22831	EPC_bi	0	0	0	0	EB_bi_EPC_bi_0_0	0.785506	0.19629
chr1	259373920	259502108	-	XM_017590354.1	XM_017590354.1	9913	0.425689	0.502294	0.909982	6	21323.6	EPC_bi	0	0	0	0	EB_bi_EPC_bi_0_0	0.79632	0.208267
chr1	259373920	259444012	-	XM_017590355.1	XM_017590355.1	9091	0.428473	0.500844	0.913616	6	21408.8	EPC_bi	0	0	0	0	EB_bi_EPC_bi_0_0	0.779453	0.222235
chr1	259373920	259444012	-	XM_017590356.1	XM_017590356.1	8923	0.43654	0.500844	0.913616	6	21408.8	EPC_bi	0	0	0	0	EB_bi_EPC_bi_0_0	0.779453	0.222235
chr1	259373920	259502098	-	XM_008760453.2	XM_008760453.2	6357	0.663812	0.490972	0.973898	6	22821.4	EPC_bi	0	0	0	0	EB_bi_EPC_bi_0_0	0.785705	0.19624
chr1	259373920	259444012	-	XM_017590357.1	XM_017590357.1	8839	0.440689	0.500844	0.913616	6	21408.8	EPC_bi	0	0	0	0	EB_bi_EPC_bi_0_0	0.779453	0.222235
chr1	259373920	259502099	-	XM_008760455.2	XM_008760455.2	6223	0.678106	0.491078	0.973332	6	22808.1	EPC_bi	0	0	0	0	EB_bi_EPC_bi_0_0	0.786279	0.195878
chr1	259373920	259502099	-	XM_008760454.2	XM_008760454.2	6280	0.671951	0.490801	0.974894	6	22844.7	EPC_bi	0	0	0	0	EB_bi_EPC_bi_0_0	0.785826	0.195777
chr1	260412124	260517997	-	MSTRG.1533.2	MSTRG.1533.2	10829	14.643	0.52726	0.178165	11	4174.94	EPC_bi	0	0	blood_expr	0	EB_bi_EPC_bi_blood_expr_0	0.509061	0.542426
chr1	260464934	260517997	-	XM_006231413.1	XM_006231413.1	6382	24.8463	0.532049	0.13962	11	3271.72	EPC_bi	0	0	blood_expr	0	EB_bi_EPC_bi_blood_expr_0	0.516136	0.545309
chr1	260775090	260839549	+	XM_006231418.3	XM_006231418.3	14648	1.29638	0.487725	0.938733	11	21997.3	EPC_bi	0	0	blood_expr	0	EB_bi_EPC_bi_blood_expr_0	0.502222	0.475645
chr1	260789954	260809051	+	XM_008760473.2	XM_008760473.2	7436	0.392877	0.468046	0.593139	11	13899	EPC_bi	0	0	0	0	EB_bi_EPC_bi_0_0	0.369265	0.550362
chr1	261015082	261051578	-	XM_003749116.4	XM_003749116.4	5064	0.544853	0.520987	0.0951925	11	2230.65	EPC_bi	0	0	0	0	EB_bi_EPC_bi_0_0	0.549718	0.497045
chr1	261015082	261051578	-	XM_008760475.2	XM_008760475.2	4798	0.575059	0.518447	0.152569	11	3575.15	EPC_bi	0	0	0	0	EB_bi_EPC_bi_0_0	0.543907	0.49723
chr1	261015082	261041739	-	XM_017590379.1	XM_017590379.1	5281	0.522464	0.520332	0.106945	11	2506.03	EPC_bi	0	0	0	0	EB_bi_EPC_bi_0_0	0.549539	0.495992
chr1	261015082	261051578	-	XM_017590380.1	XM_017590380.1	5078	0.54335	0.520881	0.0962356	11	2255.09	EPC_bi	0	0	0	0	EB_bi_EPC_bi_0_0	0.549569	0.496973
chr1	261015141	261051578	-	MSTRG.1534.6	MSTRG.1534.6	7741	0.356431	0.523846	0.0758869	11	1778.26	EPC_bi	0	0	0	0	EB_bi_EPC_bi_0_0	0.553337	0.499269
chr1	261015141	261051578	-	MSTRG.1534.5	MSTRG.1534.5	5006	0.551165	0.521002	0.0949975	11	2226.08	EPC_bi	0	0	0	0	EB_bi_EPC_bi_0_0	0.549724	0.497066
chr1	261106767	261140416	-	XM_003749118.4	XM_003749118.4	4374	16.6606	0.519117	0.0573805	11	1344.6	EPC_bi	0	0	blood_expr	0	EB_bi_EPC_bi_blood_expr_0	0.538215	0.503201
chr1	261158203	261165814	+	NM_053290.2	NM_053290.2	1805	87.1305	0.498352	0.264349	11	6194.49	EPC_bi	0	0	blood_expr	0	EB_bi_EPC_bi_blood_expr_0	0.48329	0.510903
chr1	261179970	261191374	+	XM_006231405.3	XM_006231405.3	1701	30.4376	0.46749	0.551471	6	12922.6	EPC_bi	0	0	blood_expr	0	EB_bi_EPC_bi_blood_expr_0	0.457607	0.477373
chr1	261179970	261191374	+	XM_006231407.3	XM_006231407.3	1653	31.2232	0.46749	0.551471	6	12922.6	EPC_bi	0	0	blood_expr	0	EB_bi_EPC_bi_blood_expr_0	0.457607	0.477373
chr1	261179971	261191374	+	XM_006231403.3	XM_006231403.3	1895	29.3771	0.469272	0.587063	6	13756.7	EPC_bi	0	0	blood_expr	0	EB_bi_EPC_bi_blood_expr_0	0.460535	0.478009
chr1	261180007	261191374	+	NM_001039346.1	NM_001039346.1	1811	30.6501	0.468731	0.575051	6	13475.2	EPC_bi	0	0	blood_expr	0	EB_bi_EPC_bi_blood_expr_0	0.459836	0.477625
chr1	261229346	261280543	+	NM_001013153.1	NM_001013153.1	1861	60.7869	0.54241	0.0785472	6	1840.6	EPC_bi	0	0	blood_expr	0	EB_bi_EPC_bi_blood_expr_0	0.540743	0.544076
chr1	261337593	261362509	+	NM_053735.1	NM_053735.1	1598	12.5941	0.518571	0.598526	9	14025.3	EPC_bi	0	0	blood_expr	0	EB_bi_EPC_bi_blood_expr_0	0.58965	0.483032
chr1	261357120	261364397	+	MSTRG.1542.2	MSTRG.1542.2	1408	28.0109	0.507266	0.57577	11	13492	EPC_bi	0	0	blood_expr	0	EB_bi_EPC_bi_blood_expr_0	0.51624	0.499789
chr1	261365589	261371519	-	NM_134373.2	NM_134373.2	1095	14.5257	0.46073	0.334154	11	7830.24	EPC_bi	0	0	blood_expr	0	EB_bi_EPC_bi_blood_expr_0	0.495711	0.431579
chr1	261365591	261371519	-	XM_017588737.1	XM_017588737.1	1093	14.5522	0.460679	0.333232	11	7808.62	EPC_bi	0	0	blood_expr	0	EB_bi_EPC_bi_blood_expr_0	0.495711	0.431484
chr1	261389803	261393736	+	NM_001107590.1	NM_001107590.1	2772	6.1478	0.454272	0.497537	11	11658.8	EPC_bi	0	0	blood_expr	0	EB_bi_EPC_bi_blood_expr_0	0.367921	0.526231
chr1	261753294	261833437	+	XM_017590486.1	XM_017590486.1	4500	8.07903	0.500516	0.856971	7	20081.4	EPC_bi	0	0	blood_expr	0	EB_bi_EPC_bi_blood_expr_0	0.398077	0.637102
chr1	263246247	263269762	-	NM_012571.2	NM_012571.2	1998	29.0811	0.54087	0.125374	11	2937.88	EPC_bi	0	0	blood_expr	0	EB_bi_EPC_bi_blood_expr_0	0.510895	0.56585
chr1	263420038	263431312	-	XM_006231567.3	XM_006231567.3	1658	62.454	0.482251	0.953038	10	22332.5	EPC_bi	0	0	blood_expr	0	EB_bi_EPC_bi_blood_expr_0	0.413731	0.527931
chr1	263420040	263431312	-	NM_001109515.1	NM_001109515.1	1551	65.7161	0.484575	0.979484	10	22952.3	EPC_bi	0	0	blood_expr	0	EB_bi_EPC_bi_blood_expr_0	0.40449	0.537965
chr1	263511536	263526308	+	NM_001108525.1	NM_001108525.1	1303	26.6559	0.467894	0.60166	11	14098.7	EPC_bi	0	0	blood_expr	0	EB_bi_EPC_bi_blood_expr_0	0.42616	0.502672
chr1	263511565	263526308	+	XM_006231526.1	XM_006231526.1	1292	26.8828	0.467998	0.603459	11	14140.9	EPC_bi	0	0	blood_expr	0	EB_bi_EPC_bi_blood_expr_0	0.426288	0.502756
chr1	263511565	263526308	+	XM_006231527.1	XM_006231527.1	1256	27.6534	0.468162	0.607047	11	14224.9	EPC_bi	0	0	blood_expr	0	EB_bi_EPC_bi_blood_expr_0	0.42665	0.502756
chr1	263625502	263718784	-	XM_006231570.3	XM_006231570.3	6112	1.77916	0.539637	0.0606693	11	1421.66	EPC_bi	0	0	blood_expr	0	EB_bi_EPC_bi_blood_expr_0	0.474232	0.594141
chr1	263625502	263692458	-	XM_008760486.2	XM_008760486.2	6853	1.58678	0.53961	0.0608012	11	1424.76	EPC_bi	0	0	blood_expr	0	EB_bi_EPC_bi_blood_expr_0	0.474305	0.59403
chr1	263625502	263667207	-	XM_017590382.1	XM_017590382.1	5888	1.4885	0.477266	0.794404	11	18615.3	EPC_bi	0	0	blood_expr	0	EB_bi_EPC_bi_blood_expr_0	0.465598	0.48699
chr1	263625502	263656066	-	XM_017590383.1	XM_017590383.1	4365	1.97068	0.480852	0.871113	11	20412.8	EPC_bi	0	0	blood_expr	0	EB_bi_EPC_bi_blood_expr_0	0.467977	0.49158
chr1	263810438	263845762	-	NM_001106353.1	NM_001106353.1	3129	10.0628	0.522931	0.273206	11	6402.03	EPC_bi	0	0	blood_expr	0	EB_bi_EPC_bi_blood_expr_0	0.479622	0.559022
chr1	263810438	263845651	-	XM_006231441.3	XM_006231441.3	3151	9.99257	0.522931	0.273206	11	6402.03	EPC_bi	0	0	blood_expr	0	EB_bi_EPC_bi_blood_expr_0	0.479622	0.559022
chr1	263848283	263910251	-	MSTRG.1566.1	MSTRG.1566.1	9025	9.11768	0.481211	0.856507	11	20070.5	EPC_bi	0	0	blood_expr	0	EB_bi_EPC_bi_blood_expr_0	0.423462	0.529336
chr1	263848828	263887013	-	XM_006231481.2	XM_006231481.2	6169	4.91984	0.459777	0.561972	11	13168.7	EPC_bi	0	0	blood_expr	0	EB_bi_EPC_bi_blood_expr_0	0.340294	0.559346
chr1	263848829	263887013	-	NM_001107588.1	NM_001107588.1	6185	4.90711	0.459617	0.559561	11	13112.2	EPC_bi	0	0	blood_expr	0	EB_bi_EPC_bi_blood_expr_0	0.340163	0.559161
chr1	263851570	263887013	-	XM_008760418.2	XM_008760418.2	6242	2.23614	0.527772	0.246204	6	5769.29	EPC_bi	0	0	blood_expr	0	EB_bi_EPC_bi_blood_expr_0	0.490317	0.565227
chr1	263851571	263887013	-	XM_008760419.2	XM_008760419.2	5157	2.64366	0.508059	0.596939	6	13988.1	EPC_bi	0	0	blood_expr	0	EB_bi_EPC_bi_blood_expr_0	0.441323	0.574794
chr1	263887013	263910251	-	XM_017589507.1	XM_017589507.1	2295	22.7011	0.522169	0.269488	10	6314.92	EPC_bi	0	0	blood_expr	0	EB_bi_EPC_bi_blood_expr_0	0.551709	0.502475
chr1	263887013	263909807	-	XM_017589506.1	XM_017589506.1	2502	20.6932	0.520376	0.26305	10	6164.05	EPC_bi	0	0	blood_expr	0	EB_bi_EPC_bi_blood_expr_0	0.538901	0.508027
chr1	263887013	263910251	-	XM_017589505.1	XM_017589505.1	2465	21.2672	0.520827	0.291934	10	6840.89	EPC_bi	0	0	blood_expr	0	EB_bi_EPC_bi_blood_expr_0	0.552472	0.49973
chr1	263887013	263910141	-	XM_017589504.1	XM_017589504.1	2529	20.6006	0.520298	0.254648	10	5967.16	EPC_bi	0	0	blood_expr	0	EB_bi_EPC_bi_blood_expr_0	0.539546	0.507467
chr1	263887014	263910251	-	NM_001108928.1	NM_001108928.1	2310	22.5536	0.521409	0.285952	10	6700.71	EPC_bi	0	0	blood_expr	0	EB_bi_EPC_bi_blood_expr_0	0.553541	0.499988
chr1	263913900	263920989	-	NM_001037349.2	NM_001037349.2	916	70.697	0.526295	0.115676	11	2710.64	EPC_bi	0	0	blood_expr	0	EB_bi_EPC_bi_blood_expr_0	0.527494	0.525296
chr1	263913900	263920869	-	XM_008760400.2	XM_008760400.2	938	67.6547	0.526316	0.11417	11	2675.34	EPC_bi	0	0	blood_expr	0	EB_bi_EPC_bi_blood_expr_0	0.522373	0.529601
chr1	263913900	263920989	-	XM_008760401.2	XM_008760401.2	994	65.9658	0.525823	0.121618	11	2849.87	EPC_bi	0	0	blood_expr	0	EB_bi_EPC_bi_blood_expr_0	0.526903	0.524924
chr1	264059373	264072433	+	NM_031841.1	NM_031841.1	5046	34.2873	0.472127	0.678625	11	15902.2	EPC_bi	0	0	blood_expr	0	EB_bi_EPC_bi_blood_expr_0	0.478086	0.46716
chr1	264159965	264173061	-	XM_006231433.2	XM_006231433.2	4773	13.9757	0.513864	0.353156	6	8275.51	EPC_bi	0	0	blood_expr	0	EB_bi_EPC_bi_blood_expr_0	0.565721	0.462008
chr1	264160128	264172814	-	NM_139192.2	NM_139192.2	4560	14.2014	0.51434	0.345005	6	8084.51	EPC_bi	0	0	blood_expr	0	EB_bi_EPC_bi_blood_expr_0	0.566163	0.462516
chr1	265290336	265298847	-	NM_001014168.1	NM_001014168.1	2347	29.5975	0.488415	0.955514	11	22390.5	EPC_bi	0	0	blood_expr	0	EB_bi_EPC_bi_blood_expr_0	0.433402	0.534258
chr1	265290336	265298001	-	XM_017589456.1	XM_017589456.1	1507	34.0328	0.558812	0.138094	11	3235.95	EPC_bi	0	0	blood_expr	0	EB_bi_EPC_bi_blood_expr_0	0.492611	0.61398
chr1	265290336	265298847	-	XM_006231545.3	XM_006231545.3	2210	30.7713	0.488235	0.959631	11	22487	EPC_bi	0	0	blood_expr	0	EB_bi_EPC_bi_blood_expr_0	0.433402	0.533929
chr1	265504084	265542452	-	MSTRG.1585.1	MSTRG.1585.1	6980	30.9722	0.426075	0.315362	11	7389.87	EPC_bi	0	0	blood_expr	0	EB_bi_EPC_bi_blood_expr_0	0.376931	0.467028
chr1	265504104	265506751	-	XM_577868.7	XM_577868.7	1606	16.2706	0.488711	0.985265	6	23087.7	EPC_bi	0	0	blood_expr	0	EB_bi_EPC_bi_blood_expr_0	0.219778	0.757644
chr1	265506751	265542452	-	XM_017588708.1	XM_017588708.1	5069	37.4297	0.410496	0.0564328	11	1322.39	EPC_bi	0	0	blood_expr	0	EB_bi_EPC_bi_blood_expr_0	0.461561	0.367941
chr1	265781229	265799058	-	MSTRG.1588.3	MSTRG.1588.3	13262	22.4814	0.481807	0.938744	11	21997.6	EPC_bi	0	0	blood_expr	0	EB_bi_EPC_bi_blood_expr_0	0.470416	0.491299
chr1	265785386	265798047	-	NM_001107601.1	NM_001107601.1	7408	29.7305	0.475385	0.854584	11	20025.5	EPC_bi	0	0	blood_expr	0	EB_bi_EPC_bi_blood_expr_0	0.471531	0.478596
chr1	265829054	265839819	+	XM_006231560.3	XM_006231560.3	3661	27.2203	0.508273	0.320211	11	7503.51	EPC_bi	0	0	blood_expr	0	EB_bi_EPC_bi_blood_expr_0	0.473185	0.537512
chr1	265829107	265839819	+	NM_022869.1	NM_022869.1	3611	27.5972	0.508187	0.321517	11	7534.1	EPC_bi	0	0	blood_expr	0	EB_bi_EPC_bi_blood_expr_0	0.472858	0.537627
chr1	266050633	266059277	+	XM_006231503.3	XM_006231503.3	4354	54.3492	0.308013	0.0172594	11	404.439	EPC_mat_imprint	0	0	blood_expr	0	EB_bi_EPC_mat_imprint_blood_expr_0	0.307737	0.308244
chr1	266053001	266059256	+	NM_001008349.1	NM_001008349.1	3070	72.5336	0.327005	0.0239493	11	561.205	EPC_mat_imprint	0	0	blood_expr	0	EB_bi_EPC_mat_imprint_blood_expr_0	0.355176	0.303529
chr1	266123863	266142621	-	XM_006231470.3	XM_006231470.3	2916	95.3441	0.4969	0.817487	11	19156.2	EPC_bi	0	0	blood_expr	0	EB_bi_EPC_bi_blood_expr_0	0.438347	0.545695
chr1	266123869	266142621	-	NM_001106364.1	NM_001106364.1	2850	97.4951	0.496878	0.817872	11	19165.2	EPC_bi	0	0	blood_expr	0	EB_bi_EPC_bi_blood_expr_0	0.438297	0.545695
chr1	266143765	266241742	+	XM_006231546.3	XM_006231546.3	4507	8.85873	0.527995	0.565535	10	13252.2	EPC_bi	0	0	blood_expr	0	EB_bi_EPC_bi_blood_expr_0	0.388361	0.667629
chr1	266143817	266241742	+	NM_001024899.1	NM_001024899.1	4458	8.9561	0.527995	0.565535	10	13252.2	EPC_bi	0	0	blood_expr	0	EB_bi_EPC_bi_blood_expr_0	0.388361	0.667629
chr1	266161262	266241742	+	XM_008760443.2	XM_008760443.2	4524	8.35905	0.526957	0.563396	10	13202.1	EPC_bi	0	0	blood_expr	0	EB_bi_EPC_bi_blood_expr_0	0.39749	0.656425
chr1	266255796	266270694	+	NM_001128083.1	NM_001128083.1	3430	54.4634	0.503789	0.360082	11	8437.79	EPC_bi	0	0	blood_expr	0	EB_bi_EPC_bi_blood_expr_0	0.471748	0.53049
chr1	266358727	266415296	+	NM_001127484.1	NM_001127484.1	3797	60.8686	0.518775	0.184535	11	4324.21	EPC_bi	0	0	blood_expr	0	EB_bi_EPC_bi_blood_expr_0	0.46851	0.560663
chr1	266358727	266415296	+	MSTRG.1599.1	MSTRG.1599.1	3909	59.2076	0.518645	0.185944	11	4357.23	EPC_bi	0	0	blood_expr	0	EB_bi_EPC_bi_blood_expr_0	0.46839	0.560524
chr1	266378050	266415296	+	XM_017589294.1	XM_017589294.1	6124	37.4747	0.516434	0.204003	11	4780.39	EPC_bi	0	0	blood_expr	0	EB_bi_EPC_bi_blood_expr_0	0.465056	0.559249
chr1	266378051	266415296	+	XM_006231508.3	XM_006231508.3	5803	39.4358	0.516554	0.20257	11	4746.82	EPC_bi	0	0	blood_expr	0	EB_bi_EPC_bi_blood_expr_0	0.46515	0.559391
chr1	266379924	266415296	+	NM_001313908.1	NM_001313908.1	4042	56.617	0.51674	0.218881	11	5129.04	EPC_bi	0	0	blood_expr	0	EB_bi_EPC_bi_blood_expr_0	0.464934	0.559913
chr1	266451020	266464903	+	NM_001134509.1	NM_001134509.1	2144	11.5822	0.505523	0.696848	11	16329.2	EPC_bi	0	0	blood_expr	0	EB_bi_EPC_bi_blood_expr_0	0.538175	0.478312
chr1	266811417	266831022	-	XM_008760438.2	XM_008760438.2	2179	5.43738	0.504414	0.692564	10	16228.8	EPC_bi	0	0	blood_expr	0	EB_bi_EPC_bi_blood_expr_0	0.523389	0.491764
chr1	266811417	266831022	-	XM_008760437.2	XM_008760437.2	2161	5.48267	0.504414	0.692564	10	16228.8	EPC_bi	0	0	blood_expr	0	EB_bi_EPC_bi_blood_expr_0	0.523389	0.491764
chr1	266811417	266831022	-	NM_001013154.1	NM_001013154.1	2137	5.54424	0.504344	0.693694	10	16255.3	EPC_bi	0	0	blood_expr	0	EB_bi_EPC_bi_blood_expr_0	0.523215	0.491764
chr1	266811417	266831022	-	XM_006231509.3	XM_006231509.3	2155	5.49793	0.504344	0.693694	10	16255.3	EPC_bi	0	0	blood_expr	0	EB_bi_EPC_bi_blood_expr_0	0.523215	0.491764
chr1	266844479	266859965	+	NM_001106365.1	NM_001106365.1	3240	4.95923	0.490273	0.958691	11	22465	EPC_bi	0	0	blood_expr	0	EB_bi_EPC_bi_blood_expr_0	0.333287	0.621095
chr1	266866930	266908042	+	NM_001107604.2	NM_001107604.2	6788	23.0494	0.487466	0.966021	11	22636.8	EPC_bi	0	0	blood_expr	0	EB_bi_EPC_bi_blood_expr_0	0.562601	0.424853
chr1	267039653	267245868	-	XM_008760439.2	XM_008760439.2	10572	4.28322	0.506721	0.362066	11	8484.29	EPC_bi	0	0	blood_expr	0	EB_bi_EPC_bi_blood_expr_0	0.514402	0.500321
chr1	267039653	267245868	-	XM_006231513.3	XM_006231513.3	10617	4.26507	0.506721	0.362066	11	8484.29	EPC_bi	0	0	blood_expr	0	EB_bi_EPC_bi_blood_expr_0	0.514402	0.500321
chr1	267039653	267245868	-	XM_006231514.3	XM_006231514.3	10533	4.28367	0.507203	0.352885	11	8269.15	EPC_bi	0	0	blood_expr	0	EB_bi_EPC_bi_blood_expr_0	0.515334	0.500427
chr1	267046489	267203986	-	NM_001107606.1	NM_001107606.1	3373	1.92472	0.526154	0.157082	11	3680.9	EPC_bi	0	0	blood_expr	0	EB_bi_EPC_bi_blood_expr_0	0.573291	0.486872
chr1	267281785	267306875	-	XM_006231475.3	XM_006231475.3	3887	8.72681	0.507673	0.63512	11	14882.8	EPC_bi	0	0	blood_expr	0	EB_bi_EPC_bi_blood_expr_0	0.546559	0.475268
chr1	267281785	267315714	-	XM_017589043.1	XM_017589043.1	1469	27.0687	0.501611	0.723407	11	16951.6	EPC_bi	0	0	blood_expr	0	EB_bi_EPC_bi_blood_expr_0	0.52762	0.479937
chr1	267281785	267315714	-	XM_006231472.2	XM_006231472.2	1571	25.5179	0.50046	0.742579	11	17400.8	EPC_bi	0	0	blood_expr	0	EB_bi_EPC_bi_blood_expr_0	0.526301	0.478926
chr1	267281787	267315714	-	XM_006231474.3	XM_006231474.3	1566	25.5994	0.500522	0.741137	11	17367.1	EPC_bi	0	0	blood_expr	0	EB_bi_EPC_bi_blood_expr_0	0.526228	0.479101
chr1	267281793	267315714	-	NM_001011943.1	NM_001011943.1	1656	24.9921	0.497574	0.788967	11	18487.9	EPC_bi	0	0	blood_expr	0	EB_bi_EPC_bi_blood_expr_0	0.52767	0.472493
chr1	267359760	267415735	+	XM_006231558.3	XM_006231558.3	7048	12.8727	0.48261	0.722289	11	16925.4	EPC_bi	0	0	blood_expr	0	EB_bi_EPC_bi_blood_expr_0	0.50623	0.462926
chr1	267359806	267415735	+	NM_019349.2	NM_019349.2	6909	13.1317	0.483347	0.77903	11	18255	EPC_bi	0	0	blood_expr	0	EB_bi_EPC_bi_blood_expr_0	0.507494	0.463225
chr1	267360033	267415735	+	XM_008760447.2	XM_008760447.2	8335	10.9045	0.481167	0.621676	11	14567.7	EPC_bi	0	0	blood_expr	0	EB_bi_EPC_bi_blood_expr_0	0.503882	0.462238
chr1	267416680	267465049	-	XM_006231476.3	XM_006231476.3	7669	2.01052	0.551141	0.149601	8	3505.6	EPC_bi	0	0	blood_expr	#DIV/0!	#DIV/0!	0.430269	0.623665
chr1	267417458	267463705	-	NM_001106366.1	NM_001106366.1	5433	2.6886	0.544948	0.189963	10	4451.39	EPC_bi	0	0	blood_expr	#DIV/0!	#DIV/0!	0.407769	0.6364
chr1	267607436	267617387	+	NM_001007602.1	NM_001007602.1	878	93.9059	0.740205	2.02409e-08	11	0.000474305	EPC_pat_imprint	1	1	blood_expr	stringent	EB_bi_EPC_pat_imprint_blood_expr_stringent	0.703033	0.771182
chr1	273708216	273759287	-	NM_131913.1	NM_131913.1	3360	28.0647	0.500073	0.420996	11	9865.19	EPC_bi	0	0	blood_expr	0	EB_bi_EPC_bi_blood_expr_0	0.552172	0.456658
chr1	273708216	273759287	-	MSTRG.1619.1	MSTRG.1619.1	3449	27.3876	0.500272	0.41785	11	9791.49	EPC_bi	0	0	blood_expr	0	EB_bi_EPC_bi_blood_expr_0	0.552918	0.4564
chr1	273854194	273961982	+	XM_006231600.3	XM_006231600.3	4271	47.8052	0.463623	0.228844	11	5362.49	EPC_bi	0	0	blood_expr	0	EB_bi_EPC_bi_blood_expr_0	0.472559	0.456177
chr1	273854247	273961982	+	NM_001164103.1	NM_001164103.1	4177	48.881	0.464503	0.2576	11	6036.35	EPC_bi	0	0	blood_expr	0	EB_bi_EPC_bi_blood_expr_0	0.472367	0.457949
chr1	273854247	273961982	+	NM_031552.2	NM_031552.2	4081	49.0366	0.462982	0.217263	11	5091.12	EPC_bi	0	0	blood_expr	0	EB_bi_EPC_bi_blood_expr_0	0.469351	0.457675
chr1	273856416	273961982	+	MSTRG.1620.4	MSTRG.1620.4	4472	45.8017	0.466582	0.295688	11	6928.87	EPC_bi	0	0	blood_expr	0	EB_bi_EPC_bi_blood_expr_0	0.463943	0.468782
chr1	273856694	273961982	+	XM_008760510.2	XM_008760510.2	4108	49.6625	0.463947	0.224881	11	5269.63	EPC_bi	0	0	blood_expr	0	EB_bi_EPC_bi_blood_expr_0	0.463717	0.464138
chr1	273856705	273961982	+	XM_006231599.3	XM_006231599.3	4056	50.2192	0.464637	0.248839	11	5831.05	EPC_bi	0	0	blood_expr	0	EB_bi_EPC_bi_blood_expr_0	0.463696	0.465421
chr1	273906948	273961982	+	XM_006231601.3	XM_006231601.3	4788	42.6432	0.460641	0.187313	11	4389.3	EPC_bi	0	0	blood_expr	0	EB_bi_EPC_bi_blood_expr_0	0.463901	0.457924
chr1	273907764	273961982	+	XM_017588810.1	XM_017588810.1	4462	44.5948	0.462975	0.199742	11	4680.56	EPC_bi	0	0	blood_expr	0	EB_bi_EPC_bi_blood_expr_0	0.463817	0.462273
chr1	273907764	273961982	+	XM_017588809.1	XM_017588809.1	4558	44.5458	0.464624	0.242188	11	5675.19	EPC_bi	0	0	blood_expr	0	EB_bi_EPC_bi_blood_expr_0	0.467067	0.462588
chr1	273910829	273961982	+	XM_006231602.3	XM_006231602.3	4876	41.6074	0.462882	0.227054	11	5320.57	EPC_bi	0	0	blood_expr	0	EB_bi_EPC_bi_blood_expr_0	0.464838	0.461253
chr1	274096067	274106941	-	NM_001025400.3	NM_001025400.3	2282	4.40961	0.510103	0.713116	11	16710.5	EPC_bi	0	0	blood_expr	0	EB_bi_EPC_bi_blood_expr_0	0.307082	0.679288
chr1	274096067	274107138	-	NR_051995.1	NR_051995.1	2022	6.66225	0.504116	0.784709	11	18388.1	EPC_bi	0	0	blood_expr	0	EB_bi_EPC_bi_blood_expr_0	0.29902	0.67503
chr1	274096067	274107138	-	NM_001035234.2	NM_001035234.2	2005	6.71873	0.504116	0.784709	11	18388.1	EPC_bi	0	0	blood_expr	0	EB_bi_EPC_bi_blood_expr_0	0.29902	0.67503
chr1	274245183	274258595	+	NM_133578.1	NM_133578.1	2419	41.8	0.479703	0.818066	11	19169.7	EPC_bi	0	0	blood_expr	0	EB_bi_EPC_bi_blood_expr_0	0.548753	0.422162
chr1	274616624	274648204	+	XM_017589648.1	XM_017589648.1	2298	100.15	0.400505	0.292426	6	6852.41	EPC_bi	0	0	blood_expr	0	EB_bi_EPC_bi_blood_expr_0	0.263813	0.537197
chr1	274625130	274648204	+	XR_351142.3	XR_351142.3	1876	85.3037	0.380636	0.152779	6	3580.08	EPC_bi	0	0	blood_expr	0	EB_bi_EPC_bi_blood_expr_0	0.378279	0.382993
chr1	274625130	274648204	+	XM_006231613.3	XM_006231613.3	2492	93.0045	0.398612	0.283942	6	6653.62	EPC_bi	0	0	blood_expr	0	EB_bi_EPC_bi_blood_expr_0	0.260947	0.536277
chr1	274625702	274648204	+	XM_006231616.3	XM_006231616.3	2366	96.7912	0.400505	0.292426	6	6852.41	EPC_bi	0	0	blood_expr	0	EB_bi_EPC_bi_blood_expr_0	0.263813	0.537197
chr1	274625709	274648204	+	XM_006231615.3	XM_006231615.3	2383	96.1007	0.400505	0.292426	6	6852.41	EPC_bi	0	0	blood_expr	0	EB_bi_EPC_bi_blood_expr_0	0.263813	0.537197
chr1	274625824	274648204	+	XM_006231614.3	XM_006231614.3	2543	90.0543	0.405438	0.293474	6	6876.97	EPC_bi	0	0	blood_expr	0	EB_bi_EPC_bi_blood_expr_0	0.273679	0.537197
chr1	274629018	274647456	+	NM_022265.2	NM_022265.2	1463	94.2971	0.381334	0.17487	6	4097.73	EPC_bi	0	0	blood_expr	0	EB_bi_EPC_bi_blood_expr_0	0.386377	0.376292
chr1	274663672	274751799	+	MSTRG.1630.1	MSTRG.1630.1	2781	12.5476	0.463773	0.714905	11	16752.4	EPC_bi	0	0	blood_expr	0	EB_bi_EPC_bi_blood_expr_0	0.352639	0.556385
chr1	274688633	274751799	+	MSTRG.1630.2	MSTRG.1630.2	2801	12.458	0.463773	0.714905	11	16752.4	EPC_bi	0	0	blood_expr	0	EB_bi_EPC_bi_blood_expr_0	0.352639	0.556385
chr1	274700620	274751799	+	NM_001013155.1	NM_001013155.1	2749	12.6937	0.463773	0.714905	11	16752.4	EPC_bi	0	0	blood_expr	0	EB_bi_EPC_bi_blood_expr_0	0.352639	0.556385
chr1	275843822	275899005	-	XM_008760534.1	XM_008760534.1	5829	5.03974	0.498216	0.803034	11	18817.5	EPC_bi	0	0	blood_expr	0	EB_bi_EPC_bi_blood_expr_0	0.387283	0.59066
chr1	275843822	275906880	-	XM_006231626.3	XM_006231626.3	6243	4.70553	0.498216	0.803034	11	18817.5	EPC_bi	0	0	blood_expr	0	EB_bi_EPC_bi_blood_expr_0	0.387283	0.59066
chr1	275843822	275878536	-	XM_006231625.3	XM_006231625.3	6274	4.70815	0.500664	0.764446	11	17913.3	EPC_bi	0	0	blood_expr	0	EB_bi_EPC_bi_blood_expr_0	0.386227	0.596029
chr1	275847063	275906880	-	NM_017274.1	NM_017274.1	2840	3.20032	0.466606	0.757477	11	17749.9	EPC_bi	0	0	blood_expr	0	EB_bi_EPC_bi_blood_expr_0	0.367834	0.548915
chr1	275986594	276012939	-	XR_001836174.1	XR_001836174.1	14264	0.352731	0.537042	0.490594	11	11496.1	EPC_bi	0	0	0	0	EB_bi_EPC_bi_0_0	0.357694	0.686498
chr1	276240702	276290012	+	NM_053607.1	NM_053607.1	2459	77.5538	0.530187	0.396258	11	9285.5	EPC_bi	0	0	blood_expr	0	EB_bi_EPC_bi_blood_expr_0	0.547572	0.515699
chr1	276242063	276290012	+	MSTRG.1633.2	MSTRG.1633.2	3178	63.4806	0.530187	0.396258	11	9285.5	EPC_bi	0	0	blood_expr	0	EB_bi_EPC_bi_blood_expr_0	0.547572	0.515699
chr1	276263912	276290012	+	XM_017589808.1	XM_017589808.1	2443	78.1282	0.530187	0.396258	11	9285.5	EPC_bi	0	0	blood_expr	0	EB_bi_EPC_bi_blood_expr_0	0.547572	0.515699
chr1	276686910	276730517	+	NM_001191052.1	NM_001191052.1	3128	9.39151	0.506638	0.801208	10	18774.7	EPC_bi	0	0	blood_expr	0	EB_bi_EPC_bi_blood_expr_0	0.382435	0.630841
chr1	277190556	277242779	+	XM_008760546.2	XM_008760546.2	2843	10.9609	0.511792	0.756489	8	17726.8	EPC_bi	0	0	blood_expr	#DIV/0!	#DIV/0!	0.641169	0.434166
chr1	277210547	277242779	+	NM_022260.3	NM_022260.3	2245	13.8806	0.480561	0.940541	9	22039.7	EPC_bi	0	0	blood_expr	#DIV/0!	#DIV/0!	0.638768	0.401457
chr1	277225701	277242779	+	XM_017589647.1	XM_017589647.1	2754	11.0794	0.524362	0.683334	7	16012.6	EPC_bi	0	0	blood_expr	#DIV/0!	#DIV/0!	0.743345	0.436768
chr1	277227162	277242779	+	XM_008760549.1	XM_008760549.1	2427	12.5722	0.509678	0.774655	8	18152.5	EPC_bi	0	0	blood_expr	#DIV/0!	#DIV/0!	0.637909	0.43274
chr1	277227249	277242779	+	XM_008760550.2	XM_008760550.2	2352	12.9731	0.509678	0.774655	8	18152.5	EPC_bi	0	0	blood_expr	#DIV/0!	#DIV/0!	0.637909	0.43274
chr1	277227478	277242779	+	XM_008760548.2	XM_008760548.2	2548	11.9752	0.509678	0.774655	8	18152.5	EPC_bi	0	0	blood_expr	#DIV/0!	#DIV/0!	0.637909	0.43274
chr1	277335791	277355081	-	NM_001106201.1	NM_001106201.1	4017	6.14137	0.45293	0.533706	11	12506.3	EPC_bi	0	0	blood_expr	0	EB_bi_EPC_bi_blood_expr_0	0.531138	0.387756
chr1	277335794	277355548	-	XR_351165.1	XR_351165.1	4067	5.94615	0.451026	0.512514	11	12009.7	EPC_bi	0	0	blood_expr	0	EB_bi_EPC_bi_blood_expr_0	0.530434	0.384854
chr1	277335794	277355701	-	XM_006231635.3	XM_006231635.3	4161	5.92884	0.460044	0.623551	11	14611.7	EPC_bi	0	0	blood_expr	0	EB_bi_EPC_bi_blood_expr_0	0.540403	0.393078
chr1	277335794	277355548	-	XM_006231634.1	XM_006231634.1	4213	5.89418	0.451511	0.517831	11	12134.3	EPC_bi	0	0	blood_expr	0	EB_bi_EPC_bi_blood_expr_0	0.530434	0.385742
chr1	277338833	277355548	-	XM_008760523.2	XM_008760523.2	4992	3.6739	0.376256	0.284522	6	6667.21	EPC_bi	0	0	blood_expr	0	EB_bi_EPC_bi_blood_expr_0	0.441653	0.363177
chr1	277355618	277414363	+	XM_006231645.2	XM_006231645.2	8509	9.25096	0.496815	0.761244	11	17838.2	EPC_bi	0	0	blood_expr	0	EB_bi_EPC_bi_blood_expr_0	0.542131	0.459052
chr1	277355618	277415940	+	NM_001107444.1	NM_001107444.1	4598	6.67139	0.487593	0.969131	11	22709.6	EPC_bi	0	0	blood_expr	0	EB_bi_EPC_bi_blood_expr_0	0.538561	0.44512
chr1	277355844	277415940	+	XM_008760536.1	XM_008760536.1	2245	7.66326	0.470647	0.739487	11	17328.4	EPC_bi	0	0	blood_expr	0	EB_bi_EPC_bi_blood_expr_0	0.491847	0.452979
chr1	277355845	277414363	+	XR_351167.2	XR_351167.2	4432	7.76354	0.488816	0.944143	11	22124.1	EPC_bi	0	0	blood_expr	0	EB_bi_EPC_bi_blood_expr_0	0.547095	0.440251
chr1	277355845	277414363	+	XR_351166.2	XR_351166.2	8108	9.64844	0.499193	0.729461	11	17093.5	EPC_bi	0	0	blood_expr	0	EB_bi_EPC_bi_blood_expr_0	0.552848	0.45448
chr1	277603600	277635379	-	XM_017590399.1	XM_017590399.1	10034	2.81448	0.463229	0.513818	11	12040.3	EPC_bi	0	0	blood_expr	0	EB_bi_EPC_bi_blood_expr_0	0.438231	0.48406
chr1	277605545	277637700	-	MSTRG.1641.2	MSTRG.1641.2	4448	4.67056	0.464661	0.493331	11	11560.2	EPC_bi	0	0	blood_expr	0	EB_bi_EPC_bi_blood_expr_0	0.48559	0.44722
chr1	278198180	278224365	+	XM_342068.5	XM_342068.5	5111	13.2738	0.494098	0.665606	11	15597.1	EPC_bi	0	0	blood_expr	0	EB_bi_EPC_bi_blood_expr_0	0.470706	0.513592
chr1	278311361	278418347	+	XM_008760538.2	XM_008760538.2	3460	2.48613	0.427318	0.0978738	11	2293.48	EPC_bi	0	0	blood_expr	0	EB_bi_EPC_bi_blood_expr_0	0.487631	0.377057
chr1	278311379	278418347	+	NM_001012173.1	NM_001012173.1	3430	2.50787	0.426971	0.0956109	11	2240.45	EPC_bi	0	0	blood_expr	0	EB_bi_EPC_bi_blood_expr_0	0.486231	0.377588
chr1	279946808	280104366	-	XM_017589081.1	XM_017589081.1	5867	0.414953	0.456449	0.640331	11	15004.9	EPC_bi	0	0	0	#DIV/0!	#DIV/0!	0.493196	0.425826
chr1	279946808	280103814	-	XM_017589080.1	XM_017589080.1	5761	0.422588	0.456449	0.640331	11	15004.9	EPC_bi	0	0	0	#DIV/0!	#DIV/0!	0.493196	0.425826
chr1	279946808	280014543	-	XM_017589082.1	XM_017589082.1	5978	0.407248	0.456449	0.640331	11	15004.9	EPC_bi	0	0	0	#DIV/0!	#DIV/0!	0.493196	0.425826
chr1	279946810	280015358	-	NM_001107445.1	NM_001107445.1	6331	0.384541	0.456449	0.640331	11	15004.9	EPC_bi	0	0	0	#DIV/0!	#DIV/0!	0.493196	0.425826
chr1	280129227	280233873	-	NM_001303537.1	NM_001303537.1	3182	0.0510063	0.579205	0.340333	6	7975.02	EPC_bi	0	0	0	0	EB_bi_EPC_bi_0_0	0.715152	0.443257
chr1	280129227	280233873	-	NM_001079705.4	NM_001079705.4	3496	0.046425	0.585505	0.30165	6	7068.56	EPC_bi	0	0	0	0	EB_bi_EPC_bi_0_0	0.707788	0.463221
chr1	280423078	280457968	+	NM_013031.1	NM_013031.1	3732	11.7856	0.466565	0.85024	6	19923.7	EPC_bi	0	0	blood_expr	0	EB_bi_EPC_bi_blood_expr_0	0.282497	0.650634
chr1	280458040	280515650	-	NM_001107446.1	NM_001107446.1	7183	5.17432	0.560305	0.225066	6	5273.96	EPC_bi	0	0	blood_expr	0	EB_bi_EPC_bi_blood_expr_0	0.564827	0.555782
chr1	280633937	280640946	+	NM_001109169.1	NM_001109169.1	2948	0	0.482008	0.929504	8	21781.1	EPC_bi	0	0	0	#DIV/0!	#DIV/0!	0.460374	0.494989
chr1	280634756	280640946	+	XM_017589593.1	XM_017589593.1	1944	0	0.452517	0.494778	8	11594.1	EPC_bi	0	0	0	#DIV/0!	#DIV/0!	0.467494	0.443531
chr1	281343691	281403699	-	XM_017589085.1	XM_017589085.1	5898	2.44911	0.446148	0.710555	8	16650.4	EPC_bi	0	0	blood_expr	0	EB_bi_EPC_bi_blood_expr_0	0.64132	0.250976
chr1	281343691	281390632	-	XM_017589084.1	XM_017589084.1	5894	2.45078	0.446148	0.710555	8	16650.4	EPC_bi	0	0	blood_expr	0	EB_bi_EPC_bi_blood_expr_0	0.64132	0.250976
chr1	281347535	281376834	-	NM_001107448.2	NM_001107448.2	2115	2.83933	0.453127	0.816421	11	19131.2	EPC_bi	0	0	blood_expr	0	EB_bi_EPC_bi_blood_expr_0	0.927308	0.0579766
chr1	281814225	281878516	-	MSTRG.1659.1	MSTRG.1659.1	6338	13.905	0.468454	0.453243	11	10620.8	EPC_bi	0	0	blood_expr	0	EB_bi_EPC_bi_blood_expr_0	0.470023	0.467146
chr1	281814225	281874675	-	XM_006231678.3	XM_006231678.3	5824	15.1322	0.468454	0.453243	11	10620.8	EPC_bi	0	0	blood_expr	0	EB_bi_EPC_bi_blood_expr_0	0.470023	0.467146
chr1	281816405	281874675	-	NM_001014248.1	NM_001014248.1	3554	17.5363	0.482475	0.94067	11	22042.7	EPC_bi	0	0	blood_expr	0	EB_bi_EPC_bi_blood_expr_0	0.591885	0.391301
chr1	282134675	282140370	+	XM_006231687.3	XM_006231687.3	5695	4.95883	0.624839	0.190987	8	4475.4	EPC_bi	0	0	blood_expr	0	EB_bi_EPC_bi_blood_expr_0	0.459711	0.900052
chr1	282139808	282170017	-	NM_001047087.2	NM_001047087.2	5139	33.2247	0.531889	0.311673	11	7303.43	EPC_bi	0	0	blood_expr	0	EB_bi_EPC_bi_blood_expr_0	0.437139	0.610847
chr1	282188079	282211588	+	XM_006231682.2	XM_006231682.2	2330	17.693	0.478385	0.923878	10	21649.2	EPC_bi	0	0	blood_expr	0	EB_bi_EPC_bi_blood_expr_0	0.660348	0.296422
chr1	282188085	282211588	+	NM_001127681.1	NM_001127681.1	2344	17.5873	0.478385	0.923878	10	21649.2	EPC_bi	0	0	blood_expr	0	EB_bi_EPC_bi_blood_expr_0	0.660348	0.296422
chr1	282190916	282211588	+	XM_017589086.1	XM_017589086.1	2034	19.4699	0.477385	0.914771	10	21435.8	EPC_bi	0	0	blood_expr	0	EB_bi_EPC_bi_blood_expr_0	0.662216	0.292555
chr1	282213609	282236851	-	NM_001108527.1	NM_001108527.1	2264	3.36934	0.557678	0.561017	7	13146.3	EPC_bi	0	0	blood_expr	#DIV/0!	#DIV/0!	0.657857	0.517606
chr1	282213610	282236851	-	XM_017589461.1	XM_017589461.1	4096	1.86235	0.545717	0.579083	8	13569.6	EPC_bi	0	0	blood_expr	#DIV/0!	#DIV/0!	0.576468	0.527266
chr1	282213610	282236851	-	XM_006231684.3	XM_006231684.3	3361	2.46278	0.477805	0.910744	11	21341.5	EPC_bi	0	0	blood_expr	#DIV/0!	#DIV/0!	0.493342	0.464857
chr1	282238773	282251193	-	NM_022540.1	NM_022540.1	1417	42.0359	0.540967	0.0260722	11	610.95	EPC_bi	0	0	blood_expr	0	EB_bi_EPC_bi_blood_expr_0	0.552255	0.531561
chr2	123899	128536	.	MSTRG.6421.1	MSTRG.6421.1	4637	0.560024	0.371315	0.392801	8	9204.52	EPC_bi	0	0	0	#DIV/0!	#DIV/0!	0.693074	0.0495563
chr2	1410876	1449734	+	XM_006231701.3	XM_006231701.3	3047	35.8481	0.438997	0.5651	6	13242	EPC_bi	0	0	blood_expr	0	EB_bi_EPC_bi_blood_expr_0	0.586251	0.291743
chr2	1410876	1449734	+	XM_006231704.3	XM_006231704.3	2975	36.6611	0.438226	0.559387	6	13108.1	EPC_bi	0	0	blood_expr	0	EB_bi_EPC_bi_blood_expr_0	0.586251	0.290201
chr2	1410937	1449734	+	XM_006231700.1	XM_006231700.1	3717	29.4301	0.439046	0.569565	6	13346.6	EPC_bi	0	0	blood_expr	0	EB_bi_EPC_bi_blood_expr_0	0.589107	0.288984
chr2	1410940	1449734	+	NM_030836.1	NM_030836.1	5025	22.4154	0.419388	0.397897	6	9323.91	EPC_bi	0	0	blood_expr	0	EB_bi_EPC_bi_blood_expr_0	0.559367	0.279409
chr2	1412826	1449734	+	XM_008760601.2	XM_008760601.2	5155	21.2205	0.437095	0.558928	6	13097.4	EPC_bi	0	0	blood_expr	0	EB_bi_EPC_bi_blood_expr_0	0.590328	0.283863
chr2	1412827	1449734	+	XM_008760600.2	XM_008760600.2	5135	21.3031	0.437149	0.559353	6	13107.3	EPC_bi	0	0	blood_expr	0	EB_bi_EPC_bi_blood_expr_0	0.590406	0.283892
chr2	1412828	1449734	+	XM_008760602.2	XM_008760602.2	5062	21.5783	0.436358	0.553659	6	12973.9	EPC_bi	0	0	blood_expr	0	EB_bi_EPC_bi_blood_expr_0	0.590406	0.282311
chr2	2891264	3004815	+	XM_008760606.2	XM_008760606.2	5242	15.3571	0.417778	0.0218222	6	511.359	EPC_bi	0	0	blood_expr	0	EB_bi_EPC_bi_blood_expr_0	0.463572	0.371983
chr2	2891264	3004815	+	XM_006231719.3	XM_006231719.3	5306	15.1718	0.421234	0.0246472	6	577.559	EPC_bi	0	0	blood_expr	0	EB_bi_EPC_bi_blood_expr_0	0.46584	0.376628
chr2	2891264	3004815	+	XM_226606.9	XM_226606.9	5374	15.0101	0.421234	0.0246472	6	577.559	EPC_bi	0	0	blood_expr	0	EB_bi_EPC_bi_blood_expr_0	0.46584	0.376628
chr2	2891264	3004815	+	XM_008760607.2	XM_008760607.2	5310	15.191	0.417778	0.0218222	6	511.359	EPC_bi	0	0	blood_expr	0	EB_bi_EPC_bi_blood_expr_0	0.463572	0.371983
chr2	2891264	3006779	+	XM_006231721.3	XM_006231721.3	6465	12.1507	0.426354	0.0484804	6	1136.04	EPC_bi	0	0	blood_expr	0	EB_bi_EPC_bi_blood_expr_0	0.457519	0.395189
chr2	2891264	3037602	+	XM_008760609.2	XM_008760609.2	5144	14.7031	0.417778	0.0218222	6	511.359	EPC_bi	0	0	blood_expr	0	EB_bi_EPC_bi_blood_expr_0	0.463572	0.371983
chr2	2891390	3004815	+	XM_017591150.1	XM_017591150.1	5306	15.2024	0.421234	0.0246472	6	577.559	EPC_bi	0	0	blood_expr	0	EB_bi_EPC_bi_blood_expr_0	0.46584	0.376628
chr2	2891390	3004815	+	XM_006231720.2	XM_006231720.2	5174	15.5589	0.417778	0.0218222	6	511.359	EPC_bi	0	0	blood_expr	0	EB_bi_EPC_bi_blood_expr_0	0.463572	0.371983
chr2	2891390	3004815	+	XM_008760608.1	XM_008760608.1	5242	15.388	0.417778	0.0218222	6	511.359	EPC_bi	0	0	blood_expr	0	EB_bi_EPC_bi_blood_expr_0	0.463572	0.371983
chr2	8732906	8745445	+	XR_351240.3	XR_351240.3	4117	33.1148	0.403775	0.277499	9	6502.64	EPC_bi	0	0	blood_expr	0	EB_bi_EPC_bi_blood_expr_0	0.251959	0.525227
chr2	8733166	8745445	+	NM_001007797.1	NM_001007797.1	3819	35.4438	0.403775	0.277499	9	6502.64	EPC_bi	0	0	blood_expr	0	EB_bi_EPC_bi_blood_expr_0	0.251959	0.525227
chr2	8735216	8745445	+	XM_017590815.1	XM_017590815.1	4330	29.9865	0.403775	0.277499	9	6502.64	EPC_bi	0	0	blood_expr	0	EB_bi_EPC_bi_blood_expr_0	0.251959	0.525227
chr2	9537641	9578551	-	XM_006231729.3	XM_006231729.3	3565	2.32185	0.456052	0.590536	6	13838	EPC_bi	0	0	blood_expr	0	EB_bi_EPC_bi_blood_expr_0	0.500521	0.411582
chr2	9537643	9578551	-	NM_001109468.1	NM_001109468.1	3571	2.31795	0.456052	0.590536	6	13838	EPC_bi	0	0	blood_expr	0	EB_bi_EPC_bi_blood_expr_0	0.500521	0.411582
chr2	12252521	12550368	+	XM_008760644.1	XM_008760644.1	2636	1.47771	0.473685	0.784054	6	18372.7	EPC_bi	0	0	blood_expr	0	EB_bi_EPC_bi_blood_expr_0	0.488828	0.458542
chr2	13617020	13696531	-	NM_013135.1	NM_013135.1	3117	8.4874	0.518635	0.120582	11	2825.6	EPC_bi	0	0	blood_expr	0	EB_bi_EPC_bi_blood_expr_0	0.511601	0.524497
chr2	18345140	18346852	.	MSTRG.6449.1	MSTRG.6449.1	1712	3.31809	0.683661	0.280823	7	6580.52	EPC_pat_imprint	0	0	blood_expr	0	EB_bi_EPC_pat_imprint_blood_expr_0	0.0478433	0.937988
chr2	18674495	18927340	-	XM_006231751.2	XM_006231751.2	4325	1.31343	0.466501	0.531647	11	12458.1	EPC_bi	0	0	blood_expr	0	EB_bi_EPC_bi_blood_expr_0	0.408252	0.515042
chr2	18674495	18927463	-	XM_008760636.1	XM_008760636.1	4292	1.32352	0.467417	0.552416	11	12944.8	EPC_bi	0	0	blood_expr	0	EB_bi_EPC_bi_blood_expr_0	0.416324	0.509995
chr2	18674495	18927340	-	XM_008760637.2	XM_008760637.2	4358	1.30348	0.466592	0.533691	11	12506	EPC_bi	0	0	blood_expr	0	EB_bi_EPC_bi_blood_expr_0	0.412171	0.511942
chr2	18677217	18927463	-	NM_001006999.1	NM_001006999.1	1537	2.85111	0.460445	0.468377	11	10975.5	EPC_bi	0	0	blood_expr	0	EB_bi_EPC_bi_blood_expr_0	0.407757	0.504352
chr2	18927543	18949041	+	MSTRG.6451.1	MSTRG.6451.1	15610	3.64945	0.467332	0.783166	11	18351.9	EPC_bi	0	0	blood_expr	0	EB_bi_EPC_bi_blood_expr_0	0.662557	0.304644
chr2	18927543	18949041	+	XM_002728992.5	XM_002728992.5	5791	9.72523	0.465382	0.770697	11	18059.7	EPC_bi	0	0	blood_expr	0	EB_bi_EPC_bi_blood_expr_0	0.669739	0.295085
chr2	19781386	19808937	-	NM_001191843.1	NM_001191843.1	1153	66.7226	0.602798	0.239592	7	5614.36	EPC_bi	0	0	blood_expr	#DIV/0!	#DIV/0!	0.499355	0.680381
chr2	19823233	19824804	+	NM_078617.3	NM_078617.3	510	42.3258	0.481966	0.888858	11	20828.6	EPC_bi	0	0	blood_expr	0	EB_bi_EPC_bi_blood_expr_0	0.579537	0.400657
chr2	20909763	20919848	-	XM_006231841.2	XM_006231841.2	1628	14.1566	0.526185	0.0592411	11	1388.2	EPC_bi	0	0	blood_expr	0	EB_bi_EPC_bi_blood_expr_0	0.545498	0.510091
chr2	20909763	20919718	-	XM_017590820.1	XM_017590820.1	2390	9.57514	0.524812	0.107069	11	2508.95	EPC_bi	0	0	blood_expr	0	EB_bi_EPC_bi_blood_expr_0	0.546288	0.506914
chr2	20909836	20918516	-	NM_001013156.1	NM_001013156.1	1447	15.2544	0.526792	0.0615806	11	1443.02	EPC_bi	0	0	blood_expr	0	EB_bi_EPC_bi_blood_expr_0	0.547293	0.509708
chr2	20912015	20919848	-	XR_351326.1	XR_351326.1	1833	7.52628	0.555794	0.0363067	6	850.775	EPC_bi	0	0	blood_expr	0	EB_bi_EPC_bi_blood_expr_0	0.591397	0.520191
chr2	21790047	21931791	-	XM_006231768.2	XM_006231768.2	3901	4.28534	0.473452	0.542253	10	12706.6	EPC_bi	0	0	blood_expr	0	EB_bi_EPC_bi_blood_expr_0	0.448581	0.490033
chr2	21790047	21931791	-	NM_001191957.1	NM_001191957.1	3904	4.28204	0.47349	0.543019	10	12724.6	EPC_bi	0	0	blood_expr	0	EB_bi_EPC_bi_blood_expr_0	0.448676	0.490033
chr2	21790047	21931411	-	XM_006231769.2	XM_006231769.2	3708	4.07068	0.474636	0.664191	10	15564	EPC_bi	0	0	blood_expr	0	EB_bi_EPC_bi_blood_expr_0	0.512207	0.449588
chr2	21790051	21931791	-	MSTRG.6454.4	MSTRG.6454.4	3900	4.28644	0.47349	0.543019	10	12724.6	EPC_bi	0	0	blood_expr	0	EB_bi_EPC_bi_blood_expr_0	0.448676	0.490033
chr2	22060878	22105822	-	XM_006231783.3	XM_006231783.3	6967	2.51595	0.494694	0.787045	11	18442.8	EPC_bi	0	0	blood_expr	0	EB_bi_EPC_bi_blood_expr_0	0.509859	0.482057
chr2	22060878	22105822	-	XM_006231785.3	XM_006231785.3	7026	2.49482	0.493907	0.805149	11	18867.1	EPC_bi	0	0	blood_expr	0	EB_bi_EPC_bi_blood_expr_0	0.508128	0.482056
chr2	22060878	22105734	-	XM_006231784.2	XM_006231784.2	7061	2.48245	0.495017	0.777282	11	18214.1	EPC_bi	0	0	blood_expr	0	EB_bi_EPC_bi_blood_expr_0	0.508128	0.484091
chr2	22062484	22105734	-	NM_001191958.1	NM_001191958.1	5396	1.98516	0.506954	0.57381	11	13446.1	EPC_bi	0	0	blood_expr	0	EB_bi_EPC_bi_blood_expr_0	0.517331	0.498306
chr2	22427452	22440813	+	XM_006231788.3	XM_006231788.3	6591	3.42285	0.598272	0.00395688	11	92.7216	EPC_bi	0	0	blood_expr	0	EB_bi_EPC_bi_blood_expr_0	0.543015	0.64432
chr2	22427452	22440813	+	XR_351276.3	XR_351276.3	6779	3.32792	0.598916	0.00365283	11	85.5968	EPC_bi	0	0	blood_expr	0	EB_bi_EPC_bi_blood_expr_0	0.544479	0.644281
chr2	22427452	22440813	+	XM_003749167.4	XM_003749167.4	6677	3.37876	0.598621	0.00382009	11	89.5162	EPC_bi	0	0	blood_expr	0	EB_bi_EPC_bi_blood_expr_0	0.543828	0.644281
chr2	22746289	22798252	-	MSTRG.6459.1	MSTRG.6459.1	3424	11.1867	0.451803	0.567925	11	13308.2	EPC_bi	0	0	blood_expr	0	EB_bi_EPC_bi_blood_expr_0	0.579908	0.345049
chr2	22746289	22798252	-	XM_006231778.2	XM_006231778.2	3129	12.1895	0.462157	0.747461	11	17515.3	EPC_bi	0	0	blood_expr	0	EB_bi_EPC_bi_blood_expr_0	0.625749	0.325831
chr2	22746289	22798252	-	XM_008760639.1	XM_008760639.1	3205	11.9005	0.460496	0.734371	11	17208.5	EPC_bi	0	0	blood_expr	0	EB_bi_EPC_bi_blood_expr_0	0.61304	0.333376
chr2	22747544	22798252	-	NM_001008372.1	NM_001008372.1	1886	15.2319	0.469065	0.764917	6	17924.3	EPC_bi	0	0	blood_expr	0	EB_bi_EPC_bi_blood_expr_0	0.586231	0.3519
chr2	22909549	23012303	+	XM_006231775.3	XM_006231775.3	4766	0.0681083	0.591267	0.0374283	11	877.058	EPC_bi	0	0	0	0	EB_bi_EPC_bi_0_0	0.552756	0.62336
chr2	22910136	23012303	+	NM_031707.1	NM_031707.1	4215	0.0770116	0.590939	0.100949	10	2365.54	EPC_bi	0	0	0	0	EB_bi_EPC_bi_0_0	0.611979	0.576912
chr2	22945700	23012303	+	XM_008760635.2	XM_008760635.2	4787	0.0678095	0.589059	0.0906803	10	2124.91	EPC_bi	0	0	0	0	EB_bi_EPC_bi_0_0	0.530014	0.628423
chr2	23026505	23097702	-	XM_017591172.1	XM_017591172.1	15003	1.46043	0.49114	0.914377	10	21426.6	EPC_bi	0	0	blood_expr	0	EB_bi_EPC_bi_blood_expr_0	0.421171	0.537786
chr2	23858020	23941177	-	NM_001100636.1	NM_001100636.1	3569	7.73083	0.420119	0.234708	10	5499.91	EPC_bi	0	0	blood_expr	0	EB_bi_EPC_bi_blood_expr_0	0.550819	0.289418
chr2	23858032	23941177	-	MSTRG.6463.2	MSTRG.6463.2	3557	7.75691	0.420255	0.235423	10	5516.67	EPC_bi	0	0	blood_expr	0	EB_bi_EPC_bi_blood_expr_0	0.551024	0.289487
chr2	23925405	23926368	.	MSTRG.6464.1	MSTRG.6464.1	963	13.9886	0.5	0.953696	6	22347.9	EPC_bi	0	0	blood_expr	0	EB_bi_EPC_bi_blood_expr_0	1	0
chr2	24022814	24227522	+	XR_001836452.1	XR_001836452.1	7991	19.5997	0.341316	0.00448052	9	104.992	EPC_bi	0	0	blood_expr	0	EB_bi_EPC_bi_blood_expr_0	0.383647	0.288402
chr2	24022814	24227522	+	XM_006231814.3	XM_006231814.3	7954	19.6909	0.341458	0.00454711	9	106.553	EPC_bi	0	0	blood_expr	0	EB_bi_EPC_bi_blood_expr_0	0.383903	0.288402
chr2	24024833	24227522	+	NM_001107646.1	NM_001107646.1	5720	26.9274	0.342631	0.002899	9	67.9323	EPC_bi	0	0	blood_expr	0	EB_bi_EPC_bi_blood_expr_0	0.383643	0.291366
chr2	24668107	24717280	+	XM_006231815.3	XM_006231815.3	3107	14.1041	0.498393	0.874045	11	20481.5	EPC_bi	0	0	blood_expr	0	EB_bi_EPC_bi_blood_expr_0	0.619454	0.397509
chr2	24668115	24717267	+	NM_001108541.1	NM_001108541.1	2825	14.7077	0.436769	0.469092	8	10992.2	EPC_bi	0	0	blood_expr	0	EB_bi_EPC_bi_blood_expr_0	0.473247	0.414882
chr2	25068803	25095429	-	XM_017591362.1	XM_017591362.1	3185	20.3323	0.480456	0.854985	11	20034.9	EPC_bi	0	0	blood_expr	0	EB_bi_EPC_bi_blood_expr_0	0.56541	0.409661
chr2	25068861	25084250	-	MSTRG.6468.2	MSTRG.6468.2	1992	26.6429	0.490896	0.856309	11	20065.9	EPC_bi	0	0	blood_expr	0	EB_bi_EPC_bi_blood_expr_0	0.490922	0.490874
chr2	26118759	26135418	-	NM_012950.2	NM_012950.2	3507	3.93375	0.550168	0.139094	11	3259.39	EPC_bi	0	0	blood_expr	0	EB_bi_EPC_bi_blood_expr_0	0.541504	0.557388
chr2	27000302	27030646	+	XM_008760664.2	XM_008760664.2	3887	6.138	0.562059	0.207326	10	4858.28	EPC_bi	0	0	blood_expr	0	EB_bi_EPC_bi_blood_expr_0	0.464541	0.659577
chr2	27000316	27030646	+	MSTRG.6473.2	MSTRG.6473.2	4156	5.85787	0.565642	0.189426	10	4438.82	EPC_bi	0	0	blood_expr	0	EB_bi_EPC_bi_blood_expr_0	0.467003	0.664282
chr2	27000326	27030646	+	NM_001025647.1	NM_001025647.1	4146	5.872	0.564773	0.19374	10	4539.92	EPC_bi	0	0	blood_expr	0	EB_bi_EPC_bi_blood_expr_0	0.467003	0.662543
chr2	27002186	27030646	+	XM_008760665.2	XM_008760665.2	3846	6.28783	0.562585	0.195568	10	4582.75	EPC_bi	0	0	blood_expr	0	EB_bi_EPC_bi_blood_expr_0	0.457894	0.667276
chr2	27003704	27030646	+	XM_006231821.2	XM_006231821.2	3842	6.25213	0.53295	0.501321	7	11747.5	EPC_bi	0	0	blood_expr	0	EB_bi_EPC_bi_blood_expr_0	0.476281	0.608509
chr2	27030294	27297045	-	XM_008760686.2	XM_008760686.2	2853	1.47909	0.44877	0.695493	8	16297.5	EPC_bi	0	0	blood_expr	#DIV/0!	#DIV/0!	0.529378	0.400406
chr2	27305510	27364906	-	MSTRG.6476.1	MSTRG.6476.1	3990	4.31178	0.473615	0.676326	11	15848.4	EPC_bi	0	0	blood_expr	0	EB_bi_EPC_bi_blood_expr_0	0.401748	0.533504
chr2	27305717	27364906	-	NM_138516.1	NM_138516.1	3784	3.94603	0.463407	0.439971	11	10309.8	EPC_bi	0	0	blood_expr	0	EB_bi_EPC_bi_blood_expr_0	0.400676	0.515683
chr2	27365144	27469797	+	XM_006231827.3	XM_006231827.3	5279	19.7382	0.457991	0.287574	11	6738.72	EPC_bi	0	0	blood_expr	0	EB_bi_EPC_bi_blood_expr_0	0.433057	0.478769
chr2	27365147	27469797	+	NM_001108935.1	NM_001108935.1	5354	19.4617	0.457991	0.287574	11	6738.72	EPC_bi	0	0	blood_expr	0	EB_bi_EPC_bi_blood_expr_0	0.433057	0.478769
chr2	27480223	27500616	-	XM_006231826.3	XM_006231826.3	4713	12.1907	0.489337	0.908257	11	21283.2	EPC_bi	0	0	blood_expr	0	EB_bi_EPC_bi_blood_expr_0	0.533123	0.452848
chr2	27480225	27500654	-	NM_013134.2	NM_013134.2	4305	13.3084	0.490224	0.888044	11	20809.5	EPC_bi	0	0	blood_expr	0	EB_bi_EPC_bi_blood_expr_0	0.540751	0.448118
chr2	27882766	27941069	+	MSTRG.6479.1	MSTRG.6479.1	5763	0.253465	0.546285	0.500462	10	11727.3	EPC_bi	0	0	0	0	EB_bi_EPC_bi_0_0	0.53913	0.553439
chr2	27884747	27941069	+	XM_006231831.3	XM_006231831.3	4644	0.314539	0.518333	0.735202	9	17228	EPC_bi	0	0	0	0	EB_bi_EPC_bi_0_0	0.474451	0.553439
chr2	27898885	27941069	+	XM_006231832.3	XM_006231832.3	5730	0.254925	0.549204	0.373743	9	8757.93	EPC_bi	0	0	0	0	EB_bi_EPC_bi_0_0	0.522223	0.570789
chr2	27949194	27984045	+	XM_017590700.1	XM_017590700.1	3077	4.32524	0.476789	0.7175	11	16813.2	EPC_bi	0	0	blood_expr	0	EB_bi_EPC_bi_blood_expr_0	0.530677	0.431883
chr2	27949194	27984045	+	XR_351303.3	XR_351303.3	3663	3.85484	0.472139	0.561253	11	13151.8	EPC_bi	0	0	blood_expr	0	EB_bi_EPC_bi_blood_expr_0	0.518808	0.433247
chr2	27949207	27984045	+	NM_001100665.1	NM_001100665.1	3205	4.30442	0.473345	0.60548	11	14188.2	EPC_bi	0	0	blood_expr	0	EB_bi_EPC_bi_blood_expr_0	0.52153	0.43319
chr2	27949215	27984045	+	XM_006231830.3	XM_006231830.3	3357	4.15787	0.473323	0.605009	11	14177.2	EPC_bi	0	0	blood_expr	0	EB_bi_EPC_bi_blood_expr_0	0.52153	0.433151
chr2	27983924	28003318	-	NM_001011946.1	NM_001011946.1	1832	36.2344	0.416681	0.191688	11	4491.83	EPC_bi	0	0	blood_expr	0	EB_bi_EPC_bi_blood_expr_0	0.40412	0.427148
chr2	28049216	28061023	+	NM_001003401.1	NM_001003401.1	4503	0.432517	0.5057	0.621385	11	14560.9	EPC_bi	0	0	0	0	EB_bi_EPC_bi_0_0	0.398849	0.594742
chr2	28351924	28370315	-	XM_008760673.2	XM_008760673.2	4772	4.99966	0.508548	0.228408	11	5352.28	EPC_bi	0	0	blood_expr	0	EB_bi_EPC_bi_blood_expr_0	0.538822	0.48332
chr2	28351924	28370315	-	XM_006231836.3	XM_006231836.3	4968	4.80241	0.506741	0.322915	11	7566.86	EPC_bi	0	0	blood_expr	0	EB_bi_EPC_bi_blood_expr_0	0.55183	0.469166
chr2	28351924	28370315	-	XM_008760671.2	XM_008760671.2	7163	3.33078	0.505519	0.379691	11	8897.29	EPC_bi	0	0	blood_expr	0	EB_bi_EPC_bi_blood_expr_0	0.554721	0.464517
chr2	28351924	28370315	-	XM_008760672.2	XM_008760672.2	7015	3.40105	0.50795	0.302109	11	7079.33	EPC_bi	0	0	blood_expr	0	EB_bi_EPC_bi_blood_expr_0	0.553525	0.46997
chr2	28353844	28370315	-	NM_001107647.2	NM_001107647.2	2691	3.07596	0.516832	0.165916	11	3887.91	EPC_bi	0	0	blood_expr	0	EB_bi_EPC_bi_blood_expr_0	0.527235	0.508163
chr2	28417315	28424436	-	XM_006231835.3	XM_006231835.3	1114	20.9798	0.491628	0.861132	11	20178.9	EPC_bi	0	0	blood_expr	0	EB_bi_EPC_bi_blood_expr_0	0.577795	0.419822
chr2	28417315	28424436	-	NM_001008309.1	NM_001008309.1	872	24.5686	0.491602	0.861788	11	20194.3	EPC_bi	0	0	blood_expr	0	EB_bi_EPC_bi_blood_expr_0	0.577739	0.419822
chr2	28926120	29029271	-	MSTRG.6488.1	MSTRG.6488.1	4848	13.8265	0.422799	0.347215	6	8136.3	EPC_bi	0	0	blood_expr	0	EB_bi_EPC_bi_blood_expr_0	0.300842	0.544755
chr2	28927917	29029271	-	NM_001191632.1	NM_001191632.1	3051	9.84132	0.419422	0.337523	6	7909.17	EPC_bi	0	0	blood_expr	0	EB_bi_EPC_bi_blood_expr_0	0.336671	0.502172
chr2	29056218	29121820	-	XM_008760668.2	XM_008760668.2	8873	12.9871	0.486745	0.984727	11	23075.1	EPC_bi	0	0	blood_expr	0	EB_bi_EPC_bi_blood_expr_0	0.45141	0.516191
chr2	29056218	29121104	-	NM_001100692.1	NM_001100692.1	8281	13.8763	0.486745	0.984727	11	23075.1	EPC_bi	0	0	blood_expr	0	EB_bi_EPC_bi_blood_expr_0	0.45141	0.516191
chr2	29056218	29121820	-	XM_006231839.3	XM_006231839.3	8861	13.0047	0.486745	0.984727	11	23075.1	EPC_bi	0	0	blood_expr	0	EB_bi_EPC_bi_blood_expr_0	0.45141	0.516191
chr2	29056218	29126882	-	XM_006231840.3	XM_006231840.3	8594	13.3709	0.486745	0.984727	11	23075.1	EPC_bi	0	0	blood_expr	0	EB_bi_EPC_bi_blood_expr_0	0.45141	0.516191
chr2	30612745	30633894	-	XM_008760679.2	XM_008760679.2	2048	0.158498	0.454545	0.844045	11	19778.5	EPC_bi	0	0	0	0	EB_bi_EPC_bi_0_0	1	0
chr2	30612745	30634308	-	XM_008760680.2	XM_008760680.2	2141	0.151613	0.454545	0.844045	11	19778.5	EPC_bi	0	0	0	0	EB_bi_EPC_bi_0_0	1	0
chr2	30612745	30633783	-	XM_008760681.1	XM_008760681.1	2110	0.153841	0.454545	0.844045	11	19778.5	EPC_bi	0	0	0	0	EB_bi_EPC_bi_0_0	1	0
chr2	30612746	30634308	-	NM_001108936.1	NM_001108936.1	2137	0.151897	0.454545	0.844045	11	19778.5	EPC_bi	0	0	0	0	EB_bi_EPC_bi_0_0	1	0
chr2	30634352	30664618	-	XM_006231848.3	XM_006231848.3	2750	11.0365	0.457968	0.859764	11	20146.9	EPC_bi	0	0	blood_expr	0	EB_bi_EPC_bi_blood_expr_0	1	0.00627458
chr2	30634352	30664163	-	NM_001024778.1	NM_001024778.1	2764	9.98239	0.457922	0.859551	11	20141.9	EPC_bi	0	0	blood_expr	0	EB_bi_EPC_bi_blood_expr_0	1	0.00619012
chr2	30664406	30676464	+	NM_001012463.3	NM_001012463.3	979	18.402	0.471539	0.925033	11	21676.3	EPC_bi	0	0	blood_expr	0	EB_bi_EPC_bi_blood_expr_0	1	0.0311541
chr2	30664406	30668414	+	NM_184048.2	NM_184048.2	1200	55.4532	0.459992	0.866431	11	20303.1	EPC_bi	0	0	blood_expr	0	EB_bi_EPC_bi_blood_expr_0	0.987176	0.0206718
chr2	30664661	30668414	+	NM_001037310.1	NM_001037310.1	1679	38.8597	0.455156	0.844711	11	19794.1	EPC_bi	0	0	blood_expr	0	EB_bi_EPC_bi_blood_expr_0	0.992153	0.0076592
chr2	30664661	30668414	+	MSTRG.6501.3	MSTRG.6501.3	1235	52.436	0.458226	0.857903	11	20103.2	EPC_bi	0	0	blood_expr	0	EB_bi_EPC_bi_blood_expr_0	0.986944	0.0176282
chr2	30679527	30726617	+	MSTRG.6502.1	MSTRG.6502.1	2745	4.31623	0.452888	0.832868	11	19516.6	EPC_bi	0	0	blood_expr	0	EB_bi_EPC_bi_blood_expr_0	0.987291	0.0075521
chr2	30685844	30726617	+	NM_001134761.1	NM_001134761.1	2346	4.77359	0.454049	0.837166	11	19617.3	EPC_bi	0	0	blood_expr	0	EB_bi_EPC_bi_blood_expr_0	0.983148	0.0131341
chr2	30710641	30735522	-	XM_017591178.1	XM_017591178.1	1376	22.175	0.457685	0.856258	11	20064.7	EPC_bi	0	0	blood_expr	0	EB_bi_EPC_bi_blood_expr_0	0.991558	0.0127904
chr2	30710720	30725920	-	MSTRG.6503.2	MSTRG.6503.2	4031	5.79794	0.457399	0.854859	11	20031.9	EPC_bi	0	0	blood_expr	0	EB_bi_EPC_bi_blood_expr_0	0.991346	0.0124424
chr2	30740619	30750916	-	XM_006231846.3	XM_006231846.3	1059	12.414	0.5	0.953696	6	22347.9	EPC_bi	0	0	blood_expr	0	EB_bi_EPC_bi_blood_expr_0	1	0
chr2	30740619	30748402	-	NM_001191605.3	NM_001191605.3	920	15.1717	0.5	0.953696	6	22347.9	EPC_bi	0	0	blood_expr	0	EB_bi_EPC_bi_blood_expr_0	1	0
chr2	30760432	30791106	-	MSTRG.6505.1	MSTRG.6505.1	12698	1.0481	0.454022	0.804852	11	18860.1	EPC_bi	0	0	blood_expr	0	EB_bi_EPC_bi_blood_expr_0	0.893557	0.0877419
chr2	30766636	30782132	-	XM_008760701.1	XM_008760701.1	3221	0.75583	0.461248	0.874211	11	20485.4	EPC_bi	0	0	0	0	EB_bi_EPC_bi_0_0	0.996206	0.0154487
chr2	30766636	30777580	-	XM_008760702.2	XM_008760702.2	1301	1.62177	0.462165	0.878553	11	20587.1	EPC_bi	0	0	blood_expr	0	EB_bi_EPC_bi_blood_expr_0	0.996202	0.0171341
chr2	30782132	30791106	-	NM_171991.3	NM_171991.3	3273	3.12405	0.452108	0.786272	11	18424.7	EPC_bi	0	0	blood_expr	0	EB_bi_EPC_bi_blood_expr_0	0.875244	0.0994942
chr2	30815682	30845796	-	NM_001106404.1	NM_001106404.1	3049	12.7755	0.45754	0.855781	11	20053.5	EPC_bi	0	0	blood_expr	0	EB_bi_EPC_bi_blood_expr_0	0.992248	0.0119499
chr2	31742325	31826882	-	XM_017590649.1	XM_017590649.1	6825	13.5549	0.471571	0.887794	11	20803.7	EPC_bi	0	0	blood_expr	0	EB_bi_EPC_bi_blood_expr_0	0.755757	0.234749
chr2	31742325	31754521	-	XM_006231868.3	XM_006231868.3	6397	13.523	0.469135	0.868166	11	20343.7	EPC_bi	0	0	blood_expr	0	EB_bi_EPC_bi_blood_expr_0	0.745824	0.238561
chr2	31742325	31758165	-	XM_008760659.2	XM_008760659.2	7846	11.0463	0.475479	0.918117	11	21514.2	EPC_bi	0	0	blood_expr	0	EB_bi_EPC_bi_blood_expr_0	0.776036	0.225014
chr2	33802930	33841594	-	MSTRG.6509.1	MSTRG.6509.1	14066	2.9885	0.458288	0.843307	11	19761.2	EPC_bi	0	0	blood_expr	0	EB_bi_EPC_bi_blood_expr_0	0.934098	0.0617794
chr2	33806034	33834250	-	XM_006231894.3	XM_006231894.3	10498	3.94237	0.457745	0.839489	11	19671.7	EPC_bi	0	0	blood_expr	0	EB_bi_EPC_bi_blood_expr_0	0.931171	0.0632226
chr2	33806034	33841594	-	XM_006231892.3	XM_006231892.3	5972	6.93017	0.455731	0.845847	11	19820.7	EPC_bi	0	0	blood_expr	0	EB_bi_EPC_bi_blood_expr_0	0.986991	0.0130148
chr2	33810004	33828974	-	NM_020092.1	NM_020092.1	1538	9.91963	0.454295	0.842097	11	19732.9	EPC_bi	0	0	blood_expr	0	EB_bi_EPC_bi_blood_expr_0	0.997147	0.00191855
chr2	33879377	33918624	-	MSTRG.6510.1	MSTRG.6510.1	7073	11.8864	0.479368	0.938177	11	21984.3	EPC_bi	0	0	blood_expr	0	EB_bi_EPC_bi_blood_expr_0	0.777682	0.230774
chr2	33880859	33935360	-	XM_017591179.1	XM_017591179.1	5900	13.2868	0.479368	0.938177	11	21984.3	EPC_bi	0	0	blood_expr	0	EB_bi_EPC_bi_blood_expr_0	0.777682	0.230774
chr2	33880859	33935360	-	XM_017591180.1	XM_017591180.1	5873	13.3478	0.479368	0.938177	11	21984.3	EPC_bi	0	0	blood_expr	0	EB_bi_EPC_bi_blood_expr_0	0.777682	0.230774
chr2	33880859	33983278	-	MSTRG.6510.3	MSTRG.6510.3	7289	11.2892	0.478796	0.933313	11	21870.3	EPC_bi	0	0	blood_expr	0	EB_bi_EPC_bi_blood_expr_0	0.777965	0.229489
chr2	33880859	33935360	-	XM_017591181.1	XM_017591181.1	5783	13.4152	0.479708	0.941137	11	22053.7	EPC_bi	0	0	blood_expr	0	EB_bi_EPC_bi_blood_expr_0	0.777938	0.231183
chr2	33880859	33935360	-	XM_017591182.1	XM_017591182.1	5756	13.6192	0.479368	0.938177	11	21984.3	EPC_bi	0	0	blood_expr	0	EB_bi_EPC_bi_blood_expr_0	0.777682	0.230774
chr2	33880859	33935360	-	XM_017591183.1	XM_017591183.1	5693	13.3992	0.479619	0.94068	11	22043	EPC_bi	0	0	blood_expr	0	EB_bi_EPC_bi_blood_expr_0	0.779593	0.229641
chr2	33880859	33935360	-	XM_017591184.1	XM_017591184.1	5639	13.7578	0.479708	0.941137	11	22053.7	EPC_bi	0	0	blood_expr	0	EB_bi_EPC_bi_blood_expr_0	0.777938	0.231183
chr2	33880859	33952806	-	XM_017591185.1	XM_017591185.1	6293	12.8181	0.479368	0.938177	11	21984.3	EPC_bi	0	0	blood_expr	0	EB_bi_EPC_bi_blood_expr_0	0.777682	0.230774
chr2	34086969	34185835	-	XM_006231881.2	XM_006231881.2	4284	19.1322	0.465606	0.86999	11	20386.5	EPC_bi	0	0	blood_expr	0	EB_bi_EPC_bi_blood_expr_0	0.810883	0.177876
chr2	34086969	34151392	-	XM_017590591.1	XM_017590591.1	4072	19.6102	0.494756	0.970382	6	22739	EPC_bi	0	0	blood_expr	0	EB_bi_EPC_bi_blood_expr_0	0.975701	0.0138119
chr2	34088341	34185835	-	NM_053970.2	NM_053970.2	2833	22.9732	0.468788	0.89204	11	20903.2	EPC_bi	0	0	blood_expr	0	EB_bi_EPC_bi_blood_expr_0	0.821072	0.175217
chr2	34097164	34185835	-	XM_006231880.3	XM_006231880.3	3251	16.8243	0.470765	0.904739	11	21200.8	EPC_bi	0	0	blood_expr	0	EB_bi_EPC_bi_blood_expr_0	0.825462	0.175183
chr2	34223395	34254995	-	XM_006231884.3	XM_006231884.3	1725	25.9683	0.436068	0.809406	7	18966.8	EPC_bi	0	0	blood_expr	0	EB_bi_EPC_bi_blood_expr_0	1	0.0131188
chr2	34223395	34254995	-	XM_006231886.3	XM_006231886.3	1707	26.2421	0.436068	0.809406	7	18966.8	EPC_bi	0	0	blood_expr	0	EB_bi_EPC_bi_blood_expr_0	1	0.0131188
chr2	34223395	34254995	-	XM_006231885.3	XM_006231885.3	1710	26.1961	0.436155	0.809701	7	18973.7	EPC_bi	0	0	blood_expr	0	EB_bi_EPC_bi_blood_expr_0	1	0.0132718
chr2	34223397	34254995	-	NM_001013908.2	NM_001013908.2	1726	25.9533	0.436155	0.809701	7	18973.7	EPC_bi	0	0	blood_expr	0	EB_bi_EPC_bi_blood_expr_0	1	0.0132718
chr2	34255299	34288140	+	XM_008760684.2	XM_008760684.2	3281	3.95738	0.48394	0.969709	11	22723.2	EPC_bi	0	0	blood_expr	0	EB_bi_EPC_bi_blood_expr_0	0.594077	0.39216
chr2	34255300	34288140	+	XM_008760683.2	XM_008760683.2	3379	3.8426	0.475536	0.881783	11	20662.8	EPC_bi	0	0	blood_expr	0	EB_bi_EPC_bi_blood_expr_0	0.638342	0.339864
chr2	34255304	34288140	+	NM_001100637.1	NM_001100637.1	3294	3.94176	0.475536	0.881783	11	20662.8	EPC_bi	0	0	blood_expr	0	EB_bi_EPC_bi_blood_expr_0	0.638342	0.339864
chr2	34288852	34313094	-	XM_008760666.2	XM_008760666.2	3833	7.19837	0.463372	0.852614	10	19979.3	EPC_bi	0	0	blood_expr	0	EB_bi_EPC_bi_blood_expr_0	0.790773	0.245105
chr2	34288852	34309556	-	XM_017590704.1	XM_017590704.1	3292	7.88831	0.37848	0.570556	7	13369.8	EPC_bi	0	0	blood_expr	0	EB_bi_EPC_bi_blood_expr_0	0.88312	0
chr2	34288852	34313094	-	XM_006231887.3	XM_006231887.3	3891	7.13278	0.463372	0.852614	10	19979.3	EPC_bi	0	0	blood_expr	0	EB_bi_EPC_bi_blood_expr_0	0.790773	0.245105
chr2	34312765	34335776	+	NM_001106407.1	NM_001106407.1	1641	2.96713	0.47474	0.930572	11	21806.1	EPC_bi	0	0	blood_expr	0	EB_bi_EPC_bi_blood_expr_0	0.905058	0.116141
chr2	34313071	34373945	+	XM_008760667.2	XM_008760667.2	834	4.86517	0.454545	0.844045	11	19778.5	EPC_bi	0	0	blood_expr	0	EB_bi_EPC_bi_blood_expr_0	1	0
chr2	34313071	34338342	+	XM_006231888.2	XM_006231888.2	1015	5.59662	0.454545	0.844045	11	19778.5	EPC_bi	0	0	blood_expr	0	EB_bi_EPC_bi_blood_expr_0	1	0
chr2	34313071	34338342	+	XM_006231890.3	XM_006231890.3	1012	5.61321	0.454545	0.844045	11	19778.5	EPC_bi	0	0	blood_expr	0	EB_bi_EPC_bi_blood_expr_0	1	0
chr2	34313169	34338342	+	XM_006231889.3	XM_006231889.3	1203	4.722	0.454545	0.844045	11	19778.5	EPC_bi	0	0	blood_expr	0	EB_bi_EPC_bi_blood_expr_0	1	0
chr2	34716419	34923060	-	XM_017590950.1	XM_017590950.1	5086	7.24391	0.465918	0.894953	11	20971.4	EPC_bi	0	0	blood_expr	0	EB_bi_EPC_bi_blood_expr_0	0.987069	0.0316267
chr2	34719339	34923060	-	NM_001013199.1	NM_001013199.1	2157	16.7795	0.460601	0.87011	11	20389.3	EPC_bi	0	0	blood_expr	0	EB_bi_EPC_bi_blood_expr_0	0.991181	0.0184514
chr2	37952981	38120460	-	XM_017591366.1	XM_017591366.1	4165	1.87047	0.466449	0.898072	11	21044.5	EPC_bi	0	0	blood_expr	0	EB_bi_EPC_bi_blood_expr_0	0.990063	0.0301032
chr2	38145506	38208765	-	NM_053376.1	NM_053376.1	4254	27.3174	0.431827	0.795237	7	18634.8	EPC_bi	0	0	blood_expr	0	EB_bi_EPC_bi_blood_expr_0	1	0.0056975
chr2	39322144	39434535	-	XM_342191.5	XM_342191.5	635	5.36747	0.541806	0.345215	11	8089.43	EPC_bi	0	0	blood_expr	0	EB_bi_EPC_bi_blood_expr_0	0.433279	0.632245
chr2	39434616	39473392	+	XM_017590821.1	XM_017590821.1	3981	6.6046	0.482763	0.926548	11	21711.8	EPC_bi	0	0	blood_expr	0	EB_bi_EPC_bi_blood_expr_0	0.48572	0.4803
chr2	39434617	39473392	+	XR_001836453.1	XR_001836453.1	3814	6.80868	0.476414	0.804856	11	18860.2	EPC_bi	0	0	blood_expr	0	EB_bi_EPC_bi_blood_expr_0	0.486994	0.467598
chr2	39434617	39462172	+	XM_017590822.1	XM_017590822.1	1086	4.63293	0.504127	0.777486	7	18218.8	EPC_bi	0	0	blood_expr	0	EB_bi_EPC_bi_blood_expr_0	0.387702	0.550697
chr2	39434633	39473392	+	NM_001107650.2	NM_001107650.2	3896	6.7487	0.482084	0.912448	11	21381.4	EPC_bi	0	0	blood_expr	0	EB_bi_EPC_bi_blood_expr_0	0.486571	0.478345
chr2	39434633	39473392	+	NR_073140.1	NR_073140.1	3696	7.02606	0.476414	0.804856	11	18860.2	EPC_bi	0	0	blood_expr	0	EB_bi_EPC_bi_blood_expr_0	0.486994	0.467598
chr2	39434633	39473392	+	NR_073139.1	NR_073139.1	3749	6.92673	0.476669	0.80971	11	18973.9	EPC_bi	0	0	blood_expr	0	EB_bi_EPC_bi_blood_expr_0	0.486994	0.468065
chr2	39980795	40069982	+	XM_008760729.2	XM_008760729.2	2448	0.994497	0.709012	0.000204854	6	4.80034	EPC_pat_imprint	0	0	0	0	EB_bi_EPC_pat_imprint_0_0	0.751915	0.666109
chr2	39999512	40069982	+	XM_017590823.1	XM_017590823.1	3202	0.760315	0.681361	0.00207258	6	48.5667	EPC_pat_imprint	0	0	0	0	EB_bi_EPC_pat_imprint_0_0	0.724163	0.638559
chr2	40000312	40069982	+	NM_001107651.1	NM_001107651.1	2502	0.973033	0.709012	0.000204854	6	4.80034	EPC_pat_imprint	0	0	0	0	EB_bi_EPC_pat_imprint_0_0	0.751915	0.666109
chr2	41911142	41916901	+	NM_031821.1	NM_031821.1	2770	1.69919	0.605422	0.206201	6	4831.92	EPC_bi	0	0	blood_expr	0	EB_pat_imprint_EPC_bi_blood_expr_0	0.470536	0.740307
chr2	43002040	43024003	-	XM_017590712.1	XM_017590712.1	3348	24.2871	0.40965	0.126078	9	2954.39	EPC_bi	0	0	blood_expr	0	EB_bi_EPC_bi_blood_expr_0	0.479139	0.322787
chr2	43266300	43295175	+	XM_006231925.3	XM_006231925.3	5560	6.18849	0.389066	0.107533	9	2519.83	EPC_bi	0	0	blood_expr	0	EB_bi_EPC_bi_blood_expr_0	0.297281	0.503798
chr2	43266300	43295175	+	XR_590875.2	XR_590875.2	5408	6.30241	0.38756	0.286141	6	6705.15	EPC_bi	0	0	blood_expr	0	EB_bi_EPC_bi_blood_expr_0	0.326705	0.448414
chr2	43266736	43295175	+	XM_006231924.3	XM_006231924.3	5141	6.69286	0.38876	0.104442	9	2447.38	EPC_bi	0	0	blood_expr	0	EB_bi_EPC_bi_blood_expr_0	0.299503	0.500331
chr2	43271091	43295175	+	NM_001168000.1	NM_001168000.1	5043	6.82293	0.388607	0.115065	9	2696.32	EPC_bi	0	0	blood_expr	0	EB_bi_EPC_bi_blood_expr_0	0.290141	0.511691
chr2	43329515	43393203	-	NM_053887.1	NM_053887.1	5165	1.09982	0.454999	0.812511	7	19039.6	EPC_bi	0	0	blood_expr	0	EB_pat_imprint_EPC_bi_blood_expr_0	0.176439	0.663919
chr2	44279198	44319427	+	XM_006231928.3	XM_006231928.3	7714	5.97534	0.422513	0.0341231	11	799.607	EPC_bi	0	0	blood_expr	0	EB_bi_EPC_bi_blood_expr_0	0.392663	0.447389
chr2	44279409	44319427	+	XM_017590638.1	XM_017590638.1	8623	5.3078	0.422513	0.0341231	11	799.607	EPC_bi	0	0	blood_expr	0	EB_bi_EPC_bi_blood_expr_0	0.392663	0.447389
chr2	44281696	44319427	+	XM_008760736.2	XM_008760736.2	8552	5.35187	0.431449	0.0557169	11	1305.61	EPC_bi	0	0	blood_expr	0	EB_bi_EPC_bi_blood_expr_0	0.39807	0.459265
chr2	44290074	44319427	+	NM_001008725.3	NM_001008725.3	7454	6.09667	0.422513	0.0341231	11	799.607	EPC_bi	0	0	blood_expr	0	EB_bi_EPC_bi_blood_expr_0	0.392663	0.447389
chr2	44512555	44592793	+	XM_006231933.2	XM_006231933.2	5323	4.42115	0.485005	0.98146	11	22998.5	EPC_bi	0	0	blood_expr	0	EB_bi_EPC_bi_blood_expr_0	0.420021	0.539159
chr2	44512877	44592793	+	XM_006231931.3	XM_006231931.3	5276	4.46054	0.484238	0.970928	11	22751.8	EPC_bi	0	0	blood_expr	0	EB_bi_EPC_bi_blood_expr_0	0.418333	0.539159
chr2	44512877	44592793	+	XM_006231930.3	XM_006231930.3	5299	4.44117	0.484494	0.974448	11	22834.2	EPC_bi	0	0	blood_expr	0	EB_bi_EPC_bi_blood_expr_0	0.418896	0.539159
chr2	44512877	44592793	+	XM_006231929.3	XM_006231929.3	5235	4.49547	0.484238	0.970928	11	22751.8	EPC_bi	0	0	blood_expr	0	EB_bi_EPC_bi_blood_expr_0	0.418333	0.539159
chr2	44513047	44592793	+	XM_006231932.2	XM_006231932.2	5364	4.38736	0.484238	0.970928	11	22751.8	EPC_bi	0	0	blood_expr	0	EB_bi_EPC_bi_blood_expr_0	0.418333	0.539159
chr2	44525756	44592793	+	XM_006231934.2	XM_006231934.2	7308	3.06482	0.484787	0.976479	11	22881.8	EPC_bi	0	0	blood_expr	0	EB_bi_EPC_bi_blood_expr_0	0.420368	0.538469
chr2	44525756	44592793	+	XM_006231937.3	XM_006231937.3	7396	3.02835	0.484787	0.976479	11	22881.8	EPC_bi	0	0	blood_expr	0	EB_bi_EPC_bi_blood_expr_0	0.420368	0.538469
chr2	44525756	44592793	+	XM_006231936.2	XM_006231936.2	7293	3.07112	0.48515	0.981889	11	23008.6	EPC_bi	0	0	blood_expr	0	EB_bi_EPC_bi_blood_expr_0	0.421168	0.538469
chr2	44525756	44592793	+	XM_006231939.3	XM_006231939.3	7205	3.10863	0.48515	0.981889	11	23008.6	EPC_bi	0	0	blood_expr	0	EB_bi_EPC_bi_blood_expr_0	0.421168	0.538469
chr2	44726715	44787013	-	NM_001034093.1	NM_001034093.1	3564	25.1377	0.486265	0.99789	11	23383.6	EPC_bi	0	0	blood_expr	0	EB_bi_EPC_bi_blood_expr_0	0.535953	0.444858
chr2	44787065	44837834	+	XM_006231950.3	XM_006231950.3	4377	11.6804	0.493592	0.768491	11	18008.1	EPC_bi	0	0	blood_expr	0	EB_bi_EPC_bi_blood_expr_0	0.530016	0.463238
chr2	44787066	44837834	+	XM_002729007.5	XM_002729007.5	4473	11.6111	0.493941	0.756487	11	17726.8	EPC_bi	0	0	blood_expr	0	EB_bi_EPC_bi_blood_expr_0	0.530275	0.463662
chr2	45454781	45480798	-	NM_001107652.1	NM_001107652.1	4394	26.5209	0.505488	0.470656	11	11028.9	EPC_bi	0	0	blood_expr	0	EB_bi_EPC_bi_blood_expr_0	0.520745	0.492773
chr2	45668851	46053167	+	XM_008760741.1	XM_008760741.1	3332	4.43262	0.538137	0.720538	6	16884.4	EPC_bi	0	0	blood_expr	0	EB_bi_EPC_bi_blood_expr_0	0.398974	0.56597
chr2	46980963	46992886	+	XM_017590716.1	XM_017590716.1	1604	30.3557	0.467306	0.600312	11	14067.1	EPC_bi	0	0	blood_expr	0	EB_bi_EPC_bi_blood_expr_0	0.520277	0.423164
chr2	46980975	46992886	+	NM_001162413.1	NM_001162413.1	1592	30.5845	0.467491	0.603398	11	14139.4	EPC_bi	0	0	blood_expr	0	EB_bi_EPC_bi_blood_expr_0	0.520277	0.423503
chr2	46980975	46992886	+	NM_001007633.2	NM_001007633.2	1470	31.5771	0.439169	0.317949	11	7450.49	EPC_bi	0	0	blood_expr	0	EB_bi_EPC_bi_blood_expr_0	0.499212	0.389133
chr2	46980981	46992886	+	XM_017590715.1	XM_017590715.1	1602	28.9753	0.440284	0.330389	11	7742	EPC_bi	0	0	blood_expr	0	EB_bi_EPC_bi_blood_expr_0	0.49989	0.390612
chr2	46980985	46992886	+	XM_006231986.3	XM_006231986.3	1427	32.5286	0.441226	0.343865	11	8057.78	EPC_bi	0	0	blood_expr	0	EB_bi_EPC_bi_blood_expr_0	0.501697	0.390834
chr2	46981009	46992886	+	XM_006231985.3	XM_006231985.3	1525	31.9283	0.472183	0.693542	11	16251.8	EPC_bi	0	0	blood_expr	0	EB_bi_EPC_bi_blood_expr_0	0.523506	0.429413
chr2	46981034	46992886	+	XM_017590714.1	XM_017590714.1	1671	29.1386	0.477868	0.804922	11	18861.7	EPC_bi	0	0	blood_expr	0	EB_bi_EPC_bi_blood_expr_0	0.523237	0.44006
chr2	46996903	47097011	-	XM_345156.7	XM_345156.7	7326	0.908324	0.468313	0.597692	7	14005.7	EPC_bi	0	0	0	#DIV/0!	#DIV/0!	0.465515	0.472043
chr2	47266757	47268526	-	NM_001007634.1	NM_001007634.1	1479	26.1176	0.429903	0.152287	11	3568.54	EPC_bi	0	0	blood_expr	0	EB_bi_EPC_bi_blood_expr_0	0.460469	0.404431
chr2	51042547	51049423	-	NM_001106412.1	NM_001106412.1	1455	19.8555	0.50694	0.662279	11	15519.2	EPC_bi	0	0	blood_expr	0	EB_bi_EPC_bi_blood_expr_0	0.368342	0.622439
chr2	51042548	51049423	-	XM_006231957.2	XM_006231957.2	1535	19.1379	0.505231	0.685244	11	16057.3	EPC_bi	0	0	blood_expr	0	EB_bi_EPC_bi_blood_expr_0	0.368678	0.619025
chr2	52333395	52355044	+	NM_001014037.1	NM_001014037.1	2301	5.00801	0.417511	0.31066	6	7279.69	EPC_bi	0	0	blood_expr	0	EB_bi_EPC_bi_blood_expr_0	0.464141	0.370881
chr2	52358363	52366075	+	XM_006231979.3	XM_006231979.3	1929	1.85103	0.485326	0.983931	11	23056.4	EPC_bi	0	0	blood_expr	#DIV/0!	#DIV/0!	0.508282	0.466196
chr2	52358363	52366075	+	XM_006231978.3	XM_006231978.3	1956	1.82548	0.485864	0.992384	11	23254.5	EPC_bi	0	0	blood_expr	#DIV/0!	#DIV/0!	0.508282	0.467182
chr2	52358602	52366075	+	XM_008760799.1	XM_008760799.1	2858	1.36293	0.491278	0.938857	8	22000.2	EPC_bi	0	0	blood_expr	#DIV/0!	#DIV/0!	0.5924	0.430606
chr2	52358602	52366075	+	XM_574856.6	XM_574856.6	1904	1.96058	0.486897	0.991448	11	23232.6	EPC_bi	0	0	blood_expr	#DIV/0!	#DIV/0!	0.508282	0.469076
chr2	52427350	52445082	+	XM_006231959.2	XM_006231959.2	3439	11.2323	0.390367	0.186878	9	4379.11	EPC_bi	0	0	blood_expr	0	EB_bi_EPC_bi_blood_expr_0	0.441578	0.349398
chr2	52427578	52445082	+	NM_017268.1	NM_017268.1	3270	11.8128	0.388965	0.181614	9	4255.76	EPC_bi	0	0	blood_expr	0	EB_bi_EPC_bi_blood_expr_0	0.441578	0.346875
chr2	52503184	52531288	-	XM_006231965.2	XM_006231965.2	3844	6.79777	0.530433	0.0213191	6	499.571	EPC_bi	0	0	blood_expr	0	EB_bi_EPC_bi_blood_expr_0	0.529482	0.531384
chr2	52503184	52531686	-	XM_006231962.3	XM_006231962.3	3690	6.9935	0.529806	0.0200952	6	470.892	EPC_bi	0	0	blood_expr	0	EB_bi_EPC_bi_blood_expr_0	0.528557	0.531055
chr2	52503184	52531522	-	XM_006231961.3	XM_006231961.3	3787	6.85723	0.530399	0.0213415	6	500.096	EPC_bi	0	0	blood_expr	0	EB_bi_EPC_bi_blood_expr_0	0.529482	0.531316
chr2	52503184	52531686	-	XM_006231963.3	XM_006231963.3	3650	7.07014	0.529863	0.0202744	6	475.09	EPC_bi	0	0	blood_expr	0	EB_bi_EPC_bi_blood_expr_0	0.528671	0.531055
chr2	52503692	52531522	-	XM_008760772.2	XM_008760772.2	3380	7.5869	0.52932	0.023154	6	542.569	EPC_bi	0	0	blood_expr	0	EB_bi_EPC_bi_blood_expr_0	0.528031	0.53061
chr2	52503692	52532097	-	XM_006231960.3	XM_006231960.3	3135	8.3869	0.529273	0.0224843	6	526.874	EPC_bi	0	0	blood_expr	0	EB_bi_EPC_bi_blood_expr_0	0.528039	0.530507
chr2	52504293	52531085	-	NM_001100698.1	NM_001100698.1	2444	8.10182	0.529091	0.0221504	6	519.051	EPC_bi	0	0	blood_expr	0	EB_bi_EPC_bi_blood_expr_0	0.52716	0.531023
chr2	53813128	53827328	-	XM_008760770.2	XM_008760770.2	5251	2.31816	0.473448	0.644904	11	15112	EPC_bi	0	0	blood_expr	0	EB_bi_EPC_bi_blood_expr_0	0.46084	0.483955
chr2	53813128	53827329	-	XM_017590858.1	XM_017590858.1	5105	2.38446	0.473448	0.644904	11	15112	EPC_bi	0	0	blood_expr	0	EB_bi_EPC_bi_blood_expr_0	0.46084	0.483955
chr2	53813130	53827175	-	NM_001134548.1	NM_001134548.1	4513	2.58935	0.47207	0.610289	11	14300.9	EPC_bi	0	0	blood_expr	0	EB_bi_EPC_bi_blood_expr_0	0.458914	0.483033
chr2	53859737	54007733	+	NM_001127580.1	NM_001127580.1	3307	29.4961	0.505554	0.807286	11	18917.1	EPC_bi	0	0	blood_expr	0	EB_bi_EPC_bi_blood_expr_0	0.756016	0.296836
chr2	54810675	54824050	-	XM_017590717.1	XM_017590717.1	5999	18.7219	0.489642	0.903585	11	21173.7	EPC_bi	0	0	blood_expr	#DIV/0!	#DIV/0!	0.524201	0.460842
chr2	54810675	54824050	-	XM_008760761.2	XM_008760761.2	6028	18.6319	0.489775	0.899314	11	21073.6	EPC_bi	0	0	blood_expr	#DIV/0!	#DIV/0!	0.524595	0.460758
chr2	54812251	54823917	-	NM_001106413.1	NM_001106413.1	4239	14.894	0.484226	0.944542	11	22133.4	EPC_bi	0	0	blood_expr	#DIV/0!	#DIV/0!	0.531774	0.444603
chr2	54832633	54834587	+	NM_031106.1	NM_031106.1	366	8.86896	0.458071	0.596853	11	13986.1	EPC_bi	0	0	blood_expr	0	EB_bi_EPC_bi_blood_expr_0	0.348607	0.549291
chr2	54857687	54893404	+	NM_019142.2	NM_019142.2	4674	12.8828	0.426547	0.049092	11	1150.37	EPC_bi	0	0	blood_expr	0	EB_bi_EPC_bi_blood_expr_0	0.419321	0.43257
chr2	54897319	54944241	+	XM_006231994.2	XM_006231994.2	6430	5.75503	0.489394	0.909618	11	21315.1	EPC_bi	0	0	blood_expr	0	EB_bi_EPC_bi_blood_expr_0	0.476266	0.500333
chr2	54897423	54944241	+	NM_001106414.1	NM_001106414.1	6517	5.6782	0.493256	0.792842	11	18578.7	EPC_bi	0	0	blood_expr	0	EB_bi_EPC_bi_blood_expr_0	0.483757	0.501172
chr2	54897440	54944241	+	XM_006231993.3	XM_006231993.3	6408	5.77479	0.491228	0.853887	11	20009.1	EPC_bi	0	0	blood_expr	0	EB_bi_EPC_bi_blood_expr_0	0.478834	0.501556
chr2	56424909	56489346	+	XM_006232029.3	XM_006232029.3	6007	0.0810564	0.4782	0.851649	11	19956.7	EPC_bi	0	0	0	0	EB_bi_EPC_bi_0_0	0.605242	0.372332
chr2	56426444	56489346	+	XM_006232027.3	XM_006232027.3	5241	0.0929032	0.481995	0.948123	11	22217.4	EPC_bi	0	0	0	0	EB_bi_EPC_bi_0_0	0.697596	0.302328
chr2	56426623	56489346	+	XM_008760796.2	XM_008760796.2	6277	0.0775698	0.473133	0.764991	11	17926	EPC_bi	0	0	0	0	EB_bi_EPC_bi_0_0	0.603787	0.364255
chr2	56436725	56489346	+	NM_031048.1	NM_031048.1	5164	0.0942885	0.478552	0.85769	11	20098.2	EPC_bi	0	0	0	0	EB_bi_EPC_bi_0_0	0.605242	0.372978
chr2	56944461	57196522	-	NM_001013909.1	NM_001013909.1	2087	19.2087	0.550776	0.19813	6	4642.79	EPC_bi	0	0	blood_expr	0	EB_bi_EPC_bi_blood_expr_0	0.639345	0.462207
chr2	57206664	57258242	+	NM_053952.1	NM_053952.1	4304	3.84638	0.4781	0.48944	6	11469.1	EPC_bi	0	0	blood_expr	0	EB_bi_EPC_bi_blood_expr_0	0.467813	0.488387
chr2	57508829	57676197	-	XM_008760809.2	XM_008760809.2	9416	13.6688	0.464156	0.339896	6	7964.77	EPC_bi	0	0	blood_expr	0	EB_bi_EPC_bi_blood_expr_0	0.471692	0.45662
chr2	57511027	57548475	-	MSTRG.6571.2	MSTRG.6571.2	3384	20.6235	0.451025	0.433501	6	10158.2	EPC_bi	0	0	blood_expr	0	EB_bi_EPC_bi_blood_expr_0	0.503229	0.398821
chr2	58506145	58534211	-	NM_001106416.2	NM_001106416.2	2972	0.873766	0.467148	0.322126	6	7548.37	EPC_bi	0	0	0	0	EB_bi_EPC_bi_0_0	0.452878	0.481418
chr2	58534473	58590767	+	XM_006232024.3	XM_006232024.3	3563	0.546625	0.50068	0.661751	6	15506.8	EPC_bi	0	0	0	0	EB_bi_EPC_bi_0_0	0.547825	0.453536
chr2	58534475	58590767	+	NM_001109177.1	NM_001109177.1	3569	0.545706	0.50068	0.661751	6	15506.8	EPC_bi	0	0	0	0	EB_bi_EPC_bi_0_0	0.547825	0.453536
chr2	58534693	58590767	+	XM_017591019.1	XM_017591019.1	3843	0.506798	0.499392	0.679567	6	15924.3	EPC_bi	0	0	0	0	EB_bi_EPC_bi_0_0	0.545249	0.453536
chr2	60518436	60682663	-	MSTRG.6583.2	MSTRG.6583.2	14127	0.0344663	0.475873	0.789169	11	18492.6	EPC_bi	0	0	0	0	EB_bi_EPC_bi_0_0	0.495607	0.459428
chr2	60526606	60682663	-	MSTRG.6583.3	MSTRG.6583.3	14039	0.0346824	0.475869	0.789041	11	18489.6	EPC_bi	0	0	0	0	EB_bi_EPC_bi_0_0	0.495618	0.459412
chr2	60546082	60657714	-	XM_017590719.1	XM_017590719.1	4534	0.0715933	0.47269	0.724001	11	16965.5	EPC_bi	0	0	0	0	EB_bi_EPC_bi_0_0	0.496307	0.453008
chr2	60546082	60682663	-	XM_017590720.1	XM_017590720.1	4481	0.0724401	0.473049	0.730446	11	17116.5	EPC_bi	0	0	0	0	EB_bi_EPC_bi_0_0	0.49717	0.452947
chr2	60546082	60582201	-	XM_008760765.2	XM_008760765.2	5597	0.0579961	0.471871	0.668664	11	15668.8	EPC_bi	0	0	0	0	EB_bi_EPC_bi_0_0	0.485254	0.460718
chr2	60546082	60684365	-	XM_006232062.3	XM_006232062.3	5638	0.0575743	0.473801	0.749882	11	17572	EPC_bi	0	0	0	0	EB_bi_EPC_bi_0_0	0.497236	0.454271
chr2	60546082	60682663	-	XM_006232061.3	XM_006232061.3	4786	0.101735	0.473763	0.749058	11	17552.7	EPC_bi	0	0	0	0	EB_bi_EPC_bi_0_0	0.49708	0.454332
chr2	60546089	60681565	-	XM_006232064.3	XM_006232064.3	4565	0.0355536	0.468966	0.638798	11	14968.9	EPC_bi	0	0	0	0	EB_bi_EPC_bi_0_0	0.494713	0.447509
chr2	60546089	60684365	-	NM_001011947.1	NM_001011947.1	5544	0.0585505	0.473811	0.75007	11	17576.4	EPC_bi	0	0	0	0	EB_bi_EPC_bi_0_0	0.497281	0.454253
chr2	60546089	60681565	-	XM_006232060.3	XM_006232060.3	4739	0.0684963	0.469711	0.65311	11	15304.3	EPC_bi	0	0	0	0	EB_bi_EPC_bi_0_0	0.494586	0.448982
chr2	60546089	60681565	-	XM_006232063.3	XM_006232063.3	4652	0.0697773	0.469724	0.653347	11	15309.9	EPC_bi	0	0	0	0	EB_bi_EPC_bi_0_0	0.494636	0.448964
chr2	60949275	60961342	+	NM_012816.2	NM_012816.2	1511	11.3858	0.49079	0.952676	11	22324.1	EPC_bi	0	0	blood_expr	0	EB_bi_EPC_bi_blood_expr_0	0.655276	0.353718
chr2	61384701	61414115	-	MSTRG.6584.1	MSTRG.6584.1	4832	14.0402	0.514027	0.0164585	11	385.672	EPC_bi	0	0	blood_expr	0	EB_bi_EPC_bi_blood_expr_0	0.535389	0.496225
chr2	61394631	61414115	-	XM_006232068.3	XM_006232068.3	3240	20.939	0.514027	0.0164585	11	385.672	EPC_bi	0	0	blood_expr	0	EB_bi_EPC_bi_blood_expr_0	0.535389	0.496225
chr2	61395273	61414115	-	NM_001006976.1	NM_001006976.1	2517	26.5667	0.517059	0.0138789	11	325.225	EPC_bi	0	0	blood_expr	0	EB_bi_EPC_bi_blood_expr_0	0.54166	0.496559
chr2	62019901	62034704	-	XM_006232043.3	XM_006232043.3	3390	12.2086	0.514983	0.469799	11	11008.8	EPC_bi	0	0	blood_expr	0	EB_bi_EPC_bi_blood_expr_0	0.419125	0.594864
chr2	62150250	62213048	+	NM_001270972.1	NM_001270972.1	5011	15.6116	0.522652	0.0723304	11	1694.92	EPC_bi	0	0	blood_expr	0	EB_bi_EPC_bi_blood_expr_0	0.518815	0.52585
chr2	62150255	62213048	+	XR_001836476.1	XR_001836476.1	4932	15.6971	0.522765	0.0711252	11	1666.68	EPC_bi	0	0	blood_expr	0	EB_bi_EPC_bi_blood_expr_0	0.518969	0.525927
chr2	62150255	62213048	+	XM_017590988.1	XM_017590988.1	5030	15.5526	0.522723	0.0715861	11	1677.48	EPC_bi	0	0	blood_expr	0	EB_bi_EPC_bi_blood_expr_0	0.518969	0.52585
chr2	62150255	62213048	+	XM_017590989.1	XM_017590989.1	4838	15.9685	0.522723	0.0715861	11	1677.48	EPC_bi	0	0	blood_expr	0	EB_bi_EPC_bi_blood_expr_0	0.518969	0.52585
chr2	62150357	62213048	+	XM_006232054.3	XM_006232054.3	4804	16.2505	0.522652	0.0723304	11	1694.92	EPC_bi	0	0	blood_expr	0	EB_bi_EPC_bi_blood_expr_0	0.518815	0.52585
chr2	62236496	62305995	+	XM_017590832.1	XM_017590832.1	4424	12.4001	0.528941	0.369025	6	8647.36	EPC_bi	0	0	blood_expr	0	EB_bi_EPC_bi_blood_expr_0	0.458413	0.599469
chr2	62236497	62305995	+	XM_006232046.3	XM_006232046.3	4684	12.1276	0.53069	0.404569	6	9480.27	EPC_bi	0	0	blood_expr	0	EB_bi_EPC_bi_blood_expr_0	0.456294	0.605085
chr2	62236589	62300822	+	NM_001012077.1	NM_001012077.1	2093	8.37487	0.522543	0.500119	6	11719.3	EPC_bi	0	0	blood_expr	0	EB_bi_EPC_bi_blood_expr_0	0.473961	0.571125
chr2	62360753	62388773	+	NM_023977.2	NM_023977.2	2506	26.8129	0.479237	0.802376	6	18802.1	EPC_bi	0	0	blood_expr	0	EB_bi_EPC_bi_blood_expr_0	0.445947	0.512528
chr2	62870870	62887048	-	NM_001107654.1	NM_001107654.1	3738	3.3433	0.616471	0.0800863	9	1876.66	EPC_bi	0	0	blood_expr	0	EB_bi_EPC_bi_blood_expr_0	0.641738	0.584887
chr2	62872524	62886728	-	XM_006232047.3	XM_006232047.3	2244	2.38679	0.624749	0.0752426	9	1763.16	EPC_bi	0	0	blood_expr	0	EB_bi_EPC_bi_blood_expr_0	0.656639	0.584887
chr2	62872524	62886862	-	XM_006232048.3	XM_006232048.3	2032	2.55594	0.624749	0.0752426	9	1763.16	EPC_bi	0	0	blood_expr	0	EB_bi_EPC_bi_blood_expr_0	0.656639	0.584887
chr2	62887169	63000307	+	MSTRG.6593.1	MSTRG.6593.1	5311	15.5243	0.495255	0.70488	11	16517.4	EPC_bi	0	0	blood_expr	0	EB_bi_EPC_bi_blood_expr_0	0.505284	0.486897
chr2	62887266	63000307	+	MSTRG.6593.2	MSTRG.6593.2	5218	15.801	0.496144	0.696393	11	16318.6	EPC_bi	0	0	blood_expr	0	EB_bi_EPC_bi_blood_expr_0	0.510217	0.484417
chr2	62887266	63000307	+	NM_001107655.2	NM_001107655.2	5214	15.8131	0.496095	0.69807	11	16357.9	EPC_bi	0	0	blood_expr	0	EB_bi_EPC_bi_blood_expr_0	0.510231	0.484315
chr2	62896154	63000307	+	XM_006232050.3	XM_006232050.3	4992	16.2887	0.477537	0.706345	11	16551.8	EPC_bi	0	0	blood_expr	0	EB_bi_EPC_bi_blood_expr_0	0.500206	0.458646
chr2	62896155	63000307	+	XM_006232049.3	XM_006232049.3	5015	16.214	0.477537	0.706345	11	16551.8	EPC_bi	0	0	blood_expr	0	EB_bi_EPC_bi_blood_expr_0	0.500206	0.458646
chr2	66600594	66615026	-	XM_008760838.2	XM_008760838.2	1748	1.857	0.46156	0.858382	11	20114.5	EPC_bi	0	0	blood_expr	0	EB_bi_EPC_bi_blood_expr_0	0.9263	0.0742768
chr2	77586423	77632626	-	NM_022300.1	NM_022300.1	1024	16.1668	0.5	0.953696	6	22347.9	EPC_bi	0	0	blood_expr	0	EB_bi_EPC_bi_blood_expr_0	1	0
chr2	77868397	78076821	+	XM_008760768.2	XM_008760768.2	12410	0.810856	0.459498	0.281519	11	6596.83	EPC_bi	0	0	0	0	EB_bi_EPC_bi_0_0	0.393783	0.514261
chr2	77868397	78076821	+	MSTRG.6599.1	MSTRG.6599.1	23656	0.425377	0.459181	0.276477	11	6478.68	EPC_bi	0	0	0	0	EB_bi_EPC_bi_0_0	0.396623	0.511313
chr2	77868431	78076821	+	NM_001107657.1	NM_001107657.1	12374	0.813215	0.459027	0.269586	11	6317.21	EPC_bi	0	0	0	0	EB_bi_EPC_bi_0_0	0.394194	0.513055
chr2	78169637	78170447	.	MSTRG.6602.1	MSTRG.6602.1	810	0.200373	0.541439	0.610432	11	14304.2	EPC_bi	0	0	0	0	EB_bi_EPC_bi_0_0	0.21994	0.809356
chr2	80131562	80257438	+	NM_053714.1	NM_053714.1	2942	24.1081	0.495612	0.804136	11	18843.3	EPC_bi	0	0	blood_expr	0	EB_bi_EPC_bi_blood_expr_0	0.507453	0.485744
chr2	80267723	80293204	-	XM_006232088.3	XM_006232088.3	3328	40.3316	0.429426	0.152064	11	3563.31	EPC_bi	0	0	blood_expr	0	EB_bi_EPC_bi_blood_expr_0	0.473027	0.393091
chr2	80267725	80293204	-	NM_001302889.1	NM_001302889.1	3329	40.3195	0.429438	0.152112	11	3564.43	EPC_bi	0	0	blood_expr	0	EB_bi_EPC_bi_blood_expr_0	0.472987	0.393148
chr2	80471397	80769313	-	XM_006232090.3	XM_006232090.3	11815	1.18138	0.523012	0.241956	11	5669.76	EPC_bi	0	0	blood_expr	0	EB_bi_EPC_bi_blood_expr_0	0.57857	0.476714
chr2	80471397	80769313	-	XM_003749226.4	XM_003749226.4	11827	1.18018	0.523012	0.241956	11	5669.76	EPC_bi	0	0	blood_expr	0	EB_bi_EPC_bi_blood_expr_0	0.57857	0.476714
chr2	80473201	80767997	-	XM_006232091.3	XM_006232091.3	9728	1.05109	0.522869	0.244529	11	5730.05	EPC_bi	0	0	blood_expr	0	EB_bi_EPC_bi_blood_expr_0	0.578885	0.476189
chr2	80483496	80769313	-	XM_017591212.1	XM_017591212.1	7903	0.862544	0.519453	0.326773	11	7657.27	EPC_bi	0	0	0	0	EB_bi_EPC_bi_0_0	0.588972	0.461521
chr2	80483496	80769313	-	MSTRG.6607.4	MSTRG.6607.4	8421	0.9444	0.519453	0.326773	11	7657.27	EPC_bi	0	0	0	0	EB_bi_EPC_bi_0_0	0.588972	0.461521
chr2	80510473	80769313	-	XM_017591213.1	XM_017591213.1	7375	0.572183	0.524782	0.0111559	11	261.416	EPC_bi	0	0	0	0	EB_bi_EPC_bi_0_0	0.522434	0.526739
chr2	80878262	80879846	+	XM_008760823.2	XM_008760823.2	1361	0	0.500656	0.951079	6	22286.6	EPC_bi	0	0	0	#DIV/0!	#DIV/0!	0.00471969	0.996592
chr2	80878493	80879846	+	MSTRG.6609.2	MSTRG.6609.2	1353	0	0.500673	0.951016	6	22285.2	EPC_bi	0	0	0	#DIV/0!	#DIV/0!	0.00477814	0.996568
chr2	84361060	84436912	-	NM_001191565.1	NM_001191565.1	1791	6.70594	0.385008	0.120776	10	2830.13	EPC_bi	0	0	blood_expr	0	EB_bi_EPC_bi_blood_expr_0	0.302119	0.467897
chr2	84533545	84608743	-	XM_008760826.2	XM_008760826.2	6296	13.508	0.493795	0.895321	11	20980.1	EPC_bi	0	0	blood_expr	0	EB_bi_EPC_bi_blood_expr_0	0.407876	0.565394
chr2	84533545	84608743	-	NM_001305274.1	NM_001305274.1	6281	13.5402	0.493795	0.895321	11	20980.1	EPC_bi	0	0	blood_expr	0	EB_bi_EPC_bi_blood_expr_0	0.407876	0.565394
chr2	84667577	84678730	-	NM_001004078.1	NM_001004078.1	1739	172.008	0.5486	0.28287	6	6628.5	EPC_bi	0	0	blood_expr	0	EB_bi_EPC_bi_blood_expr_0	0.56869	0.528511
chr2	86468725	86559141	-	XM_017591214.1	XM_017591214.1	3107	1.30594	0.463787	0.823064	8	19286.9	EPC_bi	0	0	blood_expr	0	EB_bi_EPC_bi_blood_expr_0	0.699679	0.227895
chr2	86468725	86559141	-	XM_017591215.1	XM_017591215.1	3011	1.29367	0.463808	0.817721	8	19161.7	EPC_bi	0	0	blood_expr	0	EB_bi_EPC_bi_blood_expr_0	0.692138	0.235478
chr2	86468725	86559141	-	XM_017591216.1	XM_017591216.1	3290	1.2333	0.463719	0.822476	8	19273.1	EPC_bi	0	0	blood_expr	0	EB_bi_EPC_bi_blood_expr_0	0.699679	0.22776
chr2	86468725	86477409	-	XM_008760827.2	XM_008760827.2	3508	1.15666	0.472162	0.901501	7	21124.9	EPC_bi	0	0	blood_expr	0	EB_bi_EPC_bi_blood_expr_0	0.693311	0.177296
chr2	86880805	86922446	+	XM_008760845.2	XM_008760845.2	7017	4.88039	0.488124	0.974909	8	22845	EPC_bi	0	0	blood_expr	0	EB_bi_EPC_bi_blood_expr_0	0.614765	0.361482
chr2	86996774	87011696	+	NM_173314.2	NM_173314.2	2171	7.40115	0.474725	0.894344	10	20957.2	EPC_bi	0	0	blood_expr	0	EB_bi_EPC_bi_blood_expr_0	0.687712	0.261738
chr2	87015903	87040788	+	XM_006232106.3	XM_006232106.3	2257	3.66743	0.406539	0.0931164	11	2182	EPC_bi	0	0	blood_expr	0	EB_bi_EPC_bi_blood_expr_0	0.509959	0.320355
chr2	87017625	87040788	+	XM_006232103.3	XM_006232103.3	2724	2.97911	0.406605	0.0955795	11	2239.71	EPC_bi	0	0	blood_expr	0	EB_bi_EPC_bi_blood_expr_0	0.510932	0.319666
chr2	87018250	87040788	+	XM_006232102.3	XM_006232102.3	2430	3.40634	0.425406	0.100662	11	2358.82	EPC_bi	0	0	blood_expr	0	EB_bi_EPC_bi_blood_expr_0	0.510504	0.354491
chr2	87018250	87040788	+	XM_006232105.3	XM_006232105.3	2454	3.37302	0.424998	0.0973533	11	2281.28	EPC_bi	0	0	blood_expr	0	EB_bi_EPC_bi_blood_expr_0	0.509664	0.354442
chr2	87018250	87040788	+	XM_017591217.1	XM_017591217.1	2577	3.21203	0.426351	0.110436	11	2587.86	EPC_bi	0	0	blood_expr	0	EB_bi_EPC_bi_blood_expr_0	0.511779	0.355161
chr2	87020719	87040788	+	XM_006232104.3	XM_006232104.3	2183	3.64306	0.408595	0.099613	11	2334.23	EPC_bi	0	0	blood_expr	0	EB_bi_EPC_bi_blood_expr_0	0.511457	0.322876
chr2	87085460	87092882	+	XM_008760850.2	XM_008760850.2	5971	0	0.445238	0.485486	9	11376.4	EPC_bi	0	0	0	0	EB_bi_EPC_bi_0_0	0.573829	0.342366
chr2	88097739	88112868	-	NM_019291.1	NM_019291.1	1459	262.086	0.447276	0.647292	11	15168	EPC_bi	0	0	blood_expr	0	EB_bi_EPC_bi_blood_expr_0	0.699472	0.237113
chr2	88350763	88366913	-	XM_574892.7	XM_574892.7	2409	1.21272	0.499847	0.900745	6	21107.2	EPC_bi	0	0	blood_expr	0	EB_bi_EPC_bi_blood_expr_0	0.72167	0.278023
chr2	88350763	88365307	-	XM_008760849.2	XM_008760849.2	3727	0.827405	0.506444	0.87153	6	20422.6	EPC_bi	0	0	0	0	EB_bi_EPC_bi_0_0	0.756955	0.255933
chr2	88351384	88366913	-	MSTRG.6623.3	MSTRG.6623.3	4096	0.633992	0.500107	0.895942	6	20994.6	EPC_bi	0	0	0	0	EB_bi_EPC_bi_0_0	0.719021	0.281192
chr2	93518795	93541056	+	XM_006232135.3	XM_006232135.3	2934	2.10207	0.505476	0.699061	11	16381.1	EPC_bi	0	0	blood_expr	0	EB_bi_EPC_bi_blood_expr_0	0.480007	0.5267
chr2	93518808	93541056	+	NM_022289.3	NM_022289.3	3041	2.08148	0.50564	0.698272	11	16362.6	EPC_bi	0	0	blood_expr	0	EB_bi_EPC_bi_blood_expr_0	0.479462	0.527455
chr2	93656894	93666745	+	XM_342213.7	XM_342213.7	1664	9.1685	0.527549	0.541993	11	12700.5	EPC_bi	0	0	blood_expr	0	EB_bi_EPC_bi_blood_expr_0	0.482275	0.565278
chr2	93675202	93696355	+	NM_032057.1	NM_032057.1	2168	31.9663	0.764801	0.00292566	6	68.557	EPC_pat_imprint	0	0	blood_expr	0	EB_bi_EPC_pat_imprint_blood_expr_0	0.784799	0.744804
chr2	93675290	93696355	+	XM_006232151.3	XM_006232151.3	2323	29.7635	0.766434	0.00287613	6	67.3964	EPC_pat_imprint	0	0	blood_expr	0	EB_bi_EPC_pat_imprint_blood_expr_0	0.788064	0.744804
chr2	94377058	94565861	+	XM_008760882.2	XM_008760882.2	16045	0.0202308	0.54629	0.0213999	11	501.463	EPC_bi	0	0	0	0	EB_bi_EPC_bi_0_0	0.488735	0.594252
chr2	94377481	94565861	+	MSTRG.6633.2	MSTRG.6633.2	16172	0.020072	0.547051	0.0189995	11	445.216	EPC_bi	0	0	0	0	EB_bi_EPC_bi_0_0	0.490135	0.59448
chr2	94682905	94730984	-	MSTRG.6635.1	MSTRG.6635.1	14762	0.824593	0.504125	0.636954	11	14925.7	EPC_bi	0	0	0	0	EB_mat_imprint_EPC_bi_0_0	0.489718	0.516131
chr2	94682905	94730984	-	MSTRG.6635.2	MSTRG.6635.2	14675	0.829482	0.504055	0.64091	11	15018.5	EPC_bi	0	0	0	0	EB_mat_imprint_EPC_bi_0_0	0.488717	0.516836
chr2	94959731	95041277	+	XM_006232141.2	XM_006232141.2	3446	39.2332	0.495657	0.683724	11	16021.7	EPC_bi	0	0	blood_expr	0	EB_bi_EPC_bi_blood_expr_0	0.45999	0.52538
chr2	94959731	95041277	+	XM_006232140.2	XM_006232140.2	3473	38.9282	0.495711	0.682444	11	15991.7	EPC_bi	0	0	blood_expr	0	EB_bi_EPC_bi_blood_expr_0	0.45999	0.525479
chr2	94959731	95041277	+	XM_006232142.2	XM_006232142.2	3404	39.7173	0.495877	0.676967	11	15863.4	EPC_bi	0	0	blood_expr	0	EB_bi_EPC_bi_blood_expr_0	0.459972	0.525798
chr2	95006082	95041277	+	XM_017590729.1	XM_017590729.1	3786	35.324	0.496186	0.665117	11	15585.7	EPC_bi	0	0	blood_expr	0	EB_bi_EPC_bi_blood_expr_0	0.461393	0.52518
chr2	95007838	95041277	+	XM_006232143.3	XM_006232143.3	3832	34.8576	0.495185	0.694528	11	16274.9	EPC_bi	0	0	blood_expr	0	EB_bi_EPC_bi_blood_expr_0	0.4609	0.523755
chr2	95007839	95041277	+	XM_008760862.2	XM_008760862.2	3804	35.1142	0.49513	0.695885	11	16306.7	EPC_bi	0	0	blood_expr	0	EB_bi_EPC_bi_blood_expr_0	0.4609	0.523655
chr2	95008476	95041277	+	NM_001106421.1	NM_001106421.1	3125	42.6919	0.495606	0.684531	11	16040.6	EPC_bi	0	0	blood_expr	0	EB_bi_EPC_bi_blood_expr_0	0.459694	0.525532
chr2	96482937	96520202	-	XM_006232144.3	XM_006232144.3	3021	1.50429	0.735444	0.0595006	6	1394.28	EPC_pat_imprint	0	0	blood_expr	0	EB_bi_EPC_pat_imprint_blood_expr_0	0.752318	0.727008
chr2	96484408	96520202	-	NM_001107661.1	NM_001107661.1	1433	0.566301	0.751565	0.0216746	7	507.902	EPC_pat_imprint	0	0	0	0	EB_bi_EPC_pat_imprint_0_0	0.779151	0.730876
chr2	100677387	100727408	+	XM_006232168.1	XM_006232168.1	21310	2.26202	0.46548	0.496733	11	11639.9	EPC_bi	0	0	blood_expr	0	EB_bi_EPC_bi_blood_expr_0	0.403314	0.517285
chr2	100677387	100701173	+	XM_008760873.1	XM_008760873.1	5069	2.5935	0.459444	0.47588	11	11151.3	EPC_bi	0	0	blood_expr	0	EB_bi_EPC_bi_blood_expr_0	0.372996	0.531484
chr2	100677410	100727408	+	NM_001108546.1	NM_001108546.1	21141	2.25707	0.465873	0.50373	11	11803.9	EPC_bi	0	0	blood_expr	0	EB_bi_EPC_bi_blood_expr_0	0.404162	0.517298
chr2	100677419	100701173	+	XM_008760875.1	XM_008760875.1	4891	2.58834	0.460315	0.487182	11	11416.1	EPC_bi	0	0	blood_expr	0	EB_bi_EPC_bi_blood_expr_0	0.374714	0.531649
chr2	100677419	100727408	+	MSTRG.6644.4	MSTRG.6644.4	21540	2.21526	0.468376	0.527071	11	12350.9	EPC_bi	0	0	blood_expr	0	EB_bi_EPC_bi_blood_expr_0	0.413366	0.514218
chr2	100678079	100701173	+	XM_008760874.2	XM_008760874.2	7714	1.45175	0.483368	0.938775	11	21998.3	EPC_bi	0	0	blood_expr	0	EB_bi_EPC_bi_blood_expr_0	0.391421	0.55999
chr2	104005695	104040914	+	XM_006232179.3	XM_006232179.3	2926	1.16485	0.471431	0.85625	10	20064.5	EPC_bi	0	0	blood_expr	0	EB_bi_EPC_bi_blood_expr_0	0.519036	0.423827
chr2	104006586	104040914	+	XM_006232178.2	XM_006232178.2	2939	1.15969	0.471431	0.85625	10	20064.5	EPC_bi	0	0	blood_expr	0	EB_bi_EPC_bi_blood_expr_0	0.519036	0.423827
chr2	104007684	104040914	+	XM_017590947.1	XM_017590947.1	2966	1.14914	0.471277	0.854838	10	20031.4	EPC_bi	0	0	blood_expr	0	EB_bi_EPC_bi_blood_expr_0	0.519036	0.423518
chr2	104020954	104040914	+	NM_001100977.1	NM_001100977.1	2782	1.22514	0.471431	0.85625	10	20064.5	EPC_bi	0	0	blood_expr	0	EB_bi_EPC_bi_blood_expr_0	0.519036	0.423827
chr2	104024615	104040914	+	XM_006232180.3	XM_006232180.3	3724	0.871654	0.47491	0.875307	10	20511.1	EPC_bi	0	0	0	0	EB_bi_EPC_bi_0_0	0.510712	0.439108
chr2	104042123	104080607	-	XM_008760880.2	XM_008760880.2	7674	3.65888	0.603628	0.300082	6	7031.81	EPC_bi	0	0	blood_expr	0	EB_bi_EPC_bi_blood_expr_0	0.711226	0.496031
chr2	104042123	104089666	-	XM_006232188.3	XM_006232188.3	7540	3.68085	0.604395	0.302138	6	7080	EPC_bi	0	0	blood_expr	0	EB_bi_EPC_bi_blood_expr_0	0.71615	0.492639
chr2	104677766	104681233	+	XR_145827.4	XR_145827.4	3467	1.35759	0.45556	0.686314	9	16082.4	EPC_bi	0	0	blood_expr	0	EB_bi_EPC_bi_blood_expr_0	0.67861	0.27712
chr2	104789422	104830898	-	NM_001107664.1	NM_001107664.1	3893	12.0486	0.455014	0.549666	11	12880.3	EPC_bi	0	0	blood_expr	0	EB_bi_EPC_bi_blood_expr_0	0.439472	0.467965
chr2	104789487	104832964	-	XM_008760868.2	XM_008760868.2	5958	8.22679	0.455066	0.553203	11	12963.2	EPC_bi	0	0	blood_expr	0	EB_bi_EPC_bi_blood_expr_0	0.441831	0.466095
chr2	104789487	104832964	-	XM_008760870.2	XM_008760870.2	7175	6.92187	0.446075	0.445292	11	10434.5	EPC_bi	0	0	blood_expr	0	EB_bi_EPC_bi_blood_expr_0	0.435941	0.454521
chr2	104790297	104832964	-	XR_590973.2	XR_590973.2	5088	6.0608	0.452872	0.521916	11	12230	EPC_bi	0	0	blood_expr	0	EB_bi_EPC_bi_blood_expr_0	0.440262	0.46338
chr2	104790298	104832964	-	XM_008760871.2	XM_008760871.2	5158	6.04148	0.45266	0.519945	11	12183.9	EPC_bi	0	0	blood_expr	0	EB_bi_EPC_bi_blood_expr_0	0.43958	0.46356
chr2	104791588	104832964	-	XM_008760869.2	XM_008760869.2	5138	5.90706	0.456763	0.57029	11	13363.6	EPC_bi	0	0	blood_expr	0	EB_bi_EPC_bi_blood_expr_0	0.438003	0.472396
chr2	104791588	104832964	-	XR_001836457.1	XR_001836457.1	5078	5.97685	0.456763	0.57029	11	13363.6	EPC_bi	0	0	blood_expr	0	EB_bi_EPC_bi_blood_expr_0	0.438003	0.472396
chr2	104793904	104832964	-	XR_590974.2	XR_590974.2	5067	5.92577	0.457059	0.573536	11	13439.7	EPC_bi	0	0	blood_expr	0	EB_bi_EPC_bi_blood_expr_0	0.438654	0.472396
chr2	104854570	104914338	+	XM_006232175.3	XM_006232175.3	5073	10.2059	0.484367	0.98004	10	22965.3	EPC_bi	0	0	blood_expr	0	EB_bi_EPC_bi_blood_expr_0	0.416246	0.552487
chr2	104854570	104914338	+	XM_006232177.3	XM_006232177.3	4986	10.3839	0.484345	0.979818	10	22960.1	EPC_bi	0	0	blood_expr	0	EB_bi_EPC_bi_blood_expr_0	0.415501	0.553189
chr2	104854571	104914338	+	NM_001106478.1	NM_001106478.1	4940	10.4806	0.484345	0.979818	10	22960.1	EPC_bi	0	0	blood_expr	0	EB_bi_EPC_bi_blood_expr_0	0.415501	0.553189
chr2	104854571	104914338	+	XM_006232176.2	XM_006232176.2	5027	10.2992	0.484367	0.98004	10	22965.3	EPC_bi	0	0	blood_expr	0	EB_bi_EPC_bi_blood_expr_0	0.416246	0.552487
chr2	104916733	104958219	-	XM_017591132.1	XM_017591132.1	1938	42.3761	0.524713	0.679754	6	15928.7	EPC_bi	0	0	blood_expr	0	EB_mat_imprint_EPC_bi_blood_expr_0	0.488239	0.561187
chr2	104916734	104958219	-	NM_031043.2	NM_031043.2	1886	43.5444	0.524713	0.679754	6	15928.7	EPC_bi	0	0	blood_expr	0	EB_mat_imprint_EPC_bi_blood_expr_0	0.488239	0.561187
chr2	112769384	112831586	-	MSTRG.6653.1	MSTRG.6653.1	4166	0.350628	0.508386	0.56891	11	13331.3	EPC_bi	0	0	0	0	EB_bi_EPC_bi_0_0	0.610037	0.423677
chr2	112769384	112831586	-	MSTRG.6653.2	MSTRG.6653.2	4073	0.358634	0.508148	0.572755	11	13421.4	EPC_bi	0	0	0	0	EB_bi_EPC_bi_0_0	0.609417	0.423758
chr2	112769384	112831586	-	NM_001108547.2	NM_001108547.2	4152	0.351811	0.508367	0.569227	11	13338.7	EPC_bi	0	0	0	0	EB_bi_EPC_bi_0_0	0.609995	0.423677
chr2	113109948	113414397	-	XM_006232216.3	XM_006232216.3	6886	5.06752	0.511692	0.216643	11	5076.6	EPC_bi	0	0	blood_expr	0	EB_bi_EPC_bi_blood_expr_0	0.544528	0.484328
chr2	113109948	113415171	-	XM_006232215.3	XM_006232215.3	6883	5.04615	0.512103	0.211459	11	4955.11	EPC_bi	0	0	blood_expr	0	EB_bi_EPC_bi_blood_expr_0	0.544528	0.485081
chr2	113651966	113849015	+	XM_006232206.3	XM_006232206.3	5319	6.52992	0.53878	0.562451	8	13179.9	EPC_bi	0	0	blood_expr	#DIV/0!	#DIV/0!	0.600447	0.518224
chr2	113651967	113849015	+	XM_008760891.2	XM_008760891.2	5204	6.61184	0.53878	0.562451	8	13179.9	EPC_bi	0	0	blood_expr	#DIV/0!	#DIV/0!	0.600447	0.518224
chr2	113652428	113849015	+	XM_017590637.1	XM_017590637.1	5201	6.70927	0.531559	0.617562	8	14471.3	EPC_bi	0	0	blood_expr	#DIV/0!	#DIV/0!	0.606184	0.506684
chr2	113695375	113849015	+	XM_006232205.3	XM_006232205.3	5672	6.09491	0.538428	0.55981	8	13118	EPC_bi	0	0	blood_expr	#DIV/0!	#DIV/0!	0.617953	0.51192
chr2	113696153	113849403	+	NM_030992.1	NM_030992.1	5168	6.62649	0.54671	0.491428	8	11515.6	EPC_bi	0	0	blood_expr	#DIV/0!	#DIV/0!	0.617953	0.522962
chr2	115862931	115890775	-	XM_008760949.2	XM_008760949.2	7944	5.90449	0.416337	0.253736	9	5945.8	EPC_bi	0	0	blood_expr	0	EB_bi_EPC_bi_blood_expr_0	0.510538	0.340975
chr2	115862931	115891326	-	MSTRG.6658.1	MSTRG.6658.1	6942	6.73336	0.421583	0.234412	10	5492.96	EPC_bi	0	0	blood_expr	0	EB_bi_EPC_bi_blood_expr_0	0.507147	0.36454
chr2	115862931	115891326	-	XM_006232237.3	XM_006232237.3	7080	6.64796	0.426297	0.26277	10	6157.49	EPC_bi	0	0	blood_expr	0	EB_bi_EPC_bi_blood_expr_0	0.510528	0.370143
chr2	115862931	115890775	-	XM_008760948.2	XM_008760948.2	8082	5.84383	0.421902	0.285779	9	6696.65	EPC_bi	0	0	blood_expr	0	EB_bi_EPC_bi_blood_expr_0	0.513613	0.348533
chr2	115941997	116002889	-	NM_032059.1	NM_032059.1	4840	1.87787	0.534579	0.240769	11	5641.94	EPC_bi	0	0	blood_expr	0	EB_bi_EPC_bi_blood_expr_0	0.519113	0.547467
chr2	115941997	116002889	-	MSTRG.6659.1	MSTRG.6659.1	12201	0.758234	0.536361	0.197572	11	4629.71	EPC_bi	0	0	0	0	EB_bi_EPC_bi_0_0	0.512163	0.556526
chr2	116028734	116103227	+	XM_017590844.1	XM_017590844.1	10732	5.55021	0.266068	0.0021206	6	49.6921	EPC_mat_imprint	0	0	blood_expr	0	EB_bi_EPC_mat_imprint_blood_expr_0	0.231416	0.300721
chr2	116188735	116216303	-	XM_006232224.3	XM_006232224.3	3111	62.6044	0.490036	0.898987	11	21066	EPC_bi	0	0	blood_expr	0	EB_bi_EPC_bi_blood_expr_0	0.417609	0.550392
chr2	116397153	116414702	-	XM_006232232.3	XM_006232232.3	4456	4.91714	0.4196	0.509797	6	11946.1	EPC_bi	0	0	blood_expr	0	EB_bi_EPC_bi_blood_expr_0	0.219452	0.619748
chr2	116397153	116414702	-	XM_006232234.3	XM_006232234.3	4326	5.02738	0.423469	0.531939	6	12464.9	EPC_bi	0	0	blood_expr	0	EB_bi_EPC_bi_blood_expr_0	0.22343	0.623509
chr2	116397153	116414702	-	XM_006232233.3	XM_006232233.3	4372	5.01161	0.4196	0.509797	6	11946.1	EPC_bi	0	0	blood_expr	0	EB_bi_EPC_bi_blood_expr_0	0.219452	0.619748
chr2	118715228	118746109	-	NM_022548.1	NM_022548.1	7393	2.5466	0.511111	0.436798	11	10235.5	EPC_bi	0	0	blood_expr	0	EB_bi_EPC_bi_blood_expr_0	0.602987	0.434548
chr2	118831349	118861456	+	NM_133399.2	NM_133399.2	6393	12.5414	0.464287	0.68932	11	16152.8	EPC_bi	0	0	blood_expr	0	EB_bi_EPC_bi_blood_expr_0	0.537134	0.403581
chr2	118978964	119007877	-	NM_001013910.2	NM_001013910.2	1452	9.61293	0.577459	0.0878027	11	2057.48	EPC_bi	0	0	blood_expr	0	EB_bi_EPC_bi_blood_expr_0	0.657255	0.510963
[truncated: 14,643 more rows]

## Sheet: 1d
List of transcripts that show statistically significant imprinted gene expression. For the full list of transcripts, see Additional Data 1 Allele specific RNAseq.xlsx
Imprinted transcripts identified using T-test										Imprinted transcripts identified using linear modelling using Limma
chr	start	end	strand	name	ID	exon_length	imprint_index	name2		chr	start	end	strand	name	ID	ExonLength	logFC	AveExpr	t	P.Value	adj.P.Val	B	Tissue_Cross	rat_blood_RPKM	fourFC_pat	fourFC_mat	bias	EPC_mat_blood	name2	name3
chr1	123015403	123019945	+	XM_001054803.6	XM_001054803.6	4542	EB_pat_imprint_NaN_0_stringent	Magel2		chr1	7817502	8038805	-	XM_006227642.3	XM_006227642.3	6591	4.34304	22.5221	4.05595	0.00055451	0.0302131	-0.125806	BF_EPC	3.96459	pat		pat	keep	Aig1	Aig1	Genes identified by Limma and not by strict T-tests are highlighted in green
chr1	194953269	194956281	.	MSTRG.1000.1	MSTRG.1000.1	3012	EB_pat_imprint_NaN_0_stringent	NA		chr1	56806050	56949681	-	XM_008758807.2	XM_008758807.2	5176	-4.4847	22.4665	-4.076	0.0005284	0.0290955	-0.082605	BF_EPC	0.0627133		mat	mat	keep	Wdr27	Wdr27
chr1	195032372	195074327	-	XR_001835978.1	XR_001835978.1	13741	EB_pat_imprint_EPC_pat_imprint_0_stringent	LOC102547183		chr1	56806050	56949681	-	XM_008758806.2	XM_008758806.2	5337	-4.4847	22.4665	-4.076	0.0005284	0.0290955	-0.082605	BF_EPC	0.0608214		mat	mat	keep	Wdr27
chr1	215744403	215747080	-	NR_027324.1	NR_027324.1	2325	EB_mat_imprint_EPC_mat_imprint_0_stringent	H19		chr1	56806050	56949586	-	XM_017589898.1	XM_017589898.1	6479	-4.4847	22.8064	-3.89807	0.00081044	0.0376986	-0.462778	BF_EPC	0.0501009		mat	mat	keep	Wdr27
chr1	215745980	215747080	-	NR_032754.1	NR_032754.1	1100	EB_mat_imprint_EPC_mat_imprint_0_stringent	Mir675		chr1	56806050	56949586	-	XM_008758808.2	XM_008758808.2	6293	-4.4847	22.7826	-3.89431	0.0008178	0.0378154	-0.470817	BF_EPC	0.0515817		mat	mat	keep	Wdr27
chr1	215828101	215835422	-	MSTRG.1209.1	MSTRG.1209.1	4251	EB_pat_imprint_EPC_pat_imprint_0_stringent	NA		chr1	56806050	56949586	-	XM_017589899.1	XM_017589899.1	6389	-4.4847	22.7992	-3.89027	0.00082576	0.0379582	-0.479426	BF_EPC	0.0508067		mat	mat	keep	Wdr27
chr1	215828101	215838991	-	XM_008760074.2	XM_008760074.2	4303	EB_pat_imprint_EPC_pat_imprint_0_stringent	Igf2		chr1	56806050	56949586	-	XM_008758805.2	XM_008758805.2	6392	-4.4847	22.7992	-3.89027	0.00082576	0.0379582	-0.479426	BF_EPC	0.0507828		mat	mat	keep	Wdr27
chr1	215828101	215839081	-	XM_006230665.2	XM_006230665.2	3499	EB_pat_imprint_EPC_pat_imprint_0_stringent	Igf2		chr1	56806050	56949681	-	XM_008758812.2	XM_008758812.2	4985	-4.4847	22.423	-3.87831	0.0008498	0.0385276	-0.504932	BF_EPC	0.0651161		mat	mat	keep	Wdr27
chr1	215828101	215835422	-	NM_001190162.1	NM_001190162.1	4237	EB_pat_imprint_EPC_pat_imprint_0_stringent	Igf2		chr1	56806050	56949586	-	XM_008758813.2	XM_008758813.2	5235	-4.4847	22.6305	-3.79655	0.00103386	0.045769	-0.679139	BF_EPC	0.0620065		mat	mat	keep	Wdr27
chr1	215828101	215838991	-	NM_001190163.1	NM_001190163.1	4289	EB_pat_imprint_EPC_pat_imprint_0_stringent	Igf2		chr1	56806050	56949586	-	XM_008758811.2	XM_008758811.2	5788	-4.4847	22.7363	-3.79527	0.00103705	0.0457799	-0.681872	BF_EPC	0.0560822		mat	mat	keep	Wdr27
chr1	216237662	216253460	+	NM_013087.2	NM_013087.2	1477	EB_mat_imprint_EPC_mat_imprint_blood_expr_stringent	Cd81		chr1	195032372	195074327	-	XR_001835978.1	XR_001835978.1	13741	4.28796	26.9411	28.3238	2.11e-18	1.1e-14	30.0182	BF_EB	0	pat		pat	keep	LOC102547183	Snrpn/Snurf
chr1	216256652	216279401	-	XM_017589502.1	XM_017589502.1	4754	NaN_EPC_mat_imprint_0_stringent	Trpm5		chr1	195032372	195074327	-	XR_001835978.1	XR_001835978.1	13741	2.06055	26.9411	20.0581	2.55e-15	1.32e-11	24.8474	BW_EB	0	pat		pat	keep	LOC102547183
chr1	216485080	216489793	.	MSTRG.1218.1	MSTRG.1218.1	4713	EB_pat_imprint_EPC_pat_imprint_0_stringent	NA		chr1	195052255	195097069	-	MSTRG.1001.3	MSTRG.1001.3	23689	3.03588	27.807	5.77915	9.23e-06	0.00092812	3.65702	BF_EPC	0.0205541	pat		pat	keep	NA
chr1	267607436	267617387	+	NM_001007602.1	NM_001007602.1	878	EB_bi_EPC_pat_imprint_blood_expr_stringent	Gsto1		chr1	195052255	195097069	-	MSTRG.1001.2	MSTRG.1001.2	21402	2.90326	27.7467	5.35791	2.47e-05	0.00210048	2.72904	BF_EPC	0.0227505	pat		pat	keep	NA
chr3	165713069	165741932	-	NM_001012093.1	NM_001012093.1	2396	EB_bi_EPC_pat_imprint_blood_expr_stringent	Zfp64		chr1	195052255	195097069	-	MSTRG.1001.3	MSTRG.1001.3	23689	4.84077	27.807	42.8649	3.59e-22	5.59e-18	36.0988	BF_EB	0.0205541	pat		pat	keep	NA
chr3	165800366	165816996	+	XR_001837377.1	XR_001837377.1	959	NaN_EPC_pat_imprint_0_stringent	LOC108350526		chr1	195052255	195097069	-	MSTRG.1001.2	MSTRG.1001.2	21402	4.83915	27.7467	40.37	1.27e-21	9.88e-18	35.058	BF_EB	0.0227505	pat		pat	keep	NA
chr3	165800366	165815058	+	XR_001837378.1	XR_001837378.1	639	NaN_EPC_pat_imprint_0_stringent	LOC108350526		chr1	195074327	195096595	-	NM_031117.2	NM_031117.2	1580	4.67034	25.3889	5.01739	5.52e-05	0.00411441	1.96772	BF_EPC	0.308168	pat		pat	keep	Snrpn
chr3	172356668	172433791	+	MSTRG.8582.1	MSTRG.8582.1	20112	EB_pat_imprint_EPC_pat_imprint_blood_expr_stringent	NA		chr1	195074327	195097069	-	NM_001270712.1	NM_001270712.1	1844	4.50458	25.5319	4.8534	8.16e-05	0.00577899	1.61405	BF_EPC	0.264049	pat		pat	keep	Snurf
chr3	172374956	172435059	+	NM_001159653.1	NM_001159653.1	2023	EB_mat_imprint_NaN_blood_expr_stringent	Gnas		chr1	195074327	195097069	-	NM_130738.2	NM_130738.2	1709	4.49033	25.4505	4.67227	0.00012589	0.00883641	1.21838	BF_EPC	0.284907	pat		pat	keep	Snurf
chr4	29726139	29769902	-	NM_001002023.2	NM_001002023.2	1481	NaN_EPC_pat_imprint_0_stringent	Sgce		chr1	195074327	195096595	-	NM_031117.2	NM_031117.2	1580	8.26542	25.3889	11.7025	9.59e-11	3.16e-07	8.59327	BF_EB	0.308168	pat		pat	keep	Snrpn
chr4	29795452	29804517	+	MSTRG.8729.2	MSTRG.8729.2	2614	EB_pat_imprint_EPC_pat_imprint_0_stringent	NA		chr1	195074327	195097069	-	NM_001270712.1	NM_001270712.1	1844	8.04604	25.5319	11.6678	1.01e-10	3.16e-07	8.85901	BF_EB	0.264049	pat		pat	keep	Snurf
chr4	29795452	29804517	+	MSTRG.8729.1	MSTRG.8729.1	2603	EB_pat_imprint_EPC_pat_imprint_0_stringent	NA		chr1	195074327	195097069	-	NM_130738.2	NM_130738.2	1709	8.26519	25.4505	11.2985	1.84e-10	4.77e-07	8.39154	BF_EB	0.284907	pat		pat	keep	Snurf
chr4	29795523	29804517	+	XM_008762737.1	XM_008762737.1	2403	EB_pat_imprint_EPC_pat_imprint_0_stringent	Peg10		chr1	215744403	215747080	-	NR_027324.1	NR_027324.1	2325	-6.64514	29.3116	-38.3802	3.67e-21	5.72e-17	38.624	BW_EPC	0.0698073		mat	mat	keep	H19	H19
chr6	97108017	97132746	-	XR_593072.1	XR_593072.1	4044	NaN_EPC_pat_imprint_0_stringent	LOC102550910		chr1	215744403	215747080	-	NR_027324.1	NR_027324.1	2325	-6.09375	29.3116	-35.1028	2.39e-20	3.73e-16	36.7833	BF_EPC	0.0698073		mat	mat	keep	H19
chr6	97108017	97132746	-	XR_593071.1	XR_593071.1	4067	NaN_EPC_pat_imprint_0_stringent	LOC102550910		chr1	215744403	215747080	-	NR_027324.1	NR_027324.1	2325	-4.08376	29.3116	-6.21819	3.38e-06	0.00405689	4.0838	BF_EB	0.0698073		mat	mat	keep	H19
chr6	133658157	133691130	+	MSTRG.10785.1	MSTRG.10785.1	7763	EB_mat_imprint_EPC_mat_imprint_0_stringent	NA		chr1	215744403	215747080	-	NR_027324.1	NR_027324.1	2325	-5.37165	29.3116	-8.1279	5.72e-08	8.92e-05	6.50183	BW_EB	0.0698073		mat	mat	keep	H19
chr6	133658936	133691130	+	NR_131064.1	NR_131064.1	1890	EB_mat_imprint_EPC_mat_imprint_blood_expr_stringent	RGD1566401		chr1	215828101	215838991	-	XM_008760074.2	XM_008760074.2	4303	2.47099	27.0265	6.63231	1.34e-06	0.00016679	4.02753	BW_EPC	0.490338	pat		pat	keep	Igf2	Igf2
chr6	133710206	133721191	-	XM_017594511.1	XM_017594511.1	9383	EB_mat_imprint_EPC_bi_0_stringent	Rtl1		chr1	215828101	215839081	-	XM_006230665.2	XM_006230665.2	3499	2.47099	27.0265	6.63231	1.34e-06	0.00016679	4.02753	BW_EPC	0.603008	pat		pat	keep	Igf2
chr7	137970554	138040098	-	XM_006242279.3	XM_006242279.3	7340	EB_bi_EPC_pat_imprint_blood_expr_stringent	Slc38a1		chr1	215828101	215838991	-	NM_001190163.1	NM_001190163.1	4289	2.47099	27.0265	6.63231	1.34e-06	0.00016679	4.02753	BW_EPC	0.491939	pat		pat	keep	Igf2
chr7	137970554	138040098	-	XM_006242278.3	XM_006242278.3	7370	EB_bi_EPC_pat_imprint_blood_expr_stringent	Slc38a1		chr1	215828101	215835422	-	MSTRG.1209.1	MSTRG.1209.1	4251	2.47077	27.0266	6.62996	1.35e-06	0.00016679	4.02211	BW_EPC	0.496336	pat		pat	keep	NA
chr7	137970554	138039326	-	XM_006242277.3	XM_006242277.3	8202	EB_bi_EPC_pat_imprint_blood_expr_stringent	Slc38a1		chr1	215828101	215835422	-	NM_001190162.1	NM_001190162.1	4237	2.47077	27.0266	6.62996	1.35e-06	0.00016679	4.02211	BW_EPC	0.497976	pat		pat	keep	Igf2
chr7	137970554	138039731	-	MSTRG.11606.1	MSTRG.11606.1	7186	EB_bi_EPC_pat_imprint_blood_expr_stringent	NA		chr1	215828101	215836738	-	MSTRG.1209.2	MSTRG.1209.2	4531	2.46919	27.51	6.14963	3.95e-06	0.00039795	2.90075	BW_EPC	0.465664	pat		pat	keep	NA
chr7	137970554	138038014	-	XM_017594637.1	XM_017594637.1	8494	EB_bi_EPC_pat_imprint_blood_expr_stringent	Slc38a1		chr1	215828101	215836738	-	MSTRG.1209.3	MSTRG.1209.3	4591	2.46796	27.5103	6.14619	3.98e-06	0.00039795	2.8924	BW_EPC	0.459579	pat		pat	keep	NA
chr7	137970554	138040098	-	XM_006242281.3	XM_006242281.3	7250	EB_bi_EPC_pat_imprint_blood_expr_stringent	Slc38a1		chr1	215828101	215836738	-	NM_031511.2	NM_031511.2	4591	2.46795	27.5103	6.14618	3.98e-06	0.00039795	2.89236	BW_EPC	0.459579	pat		pat	keep	Igf2
chr7	137970554	138039731	-	XM_006242280.3	XM_006242280.3	7213	EB_bi_EPC_pat_imprint_blood_expr_stringent	Slc38a1		chr1	215828101	215836738	-	MSTRG.1209.2	MSTRG.1209.2	4531	5.69546	27.51	4.03287	0.00058617	0.0303762	-0.948995	BF_EPC	0.465664	pat		pat	keep	NA
chr8	123989821	124301366	+	XM_008766660.2	XM_008766660.2	3539	NaN_EPC_pat_imprint_0_stringent	Gadl1		chr1	215828101	215836738	-	MSTRG.1209.3	MSTRG.1209.3	4591	5.69546	27.5103	4.03109	0.00058869	0.0303762	-0.953228	BF_EPC	0.459579	pat		pat	keep	NA
chr14	92021851	92077028	-	XM_008770347.2	XM_008770347.2	5017	EB_mat_imprint_EPC_mat_imprint_0_stringent	Grb10		chr1	215828101	215836738	-	NM_031511.2	NM_031511.2	4591	5.69546	27.5103	4.03109	0.00058869	0.0303762	-0.95324	BF_EPC	0.459579	pat		pat	keep	Igf2
chr14	92021851	92077028	-	XM_008770348.2	XM_008770348.2	4852	EB_mat_imprint_EPC_mat_imprint_0_stringent	Grb10		chr1	216256652	216281504	-	XM_008760160.2	XM_008760160.2	6837	-7.02772	20.1756	-9.7253	2.73e-09	7.32e-07	10.6807	BW_EPC	0.0949551		mat	mat	keep	Trpm5	Trpm5
chr14	107750161	107751895	+	NM_001017504.1	NM_001017504.1	1734	EB_pat_imprint_EPC_pat_imprint_blood_expr_stringent	Zrsr1		chr1	216256652	216279401	-	XM_017589502.1	XM_017589502.1	4754	-7.02772	20.1756	-9.7253	2.73e-09	7.32e-07	10.6807	BW_EPC	0.13656		mat	mat	keep	Trpm5
chr17	71719011	71906696	-	MSTRG.5575.1	MSTRG.5575.1	8035	EB_pat_imprint_EPC_pat_imprint_0_stringent	NA		chr1	216256652	216281504	-	XM_017589501.1	XM_017589501.1	6849	-7.02772	20.1756	-9.7253	2.73e-09	7.32e-07	10.6807	BW_EPC	0.0947887		mat	mat	keep	Trpm5
chr17	71719011	71906696	-	MSTRG.5575.2	MSTRG.5575.2	7870	EB_pat_imprint_EPC_pat_imprint_0_stringent	NA		chr1	216256652	216281504	-	XM_008760160.2	XM_008760160.2	6837	-6.19944	20.1756	-8.74098	1.71e-08	4.04e-06	9.2091	BF_EPC	0.0949551		mat	mat	keep	Trpm5
chr17	71719011	71906696	-	MSTRG.5575.3	MSTRG.5575.3	14709	EB_pat_imprint_EPC_pat_imprint_0_stringent	NA		chr1	216256652	216279401	-	XM_017589502.1	XM_017589502.1	4754	-6.19944	20.1756	-8.74098	1.71e-08	4.04e-06	9.2091	BF_EPC	0.13656		mat	mat	keep	Trpm5
chr17	71719011	71906696	-	MSTRG.5575.4	MSTRG.5575.4	7843	EB_pat_imprint_EPC_pat_imprint_0_stringent	NA		chr1	216256652	216281504	-	XM_017589501.1	XM_017589501.1	6849	-6.19944	20.1756	-8.74098	1.71e-08	4.04e-06	9.2091	BF_EPC	0.0947887		mat	mat	keep	Trpm5
chr17	71719011	71901157	-	XM_006254214.3	XM_006254214.3	9560	EB_pat_imprint_EPC_pat_imprint_0_stringent	Sfmbt2		chr1	216485080	216489793	.	MSTRG.1218.1	MSTRG.1218.1	4713	5.81276	23.7329	5.10882	4.44e-05	0.00347737	2.17477	BW_EPC	0.0688742	pat		pat	keep	NA	Kcnq1ot1
chr17	71719011	71903098	-	XM_006254213.3	XM_006254213.3	8137	EB_pat_imprint_EPC_pat_imprint_0_stringent	Sfmbt2		chr1	216485080	216489793	.	MSTRG.1218.1	MSTRG.1218.1	4713	5.62257	23.7329	4.57792	0.00015789	0.0108385	0.993907	BF_EPC	0.0688742	pat		pat	keep	NA
chr17	71719011	71906101	-	XM_006254216.3	XM_006254216.3	9487	EB_pat_imprint_EPC_pat_imprint_0_stringent	Sfmbt2		chr10	19270955	19392214	+	XM_008767623.2	XM_008767623.2	10224	-4.90446	20.6355	-4.48519	0.00019731	0.0127052	0.807149	BW_EPC	0.523862		mat	mat	keep	Fam196b	Fam196b
chr17	71719011	71903790	-	XM_006254215.3	XM_006254215.3	7721	EB_pat_imprint_EPC_pat_imprint_0_stringent	Sfmbt2		chr12	10297895	10391020	-	XM_017598587.1	XM_017598587.1	3468	3.71463	25.2429	4.0795	0.00052396	0.0290564	-0.0744686	BF_EPC	0	pat		pat	keep	Wasf3	Wasf3
chr17	71719011	71906101	-	XM_006254210.3	XM_006254210.3	9490	EB_pat_imprint_EPC_pat_imprint_0_stringent	Sfmbt2		chr12	42479517	42493644	-	XM_006249417.3	XM_006249417.3	5009	-2.81686	22.0775	-4.23625	0.00035925	0.0214492	0.26299	BW_EPC	0.0324021		mat	mat	keep	Tbx3	Tbx3
chr17	71719011	71902401	-	XM_006254212.3	XM_006254212.3	8228	EB_pat_imprint_EPC_pat_imprint_0_stringent	Sfmbt2		chr12	42479517	42493619	-	XM_006249415.2	XM_006249415.2	5014	-2.67684	22.191	-4.13756	0.00045563	0.0261993	0.0452526	BW_EPC	0.0323698		mat	mat	keep	Tbx3
chr17	71719011	71901613	-	XM_006254211.3	XM_006254211.3	7896	EB_pat_imprint_EPC_pat_imprint_0_stringent	Sfmbt2		chr12	42479517	42493600	-	XM_006249418.1	XM_006249418.1	5078	-2.67684	22.191	-4.13756	0.00045563	0.0261993	0.0452526	BW_EPC	0.0319618		mat	mat	keep	Tbx3
chr17	71723619	71899037	-	NM_001107364.1	NM_001107364.1	3674	EB_pat_imprint_EPC_pat_imprint_0_stringent	Sfmbt2		chr12	42479517	42494588	-	XM_006249416.3	XM_006249416.3	5298	-2.67684	22.2211	-4.04963	0.00056301	0.0317876	-0.147623	BW_EPC	0.0306346		mat	mat	keep	Tbx3
chr17	71781073	72060291	-	MSTRG.5576.1	MSTRG.5576.1	4923	NaN_EPC_pat_imprint_0_stringent	NA		chr14	6673685	6679965	-	XM_008769996.2	XM_008769996.2	1583	-6.50624	21.8394	-4.28215	0.00032166	0.019734	0.362017	BW_EPC	0		mat	mat	keep	Spp1	Spp1
chr18	79757431	79857909	+	MSTRG.5974.1	MSTRG.5974.1	7823	EB_bi_EPC_pat_imprint_blood_expr_stringent	NA		chr14	6673685	6679965	-	NM_012881.2	NM_012881.2	1531	-6.50214	21.8371	-4.27981	0.00032347	0.0197674	0.356907	BW_EPC	0		mat	mat	keep	Spp1
chr18	79768386	79857909	+	XM_017600872.1	XM_017600872.1	7645	EB_bi_EPC_pat_imprint_blood_expr_stringent	Zfp516		chr14	87457646	87465374	-	NM_012588.2	NM_012588.2	2407	-4.43573	23.7816	-4.39245	0.00024664	0.0154976	0.603417	BW_EPC	0.269717		mat	mat	keep	Igfbp3	Igfbp3
chr18	79769504	79857909	+	XM_008772099.2	XM_008772099.2	7764	EB_bi_EPC_pat_imprint_blood_expr_stringent	Zfp516		chr14	87457646	87465374	-	NM_012588.2	NM_012588.2	2407	-3.83511	23.7816	-3.94742	0.00071985	0.0345152	-0.390692	BF_EPC	0.269717		mat	mat	keep	Igfbp3
chr18	79770004	79857909	+	XM_017600868.1	XM_017600868.1	7706	EB_bi_EPC_pat_imprint_blood_expr_stringent	Zfp516		chr14	92021850	92122732	-	NM_001109093.1	NM_001109093.1	9805	-8.05214	23.7497	-6.30537	2.78e-06	0.00030328	4.78297	BW_EPC	0.0827649		mat	mat	keep	Grb10	Grb10
chr18	79772672	79857909	+	XM_017600870.1	XM_017600870.1	7879	EB_bi_EPC_pat_imprint_blood_expr_stringent	Zfp516		chr14	92021850	92122732	-	NM_001109093.1	NM_001109093.1	9805	-8.4623	23.7497	-7.27971	3.3e-07	0.00043798	3.91939	BW_EB	0.0827649		mat	mat	keep	Grb10
chr18	79773312	79857909	+	XM_017600873.1	XM_017600873.1	7732	EB_bi_EPC_pat_imprint_blood_expr_stringent	Zfp516		chr14	92021851	92122732	-	MSTRG.4373.2	MSTRG.4373.2	49439	-5.29009	25.5759	-6.83926	8.52e-07	0.00011346	5.91759	BW_EPC	0.0196972		mat	mat	keep	NA
chr18	79773313	79857909	+	XM_008772100.2	XM_008772100.2	7558	EB_bi_EPC_pat_imprint_blood_expr_stringent	Zfp516		chr14	92021851	92122732	-	XM_017599333.1	XM_017599333.1	9732	-8.03761	23.7459	-6.29574	2.84e-06	0.00030328	4.76266	BW_EPC	0.0833857		mat	mat	keep	Grb10
chr18	79773313	79857909	+	XM_017600866.1	XM_017600866.1	7663	EB_bi_EPC_pat_imprint_blood_expr_stringent	Zfp516		chr14	92021851	92122732	-	MSTRG.4373.2	MSTRG.4373.2	49439	-5.4213	25.5759	-10.6397	5.49e-10	1.43e-06	11.192	BW_EB	0.0196972		mat	mat	keep	NA
chr18	79773740	79857909	+	XM_017600871.1	XM_017600871.1	7813	EB_bi_EPC_pat_imprint_blood_expr_stringent	Zfp516		chr14	92021851	92122732	-	XM_017599333.1	XM_017599333.1	9732	-8.44893	23.7459	-7.26962	3.37e-07	0.00043798	3.90727	BW_EB	0.0833857		mat	mat	keep	Grb10
chr18	79773740	79857909	+	XM_017600867.1	XM_017600867.1	10310	EB_bi_EPC_pat_imprint_0_stringent	Zfp516		chr14	107750161	107751895	+	NM_001017504.1	NM_001017504.1	1734	4.18324	23.8676	4.43333	0.00022353	0.0142172	0.617038	BW_EPC	5.52239	pat		pat	keep	Zrsr1	Zrsr1
chr18	79784093	79857909	+	XM_017600869.1	XM_017600869.1	10652	EB_bi_EPC_pat_imprint_0_stringent	Zfp516		chr14	107750161	107751895	+	NM_001017504.1	NM_001017504.1	1734	6.30152	23.8676	5.35766	2.47e-05	0.00210048	2.72584	BF_EPC	5.52239	pat		pat	keep	Zrsr1
chr18	79813758	79857909	+	NM_001191695.1	NM_001191695.1	7499	EB_bi_EPC_pat_imprint_blood_expr_stringent	Zfp516		chr17	71719011	71901157	-	XM_006254214.3	XM_006254214.3	9560	6.4794	27.1816	14.3482	1.99e-12	1.68e-09	18.5118	BW_EPC	0.237681	pat		pat	keep	Sfmbt2	Sfmbt2
chr19	23387736	23405025	+	XM_006255260.3	XM_006255260.3	5253	EB_bi_EPC_pat_imprint_0_stringent	Sall1		chr17	71719011	71903098	-	XM_006254213.3	XM_006254213.3	8137	6.50334	27.1809	14.3304	2.04e-12	1.68e-09	18.4947	BW_EPC	0.279246	pat		pat	keep	Sfmbt2
chr19	23389437	23405025	+	NM_001107415.2	NM_001107415.2	5124	EB_bi_EPC_pat_imprint_0_stringent	Sall1		chr17	71719011	71906101	-	XM_006254216.3	XM_006254216.3	9487	6.49579	27.1865	14.1624	2.57e-12	1.82e-09	18.2622	BW_EPC	0.23951	pat		pat	keep	Sfmbt2
chr19	30794289	30903819	+	NM_001108444.1	NM_001108444.1	4176	EB_bi_EPC_pat_imprint_0_stringent	Gab1		chr17	71719011	71906101	-	XM_006254210.3	XM_006254210.3	9490	6.49579	27.1866	14.1624	2.57e-12	1.82e-09	18.2621	BW_EPC	0.239434	pat		pat	keep	Sfmbt2
										chr17	71719011	71902401	-	XM_006254212.3	XM_006254212.3	8228	6.4989	27.1697	14.1383	2.65e-12	1.82e-09	18.2329	BW_EPC	0.276158	pat		pat	keep	Sfmbt2
										chr17	71719011	71903790	-	XM_006254215.3	XM_006254215.3	7721	6.49845	27.1671	14.1274	2.69e-12	1.82e-09	18.2177	BW_EPC	0.294292	pat		pat	keep	Sfmbt2
										chr17	71719011	71901613	-	XM_006254211.3	XM_006254211.3	7896	6.49999	27.1734	14.0793	2.88e-12	1.87e-09	18.1505	BW_EPC	0.287769	pat		pat	keep	Sfmbt2
										chr17	71719011	71906696	-	MSTRG.5575.3	MSTRG.5575.3	14709	6.40132	27.2276	14.0312	3.07e-12	1.92e-09	18.0579	BW_EPC	0.154479	pat		pat	keep	NA
										chr17	71719011	71906696	-	MSTRG.5575.4	MSTRG.5575.4	7843	6.41951	27.1737	13.8233	4.1e-12	2.28e-09	17.7811	BW_EPC	0.289714	pat		pat	keep	NA
										chr17	71719011	71906696	-	MSTRG.5575.2	MSTRG.5575.2	7870	6.41951	27.1737	13.8232	4.1e-12	2.28e-09	17.7809	BW_EPC	0.28872	pat		pat	keep	NA
										chr17	71719011	71906696	-	MSTRG.5575.1	MSTRG.5575.1	8035	6.41954	27.1738	13.823	4.1e-12	2.28e-09	17.7807	BW_EPC	0.282791	pat		pat	keep	NA
										chr17	71719011	71903098	-	XM_006254213.3	XM_006254213.3	8137	5.95015	27.1809	9.91264	1.95e-09	6.19e-07	11.6696	BF_EPC	0.279246	pat		pat	keep	Sfmbt2
										chr17	71719011	71902401	-	XM_006254212.3	XM_006254212.3	8228	5.97391	27.1697	9.72208	2.74e-09	8.24e-07	11.334	BF_EPC	0.276158	pat		pat	keep	Sfmbt2
										chr17	71719011	71906696	-	MSTRG.5575.3	MSTRG.5575.3	14709	5.88495	27.2276	9.68885	2.91e-09	8.24e-07	11.2418	BF_EPC	0.154479	pat		pat	keep	NA
										chr17	71719011	71901613	-	XM_006254211.3	XM_006254211.3	7896	5.94783	27.1734	9.68298	2.94e-09	8.24e-07	11.2593	BF_EPC	0.287769	pat		pat	keep	Sfmbt2
										chr17	71719011	71906101	-	XM_006254216.3	XM_006254216.3	9487	5.96728	27.1865	9.67945	2.96e-09	8.24e-07	11.2542	BF_EPC	0.23951	pat		pat	keep	Sfmbt2
										chr17	71719011	71906101	-	XM_006254210.3	XM_006254210.3	9490	5.9673	27.1866	9.67927	2.96e-09	8.24e-07	11.2538	BF_EPC	0.239434	pat		pat	keep	Sfmbt2
										chr17	71719011	71903790	-	XM_006254215.3	XM_006254215.3	7721	5.979	27.1671	9.6621	3.06e-09	8.35e-07	11.2277	BF_EPC	0.294292	pat		pat	keep	Sfmbt2
										chr17	71719011	71901157	-	XM_006254214.3	XM_006254214.3	9560	5.99116	27.1816	9.6471	3.14e-09	8.44e-07	11.2	BF_EPC	0.237681	pat		pat	keep	Sfmbt2
										chr17	71719011	71906696	-	MSTRG.5575.2	MSTRG.5575.2	7870	5.97913	27.1737	9.41848	4.77e-09	1.22e-06	10.7757	BF_EPC	0.28872	pat		pat	keep	NA
										chr17	71719011	71906696	-	MSTRG.5575.1	MSTRG.5575.1	8035	5.97926	27.1738	9.41832	4.77e-09	1.22e-06	10.7754	BF_EPC	0.282791	pat		pat	keep	NA
										chr17	71719011	71906696	-	MSTRG.5575.4	MSTRG.5575.4	7843	5.979	27.1737	9.41826	4.77e-09	1.22e-06	10.7753	BF_EPC	0.289714	pat		pat	keep	NA
										chr17	71723619	71899037	-	NM_001107364.1	NM_001107364.1	3674	9.76226	23.8289	16.3447	1.55e-13	2.2e-10	19.6676	BW_EPC	0.0441758	pat		pat	keep	Sfmbt2
										chr17	71723619	71899037	-	NM_001107364.1	NM_001107364.1	3674	3.53796	23.8289	4.62087	0.00014241	0.00990722	1.0965	BF_EPC	0.0441758	pat		pat	keep	Sfmbt2
										chr17	71723619	71899037	-	NM_001107364.1	NM_001107364.1	3674	4.13285	23.8289	6.73515	1.07e-06	0.00128242	3.36578	BW_EB	0.0441758	pat		pat	keep	Sfmbt2
										chr17	71781073	72060291	-	MSTRG.5576.1	MSTRG.5576.1	4923	3.96092	20.8277	4.48746	0.00019624	0.0126887	0.791685	BW_EPC	0	pat		pat	keep	NA
										chr17	71781073	72060291	-	MSTRG.5576.1	MSTRG.5576.1	4923	5.76867	20.8277	6.23668	3.25e-06	0.00038613	4.60328	BF_EPC	0	pat		pat	keep	NA
										chr18	79757431	79857909	+	MSTRG.5974.1	MSTRG.5974.1	7823	4.28205	25.5949	7.1292	4.55e-07	6.82e-05	6.53181	BW_EPC	1.14107	pat		pat	keep	NA	Zfp516
										chr18	79757431	79857909	+	MSTRG.5974.1	MSTRG.5974.1	7823	5.38811	25.5949	6.07346	4.7e-06	0.00050814	4.25826	BF_EPC	1.14107	pat		pat	keep	NA
										chr18	79768386	79857909	+	XM_017600872.1	XM_017600872.1	7645	4.28205	25.5949	7.12898	4.55e-07	6.82e-05	6.53136	BW_EPC	1.16764	pat		pat	keep	Zfp516	Zfp516
										chr18	79768386	79857909	+	XM_017600872.1	XM_017600872.1	7645	5.38784	25.5949	6.07291	4.71e-06	0.00050814	4.25712	BF_EPC	1.16764	pat		pat	keep	Zfp516
										chr18	79769504	79857909	+	XM_008772099.2	XM_008772099.2	7764	4.28205	25.5949	7.12898	4.55e-07	6.82e-05	6.53136	BW_EPC	1.14974	pat		pat	keep	Zfp516
										chr18	79769504	79857909	+	XM_008772099.2	XM_008772099.2	7764	5.38784	25.5949	6.07291	4.71e-06	0.00050814	4.25712	BF_EPC	1.14974	pat		pat	keep	Zfp516
										chr18	79770004	79857909	+	XM_017600868.1	XM_017600868.1	7706	4.28205	25.5949	7.12898	4.55e-07	6.82e-05	6.53136	BW_EPC	1.1584	pat		pat	keep	Zfp516
										chr18	79770004	79857909	+	XM_017600868.1	XM_017600868.1	7706	5.38784	25.5949	6.07291	4.71e-06	0.00050814	4.25712	BF_EPC	1.1584	pat		pat	keep	Zfp516
										chr18	79772672	79857909	+	XM_017600870.1	XM_017600870.1	7879	4.28205	25.5949	7.12898	4.55e-07	6.82e-05	6.53136	BW_EPC	1.13296	pat		pat	keep	Zfp516
										chr18	79772672	79857909	+	XM_017600870.1	XM_017600870.1	7879	5.38784	25.5949	6.07291	4.71e-06	0.00050814	4.25712	BF_EPC	1.13296	pat		pat	keep	Zfp516
										chr18	79773312	79857909	+	XM_017600873.1	XM_017600873.1	7732	4.25491	25.6054	7.10264	4.82e-07	6.94e-05	6.47648	BW_EPC	1.1545	pat		pat	keep	Zfp516
										chr18	79773312	79857909	+	XM_017600873.1	XM_017600873.1	7732	5.38784	25.6054	6.04578	5.01e-06	0.00052162	4.20029	BF_EPC	1.1545	pat		pat	keep	Zfp516
										chr18	79773313	79857909	+	XM_017600866.1	XM_017600866.1	7663	4.25491	25.6054	7.10295	4.81e-07	6.94e-05	6.47711	BW_EPC	1.1649	pat		pat	keep	Zfp516
										chr18	79773313	79857909	+	XM_008772100.2	XM_008772100.2	7558	4.26875	25.6032	7.09919	4.85e-07	6.94e-05	6.46948	BW_EPC	1.15961	pat		pat	keep	Zfp516
										chr18	79773313	79857909	+	XM_017600866.1	XM_017600866.1	7663	5.38784	25.6054	6.04604	5e-06	0.00052162	4.20083	BF_EPC	1.1649	pat		pat	keep	Zfp516
										chr18	79773313	79857909	+	XM_008772100.2	XM_008772100.2	7558	5.38784	25.6032	6.04444	5.02e-06	0.00052162	4.19748	BF_EPC	1.15961	pat		pat	keep	Zfp516
										chr18	79773740	79857909	+	XM_017600867.1	XM_017600867.1	10310	4.15133	25.8059	7.50516	2.05e-07	3.55e-05	7.30072	BW_EPC	0.86582	pat		pat	keep	Zfp516
										chr18	79773740	79857909	+	XM_017600871.1	XM_017600871.1	7813	4.28205	25.5981	7.11102	4.73e-07	6.94e-05	6.49417	BW_EPC	1.14253	pat		pat	keep	Zfp516
										chr18	79773740	79857909	+	XM_017600871.1	XM_017600871.1	7813	5.38784	25.5981	6.05762	4.87e-06	0.00051652	4.22509	BF_EPC	1.14253	pat		pat	keep	Zfp516
										chr18	79773740	79857909	+	XM_017600867.1	XM_017600867.1	10310	4.58991	25.8059	5.7408	1.01e-05	0.00100767	3.56741	BF_EPC	0.86582	pat		pat	keep	Zfp516
										chr18	79784093	79857909	+	XM_017600869.1	XM_017600869.1	10652	4.28205	25.6977	6.94101	6.83e-07	9.32e-05	6.13983	BW_EPC	0.838022	pat		pat	keep	Zfp516
										chr18	79784093	79857909	+	XM_017600869.1	XM_017600869.1	10652	5.79806	25.6977	6.43128	2.1e-06	0.00025932	5.00404	BF_EPC	0.838022	pat		pat	keep	Zfp516
										chr18	79813758	79857909	+	NM_001191695.1	NM_001191695.1	7499	4.35937	25.5708	7.06145	5.26e-07	7.39e-05	6.39189	BW_EPC	1.14709	pat		pat	keep	Zfp516
										chr18	79813758	79857909	+	NM_001191695.1	NM_001191695.1	7499	5.37388	25.5708	6.00702	5.47e-06	0.00056066	4.11878	BF_EPC	1.14709	pat		pat	keep	Zfp516
										chr19	23383917	23405025	+	MSTRG.6084.1	MSTRG.6084.1	9625	2.53669	24.5557	7.09885	4.86e-07	6.94e-05	6.20667	BW_EPC	0.0674502	pat		pat	keep	NA	Sall1
										chr19	30794289	30903819	+	NM_001108444.1	NM_001108444.1	4176	6.34875	28.2929	12.8284	1.71e-11	7.84e-09	16.3966	BW_EPC	0.621847	pat		pat	keep	Gab1	Gab1
										chr19	30794289	30903819	+	NM_001108444.1	NM_001108444.1	4176	4.98206	28.2929	13.3604	7.88e-12	9.45e-09	17.2677	BF_EPC	0.621847	pat		pat	keep	Gab1
										chr2	47127402	47281387	-	NM_030994.2	NM_030994.2	3953	-4.27721	19.7326	-4.01876	0.00060641	0.0341142	-0.207821	BW_EPC	0.369521		mat	mat	keep	Itga1	Itga1
										chr2	236260580	236261592	+	XR_591339.1	XR_591339.1	881	-3.69639	21.6996	-3.77397	0.00109132	0.0479045	-0.725383	BF_EPC	0.368449		mat	mat	keep	LOC103691708	LOC103691708	LOC103691708
										chr3	11253423	11271873	+	XR_352227.2	XR_352227.2	3522	3.5639	23.2664	3.81526	0.00098855	0.0440132	-0.65273	BF_EPC	10.8293	pat		pat	keep	Pomt1	Pomt1
										chr3	165713069	165741932	-	NM_001012093.1	NM_001012093.1	2396	6.27836	25.2465	6.86041	8.14e-07	0.00010928	5.94365	BW_EPC	10.9059	pat		pat	keep	Zfp64	Zfp64
										chr3	165713069	165741932	-	NM_001012093.1	NM_001012093.1	2396	3.79697	25.2465	3.84398	0.00092276	0.0414393	-0.672537	BF_EPC	10.9059	pat		pat	keep	Zfp64
										chr3	165800366	165815058	+	XR_001837378.1	XR_001837378.1	639	6.88174	20.3636	10.4464	7.64e-10	2.34e-07	11.9676	BW_EPC	0.253994	pat		pat	keep	LOC108350526	LOC108350526
										chr3	165800366	165816996	+	XR_001837377.1	XR_001837377.1	959	6.60938	20.3057	10.0643	1.49e-09	4.29e-07	11.3817	BW_EPC	0.169241	pat		pat	keep	LOC108350526
										chr3	165800366	165815058	+	XR_001837378.1	XR_001837378.1	639	7.82393	20.3636	10.5356	6.56e-10	2.49e-07	11.7756	BF_EPC	0.253994	pat		pat	keep	LOC108350526
										chr3	165800366	165816996	+	XR_001837377.1	XR_001837377.1	959	7.692	20.3057	10.4284	7.88e-10	2.79e-07	11.6034	BF_EPC	0.169241	pat		pat	keep	LOC108350526
										chr3	172356668	172433791	+	MSTRG.8582.1	MSTRG.8582.1	20112	3.96783	25.67	5.74211	1.01e-05	0.0009007	3.54151	BW_EPC	4.30933	pat		pat	keep	NA	Gnas
										chr4	29795452	29804517	+	MSTRG.8729.1	MSTRG.8729.1	2603	8.128	25.928	11.99	6.11e-11	2.38e-08	14.7276	BW_EPC	0	pat		pat	keep	NA	Peg10
										chr4	29795452	29804517	+	MSTRG.8729.2	MSTRG.8729.2	2614	8.09353	25.9573	11.8589	7.49e-11	2.61e-08	14.5558	BW_EPC	0	pat		pat	keep	NA
										chr4	29795452	29804517	+	MSTRG.8729.2	MSTRG.8729.2	2614	5.84305	25.9573	10.077	1.46e-09	4.93e-07	12.0514	BF_EPC	0	pat		pat	keep	NA
										chr4	29795452	29804517	+	MSTRG.8729.1	MSTRG.8729.1	2603	6.01774	25.928	10.0102	1.64e-09	5.43e-07	11.9081	BF_EPC	0	pat		pat	keep	NA
										chr4	29795452	29804517	+	MSTRG.8729.1	MSTRG.8729.1	2603	6.24503	25.928	6.84363	8.44e-07	0.00119538	3.13122	BF_EB	0	pat		pat	keep	NA
										chr4	29795452	29804517	+	MSTRG.8729.2	MSTRG.8729.2	2614	6.20556	25.9573	6.73481	1.07e-06	0.00139032	3.01076	BF_EB	0	pat		pat	keep	NA
										chr4	29795452	29804517	+	MSTRG.8729.1	MSTRG.8729.1	2603	7.65412	25.928	9.88496	2.05e-09	3.99e-06	5.78608	BW_EB	0	pat		pat	keep	NA
										chr4	29795452	29804517	+	MSTRG.8729.2	MSTRG.8729.2	2614	7.62204	25.9573	9.75482	2.58e-09	4.47e-06	5.71132	BW_EB	0	pat		pat	keep	NA
										chr4	29795523	29804517	+	XM_008762737.1	XM_008762737.1	2403	8.35794	25.869	12.5596	2.55e-11	1.14e-08	15.4303	BW_EPC	0	pat		pat	keep	Peg10
										chr4	29795523	29804517	+	XM_008762737.1	XM_008762737.1	2403	6.03078	25.869	10.4391	7.74e-10	2.79e-07	12.6064	BF_EPC	0	pat		pat	keep	Peg10
										chr4	29795523	29804517	+	XM_008762737.1	XM_008762737.1	2403	6.37268	25.869	7.2632	3.42e-07	0.0005328	3.58092	BF_EB	0	pat		pat	keep	Peg10
										chr4	29795523	29804517	+	XM_008762737.1	XM_008762737.1	2403	7.82735	25.869	10.4635	7.42e-10	1.65e-06	6.09224	BW_EB	0	pat		pat	keep	Peg10
										chr5	25666137	25721056	-	NM_001107916.2	NM_001107916.2	4035	3.55245	23.8069	4.16133	0.00043028	0.0250187	0.101495	BW_EPC	0.160894	pat		pat	keep	Tmem67	Tmem67
										chr6	96439606	96442682	-	NM_001080380.1	NM_001080380.1	3076	4.93253	23.7077	3.96578	0.00068879	0.0336472	-0.319567	BF_EPC	0	pat		pat	keep	Tmem30b	Tmem30b	DMR
										chr6	97108017	97132746	-	XR_593071.1	XR_593071.1	4067	5.31022	21.6053	5.44846	1.99e-05	0.00170655	2.92936	BW_EPC	0	pat		pat	keep	LOC102550910	Syt16-AS
										chr6	97108017	97132746	-	XR_593072.1	XR_593072.1	4044	5.28642	21.5987	5.41809	2.14e-05	0.00179311	2.86298	BW_EPC	0	pat		pat	keep	LOC102550910
										chr6	97108017	97132746	-	XR_593071.1	XR_593071.1	4067	6.12866	21.6053	5.18795	3.68e-05	0.00301055	2.32527	BF_EPC	0	pat		pat	keep	LOC102550910
										chr6	97108017	97132746	-	XR_593072.1	XR_593072.1	4044	6.12866	21.5987	5.18697	3.69e-05	0.00301055	2.32319	BF_EPC	0	pat		pat	keep	LOC102550910
										chr6	133658936	133691130	+	NR_131064.1	NR_131064.1	1890	-6.50385	24.2645	-7.4404	2.35e-07	0.00040709	4.28963	BF_EB	1.03049		mat	mat	keep	RGD1566401	Meg3 + miRNAs
										chr6	133658936	133691130	+	NR_131064.1	NR_131064.1	1890	-9.37571	24.2645	-10.9603	3.2e-10	9.98e-07	6.0061	BW_EB	1.03049		mat	mat	keep	RGD1566401
										chr6	133710206	133721191	-	XM_017594511.1	XM_017594511.1	9383	-4.75798	22.6176	-5.63492	1.29e-05	0.00114184	3.30158	BW_EPC	0.0172974		mat	mat	keep	Rtl1	Rtl1 + miRNAs
										chr6	133710206	133721191	-	XM_017594511.1	XM_017594511.1	9383	-7.31394	22.6176	-8.14142	5.57e-08	1.1e-05	8.04518	BF_EPC	0.0172974		mat	mat	keep	Rtl1
										chr6	133710206	133721191	-	XM_017594511.1	XM_017594511.1	9383	-6.35701	22.6176	-8.40676	3.28e-08	7.31e-05	5.10316	BF_EB	0.0172974		mat	mat	keep	Rtl1
										chr6	133710206	133721191	-	XM_017594511.1	XM_017594511.1	9383	-8.99291	22.6176	-11.8501	7.6e-11	2.96e-07	5.86283	BW_EB	0.0172974		mat	mat	keep	Rtl1
										chr7	120063380	120071154	+	XM_017594867.1	XM_017594867.1	3445	-3.87322	25.0971	-5.16024	3.93e-05	0.0437556	0.256907	BF_EB	0.471123		mat	mat	keep	Cdc42ep1	Cdc42ep1
										chr7	137970554	138038014	-	XM_017594637.1	XM_017594637.1	8494	3.78526	27.8321	3.94116	0.00073077	0.0398168	-0.771019	BW_EPC	11.0634	pat		pat	keep	Slc38a1	Slc38a1
										chr7	137970554	138039326	-	XM_006242277.3	XM_006242277.3	8202	3.60262	27.979	3.91358	0.00078082	0.0420235	-0.872883	BW_EPC	11.9124	pat		pat	keep	Slc38a1
										chr7	137970554	138039326	-	XM_006242277.3	XM_006242277.3	8202	4.09545	27.979	4.05112	0.000561	0.0303322	-0.487429	BF_EPC	11.9124	pat		pat	keep	Slc38a1
										chr7	137970554	138038014	-	XM_017594637.1	XM_017594637.1	8494	3.94585	27.8321	4.00642	0.00062468	0.0312866	-0.608329	BF_EPC	11.0634	pat		pat	keep	Slc38a1
										chr7	137970554	138039731	-	MSTRG.11606.1	MSTRG.11606.1	7186	4.00587	27.7847	3.89584	0.00081479	0.0377884	-0.84728	BF_EPC	13.3031	pat		pat	keep	NA
										chr7	137970554	138039731	-	XM_006242280.3	XM_006242280.3	7213	4.00145	27.787	3.88357	0.00083914	0.0384599	-0.876987	BF_EPC	13.2533	pat		pat	keep	Slc38a1
										chr7	137970554	138040098	-	XM_006242278.3	XM_006242278.3	7370	4.00052	27.7868	3.88187	0.00084258	0.038504	-0.880948	BF_EPC	13.3453	pat		pat	keep	Slc38a1
										chr7	137970554	138040098	-	XM_006242279.3	XM_006242279.3	7340	3.99995	27.7865	3.8789	0.00084862	0.0385276	-0.887873	BF_EPC	13.3778	pat		pat	keep	Slc38a1
										chr7	137970554	138040098	-	XM_006242281.3	XM_006242281.3	7250	3.99793	27.7852	3.86913	0.00086874	0.0392393	-0.910594	BF_EPC	13.3423	pat		pat	keep	Slc38a1
										chr7	138459575	138495101	-	XM_008765663.2	XM_008765663.2	3938	3.23898	24.4527	4.15256	0.00043947	0.025458	0.0683853	BW_EPC	4.57479	pat		pat	keep	Slc38a4	Slc38a4	DMR
										chr7	138459575	138495101	-	XM_008765663.2	XM_008765663.2	3938	3.37219	24.4527	4.62391	0.00014138	0.0098792	1.10416	BF_EPC	4.57479	pat		pat	keep	Slc38a4
										chr7	138461599	138512952	-	NM_130748.1	NM_130748.1	1918	4.04099	22.9732	4.65295	0.00013186	0.00909186	1.17223	BW_EPC	7.8697	pat		pat	keep	Slc38a4
										chr8	33237245	33389025	+	XM_017595997.1	XM_017595997.1	8506	2.44873	25.5256	3.956	0.00070517	0.0386923	-0.423811	BW_EPC	0	pat		pat	keep	Arhgap32	Arhgap32
										chr8	93948688	94120477	-	XR_001839187.1	XR_001839187.1	1669	2.63392	24.7537	4.00243	0.0006307	0.0312866	-0.249022	BF_EPC	1.75041	pat		pat	keep	Ube3d	Ube3d
										chr8	123989821	124301366	+	XM_008766660.2	XM_008766660.2	3539	4.08654	22.7847	3.91292	0.00078206	0.0420235	-0.582097	BW_EPC	0.0917219	pat		pat	keep	Gadl1	Gadl1-3'UTR

## Sheet: 2a-b
chr	start	end	strand	DMR_chr	DMR_start	DMR_end	DMR_name	DMR_name2	gene name2	gene name	ID	exon_length	Adult blood expression (RPKM)	EB_padj	EPC_padj	imprint_index	BW_EB_RNA_rep1_pat_ratio	BW_EB_RNA_rep2_pat_ratio	BW_EB_RNA_rep3_pat_ratio	WB_EB_RNA_rep1_pat_ratio	WB_EB_RNA_rep2_pat_ratio	WB_EB_RNA_rep3_pat_ratio	BF_EB_RNA_rep1_pat_ratio	BF_EB_RNA_rep2_pat_ratio	FB_EB_RNA_rep1_pat_ratio	FB_EB_RNA_rep2_pat_ratio	FB_EB_RNA_rep3_pat_ratio	BW_EPC_RNA_rep1_pat_ratio	BW_EPC_RNA_rep3_pat_ratio	BW_EPC_RNA_rep4_pat_ratio	WB_EPC_RNA_rep1_pat_ratio	WB_EPC_RNA_rep2_pat_ratio	WB_EPC_RNA_rep3_pat_ratio	BF_EPC_RNA_rep1_pat_ratio	BF_EPC_RNA_rep2_pat_ratio	FB_EPC_RNA_rep1_pat_ratio	FB_EPC_RNA_rep2_pat_ratio	FB_EPC_RNA_rep3_pat_ratio	blood_filter	blood_log10		mouse_name	mouse_ID	BJ_EB1_RNA_pat_ratio	BJ_EB2_RNA_pat_ratio	JB_EB1_RNA_pat_ratio	JB_EB2_RNA_pat_ratio	BJ_EPC1_RNA_pat_ratio	BJ_EPC2_RNA_pat_ratio
chr1	123015403	123019945	+	chr1	123018436	123018695	exon1	Intragenic	Magel2	XM_001054803.6	XM_001054803	4542	0	4.6554e-06	NaN	EB_pat_imprint_NaN_0_stringent	1	1	1	0.950958	1	1	NaN	NaN	NaN	NaN	NaN	NaN	NaN	NaN	NaN	NaN	NaN	NaN	NaN	NaN	NaN	NaN	0	-2		Magel2	NaN	1	0.886805	1	1	NaN	NaN
chr1	195052255	195097069	-	chr1	195094006	195100833	TSS	Promoter	Snrpn	MSTRG.1001.3	MSTRG_1001	23689	0.0205541	0.0139603	NaN	EB_pat_imprint_EPC_pat_imprint_0_lenient	0.766984	0.774418	0.779529	0.761423	0.736575	0.758796	0.964662	0.967762	0.961416	0.963623	0.973736	NaN	NaN	NaN	NaN	NaN	NaN	NaN	0.981985	NaN	NaN	NaN	0	-1.51493		Snrpn	NM_013670	0.997949	0.994262	0.996703	0.997602	0.986823	0.975955
chr1	216485080	216489793	.	chr1	216498450	216499535	TSSCGI	CGI promoter	Kcnq1ot1	MSTRG.1218.1	MSTRG_1218	4713	0.0688742	2.2694e-09	1.3865e-08	EB_pat_imprint_EPC_pat_imprint_0_stringent	NaN	NaN	0.937437	1	1	1	1	0.940212	1	1	0.966529	0.926739	0.903699	0.866685	1	1	1	0.940387	0.951584	1	1	0.91818	0	-1.10307		Kcnq1ot1	NaN	NaN	NaN	NaN	NaN	0.965547	0.946233
chr1	215828101	215836738	-	chr1	215748308	215750603	0	H19	Igf2	NM_031511.2	NM_031511	4591	0.459579	7.66935	0.0112628	EB_pat_imprint_EPC_pat_imprint_0_lenient	0.616647	NaN	0.621186	0.903513	0.853839	0.903645	NaN	NaN	0.708065	0.80083	0.902157	0.728214	0.694264	0.712732	0.975308	0.973407	0.976221	0.972236	0.981759	0.971055	0.988124	0.990365	0	-0.328292		Igf2	NM_010514	0.862546	0.940193	0.94087	0.972795	0.894748	0.886884
chr14	107750161	107751895	+	chr14	107747720	107748794	TSS-CGI	CGI promoter	Zrsr1	NM_001017504.1	NM_001017504	1734	5.52239	0.00038153	6.8374e-07	EB_pat_imprint_EPC_pat_imprint_blood_expr_stringent	1	1	0.859449	0.999567	0.883557	0.957544	NaN	0.893108	0.985309	0.783682	1	0.864462	0.964221	0.838703	0.965029	1	0.931146	0.903698	0.891514	1	1	1	blood_expr	0.742912		Zrsr1	NM_011663	0.959662	1	0.766311	1	0.880509	0.955714
chr17	71723619	71899037	-	chr17	71905735	71906051	TSS-CGI	Promoter	Sfmbt2	NM_001107364.1	NM_001107364	3674	0.0441758	32.7406	1.2177e-07	EB_pat_imprint_EPC_pat_imprint_0_stringent	0.968442	NaN	0.923901	NaN	0.989145	NaN	NaN	NaN	NaN	NaN	NaN	0.998478	0.99681	0.998156	0.999426	0.999597	0.999172	0.922294	0.893559	0.889309	0.866022	0.996357	0	-1.26619		Sfmbt2	NM_001198808	0.885213	0.710847	0.965871	0.938514	0.978657	0.984422
chr19	23387736	23405025	+	chr19	23378805	23379252	TSS-ERVK-manual	US ERVK promoter	Sall1	XM_006255260.3	XM_006255260	5253	0.092691	6973.86	0.00439055	EB_bi_EPC_pat_imprint_0_stringent	0.522051	0.505352	0.460253	0.626669	0.546786	0.508308	NaN	NaN	NaN	NaN	NaN	0.87536	0.813249	0.869693	0.888496	0.868964	0.807973	NaN	NaN	NaN	NaN	NaN	0	-0.988468		Sall1	NM_021390	0.565989	0.509639	0.692585	0.554147	0.772888	0.6702
chr19	30794289	30903819	+	chr19	30812834	30813257	TSS-ERVK	Intronic ERVK promoter	Gab1	NM_001108444.1	NM_001108444	4176	0.621847	5541.27	1.9254e-20	EB_bi_EPC_pat_imprint_0_stringent	0.638228	0.452993	0.522225	0.469767	0.679937	0.575136	0.57136	0.454849	0.653183	0.44483	0.438974	0.978316	0.991942	0.995828	0.995501	0.981004	0.985457	0.983417	0.978239	0.929237	0.98088	0.975455	0	-0.199388		Gab1	NM_001301298	0.596316	0.539632	0.637239	0.704928	0.94672	0.918631
chr4	29795523	29804517	+	chr4	29793790	29797977	TSSCGI	CGI promoter	Peg10	XM_008762737.1	XM_008762737	2403	0	1.9076e-16	1.0719e-18	EB_pat_imprint_EPC_pat_imprint_0_stringent	0.992862	1	0.986118	0.99045	0.990908	1	1	1	0.980517	1	0.928145	0.999108	0.994977	0.9986	0.990411	0.998032	0.996677	0.97941	0.991277	0.97131	0.981831	0.9963	0	-2		Peg10	NaN	0.871457	0.9004	0.987555	0.990861	0.881249	0.87923
chr4	29726139	29769902	-	chr4	29793790	29797977	US	Peg10	Sgce	NM_001002023.2	NM_001002023	1481	0.109589	NaN	0.00649346	NaN_EPC_pat_imprint_0_stringent	NaN	NaN	NaN	NaN	NaN	NaN	NaN	NaN	NaN	NaN	NaN	1	0.897948	1	1	1	0.946995	NaN	NaN	NaN	NaN	NaN	0	-0.922307		Sgce	NM_001130190	0.936283	0.982116	1	0.949064	1	1
chr9	70052087	70090847	+	chr9	70041008	70051089	US	US	Zdbf2	XM_017596813.1	XM_017596813	12388	0	0.017406	0.026701	EB_pat_imprint_EPC_pat_imprint_0_lenient	0.902671	0.925558	0.931127	1	0.9833	1	NaN	NaN	NaN	NaN	NaN	0.875198	0.912436	0.892245	0.961055	0.98845	0.982347	NaN	NaN	NaN	NaN	NaN	0	-2		Zdbf2	NaN	0.960536	0.972846	0.97216	0.991801	NaN	NaN
chr1	216254910	216256610	+	chr1	216498450	216499535	Kcnq1ot1	Kcnq1ot1	Tssc4	NM_001310046.1	NM_001310046	1371	42.4992	170.341	1.7663e-19	EB_bi_EPC_mat_imprint_blood_expr_stringent	0.284846	0.482598	0.537264	0.18591	0.251112	0.268814	0.586358	0.453845	0.383694	0.265026	0.294594	0	0	0.0175127	0.0316697	0	0	0	0	0	0	0	blood_expr	1.62848		Tssc4	NM_138631	0.0773958	0.537572	0.197164	0.2569	0	0.0882352
chr1	216237662	216253460	+	chr1	216498450	216499535	Kcnq1ot1	Kcnq1ot1	Cd81	NM_013087.2	NM_013087	1477	116.479	0.612755	1.2272e-19	EB_mat_imprint_EPC_mat_imprint_blood_expr_stringent	0.353695	0.250184	0.301475	0.231707	0.27899	0.288233	0.466667	0.419402	0.188575	0.333983	0.164986	0	0	0	0.0112999	0.00479961	0.00903412	0.0346242	0	0	0.0144577	0	blood_expr	2.06629		Cd81	NM_133655	0.266941	0.177107	0.734311	0.54368	0	0
chr1	216154001	216156583	-	chr1	216498450	216499535	Kcnq1ot1	Kcnq1ot1	Ascl2	NM_031503.2	NM_031503	1746	3.34643	NaN	1.6616e-16	EB_bi_EPC_mat_imprint_blood_expr_stringent	NaN	NaN	NaN	NaN	0	NaN	NaN	NaN	NaN	NaN	NaN	0.0181061	0.00277108	0.00080487	0.0032726	0.00289701	0.0030632	NaN	NaN	NaN	NaN	NaN	blood_expr	0.525878		Ascl2	NM_008554	NaN	NaN	NaN	NaN	0.0818904	0.273532
chr1	216256652	216279401	-	chr1	216498450	216499535	Kcnq1ot1	Kcnq1ot1	Trpm5	XM_017589502.1	XM_017589502	4754	0.13656	NaN	1.5294e-07	NaN_EPC_mat_imprint_0_stringent	NaN	NaN	NaN	NaN	NaN	NaN	NaN	NaN	NaN	NaN	NaN	0	NaN	NaN	0	0	NaN	0.0795046	0	0.0531846	0	0	0	-0.833983		Trpm5	NM_020277	NaN	NaN	NaN	NaN	0	0.17549
chr1	215745980	215747080	-	chr1	215748308	215750603	0	H19	Mir675	NR_032754.1	NR_032754	1100	0.147547	0.292784	1.3705e-14	EB_mat_imprint_EPC_mat_imprint_0_stringent	0.0190203	0.0683971	0.0917648	0.178924	0.0432467	0	NaN	NaN	NaN	NaN	NaN	0.0125538	0.00867553	0.013894	0.0183596	0.00653437	0.00887519	NaN	NaN	NaN	NaN	NaN	0	-0.802589		Mir675	NaN	0.0522306	0.0390839	0.00744725	0.0209278	0.0734509	0.0190135
chr1	215744403	215747080	-	chr1	215748308	215750603	US	Promoter	H19	NR_027324.1	NR_027324	2325	0.0698073	1.8099e-10	6.2897e-14	EB_mat_imprint_EPC_mat_imprint_0_stringent	0.00870025	0.0358182	0.0495837	0.0375919	0.0194614	0.0542218	0.06717	0.0722164	0.00722403	0.122248	0.0653413	0.010851	0.00645095	0.0108157	0.0138817	0.00696905	0.0109492	0.0131857	0.00884058	0.0217035	0.0198434	0.0108272	0	-1.09796		H19	NaN	0.063235	0.0350294	0.0260441	0.0248894	0.0618884	0.0251491
chr14	92021851	92077028	-	chr14	92112899	92119726	TSS-CGI-ERVK	CGI promoter ERVK ERVL	Grb10	XM_008770347.2	XM_008770347	5017	0.161752	3.3623e-14	3.6677e-15	EB_mat_imprint_EPC_mat_imprint_0_stringent	0.00182203	0	0.00429564	0.00276888	0.00196957	0.00400503	NaN	NaN	NaN	NaN	NaN	0.0256836	0	0	0.00149146	0.00638948	0.0181879	NaN	NaN	NaN	NaN	NaN	0	-0.765098		Grb10	NM_001177629	0.0142869	0.0232689	0.0112063	0.0129676	0.0367321	0.0276519
chr5	33174541	33182715	-	chr5	33180373	33180598	exon3	Intragenic	Maged2	NM_080479.2	NM_080479	2206	13.8317	17205.2	0.0131665	EB_bi_EPC_mat_imprint_blood_expr_lenient	0.544625	0.66055	0.234484	0.284363	0.42963	0.601146	0.749383	0.513599	0.324123	0.593286	0.312002	0	0	0	NaN	0	0	0.165168	NaN	NaN	NaN	0	blood_expr	1.14119		Maged2	NM_001199246	0	0.479763	0.16377	0.18479	0	0
chr6	133658936	133691130	+	chr6	133657008	133660487	TSS	Promoter	Meg3	NR_131064.1	NR_131064	1890	1.03049	1.3836e-23	3.1662e-12	EB_mat_imprint_EPC_mat_imprint_blood_expr_stringent	0.0052933	0	0	0	0.00880703	0.00147218	0.0135941	0.0256233	0.014886	0.0224482	0	0.06495	0.00661225	0.0289336	0.0268774	0	0.0248322	0.100641	0	0	0	0	blood_expr	0.0172373		Meg3	NaN	0.0305854	0	0.0287022	0.0283924	0	0
chr6	133710206	133721191	-	chr6	133724785	133725132	exon1	Intragenic	Rtl1AS	XM_017594511.1	XM_017594511	9383	0.0172974	2.0579e-18	5.4856e-12	EB_mat_imprint_EPC_bi_0_stringent	0	0	0	0	0	0	0.00180045	0	0.049309	0.0273136	0.0383804	NaN	NaN	NaN	NaN	NaN	NaN	NaN	0	NaN	0	NaN	0	-1.56388		Rtl1AS	NaN	0.0397902	0.138419	0	0.198488	0	0
chr3	172374956	172428485	+	chr3	172374377	172377941	TSSCGI	CGI promoter	Gnas	NM_001159656.1	NM_001159656	1639	29.8065	0.0119094	NaN	EB_mat_imprint_NaN_blood_expr_lenient	0.0185426	0	0	0.0898569	0.0723399	0.0704409	NaN	NaN	NaN	NaN	NaN	NaN	NaN	NaN	NaN	NaN	NaN	NaN	NaN	NaN	NaN	NaN	blood_expr	1.47446		Gnas	NaN	0.371364	0.338142	0.346891	0.403626	0.471504	0.396022
[truncated: 22 more columns]

## Sheet: 3a-b
chr	start	end	strand	DMR_chr	DMR_start	DMR_end	DMR_name	DMR_name_2	gene name2	gene name	ID	exon_length	Adult blood expression (RPKM)	EB_padj	EPC_padj	imprint_index	BW_EB_RNA_rep1_pat_ratio	BW_EB_RNA_rep2_pat_ratio	BW_EB_RNA_rep3_pat_ratio	WB_EB_RNA_rep1_pat_ratio	WB_EB_RNA_rep2_pat_ratio	WB_EB_RNA_rep3_pat_ratio	BF_EB_RNA_rep1_pat_ratio	BF_EB_RNA_rep2_pat_ratio	FB_EB_RNA_rep1_pat_ratio	FB_EB_RNA_rep2_pat_ratio	FB_EB_RNA_rep3_pat_ratio	BW_EPC_RNA_rep1_pat_ratio	BW_EPC_RNA_rep3_pat_ratio	BW_EPC_RNA_rep4_pat_ratio	WB_EPC_RNA_rep1_pat_ratio	WB_EPC_RNA_rep2_pat_ratio	WB_EPC_RNA_rep3_pat_ratio	BF_EPC_RNA_rep1_pat_ratio	BF_EPC_RNA_rep2_pat_ratio	FB_EPC_RNA_rep1_pat_ratio	FB_EPC_RNA_rep2_pat_ratio	FB_EPC_RNA_rep3_pat_ratio	blood_filter	blood_log10	mouse_name	mouse_ID	BJ_EB1_RNA_pat_ratio	BJ_EB2_RNA_pat_ratio	JB_EB1_RNA_pat_ratio	JB_EB2_RNA_pat_ratio	BJ_EPC1_RNA_pat_ratio	BJ_EPC2_RNA_pat_ratio	JB_EPC1_RNA_pat_ratio
chr1	267607436	267617387	+	chr1	267606547	267606616	US	Promoter	Gsto1	NM_001007602.1	NM_001007602	878	93.9059	12381.4	0.000474305	EB_bi_EPC_pat_imprint_blood_expr_stringent	0.536799	0.584716	0.552476	0.502724	0.406637	0.482305	0.59338	0.475896	0.50297	0.421251	0.601919	0.702238	0.712676	0.746346	0.736704	0.814495	0.789548	0.676989	0.676917	0.71736	0.865117	0.703867	blood_expr	1.97274	Gsto1	NM_010362	0.528659	0.569258	0.451086	0.45495	0.453659	0.455748	0.582973
chr10	5529579	5533695	-	chr10	5533580	5533940	TSS	Promoter	Rpl39l	NM_001195471.1	NM_001195471	508	0	9220.44	0.0197206	EB_bi_EPC_pat_imprint_0_lenient	0.179678	0.485995	0.67496	0.68022	0.890666	0.688854	NaN	NaN	NaN	NaN	NaN	0.734962	0.759308	0.794342	0.758524	0.702174	0.724807	NaN	NaN	NaN	NaN	NaN	0	-2	Rpl39l	NM_026594	NaN	NaN	NaN	NaN	0.654255	1	0
chr18	79757431	79857909	+	chr18	79757988	79758623	TSS-CGI-adjacent	US CGI promoter	Zfp516	MSTRG.5974.1	MSTRG_5974	7823	1.14107	255.235	2.06412e-13	EB_bi_EPC_pat_imprint_blood_expr_stringent	0.762996	0.409183	0.560281	0.618829	0.820214	0.592364	0.75062	0.50564	0.603398	0.504005	0.703678	0.935377	0.927509	0.957326	0.955348	0.94587	0.976793	1	0.913214	0.916563	0.949485	1	blood_expr	0.0611026	Zfp516	NM_183033	0.460625	0.510108	0.547927	0.538295	0.422304	0.389713	0.597192
chr3	165713069	165741932	-	chr3	165740355	165742215	TSSCGI	CGI promoter	Zfp64	NM_001012093.1	NM_001012093	2396	10.9059	18330.4	9.05758e-09	EB_bi_EPC_pat_imprint_blood_expr_stringent	0.237652	0.311271	0.364403	0.600576	0.680997	0.653375	0.322068	0.153561	0.817242	0.433942	0.651348	1	0.944807	0.976132	0.986199	1	0.940749	0.974513	0.842057	0.901649	0.960907	0.950926	blood_expr	1.03806	Zfp64	NM_009564	0.303983	0.486311	0.604387	0.609781	0.659086	0.618128	0.738627
chr7	137970554	138040098	-	chr7	138028882	138031196	intron1-ERVK	Intragenic ERVK	Slc38a1	XM_006242279.3	XM_006242279	7340	13.3778	19222	0.000545681	EB_bi_EPC_pat_imprint_blood_expr_stringent	0.386813	0.317535	0.320525	0.705985	0.703624	0.677915	0.471533	0.51698	0.530267	0.521987	0.499111	0.771584	0.754401	0.78578	0.990866	0.989937	1	0.938269	0.954589	0.883065	0.97482	0.945653	blood_expr	1.12671	Slc38a1	NM_001166456	0.420013	0.405203	0.570775	0.600567	0.547687	0.546217	0.568916
chr3	165800366	165816996	+	chr3	165799029	165801521	TSS-ERVK	ERVK promoter	LOC108350526	XR_001837377.1	XR_001837377	959	0.169241	NaN	2.23616e-17	NaN_EPC_pat_imprint_0_stringent	NaN	NaN	NaN	NaN	NaN	NaN	NaN	NaN	NaN	NaN	NaN	0.937152	1	0.978659	NaN	1	1	1	1	1	1	1	0	-0.746563	LOC108350526	NaN	NaN	NaN	NaN	NaN	NaN	NaN	NaN
chr6	97108017	97132746	-	chr6	97130573	97132276	TSS-ERVL	ERVL promoter	Syt16AS	XR_593072.1	XR_593072	4044	0	NaN	9.33392e-06	NaN_EPC_pat_imprint_0_stringent	NaN	NaN	NaN	NaN	NaN	NaN	NaN	NaN	NaN	NaN	NaN	1	0.965268	0.811291	0.905013	1	1	1	NaN	1	1	1	0	-2	Syt16AS	NaN	NaN	NaN	NaN	NaN	NaN	NaN	NaN
chr8	123989821	124301366	+	chr8	124006843	124007055	intron1-ERVK-adjacent	Intragenic	Gadl1-3UTR	XM_008766660.2	XM_008766660	3539	0.0917219	NaN	0.00778571	NaN_EPC_pat_imprint_0_stringent	NaN	NaN	NaN	NaN	NaN	NaN	NaN	NaN	NaN	NaN	NaN	0.946237	0.857143	0.743814	0.984997	1	0.900473	0.92583	0.61819	0.949221	1	0.919643	0	-0.992585	Gadl1	NaN	NaN	NaN	NaN	NaN	NaN	NaN	NaN
[truncated: 21 more columns]

## Sheet: 4b-c
	see Additional File		Additional file 4 Syntenic 1kb regions oocyte epigenetic profiling.txt

## Sheet: 6b
	rat																mouse
	chr	start	end	strand	name	ID	BW_epiblast_paternal_ratio	BF_epiblast_paternal_ratio	WB_epiblast_paternal_ratio	FB_epiblast_paternal_ratio	BW_EPC_paternal_ratio	BF_EPC_paternal_ratio	WB_EPC_paternal_ratio	FB_EPC_paternal_ratio			chr	start	end	strand	name	name2	BJ_epiblast_norep1_paternal_ratio	JB_epiblast_paternal_ratio	BJ_EPC_norep1_paternal_ratio	JB_EPC_paternal_ratio
autosomes	chr1	53395	56311	-	XR_001835498.1	XR_001835498.1	NaN	NaN	NaN	NaN	NaN	NaN	NaN	NaN		autosomes	chr1	4773197	4785726	-	NR_033530.1	Mrpl15	0.318254	0.696246	0.373541	0.659152
	chr1	56565	60411	-	XR_589829.2	XR_589829.2	NaN	NaN	NaN	NaN	NaN	NaN	NaN	NaN			chr1	4773197	4785726	-	NM_025300.4	Mrpl15	0.318831	0.699959	0.379878	0.659575
	chr1	197017	211255	-	XR_589830.2	XR_589830.2	NaN	NaN	NaN	NaN	NaN	NaN	NaN	NaN			chr1	4773197	4785726	-	NM_001177658.1	Mrpl15	0.359419	0.681556	0.388349	0.640295
	chr1	237908	241172	-	XM_017589816.1	XM_017589816.1	NaN	NaN	NaN	NaN	NaN	NaN	NaN	NaN			chr1	4807825	4846739	+	XM_006495472.3	Lypla1	0.437629	0.554215	0.479649	0.514126
	chr1	237908	243880	-	XM_017589815.1	XM_017589815.1	NaN	NaN	NaN	NaN	NaN	NaN	NaN	NaN			chr1	4807892	4846735	+	NM_008866.2	Lypla1	0.440098	0.55464	0.478193	0.514077
	chr1	249305	269871	-	XM_017589810.1	XM_017589810.1	NaN	NaN	NaN	NaN	NaN	NaN	NaN	NaN			chr1	4779323	4785749	-	XM_006495524.3	Mrpl15	0.334544	0.684589	0.395246	0.656738
	chr1	318092	329799	+	XM_017589809.1	XM_017589809.1	NaN	NaN	NaN	NaN	NaN	NaN	NaN	NaN			chr1	4807559	4846153	+	XM_006495471.3	Lypla1	0.438652	0.559526	0.483568	0.514133
	chr1	390868	396476	+	XM_008758586.2	XM_008758586.2	NaN	NaN	NaN	NaN	NaN	NaN	NaN	NaN			chr1	4857693	4897909	+	NM_011541.4	Tcea1	0.4542	0.596104	0.307463	0.577288
	chr1	400255	409676	+	NM_001099457.1	NM_001099457.1	NaN	NaN	NaN	NaN	NaN	NaN	NaN	NaN			chr1	4858327	4897909	+	NM_001159751.1	Tcea1	0.470932	0.560784	0.342883	0.550749
	chr1	515556	519170	-	XM_008758588.2	XM_008758588.2	NaN	NaN	NaN	NaN	NaN	NaN	NaN	NaN			chr1	4857693	4897909	+	NM_001159750.1	Tcea1	0.454062	0.596011	0.307554	0.577352
	chr1	515556	519174	-	XM_017589812.1	XM_017589812.1	NaN	NaN	NaN	NaN	NaN	NaN	NaN	NaN			chr1	5093365	5163213	+	XM_006495436.3	Atp6v1h	0.498647	0.559074	0.385044	0.480257
	chr1	515556	521351	-	XM_017589811.1	XM_017589811.1	NaN	NaN	NaN	NaN	NaN	NaN	NaN	NaN			chr1	5083085	5162549	+	NM_001310442.1	Atp6v1h	0.521583	0.523004	0.472461	0.458165
	chr1	515821	519172	-	XM_017589814.1	XM_017589814.1	NaN	NaN	NaN	NaN	NaN	NaN	NaN	NaN			chr1	5083085	5162549	+	NM_133826.5	Atp6v1h	0.522737	0.522528	0.473504	0.458228
	chr1	515821	519172	-	XM_017589813.1	XM_017589813.1	NaN	NaN	NaN	NaN	NaN	NaN	NaN	NaN			chr1	5082977	5163213	+	XM_006495433.3	Atp6v1h	0.512975	0.514915	0.475248	0.46096
	chr1	533068	547564	-	XM_017589817.1	XM_017589817.1	NaN	NaN	NaN	NaN	NaN	NaN	NaN	NaN			chr1	5112706	5163213	+	XM_011238337.2	Atp6v1h	0.493577	0.559492	0.382137	0.48537
	chr1	714269	719690	-	NM_001099458.1	NM_001099458.1	NaN	NaN	NaN	NaN	NaN	NaN	NaN	NaN			chr1	5110478	5163213	+	XM_017321103.1	Atp6v1h	0.493577	0.559492	0.382137	0.48537
	chr1	744615	755645	-	NM_001099459.1	NM_001099459.1	NaN	NaN	NaN	NaN	NaN	NaN	NaN	NaN			chr1	5110324	5163213	+	XM_006495439.3	Atp6v1h	0.493577	0.559492	0.382137	0.48537
	chr1	804861	813517	-	NM_001099462.1	NM_001099462.1	NaN	NaN	NaN	NaN	NaN	NaN	NaN	NaN			chr1	5110209	5163213	+	XM_011238336.2	Atp6v1h	0.493577	0.559492	0.382137	0.48537
	chr1	804861	813613	-	XM_017589698.1	XM_017589698.1	NaN	NaN	NaN	NaN	NaN	NaN	NaN	NaN			chr1	5114465	5163213	+	XM_006495437.3	Atp6v1h	0.497725	0.559492	0.39443	0.48417
	chr1	804861	813613	-	XM_017589699.1	XM_017589699.1	NaN	NaN	NaN	NaN	NaN	NaN	NaN	NaN			chr1	6214869	6276374	+	XM_011238340.2	Rb1cc1	0.647712	0.383616	0.479665	0.43925
	chr1	804861	813613	-	XM_017589697.1	XM_017589697.1	NaN	NaN	NaN	NaN	NaN	NaN	NaN	NaN			chr1	6214869	6276374	+	XM_011238339.2	Rb1cc1	0.647712	0.383616	0.479665	0.43925
	chr1	1101665	1120340	-	XM_006227600.3	XM_006227600.3	NaN	NaN	NaN	NaN	NaN	NaN	NaN	NaN			chr1	6214661	6276104	+	NM_009826.4	Rb1cc1	0.647712	0.38562	0.482	0.436099
	chr1	1181300	1200526	+	XM_017590411.1	XM_017590411.1	NaN	NaN	NaN	NaN	NaN	0.863636	NaN	NaN			chr1	6214867	6276374	+	XM_011238341.2	Rb1cc1	0.647712	0.381268	0.479719	0.439227
	chr1	1207153	1220928	+	XR_001835499.1	XR_001835499.1	NaN	NaN	NaN	NaN	NaN	NaN	NaN	NaN			chr1	6214867	6275582	+	XM_006495443.3	Rb1cc1	0.647712	0.385757	0.48471	0.432704
	chr1	1239751	1248203	-	XM_017589818.1	XM_017589818.1	NaN	NaN	NaN	NaN	NaN	NaN	NaN	NaN			chr1	6214867	6276374	+	XM_011238338.2	Rb1cc1	0.647712	0.381131	0.479719	0.439225
	chr1	1287096	1289604	-	XM_006227608.3	XM_006227608.3	NaN	NaN	NaN	NaN	NaN	NaN	NaN	NaN			chr1	7088919	7173628	+	XR_373188.2	Pcmtd1	0.557045	0.488589	0.444961	0.496286
	chr1	1390045	1390532	-	XR_589836.1	XR_589836.1	NaN	NaN	NaN	NaN	NaN	NaN	NaN	NaN			chr1	7088891	7173628	+	XM_006495536.3	Pcmtd1	0.558997	0.488364	0.450994	0.501504
	chr1	1390548	1395730	-	XM_006227603.3	XM_006227603.3	NaN	NaN	NaN	NaN	NaN	NaN	NaN	NaN			chr1	7089003	7173628	+	XM_006495535.2	Pcmtd1	0.558997	0.489768	0.456213	0.502701
	chr1	1390548	1395730	-	XM_006227604.3	XM_006227604.3	NaN	NaN	NaN	NaN	NaN	NaN	NaN	NaN			chr1	7088919	7173628	+	NM_183028.3	Pcmtd1	0.557045	0.488589	0.444961	0.496286
	chr1	1390548	1395730	-	XM_006227602.3	XM_006227602.3	NaN	NaN	NaN	NaN	NaN	NaN	NaN	NaN			chr1	9545407	9547455	+	NM_021511.2	Rrs1	0.455617	0.596639	0.451954	0.532862
	chr1	1390548	1399377	-	XM_008758632.2	XM_008758632.2	NaN	NaN	NaN	NaN	NaN	NaN	NaN	NaN			chr1	9798129	9902570	+	NM_177547.3	Sgk3	0.571728	0.335548	0.579542	0.356588
	chr1	1437715	1442089	-	XM_006227611.3	XM_006227611.3	NaN	NaN	NaN	NaN	NaN	NaN	NaN	NaN			chr1	9848280	9902570	+	NM_001037759.1	Sgk3	0.569802	0.32996	0.594232	0.350822
	chr1	1454053	1458513	-	XM_017589819.1	XM_017589819.1	NaN	NaN	NaN	NaN	NaN	NaN	NaN	NaN			chr1	9798129	9902570	+	NM_133220.2	Sgk3	0.560718	0.346685	0.57484	0.361572
	chr1	1470753	1489340	-	XM_008758633.2	XM_008758633.2	0.649088	0.553095	0.419412	0.485995	NaN	NaN	NaN	NaN			chr1	9718621	9748382	-	NM_173443.3	Vcpip1	0.621925	0.463347	0.497098	0.466541
	chr1	1545730	1546487	.	MSTRG.1.1	MSTRG.1.1	NaN	NaN	NaN	NaN	NaN	NaN	NaN	NaN			chr1	9747647	9771256	+	NR_040462.1	1700034P13Rik	0.427988	0.479426	0.306983	0.510686
	chr1	1548939	1551326	.	MSTRG.2.1	MSTRG.2.1	NaN	NaN	NaN	NaN	NaN	NaN	NaN	NaN			chr1	10024599	10038159	-	NM_001277101.1	Cops5	0.0629477	0.923281	0.0661815	0.932411
	chr1	1627202	1630652	+	XM_008758661.1	XM_008758661.1	NaN	NaN	NaN	NaN	NaN	NaN	NaN	NaN			chr1	10024599	10038159	-	NM_013715.2	Cops5	0.0616497	0.924258	0.065936	0.932511
	chr1	1637754	1643348	+	XM_017590412.1	XM_017590412.1	NaN	NaN	NaN	NaN	NaN	NaN	NaN	0.229555			chr1	10024599	10038159	-	NR_102282.1	Cops5	0.0616497	0.924258	0.065936	0.932511
	chr1	1655491	1671081	-	XM_008758635.2	XM_008758635.2	0.684229	0.80158	0.312041	0.308176	NaN	NaN	NaN	NaN			chr1	9942024	9944118	-	NR_024067.2	Snhg6	0.396192	0.789221	0.224796	0.792287
	chr1	1671353	1683175	+	XR_001835500.1	XR_001835500.1	NaN	NaN	NaN	NaN	NaN	NaN	NaN	NaN			chr1	10039771	10136771	+	XM_017319604.1	Cspp1	0.37161	0.579447	0.434391	0.660156
	chr1	1702695	1731210	+	NM_001106217.1	NM_001106217.1	0.620535	0.413275	0.361344	0.426365	NaN	NaN	0.136078	NaN			chr1	10039765	10136771	+	XM_017319607.1	Cspp1	0.366584	0.57405	0.426502	0.655321
	chr1	1734862	1768029	-	NM_013073.3	NM_013073.3	0.944757	0.555066	0.0618754	0.351752	0.952419	0.467861	0.040023	0.253533			chr1	10039765	10136771	+	XM_017319609.1	Cspp1	0.369599	0.578115	0.42879	0.667228
	chr1	1736275	1768029	-	MSTRG.7.2	MSTRG.7.2	0.977541	0.555066	0.0201486	0.351772	0.965645	0.467861	0.00812672	0.253533			chr1	10039756	10136771	+	XM_006495486.2	Cspp1	0.366584	0.577232	0.430288	0.663449
	chr1	1771467	1781554	+	XM_006227622.3	XM_006227622.3	NaN	NaN	NaN	NaN	NaN	NaN	NaN	NaN			chr1	10045071	10136771	+	XM_017319608.1	Cspp1	0.375897	0.574417	0.435273	0.661312
	chr1	1771720	1781554	+	NM_001128191.1	NM_001128191.1	NaN	NaN	NaN	NaN	NaN	NaN	NaN	NaN			chr1	10039782	10136771	+	XM_006495483.3	Cspp1	0.367242	0.576904	0.430264	0.663038
	chr1	1784077	1817310	+	NM_001134543.2	NM_001134543.2	0.123202	NaN	0.409463	NaN	0.436403	NaN	0.860383	NaN			chr1	10039771	10136771	+	XM_006495482.3	Cspp1	0.366209	0.577269	0.430668	0.663662
	chr1	1794785	1805348	+	XM_008758607.2	XM_008758607.2	NaN	NaN	NaN	NaN	NaN	NaN	NaN	NaN			chr1	10039771	10136771	+	XM_006495484.3	Cspp1	0.366209	0.577269	0.430668	0.663662
	chr1	1826169	1867786	+	NM_001004217.4	NM_001004217.4	NaN	NaN	NaN	NaN	NaN	NaN	NaN	NaN			chr1	10038117	10136769	+	XM_006495481.3	Cspp1	0.373588	0.574729	0.433249	0.650638
	chr1	1870038	1885976	-	XM_341726.7	XM_341726.7	0.54107	NaN	NaN	NaN	0.716812	NaN	0.28491	NaN			chr1	10038117	10136769	+	XR_001783697.1	Cspp1	0.370338	0.575472	0.436103	0.652142
	chr1	1870038	1881858	-	XM_006227627.3	XM_006227627.3	0.54107	NaN	NaN	NaN	0.716812	NaN	0.28491	NaN			chr1	10038117	10136769	+	XM_006495485.3	Cspp1	0.372191	0.578062	0.443664	0.648151
	chr1	1870038	1885976	-	XM_006227626.3	XM_006227626.3	0.54107	NaN	NaN	NaN	0.716812	NaN	0.28491	NaN			chr1	10038117	10116725	+	XM_006495487.3	Cspp1	0.343778	0.595341	0.412476	0.666684
	chr1	1897315	1930311	+	XM_006227621.3	XM_006227621.3	NaN	NaN	NaN	NaN	NaN	NaN	NaN	NaN			chr1	10038217	10136768	+	NM_026493.3	Cspp1	0.368887	0.574216	0.435361	0.653306
	chr1	1897349	1930311	+	NM_001108457.1	NM_001108457.1	NaN	NaN	NaN	NaN	NaN	NaN	NaN	NaN			chr1	10038117	10112936	+	XM_006495488.3	Cspp1	0.336338	0.610123	0.409251	0.665421
	chr1	1937619	1972919	+	XM_006227616.3	XM_006227616.3	NaN	NaN	NaN	NaN	NaN	NaN	NaN	NaN			chr1	10038117	10136769	+	XM_006495479.3	Cspp1	0.370338	0.575135	0.436103	0.651353
	chr1	1938418	1972918	+	NM_001107469.1	NM_001107469.1	NaN	NaN	NaN	NaN	NaN	NaN	NaN	NaN			chr1	10038117	10136769	+	XM_017319589.1	Cspp1	0.370338	0.575135	0.436103	0.651353
	chr1	1989529	2017574	-	MSTRG.13.1	MSTRG.13.1	0.449023	0.408613	0.55169	0.51207	0.429518	0.564921	0.557478	0.509903			chr1	10046111	10136771	+	XM_011238365.2	Cspp1	0.409494	0.533977	0.442561	0.640867
	chr1	1999573	2017574	-	NM_001012062.1	NM_001012062.1	0.449144	0.312208	0.563945	0.508197	0.418647	0.518457	0.551786	0.491146			chr1	10137506	10232670	-	NM_001102430.1	Arfgef1	0.461767	0.52591	0.465217	0.543008
	chr1	2051310	2054704	+	XM_017589820.1	XM_017589820.1	NaN	NaN	NaN	NaN	NaN	NaN	NaN	NaN			chr1	13139157	13374021	-	XM_006495465.3	Ncoa2	0.44713	0.552373	0.446198	0.530381
	chr1	2330630	2627654	-	XM_017589330.1	XM_017589330.1	NaN	NaN	NaN	NaN	NaN	NaN	NaN	NaN			chr1	13139157	13374021	-	XM_011238361.2	Ncoa2	0.446321	0.551724	0.441898	0.531454
	chr1	2333822	2627475	-	NM_001108458.1	NM_001108458.1	NaN	0.471143	NaN	NaN	0.334563	0.303628	NaN	NaN			chr1	13142786	13374021	-	XM_017319241.1	Ncoa2	0.419984	0.53278	0.46397	0.573913
	chr1	2334236	2356752	+	XR_001835501.1	XR_001835501.1	NaN	NaN	NaN	NaN	NaN	NaN	NaN	NaN			chr1	13142787	13374021	-	XM_017319234.1	Ncoa2	0.421398	0.534036	0.469679	0.569691
	chr1	2782904	2950749	-	XM_003748645.4	XM_003748645.4	0.485459	0.587046	0.502908	0.438527	0.433057	0.607638	0.4106	0.309162			chr1	13139104	13374083	-	NM_008678.3	Ncoa2	0.447734	0.551818	0.447979	0.530381
	chr1	3240038	3253009	+	XR_001836239.1	XR_001836239.1	NaN	NaN	NaN	NaN	NaN	NaN	NaN	NaN			chr1	13139104	13372429	-	NM_001302702.1	Ncoa2	0.448995	0.55133	0.456674	0.531454
	chr1	3240038	3253009	+	XR_001836240.1	XR_001836240.1	NaN	NaN	NaN	NaN	NaN	NaN	NaN	NaN			chr1	13139124	13374021	-	XM_011238351.2	Ncoa2	0.44713	0.552385	0.447228	0.530381
	chr1	3713749	3763392	-	NM_001108901.1	NM_001108901.1	NaN	NaN	NaN	NaN	NaN	NaN	NaN	NaN			chr1	13625925	13660605	-	XM_006495490.3	Lactb2	0.498304	0.463316	0.533267	0.352453
	chr1	3848590	3849086	-	XM_218078.7	XM_218078.7	NaN	NaN	NaN	NaN	NaN	NaN	NaN	NaN			chr1	13625897	13660509	-	NM_145381.2	Lactb2	0.50161	0.468644	0.53833	0.349396
	chr1	3858916	4011684	-	XM_006227623.3	XM_006227623.3	0.519714	0.260608	0.522027	0.540489	0.328224	0.675997	0.544714	0.468179			chr1	13564692	13589910	-	NM_028173.5	Tram1	0.549337	0.420114	0.471798	0.495872
	chr1	3858916	4011684	-	XM_006227624.3	XM_006227624.3	0.519714	0.260608	0.523224	0.540489	0.327547	0.675997	0.544714	0.468179			chr1	13142787	13374021	-	XM_017319237.1	Ncoa2	0.421398	0.534017	0.468309	0.572533
	chr1	3858916	4011684	-	XM_008758629.2	XM_008758629.2	0.518145	0.260608	0.522499	0.540489	0.323292	0.675997	0.543746	0.468179			chr1	13142787	13374021	-	XM_017319229.1	Ncoa2	0.421398	0.534036	0.469679	0.572533
	chr1	3858916	4011684	-	XM_008758628.2	XM_008758628.2	0.518145	0.260608	0.522499	0.540489	0.327547	0.675997	0.544714	0.468179			chr1	13142787	13374020	-	XM_017319231.1	Ncoa2	0.422293	0.532838	0.472438	0.572533
	chr1	3861952	4011511	-	NM_030843.2	NM_030843.2	0.541819	0.227036	0.493663	0.587286	0.30858	0.674111	0.534163	0.504982			chr1	13142787	13374021	-	XM_017319243.1	Ncoa2	0.419984	0.532761	0.46257	0.573913
	chr1	3862090	4011161	-	NM_178346.1	NM_178346.1	0.561879	NaN	0.410905	NaN	0.29183	NaN	0.563898	NaN			chr1	13142787	13310844	-	XM_017319230.1	Ncoa2	0.422185	0.535147	0.471705	0.572533
	chr1	3862090	4011161	-	NM_178345.1	NM_178345.1	0.563607	NaN	0.410053	NaN	0.300902	NaN	0.565606	NaN			chr1	13142787	13373673	-	XM_017319233.1	Ncoa2	0.426988	0.535357	0.479397	0.572533
	chr1	4099023	4112242	+	XR_589837.2	XR_589837.2	NaN	NaN	NaN	NaN	NaN	NaN	NaN	NaN			chr1	13142787	13373157	-	XM_017319232.1	Ncoa2	0.425431	0.53315	0.48995	0.572533
	chr1	4099023	4112242	+	XR_001835503.1	XR_001835503.1	NaN	NaN	NaN	NaN	NaN	NaN	NaN	NaN			chr1	13142787	13374020	-	XM_017319235.1	Ncoa2	0.422293	0.532838	0.472438	0.569691
	chr1	4099023	4112242	+	XR_001835502.1	XR_001835502.1	NaN	NaN	NaN	NaN	NaN	NaN	NaN	NaN			chr1	15804987	15843431	+	XR_001783785.1	Terf1	0.39326	0.60163	0.46629	0.546292
	chr1	4445038	4588507	-	XM_017590413.1	XM_017590413.1	NaN	NaN	NaN	NaN	NaN	NaN	NaN	NaN			chr1	15804981	15822260	+	XM_011238367.1	Terf1	0.379697	0.594799	0.516414	0.535417
	chr1	4638662	4653220	-	NM_001108902.1	NM_001108902.1	NaN	NaN	NaN	NaN	NaN	NaN	NaN	NaN			chr1	15805645	15844052	+	NM_001286628.1	Terf1	0.408357	0.599678	0.462627	0.53301
	chr1	4753140	5165809	-	XM_017588777.1	XM_017588777.1	NaN	NaN	NaN	NaN	NaN	NaN	NaN	NaN			chr1	15805645	15844052	+	NM_009352.3	Terf1	0.407282	0.596694	0.465144	0.536323
	chr1	4753143	5165859	-	NM_001114330.1	NM_001114330.1	NaN	NaN	NaN	NaN	NaN	NaN	NaN	NaN			chr1	16228802	16520177	-	XM_006495532.3	Stau2	0.670051	0.604562	0.441272	0.508823
	chr1	4753143	5165859	-	NM_017011.1	NM_017011.1	NaN	NaN	NaN	NaN	NaN	NaN	NaN	NaN			chr1	16105881	16132550	+	NM_133832.3	Rdh10	0.23156	0.597183	0.396184	0.395964
	chr1	5240138	5313064	+	MSTRG.16.1	MSTRG.16.1	0.468095	0.466629	0.570954	0.537399	0.434304	0.498446	0.511621	0.612572			chr1	16101294	16104433	-	NM_011291.5	Rpl7	0.422571	0.553389	0.41759	0.573602
	chr1	5240138	5313064	+	XM_006227639.2	XM_006227639.2	0.468114	0.466393	0.570793	0.537678	0.434445	0.498424	0.511531	0.6126			chr1	16641724	16656905	-	XM_006495558.2	Tceb1	0.405531	0.545912	0.419091	0.520263
	chr1	5240179	5313064	+	NM_001107470.1	NM_001107470.1	0.468739	0.466629	0.570644	0.537092	0.434145	0.498446	0.511387	0.612118			chr1	16641724	16657119	-	NM_001310470.1	Tceb1	0.409344	0.548422	0.430715	0.512357
	chr1	5318625	5337229	-	XR_589841.2	XR_589841.2	NaN	NaN	NaN	NaN	NaN	NaN	NaN	NaN			chr1	16641724	16656905	-	XM_006495559.2	Tceb1	0.410938	0.548468	0.419091	0.52091
	chr1	5318625	5337229	-	XR_589840.2	XR_589840.2	NaN	NaN	NaN	NaN	NaN	NaN	NaN	NaN			chr1	16641724	16656990	-	XM_011238403.2	Tceb1	0.418443	0.546357	0.431896	0.525723
	chr1	5348359	5366035	-	XR_349804.3	XR_349804.3	NaN	NaN	NaN	NaN	NaN	NaN	NaN	NaN			chr1	16641724	16657035	-	XM_006495564.1	Tceb1	0.412727	0.54043	0.438907	0.513688
	chr1	5366118	5389774	+	XM_006227640.3	XM_006227640.3	0.532127	0.413942	0.478322	0.354122	0.554467	0.73013	0.467726	0.385176			chr1	16641724	16656897	-	XM_006495563.3	Tceb1	0.41662	0.554778	0.417645	0.521406
	chr1	5366378	5389774	+	NM_001007690.1	NM_001007690.1	0.536509	0.425088	0.464937	0.354122	0.564267	0.73013	0.473814	0.385176			chr1	16641724	16656914	-	XM_006495562.1	Tceb1	0.407187	0.545306	0.418687	0.519245
	chr1	5372628	5373623	+	MSTRG.19.1	MSTRG.19.1	NaN	NaN	NaN	NaN	NaN	NaN	NaN	NaN			chr1	16641724	16655504	-	XM_017322272.1	Tceb1	0.417877	0.555902	0.421601	0.521714
	chr1	5448957	5571512	+	NM_001276762.1	NM_001276762.1	NaN	NaN	NaN	NaN	NaN	NaN	NaN	NaN			chr1	16641724	16657097	-	XM_006495561.2	Tceb1	0.41071	0.547962	0.429566	0.511144
	chr1	5848102	5861287	-	XR_589842.2	XR_589842.2	NaN	NaN	NaN	NaN	NaN	NaN	NaN	NaN			chr1	16344196	16519313	-	XM_011238391.2	Stau2	0.353027	0.684757	0.343246	0.489838
	chr1	5907612	5941152	-	XR_001835505.1	XR_001835505.1	NaN	NaN	NaN	NaN	NaN	NaN	NaN	NaN			chr1	16344196	16519110	-	XM_017321108.1	Stau2	0.353027	0.684757	0.343246	0.492741
	chr1	5915876	5941152	-	XR_001835504.1	XR_001835504.1	NaN	NaN	NaN	NaN	NaN	NaN	NaN	NaN			chr1	16665190	16678275	+	NM_027415.2	Tmem70	0.433462	0.519384	0.444806	0.537447
	chr1	6375039	6380010	-	XR_001835508.1	XR_001835508.1	NaN	NaN	NaN	NaN	NaN	NaN	NaN	NaN			chr1	16665190	16678275	+	NM_026392.1	Tmem70	0.432203	0.519163	0.444283	0.537834
	chr1	6375039	6380010	-	XR_001835507.1	XR_001835507.1	NaN	NaN	NaN	NaN	NaN	NaN	NaN	NaN			chr1	16642764	16656865	-	NM_026456.4	Tceb1	0.407074	0.55918	0.421259	0.512555
	chr1	6375039	6378722	-	XR_001835506.1	XR_001835506.1	NaN	NaN	NaN	NaN	NaN	NaN	NaN	NaN			chr1	21001396	21079225	-	NM_177409.3	Tram2	0.474359	0.53799	0.437646	0.534512
	chr1	6451808	6832770	-	XM_017588826.1	XM_017588826.1	0.506646	0.495283	0.540643	0.513413	0.529479	0.527565	0.506094	0.494971			chr1	20803013	20820213	-	NM_008563.2	Mcm3	0.508242	0.503086	0.486834	0.494959
	chr1	6451808	6696898	-	XM_008758598.2	XM_008758598.2	0.531972	0.556094	0.6329	0.454018	0.511822	0.54429	0.514822	0.4968			chr1	23844824	23909736	-	NR_110972.1	Smap1	0.49053	0.557591	0.47996	0.528724
	chr1	6451808	6905681	-	XM_008758595.2	XM_008758595.2	0.506626	0.502094	0.540053	0.508383	0.529566	0.526967	0.505996	0.495045			chr1	23845624	23909736	-	NM_001290683.1	Smap1	0.486873	0.54665	0.479655	0.525406
	chr1	6451808	6917636	-	XM_008758596.2	XM_008758596.2	0.507372	0.49361	0.540053	0.509386	0.529295	0.527547	0.506085	0.49503			chr1	23845624	23922381	-	NM_028534.3	Smap1	0.486873	0.54665	0.479655	0.525406
	chr1	6451808	6626093	-	XM_008758599.2	XM_008758599.2	0.533496	0.556094	0.64054	0.445819	0.513583	0.54102	0.515571	0.505479			chr1	23845624	23922450	-	XM_006496362.1	Smap1	0.486873	0.547994	0.470767	0.522476
	chr1	6451808	6905681	-	XM_006227637.3	XM_006227637.3	0.50653	0.502094	0.540053	0.508383	0.529539	0.526967	0.506005	0.495045			chr1	23995938	24005640	-	NM_026503.3	Sdhaf4	0.486487	0.582267	0.805718	0.532186
	chr1	6451808	6969464	-	XM_008758593.1	XM_008758593.1	0.507167	0.49542	0.540263	0.509636	0.528723	0.527534	0.505719	0.495009			chr1	24010757	24100341	-	NM_026604.4	Fam135a	0.468412	0.53329	0.542359	0.411311
	chr1	6451808	6969839	-	XM_008758594.2	XM_008758594.2	0.506629	0.49343	0.540263	0.508618	0.528989	0.527723	0.505927	0.494893			chr1	24011089	24043030	-	XM_011238569.1	Fam135a	0.51436	0.55405	0.564337	0.405902
	chr1	6451808	6784940	-	MSTRG.20.1	MSTRG.20.1	0.512743	0.52575	0.545379	0.509031	0.534793	0.538035	0.50996	0.498452			chr1	23366423	23383175	-	NM_001081079.1	Ogfrl1	0.441087	0.613959	0.460948	0.543857
	chr1	6451808	6784940	-	MSTRG.20.2	MSTRG.20.2	0.512743	0.52575	0.545379	0.509031	0.534798	0.538035	0.509975	0.498452			chr1	23366433	23383210	-	XM_006496261.1	Ogfrl1	0.44092	0.612078	0.460948	0.541589
	chr1	6453548	6970040	-	NM_013070.1	NM_013070.1	0.501853	0.486774	0.532229	0.511723	0.528965	0.525215	0.505345	0.494087			chr1	23761925	23847865	+	NM_172124.2	B3gat2	0.425228	0.573812	0.483529	0.608139
	chr1	7039159	7064870	-	NM_001025638.2	NM_001025638.2	NaN	NaN	NaN	NaN	NaN	0	0.0296894	NaN			chr1	24678917	24766299	+	NM_001310483.1	Lmbrd1	0.527254	0.431759	0.537369	0.490035
	chr1	7039308	7064795	-	XM_008758601.1	XM_008758601.1	NaN	NaN	NaN	NaN	NaN	0	0.0306797	NaN			chr1	24678041	24765445	+	XM_017322292.1	Lmbrd1	0.558438	0.413158	0.469199	0.444533
	chr1	7101714	7102427	+	NM_001126092.2	NM_001126092.2	0.465134	NaN	0.493255	NaN	0.298943	NaN	0.641463	NaN			chr1	24678543	24766301	+	NM_026719.2	Lmbrd1	0.525006	0.431403	0.508565	0.475272
	chr1	7202460	7213536	+	XR_001835509.1	XR_001835509.1	NaN	NaN	NaN	NaN	NaN	NaN	NaN	NaN			chr1	24011481	24100368	-	XM_006496230.3	Fam135a	0.469848	0.530026	0.537813	0.409863
	chr1	7219586	7270169	+	NM_012760.3	NM_012760.3	0.411619	0.4808	0.646363	0.714158	NaN	NaN	NaN	NaN			chr1	24011481	24100368	-	XM_006496232.3	Fam135a	0.471729	0.53373	0.540566	0.413339
	chr1	7258936	7270185	-	XR_001835511.1	XR_001835511.1	NaN	NaN	NaN	NaN	NaN	NaN	NaN	NaN			chr1	24011481	24100368	-	XM_006496231.3	Fam135a	0.472369	0.527205	0.548617	0.405061
	chr1	7258936	7270185	-	XR_001835510.1	XR_001835510.1	NaN	NaN	NaN	NaN	NaN	NaN	NaN	NaN			chr1	24011481	24057505	-	XM_006496236.2	Fam135a	0.471838	0.534573	0.536338	0.414145
	chr1	7294026	7322955	-	NM_001271310.1	NM_001271310.1	NaN	NaN	NaN	NaN	NaN	NaN	NaN	NaN			chr1	24011481	24053299	-	XM_006496235.2	Fam135a	0.492663	0.542504	0.538681	0.413852
	chr1	7294031	7322955	-	XM_008758590.1	XM_008758590.1	NaN	NaN	NaN	NaN	NaN	NaN	NaN	NaN			chr1	24011481	24043030	-	XM_006496237.3	Fam135a	0.493621	0.55488	0.557866	0.402915
	chr1	7323042	7335766	-	NM_001014157.1	NM_001014157.1	0.570489	0.568312	0.428235	0.442971	0.515825	0.542459	0.467369	0.451696			chr1	24011481	24046407	-	XM_017322278.1	Fam135a	0.496244	0.556447	0.553421	0.405908
	chr1	7352049	7633990	-	XM_017589103.1	XM_017589103.1	NaN	NaN	NaN	0.496305	NaN	NaN	NaN	NaN			chr1	24011089	24100366	-	XM_017322275.1	Fam135a	0.484677	0.531171	0.544709	0.4168
	chr1	7352049	7633989	-	XM_017589102.1	XM_017589102.1	NaN	NaN	0.652502	0.496305	NaN	NaN	NaN	NaN			chr1	24011089	24100366	-	XM_006496234.2	Fam135a	0.484677	0.532159	0.546577	0.41461
	chr1	7352049	7633988	-	XM_017589101.1	XM_017589101.1	NaN	NaN	0.632205	0.496305	NaN	NaN	NaN	NaN			chr1	24011089	24100460	-	XM_006496233.2	Fam135a	0.482264	0.526209	0.539861	0.415095
	chr1	7352049	7633989	-	XM_017589100.1	XM_017589100.1	NaN	NaN	0.632205	0.496305	NaN	NaN	NaN	NaN			chr1	24011089	24100368	-	XM_006496229.2	Fam135a	0.468211	0.527816	0.536041	0.411841
	chr1	7352049	7481719	-	XM_017589099.1	XM_017589099.1	NaN	NaN	NaN	0.496305	NaN	NaN	NaN	NaN			chr1	30802341	30873925	-	XM_006495836.3	Phf3	0.531918	0.490684	0.495904	0.447417
	chr1	7352049	7633991	-	XM_017589098.1	XM_017589098.1	NaN	NaN	0.632205	0.496305	NaN	NaN	NaN	NaN			chr1	30803101	30873571	-	XM_006495837.3	Phf3	0.535114	0.487583	0.494736	0.444946
	chr1	7352049	7633991	-	XM_017589097.1	XM_017589097.1	NaN	NaN	0.632205	0.496305	NaN	NaN	NaN	NaN			chr1	30940302	30950181	-	XM_006495798.3	Ptp4a1	0.500751	0.331163	0.573643	0.519599
	chr1	7355293	7480789	-	NM_214458.1	NM_214458.1	NaN	NaN	NaN	0.496305	NaN	NaN	NaN	NaN			chr1	30940302	30949755	-	NM_011200.2	Ptp4a1	0.500751	0.331163	0.573643	0.519599
	chr1	7635529	7643227	-	XR_589843.2	XR_589843.2	NaN	NaN	NaN	NaN	NaN	NaN	NaN	NaN			chr1	30802341	30863256	-	NM_001081080.1	Phf3	0.534552	0.488905	0.499785	0.444415
	chr1	7641431	7643227	-	XR_001835512.1	XR_001835512.1	NaN	NaN	NaN	NaN	NaN	NaN	NaN	NaN			chr1	30802341	30873924	-	XM_006495840.3	Phf3	0.504241	0.517689	0.469492	0.47024
	chr1	7658918	7673663	+	NM_001004218.1	NM_001004218.1	0.647831	0.998781	0.34227	0.299012	0.680224	0.661396	0.355917	0.349158			chr1	30802341	30873925	-	XM_006495838.3	Phf3	0.531986	0.49049	0.495587	0.446979
	chr1	7685208	7726238	-	NM_031350.1	NM_031350.1	0.54477	0	0.806051	0.413508	0.45549	0.573162	0.498451	0.566762			chr1	30802341	30873924	-	XM_006495839.3	Phf3	0.50415	0.518148	0.470853	0.470822
	chr1	7726446	7745132	+	NM_001115028.1	NM_001115028.1	0.348389	NaN	0.603001	NaN	0.356974	NaN	0.63668	NaN			chr1	30802341	30873925	-	XM_011238470.2	Phf3	0.531918	0.490559	0.495904	0.447259
	chr1	7726462	7745132	+	MSTRG.26.2	MSTRG.26.2	0.348389	NaN	0.603655	NaN	0.357007	NaN	0.636528	NaN			chr1	30802341	30873925	-	XM_011238471.2	Phf3	0.531918	0.490512	0.495324	0.447376
	chr1	7816840	8038805	-	NM_001134425.1	NM_001134425.1	NaN	0.504986	NaN	0.922745	NaN	NaN	NaN	0.705568			chr1	30802341	30863071	-	XM_006495841.1	Phf3	0.507742	0.515534	0.475106	0.466136
[truncated: 72,708 more rows]

## Sheet: S1a
chr	start	end	strand	name	EB_avg_ratio	EB_ttest	EB_sample_count_25759	EB_padj	EB_bias	EB_imprinted_padj0.05n6	EB_imprinted_padj0.01n6	blood_filter	stats_index	imprint_index	EB_ratio1	EB_ratio2
[truncated: 13,165 more rows]

[truncated: 13 more sheets: S1b, S1c, S2d-f, S4c,S9b, S5a-b, S5c-d, 33 mat expr. EPC only rat, S6a, S6b, S6c, S6d, S7b, S9a]
