# Supplementary material for: Conservation and divergence of canonical and non-canonical imprinting in murids
Source: Genome Biol. 2023 Mar 14;24:48. doi: 10.1186/s13059-023-02869-1 (PMC10012579; doi:10.1186/s13059-023-02869-1)
Supplement: Supplementary file 3 — Additional file 3: Table S2. Rat and mouse differentially methylated regions. [file 13059_2023_2869_MOESM3_ESM.xlsx]

## Sheet: rat epiblast DMRs
#chr	start	end	length	nCG	maternal DNAme	paternal DNAme	diff.Methy	areaStat
chr1	2359898	2360026	129	5	0.936237	0.491202	0.445036	14.5345
chr1	2560727	2560856	130	7	0.987053	0.550336	0.436717	24.8324
chr1	2568036	2568187	152	4	0.449742	0.982967	-0.533225	-17.4313
chr1	2678760	2678810	51	6	0.956517	0.20269	0.753827	34.042
chr1	2840044	2840222	179	8	0.44367	0.868035	-0.424365	-26.9996
chr1	2879833	2879959	127	4	0.711026	0.970211	-0.259185	-11.8662
chr1	3168687	3168967	281	6	0.587001	0.98571	-0.398709	-20.3121
chr1	3372078	3374955	2878	4	0.969327	0.643313	0.326014	11.0574
chr1	3689957	3690018	62	4	0.477758	0.909613	-0.431856	-13.8929
chr1	3711044	3711198	155	6	0.933155	0.553792	0.379363	21.0562
chr1	3976952	3977181	230	4	0.963974	0.540621	0.423353	13.2768
chr1	4509351	4511123	1773	7	0.438904	0.872258	-0.433354	-21.6553
chr1	4542853	4543006	154	4	0.644208	0.944821	-0.300613	-11.0712
chr1	4593700	4593857	158	4	0.368027	0.889177	-0.52115	-15.5211
chr1	4637324	4637382	59	4	0.975961	0.617825	0.358135	12.7789
chr1	4868910	4869401	492	4	0.763284	0.764184	-0.00089974	0.849863
chr1	5022001	5022262	262	4	0.473865	0.932593	-0.458729	-12.843
chr1	5404863	5404958	96	4	0.262471	0.946918	-0.684447	-17.2011
chr1	5701082	5701285	204	5	0.600841	0.975625	-0.374784	-17.3515
chr1	5819731	5820472	742	5	0.988567	0.692112	0.296455	15.3081
chr1	5881564	5881664	101	4	0.658199	0.969414	-0.311215	-11.5963
chr1	6009349	6011342	1994	9	0.491256	0.947936	-0.45668	-34.1888
chr1	6159456	6159598	143	4	0.581214	0.948172	-0.366958	-14.9992
chr1	6246557	6246720	164	4	0.928738	0.54255	0.386188	12.9885
chr1	6367927	6368001	75	4	0.713503	0.979596	-0.266093	-11.6584
chr1	6603125	6603208	84	4	0.693099	0.983409	-0.29031	-11.9462
chr1	6803154	6803789	636	25	0.842499	0.349237	0.493262	100.638
chr1	7044693	7044831	139	4	0.719159	0.971706	-0.252547	-11.0512
chr1	7115160	7115290	131	4	0.449913	0.983089	-0.533177	-15.8327
chr1	7219875	7220890	1016	51	0.90559	0.269229	0.636361	377.033
chr1	7331189	7331395	207	7	0.537181	0.942257	-0.405076	-23.8731
chr1	7454197	7454255	59	4	0.92664	0.630289	0.296351	10.6253
chr1	7868896	7868984	89	4	0.94391	0.606675	0.337235	11.4499
chr1	8307950	8308339	390	4	0.5369	0.977813	-0.440914	-14.7429
chr1	8400070	8400165	96	4	0.938367	0.555753	0.382614	15.2001
chr1	8552090	8552182	93	4	0.898896	0.429271	0.469625	12.3239
chr1	8627231	8627435	205	4	0.748581	0.987785	-0.239204	-12.2129
chr1	9717039	9717126	88	4	0.478725	0.986082	-0.507357	-11.5575
chr1	9954407	9954993	587	4	0.645615	0.981464	-0.335849	-12.7348
chr1	10420008	10420086	79	4	0.970321	0.435302	0.535019	18.2745
chr1	10450220	10454173	3954	4	0.923222	0.65036	0.272862	7.75781
chr1	10555952	10556510	559	4	0.740374	0.695263	0.0451112	0.264048
chr1	11408937	11409147	211	7	0.619946	0.941447	-0.321501	-22.79
chr1	11485578	11485653	76	4	0.983499	0.713271	0.270228	13.3978
chr1	11639388	11639580	193	5	0.614728	0.982165	-0.367437	-17.6415
chr1	12380757	12381552	796	4	0.878116	0.773325	0.104791	3.64865
chr1	12453999	12454099	101	4	0.961781	0.11193	0.84985	31.0992
chr1	12809082	12809191	110	4	0.363251	0.973066	-0.609816	-18.2441
chr1	13136408	13136526	119	4	0.807001	0.492753	0.314247	11.5415
chr1	13137946	13138127	182	5	0.979555	0.588813	0.390742	15.322
chr1	13482491	13482624	134	5	0.095432	0.44462	-0.349188	-14.3552
chr1	13489659	13489835	177	10	0.640222	0.13711	0.503112	35.7697
chr1	13604136	13604211	76	6	0.940524	0.679181	0.261342	15.5155
chr1	13685529	13685595	67	4	0.250576	0.833475	-0.582899	-12.9159
chr1	15793960	15794084	125	9	0.829115	0.20023	0.628885	35.2436
chr1	19237934	19238091	158	5	0.978368	0.702222	0.276146	13.7684
chr1	19777809	19778038	230	4	0.456914	0.951813	-0.494899	-14.1527
chr1	19839619	19839763	145	6	0.984082	0.660862	0.32322	16.7876
chr1	24506248	24506302	55	5	0.985422	0.560024	0.425398	19.069
chr1	24537078	24537131	54	4	0.690756	0.985883	-0.295127	-11.4951
chr1	24656568	24656636	69	4	0.954354	0.641795	0.312559	14.0612
chr1	24664261	24664499	239	6	0.549159	0.974983	-0.425825	-20.3283
chr1	24900727	24900934	208	6	0.384157	0.87708	-0.492923	-19.2155
chr1	25094971	25095114	144	4	0.488174	0.896257	-0.408083	-12.0724
chr1	25492338	25492524	187	7	0.67667	0.980335	-0.303665	-20.2941
chr1	25503953	25504031	79	4	0.971289	0.478299	0.49299	11.9878
chr1	25591009	25591230	222	4	0.974445	0.682485	0.29196	12.3654
chr1	25663231	25663466	236	12	0.94222	0.444058	0.498162	41.1414
chr1	26901117	26901224	108	6	0.887425	0.267774	0.619652	22.3802
chr1	27368249	27369758	1510	4	0.985782	0.501099	0.484683	17.156
chr1	27375834	27376326	493	4	0.984405	0.402645	0.58176	18.9505
chr1	27399224	27399329	106	4	0.813808	0.294274	0.519534	14.1542
chr1	28665508	28665814	307	5	0.620629	0.961858	-0.341229	-14.8112
chr1	28670077	28670232	156	4	0.493911	0.978115	-0.484204	-13.737
chr1	28864790	28864864	75	4	0.549585	0.981751	-0.432166	-12.2674
chr1	28986245	28986433	189	4	0.608237	0.951782	-0.343545	-13.2894
chr1	30201738	30202863	1126	4	0.950285	0.2299	0.720386	25.369
chr1	30369837	30370068	232	7	0.488885	0.986631	-0.497745	-29.0319
chr1	30803023	30804330	1308	4	0.90927	0.550554	0.358716	7.84145
chr1	30976934	30977087	154	5	0.324138	0.904915	-0.580777	-21.5663
chr1	31657570	31657700	131	4	0.93335	0.588975	0.344375	11.6126
chr1	31675638	31676083	446	4	0.908583	0.683915	0.224669	6.57134
chr1	31954407	31954807	401	6	0.733955	0.769238	-0.0352831	-0.700835
chr1	31992723	31993203	481	6	0.486901	0.941384	-0.454483	-27.575
chr1	33411788	33412352	565	4	0.414818	0.960724	-0.545907	-18.562
chr1	33985756	33986167	412	4	0.981656	0.572242	0.409414	15.9544
chr1	34190598	34190704	107	4	0.566502	0.981661	-0.415159	-12.7442
chr1	34239789	34239886	98	5	0.821989	0.211789	0.6102	17.7569
chr1	34363465	34363897	433	4	0.618362	0.95698	-0.338618	-12.9583
chr1	34640290	34642651	2362	6	0.773894	0.307711	0.466183	20.4135
chr1	34823827	34823890	64	4	0.989203	0.577094	0.412109	15.3986
chr1	35250546	35250719	174	4	0.391581	0.960189	-0.568609	-18.4334
chr1	35677011	35677183	173	4	0.966183	0.464041	0.502142	17.296
chr1	37764223	37764301	79	5	0.948747	0.143422	0.805325	32.9545
chr1	38565486	38565750	265	5	0.750804	0.234251	0.516553	16.5317
chr1	40114523	40117069	2547	6	0.428671	0.647183	-0.218512	-5.40194
chr1	41546454	41546910	457	6	0.546004	0.700984	-0.15498	-4.14307
chr1	41858525	41858593	69	4	0.503257	0.819696	-0.316439	-12.9886
chr1	41858877	41858958	82	5	0.59897	0.929563	-0.330593	-14.9619
chr1	42017367	42017504	138	6	0.958161	0.574464	0.383697	21.9892
chr1	42439201	42440197	997	4	0.978455	0.407188	0.571267	20.5597
chr1	42866891	42867384	494	5	0.625104	0.697904	-0.0728004	-3.00211
chr1	43032626	43032761	136	6	0.854242	0.46503	0.389212	19.2746
chr1	43034535	43034762	228	5	0.9292	0.368335	0.560865	19.233
chr1	43039520	43039628	109	5	0.976931	0.559131	0.4178	19.8587
chr1	43108511	43111553	3043	4	0.708163	0.746404	-0.0382409	-0.932157
chr1	43257021	43257171	151	5	0.9626	0.639263	0.323337	14.9794
chr1	43408707	43408834	128	4	0.625383	0.985679	-0.360296	-12.3441
chr1	43411278	43411372	95	6	0.979843	0.546965	0.432879	18.3395
chr1	43497910	43498263	354	4	0.985854	0.643632	0.342222	13.6741
chr1	43512720	43512939	220	5	0.937531	0.653797	0.283734	14.2573
chr1	43717891	43718369	479	4	0.982363	0.541777	0.440586	17.1125
chr1	44809651	44809772	122	4	0.679652	0.98906	-0.309408	-12.5568
chr1	44893076	44893169	94	5	0.617749	0.921879	-0.30413	-13.9989
chr1	44993466	44993535	70	4	0.98969	0.510639	0.479051	13.4954
chr1	45002100	45002339	240	4	0.976989	0.327633	0.649356	20.6282
chr1	45072053	45077251	5199	7	0.781197	0.667717	0.11348	6.31081
chr1	46242908	46243025	118	4	0.419483	0.89367	-0.474187	-12.5129
chr1	46283669	46283732	64	4	0.939099	0.329128	0.609971	16.8644
chr1	46528465	46528690	226	4	0.447674	0.877031	-0.429357	-12.6649
chr1	49030892	49030958	67	4	0.962031	0.716043	0.245988	10.6636
chr1	49053184	49053360	177	6	0.979414	0.517956	0.461457	20.5465
chr1	49282945	49284941	1997	4	0.94479	0.567327	0.377463	12.1681
chr1	49299455	49301063	1609	12	0.904887	0.723713	0.181174	22.1151
chr1	49491664	49491833	170	4	0.693609	0.990006	-0.296397	-11.2217
chr1	49918211	49918271	61	4	0.439183	0.95696	-0.517778	-13.3324
chr1	50060984	50061071	88	10	0.154337	0.810797	-0.65646	-49.0784
chr1	50326212	50326438	227	4	0.920949	0.563909	0.35704	12.1835
chr1	51737413	51737739	327	6	0.972054	0.416273	0.555781	34.5641
chr1	51746875	51746949	75	4	0.927996	0.548435	0.379561	12.0585
chr1	51747030	51747169	140	5	0.93011	0.525098	0.405012	15.8145
chr1	51772939	51773472	534	5	0.524417	0.934525	-0.410108	-15.0907
chr1	52019295	52019557	263	5	0.65124	0.960014	-0.308774	-15.0387
chr1	52093640	52093869	230	4	0.920262	0.473852	0.44641	15.2742
chr1	53286077	53286926	850	6	0.69134	0.900704	-0.209364	-18.4425
chr1	53367612	53367700	89	4	0.627883	0.978267	-0.350385	-12.9767
chr1	53466588	53467294	707	8	0.516604	0.984175	-0.467572	-28.696
chr1	53925664	53925757	94	5	0.307726	0.949285	-0.641559	-22.4037
chr1	56203980	56204095	116	7	0.68515	0.985299	-0.300149	-20.933
chr1	56256739	56256991	253	4	0.894224	0.467	0.427224	12.5292
chr1	56281353	56281463	111	4	0.965879	0.569085	0.396794	10.8042
chr1	56439641	56439731	91	4	0.787672	0.988957	-0.201286	-11.8555
chr1	56439926	56440139	214	4	0.634162	0.942495	-0.308333	-12.6256
chr1	56483776	56483832	57	4	0.960794	0.525285	0.435509	14.0438
chr1	56499494	56499668	175	6	0.956739	0.56884	0.387899	20.8009
chr1	56725622	56725860	239	4	0.976989	0.462197	0.514792	16.5485
chr1	56912707	56912883	177	4	0.928004	0.65045	0.277554	10.7778
chr1	57130729	57130873	145	4	0.99077	0.514797	0.475973	14.4433
chr1	57303476	57303713	238	5	0.956999	0.611214	0.345785	16.5181
chr1	57323348	57323522	175	7	0.629938	0.969666	-0.339728	-19.1993
chr1	58260834	58260942	109	4	0.878153	0.368226	0.509927	13.8496
chr1	58436839	58437156	318	4	0.980647	0.590784	0.389862	12.6963
chr1	58598217	58598732	516	5	0.790028	0.508963	0.281064	5.67902
chr1	58836662	58836736	75	7	0.953365	0.224499	0.728866	38.2583
chr1	59054525	59054850	326	5	0.647227	0.988829	-0.341602	-16.9674
chr1	59255663	59255771	109	4	0.485292	0.978267	-0.492976	-12.2789
chr1	59386104	59386309	206	7	0.318781	0.973335	-0.654554	-38.8317
chr1	59694686	59695505	820	4	0.763987	0.74417	0.0198166	1.94716
chr1	59730961	59732488	1528	4	0.625976	0.923337	-0.297362	-11.9111
chr1	59943926	59944014	89	5	0.646863	0.955465	-0.308602	-14.9609
chr1	60039138	60039214	77	4	0.680992	0.982945	-0.301953	-10.8037
chr1	60098904	60099196	293	4	0.623584	0.988752	-0.365168	-14.4236
chr1	60852130	60852661	532	7	0.522863	0.939049	-0.416186	-21.1594
chr1	61063390	61063484	95	4	0.989124	0.575577	0.413547	12.4903
chr1	61168025	61168134	110	6	0.323139	0.842586	-0.519446	-22.5797
chr1	62036604	62037307	704	4	0.643141	0.983901	-0.34076	-12.6944
chr1	63567089	63567151	63	4	0.528092	0.88034	-0.352248	-11.5613
chr1	63703493	63703555	63	4	0.851883	0.333084	0.518798	12.2618
chr1	64295133	64295504	372	5	0.981172	0.464634	0.516539	17.8077
chr1	65700951	65701301	351	4	0.980208	0.592603	0.387605	14.858
chr1	65866307	65866359	53	5	0.969196	0.502922	0.466274	14.0628
chr1	67137577	67141746	4170	6	0.848397	0.685393	0.163004	6.36975
chr1	68030722	68030813	92	4	0.393298	0.84002	-0.446722	-11.4392
chr1	69786582	69786742	161	6	0.553101	0.964614	-0.411512	-16.7727
chr1	69848749	69849572	824	4	0.395595	0.666346	-0.270751	-5.15019
chr1	70022749	70022948	200	7	0.461487	0.910546	-0.449059	-21.097
chr1	70210840	70211193	354	29	0.956344	0.147991	0.808354	264.395
chr1	71118329	71118595	267	6	0.932514	0.45448	0.478034	22.8132
chr1	71397295	71397468	174	4	0.204151	0.984385	-0.780234	-30.4354
chr1	71437733	71437912	180	4	0.991247	0.709178	0.282069	12.7569
chr1	71555722	71555846	125	4	0.948833	0.417425	0.531409	15.1637
chr1	71608241	71608326	86	4	0.564318	0.95696	-0.392642	-11.1151
chr1	72048708	72048783	76	4	0.443139	0.976987	-0.533848	-16.8898
chr1	72414910	72415092	183	7	0.692058	0.981966	-0.289908	-19.6455
chr1	72423007	72423063	57	4	0.94635	0.389412	0.556938	12.5609
chr1	72680644	72680791	148	8	0.569188	0.177483	0.391705	25.454
chr1	73161792	73161877	86	4	0.169467	0.963252	-0.793784	-24.8541
chr1	74293271	74295023	1753	8	0.959813	0.449325	0.510488	35.8502
chr1	74669802	74669870	69	4	0.478725	0.978267	-0.499542	-11.6632
chr1	74749983	74750182	200	18	0.896046	0.400329	0.495718	67.7538
chr1	75108104	75108202	99	8	0.861765	0.389412	0.472353	21.8578
chr1	75517418	75517553	136	10	0.577509	0.969181	-0.391672	-27.3982
chr1	76744748	76744802	55	4	0.568544	0.986492	-0.417948	-14.2017
chr1	76954864	76954951	88	4	0.360542	0.883528	-0.522985	-15.066
chr1	77738640	77743484	4845	7	0.755842	0.448362	0.307479	7.33781
chr1	78012221	78012430	210	4	0.408538	0.836132	-0.427593	-10.8012
chr1	78042365	78042443	79	4	0.889894	0.526101	0.363793	12.4498
chr1	78050906	78051053	148	6	0.227204	0.972598	-0.745394	-32.383
chr1	78179681	78179821	141	5	0.813639	0.25142	0.562219	19.1211
chr1	78560107	78560187	81	4	0.946188	0.608581	0.337607	11.7862
chr1	78592447	78592512	66	5	0.535507	0.889203	-0.353696	-14.3758
chr1	78610982	78611255	274	9	0.901909	0.451355	0.450554	29.3174
chr1	78765422	78765509	88	4	0.979372	0.65426	0.325112	12.8456
chr1	78767520	78767617	98	12	0.739619	0.251571	0.488048	35.9919
chr1	78998258	78998526	269	8	0.861693	0.372114	0.48958	30.2343
chr1	79168114	79168210	97	7	0.253375	0.95696	-0.703585	-33.1035
chr1	79561344	79561626	283	7	0.47555	0.896501	-0.420951	-23.4066
chr1	79618612	79618715	104	4	0.393491	0.95696	-0.563469	-14.5678
chr1	79651220	79651614	395	9	0.284339	0.838382	-0.554044	-45.3483
chr1	79743849	79744022	174	5	0.670373	0.94747	-0.277096	-14.1763
chr1	79939559	79939621	63	4	0.684715	0.949767	-0.265052	-11.4056
chr1	79965920	79966044	125	4	0.658597	0.935198	-0.276601	-12.1213
chr1	80142450	80142566	117	4	0.439032	0.75098	-0.311948	-11.5231
chr1	80401924	80402083	160	4	0.902063	0.511928	0.390135	11.777
chr1	80481849	80482585	737	5	0.855547	0.389663	0.465884	15.6761
chr1	81230232	81230309	78	4	0.492533	0.787226	-0.294694	-10.6875
chr1	81490003	81490061	59	8	0.649306	0.960561	-0.311255	-20.8494
chr1	81510952	81511109	158	6	0.430404	0.821833	-0.391429	-17.8624
chr1	81911096	81911292	197	6	0.869541	0.349116	0.520425	21.9685
chr1	81987831	81987996	166	8	0.212911	0.740184	-0.527272	-29.8862
chr1	83249285	83249820	536	5	0.73969	0.804975	-0.065285	-3.00034
chr1	84182465	84182519	55	4	0.667009	0.927409	-0.2604	-10.8801
chr1	84242969	84243151	183	8	0.163115	0.667881	-0.504766	-29.5078
chr1	84250827	84250998	172	7	0.830146	0.494996	0.33515	18.5865
chr1	84516575	84518272	1698	6	0.31384	0.88757	-0.57373	-24.1508
chr1	84741254	84741390	137	4	0.709242	0.975479	-0.266238	-12.0889
chr1	85018612	85018685	74	5	0.904296	0.472502	0.431794	14.8468
chr1	85019449	85019576	128	6	0.766344	0.338275	0.42807	16.8886
chr1	85077151	85077232	82	4	0.956517	0.437853	0.518664	12.8717
chr1	85139546	85139629	84	4	0.963506	0.557241	0.406265	11.1885
chr1	85608148	85608316	169	4	0.991149	0.689684	0.301465	12.5321
chr1	85693699	85693964	266	4	0.590667	0.977568	-0.386901	-11.8863
chr1	85940453	85940759	307	7	0.240766	0.916349	-0.675583	-39.0316
chr1	86106201	86106386	186	4	0.71979	0.979619	-0.259829	-10.5567
chr1	86185460	86185661	202	6	0.298571	0.824129	-0.525558	-21.7347
chr1	86330507	86331009	503	4	0.683307	0.661887	0.0214198	-0.104241
chr1	86560491	86560581	91	4	0.710421	0.987361	-0.27694	-11.8363
chr1	87061179	87061339	161	5	0.977106	0.387655	0.589451	21.2277
chr1	87116533	87116730	198	10	0.620586	0.987012	-0.366426	-30.4213
chr1	87134442	87134634	193	4	0.56128	0.98679	-0.42551	-14.6033
chr1	87286451	87286552	102	7	0.587032	0.950762	-0.36373	-20.8537
chr1	87317142	87317282	141	7	0.573354	0.976782	-0.403428	-21.7585
chr1	87428021	87429738	1718	4	0.961835	0.333327	0.628508	19.5399
chr1	88065712	88065789	78	5	0.148872	0.446592	-0.29772	-14.146
chr1	88860426	88860646	221	4	0.989392	0.684139	0.305253	12.5089
chr1	88880997	88881117	121	4	0.514497	0.886667	-0.37217	-11.4454
chr1	89527535	89527666	132	4	0.968513	0.586704	0.381809	15.4979
chr1	89601216	89602207	992	7	0.553035	0.955338	-0.402303	-22.9243
chr1	89837262	89837455	194	4	0.158767	0.984421	-0.825654	-35.0997
chr1	89857496	89857613	118	4	0.43076	0.988736	-0.557976	-24.1467
chr1	90058350	90058527	178	5	0.736993	0.31903	0.417963	14.9842
chr1	90288778	90289023	246	10	0.610327	0.945518	-0.33519	-29.998
chr1	90440642	90440865	224	4	0.905889	0.410185	0.495704	17.2859
chr1	90539201	90539300	100	5	0.955769	0.615576	0.340194	14.1272
chr1	90546733	90547623	891	6	0.961542	0.633271	0.32827	20.4617
chr1	90652625	90652796	172	4	0.505346	0.979267	-0.473921	-18.8457
chr1	90974887	90974939	53	4	0.378196	0.84406	-0.465865	-12.6693
chr1	91424168	91424365	198	4	0.772361	0.984699	-0.212338	-12.0138
chr1	91494490	91494587	98	4	0.574949	0.988329	-0.41338	-18.733
chr1	91525962	91526081	120	6	0.6057	0.93495	-0.329249	-17.1033
chr1	91599057	91599245	189	4	0.488273	0.982543	-0.49427	-13.5781
chr1	91638411	91638490	80	5	0.581504	0.88388	-0.302375	-15.6414
chr1	91985868	91986069	202	4	0.974929	0.658216	0.316713	11.4408
chr1	92202919	92202989	71	4	0.670437	0.990059	-0.319622	-12.4796
chr1	92253696	92253772	77	4	0.978207	0.535884	0.442323	12.7006
chr1	92387432	92387664	233	8	0.62356	0.98781	-0.36425	-26.4976
chr1	92521873	92522251	379	12	0.964368	0.67202	0.292349	34.6944
chr1	92747050	92747110	61	4	0.545362	0.977222	-0.431859	-12.6436
chr1	92892113	92892729	617	7	0.435674	0.937499	-0.501824	-25.5814
chr1	93096994	93097086	93	7	0.856595	0.35081	0.505785	26.7716
chr1	93097181	93097307	127	5	0.885773	0.512579	0.373194	15.6762
chr1	93110948	93111196	249	5	0.287373	0.832741	-0.545367	-21.5185
chr1	93242722	93242773	52	4	0.53925	0.940661	-0.401411	-14.6658
chr1	93880211	93880271	61	4	0.977591	0.72776	0.249831	10.7405
chr1	93977559	93977644	86	4	0.918632	0.423425	0.495206	17.5063
chr1	94878940	94879306	367	27	0.83849	0.427826	0.410665	82.3033
chr1	96991374	96991746	373	6	0.582427	0.981123	-0.398696	-22.2524
chr1	97593400	97593859	460	5	0.334552	0.901095	-0.566543	-26.1409
chr1	97856112	97856196	85	4	0.390938	0.838966	-0.448028	-12.3327
chr1	97895272	97895439	168	5	0.607294	0.985671	-0.378377	-18.9157
chr1	98598584	98599051	468	9	0.623628	0.947593	-0.323965	-28.0561
chr1	98703885	98704305	421	12	0.895461	0.530204	0.365258	39.0124
chr1	98776717	98776965	249	7	0.949404	0.479332	0.470072	22.8179
chr1	99015685	99015798	114	4	0.919724	0.540971	0.378752	12.4215
chr1	99369056	99369138	83	5	0.350104	0.95696	-0.606857	-18.7179
chr1	99531811	99531925	115	4	0.543927	0.9212	-0.377273	-14.2591
chr1	99618145	99618249	105	4	0.956517	0.542999	0.413518	11.2679
chr1	99793349	99796459	3111	6	0.594093	0.70391	-0.109817	-10.8836
chr1	101751893	101751977	85	4	0.369813	0.966245	-0.596432	-18.8067
chr1	102300483	102300618	136	9	0.342904	0.910486	-0.567582	-31.58
chr1	103787810	103787878	69	4	0.1985	0.890887	-0.692387	-17.6143
chr1	105588959	105589173	215	8	0.589739	0.932095	-0.342355	-24.6772
chr1	105648220	105648363	144	4	0.533097	0.988396	-0.4553	-18.5385
chr1	105762121	105763669	1549	5	0.91326	0.680761	0.232499	8.75878
chr1	105776920	105777106	187	8	0.952922	0.710906	0.242015	22.0921
chr1	106836373	106836466	94	4	0.902964	0.301635	0.601329	17.2743
chr1	107146493	107147386	894	8	0.796545	0.622122	0.174423	13.231
chr1	107195983	107196169	187	6	0.457367	0.976324	-0.518957	-30.9263
chr1	107276936	107278805	1870	4	0.945582	0.613529	0.332053	13.0596
chr1	107299132	107299275	144	4	0.658622	0.990129	-0.331507	-12.6488
chr1	108087365	108087973	609	5	0.503563	0.802001	-0.298438	-11.0254
chr1	108092950	108093875	926	5	0.606211	0.913181	-0.306971	-13.6166
chr1	108163247	108164052	806	4	0.545689	0.986263	-0.440575	-13.9933
chr1	108637373	108637427	55	4	0.981172	0.470169	0.511004	16.1228
chr1	108882598	108882751	154	4	0.639437	0.972973	-0.333535	-13.4477
chr1	109152424	109152869	446	4	0.606495	0.93739	-0.330895	-12.4858
chr1	109397940	109399471	1532	5	0.89547	0.42662	0.46885	16.141
chr1	110037568	110037695	128	5	0.315444	0.972194	-0.65675	-23.711
chr1	110288884	110289021	138	4	0.973967	0.424566	0.549401	14.247
chr1	110867128	110867988	861	8	0.857394	0.345185	0.512208	24.7881
chr1	111024859	111025348	490	4	0.457942	0.86452	-0.406578	-14.4779
chr1	111061895	111062003	109	5	0.948747	0.271095	0.677652	22.2844
chr1	111102192	111105745	3554	5	0.498672	0.95696	-0.458288	-14.6934
chr1	111582968	111583446	479	4	0.773561	0.612442	0.161119	3.05931
chr1	112016091	112016830	740	5	0.66617	0.990064	-0.323894	-16.8005
chr1	112038934	112039387	454	4	0.559014	0.976575	-0.417561	-15.2644
chr1	112720734	112721066	333	12	0.92783	0.540317	0.387513	35.5937
chr1	112751322	112754263	2942	4	0.635651	0.763329	-0.127678	-3.68852
chr1	112775849	112775978	130	4	0.738358	0.987199	-0.248841	-11.7527
chr1	113126888	113127215	328	5	0.980953	0.294313	0.68664	22.856
chr1	113563109	113564047	939	4	0.988647	0.729491	0.259157	12.4006
chr1	113670676	113670845	170	11	0.551461	0.969139	-0.417679	-33.5104
chr1	114033551	114034424	874	4	0.976258	0.575199	0.401059	12.2173
chr1	114228199	114228320	122	13	0.926529	0.530263	0.396266	36.3496
chr1	114641544	114641639	96	5	0.77781	0.978776	-0.200966	-16.0914
chr1	114729564	114729632	69	4	0.459159	0.970608	-0.511449	-14.7008
chr1	115830756	115830872	117	10	0.920243	0.483066	0.437177	28.8947
chr1	115855992	115856167	176	4	0.627401	0.992098	-0.364697	-13.196
chr1	115940302	115940359	58	5	0.969581	0.506052	0.46353	15.3679
chr1	115980685	115980765	81	4	0.975958	0.394574	0.581383	17.9095
chr1	116709794	116710031	238	4	0.988829	0.626096	0.362733	13.0499
chr1	116965390	116965460	71	4	0.956517	0.264618	0.691899	18.2366
chr1	117885013	117885107	95	5	0.610945	0.985438	-0.374493	-16.9275
chr1	118351881	118354532	2652	7	0.519631	0.771254	-0.251623	-26.1715
chr1	119013749	119013885	137	5	0.356202	0.899015	-0.542813	-17.7838
chr1	119625794	119625854	61	11	0.127634	0.952485	-0.824851	-94.6247
chr1	119810856	119810990	135	4	0.599127	0.155237	0.443889	13.9386
chr1	119817911	119818137	227	4	0.970988	0.428919	0.542069	16.0962
chr1	119900191	119903797	3607	5	0.45872	0.869615	-0.410895	-18.1861
chr1	120441192	120441466	275	4	0.346899	0.864316	-0.517417	-16.8611
chr1	120465096	120465752	657	4	0.961869	0.365491	0.596378	18.8477
chr1	120793026	120795253	2228	4	0.656482	0.815747	-0.159264	-6.01097
chr1	121076835	121077004	170	5	0.620261	0.98635	-0.366089	-16.2126
chr1	121151375	121151534	160	5	0.402941	0.860274	-0.457333	-16.8739
chr1	121193348	121193520	173	5	0.412852	0.905532	-0.49268	-15.9577
chr1	121282530	121283372	843	4	0.394749	0.956099	-0.56135	-13.4646
chr1	121308723	121310247	1525	4	0.4872	0.937241	-0.450041	-13.2069
chr1	121632633	121632819	187	5	0.382607	0.886928	-0.50432	-21.3287
chr1	121643406	121644800	1395	5	0.772444	0.245609	0.526835	15.8698
chr1	121824180	121825006	827	4	0.824441	0.811513	0.0129282	0.569182
chr1	122383625	122383718	94	5	0.987591	0.515302	0.472288	18.4806
chr1	122468751	122470929	2179	5	0.533713	0.985183	-0.45147	-19.8394
chr1	122791847	122792009	163	6	0.361193	0.886975	-0.525781	-20.3429
chr1	122859961	122860154	194	5	0.848518	0.400527	0.447991	16.3213
chr1	122911228	122911278	51	4	0.54611	0.93437	-0.38826	-11.1756
chr1	123123134	123123205	72	5	0.344026	0.763731	-0.419705	-13.6397
chr1	123533705	123538280	4576	5	0.314625	0.961352	-0.646727	-27.7542
chr1	123839766	123839877	112	4	0.435603	0.914353	-0.478751	-14.7271
chr1	123930435	123930508	74	4	0.244912	0.946918	-0.702006	-16.706
chr1	124211353	124211684	332	4	0.468819	0.945744	-0.476925	-14.2508
chr1	124655485	124655705	221	4	0.382624	0.979622	-0.596997	-20.8644
chr1	124670241	124670410	170	5	0.625188	0.113034	0.512154	22.2872
chr1	124875136	124875351	216	6	0.881101	0.413587	0.467514	19.1772
chr1	124975381	124975699	319	9	0.668424	0.965587	-0.297163	-24.7939
chr1	125025267	125025498	232	4	0.86519	0.427992	0.437198	15.0174
chr1	125284141	125284337	197	6	0.65523	0.97012	-0.31489	-18.5569
chr1	125324177	125324273	97	4	0.981997	0.718213	0.263784	12.9018
chr1	125419213	125419449	237	4	0.98862	0.597854	0.390767	12.5621
chr1	125466606	125466664	59	4	0.954863	0.713664	0.241199	10.7869
chr1	126275863	126276019	157	5	0.927592	0.344236	0.583356	21.2259
chr1	126374346	126374465	120	5	0.985689	0.616341	0.369348	15.3503
chr1	126449023	126449102	80	4	0.779291	0.982915	-0.203624	-11.6484
chr1	126648782	126649056	275	5	0.985816	0.642117	0.343699	15.1361
chr1	126696565	126696740	176	5	0.534077	0.980068	-0.445991	-18.371
chr1	126848210	126848385	176	4	0.976216	0.678152	0.298063	12.8403
chr1	127028679	127029227	549	6	0.984574	0.677968	0.306606	18.0416
chr1	127160780	127160853	74	4	0.687748	0.978552	-0.290804	-16.4752
chr1	127389926	127391604	1679	8	0.96784	0.648281	0.319558	25.474
chr1	127453564	127453729	166	5	0.903374	0.526151	0.377223	14.3018
chr1	127463898	127464011	114	4	0.54864	0.987187	-0.438548	-15.4105
chr1	127665112	127665197	86	4	0.279335	0.874463	-0.595128	-14.6797
chr1	127857343	127857645	303	6	0.394337	0.876082	-0.481745	-20.9619
chr1	127965525	127965579	55	4	0.39704	0.937701	-0.540661	-14.5846
chr1	127986514	127986676	163	6	0.950421	0.67101	0.279412	18.2305
chr1	128405678	128405919	242	5	0.957209	0.454714	0.502496	23.2656
chr1	128822214	128822698	485	12	0.487751	0.951527	-0.463775	-50.5387
chr1	128993231	128993344	114	4	0.397416	0.95696	-0.559544	-13.949
chr1	129046689	129046789	101	4	0.728462	0.976197	-0.247735	-11.1429
chr1	129250704	129250789	86	4	0.619417	0.943015	-0.323598	-11.9951
chr1	129332181	129332325	145	5	0.530209	0.977119	-0.44691	-22.2188
chr1	129366315	129366386	72	4	0.563654	0.992438	-0.428785	-12.9534
chr1	129713582	129713802	221	4	0.938499	0.690718	0.247781	12.4069
chr1	129894058	129894267	210	8	0.969566	0.557946	0.41162	25.7784
chr1	130074057	130074355	299	16	0.8523	0.317436	0.534864	63.6737
chr1	130099844	130100078	235	4	0.64926	0.990378	-0.341118	-12.1059
chr1	130485779	130485946	168	4	0.98707	0.553218	0.433852	14.8791
chr1	131067837	131067968	132	4	0.585728	0.984465	-0.398737	-14.8528
chr1	131715298	131715484	187	5	0.975648	0.65097	0.324678	16.0958
chr1	131856496	131856738	243	4	0.523237	0.986908	-0.463671	-16.1166
chr1	131902344	131902490	147	5	0.612361	0.974558	-0.362197	-17.4471
chr1	132202201	132202850	650	4	0.707502	0.94332	-0.235817	-13.8979
chr1	132265059	132265162	104	5	0.960769	0.502922	0.457847	13.7398
chr1	132309411	132309539	129	4	0.970538	0.578204	0.392333	11.5467
chr1	132514315	132515113	799	5	0.781623	0.22566	0.555963	19.813
chr1	132568751	132571841	3091	7	0.576388	0.983441	-0.407053	-25.5295
chr1	132772956	132777112	4157	8	0.372044	0.941708	-0.569664	-34.3204
chr1	132873668	132873739	72	4	0.972199	0.749556	0.222643	10.8193
chr1	133214749	133214847	99	7	0.970614	0.308334	0.66228	32.3804
chr1	133268321	133268401	81	5	0.981543	0.639175	0.342368	15.7631
chr1	133755359	133755417	59	4	0.971289	0.486352	0.484937	12.1413
chr1	134066798	134066928	131	4	0.590513	0.984549	-0.394036	-14.2693
chr1	134074420	134074792	373	7	0.985123	0.661545	0.323578	20.7092
chr1	134806450	134806606	157	22	0.280838	0.926708	-0.645871	-111.385
chr1	136270804	136270892	89	7	0.708449	0.224499	0.483951	21.2028
chr1	136317378	136320816	3439	4	0.898485	0.395417	0.503068	11.4813
chr1	136647158	136648282	1125	6	0.65444	0.902728	-0.248287	-10.042
chr1	137319596	137319712	117	6	0.56885	0.980037	-0.411186	-21.1287
chr1	137822421	137822563	143	4	0.973556	0.685799	0.287757	13.1108
chr1	137910542	137911337	796	4	0.589671	0.975623	-0.385952	-12.7408
chr1	138178580	138182482	3903	4	0.680855	0.867742	-0.186888	-4.47937
chr1	139980020	139980148	129	4	0.572307	0.973203	-0.400895	-12.0285
chr1	140187654	140187803	150	4	0.559774	0.966607	-0.406833	-15.9697
chr1	140494672	140495905	1234	4	0.977355	0.619936	0.35742	11.6937
chr1	140529857	140529942	86	4	0.944541	0.571257	0.373284	11.7536
chr1	140799667	140799798	132	8	0.942293	0.672098	0.270195	22.5439
chr1	140803044	140803108	65	4	0.741263	0.964636	-0.223373	-12.5841
chr1	140925553	140925653	101	4	0.952452	0.373366	0.579086	15.2922
chr1	141108183	141108330	148	4	0.668046	0.983178	-0.315132	-13.4226
chr1	141342688	141342853	166	11	0.979943	0.541034	0.438909	47.8437
chr1	141349557	141349649	93	4	0.956517	0.394942	0.561575	13.4688
chr1	141358183	141358388	206	4	0.980391	0.573123	0.407268	12.7574
chr1	141504259	141504509	251	4	0.966211	0.620729	0.345483	13.3065
chr1	142162402	142162497	96	4	0.956517	0.20023	0.756287	20.8018
chr1	142333364	142334756	1393	8	0.744277	0.385727	0.35855	15.9412
chr1	142368740	142369065	326	8	0.490249	0.889989	-0.39974	-30.2985
chr1	142418544	142418644	101	6	0.660101	0.946217	-0.286115	-16.989
chr1	142738394	142738651	258	5	0.933624	0.517869	0.415755	18.8604
chr1	143041347	143041434	88	5	0.961763	0.414275	0.547488	16.3377
chr1	143071093	143071167	75	4	0.660911	0.970091	-0.30918	-11.3823
chr1	143278170	143278338	169	24	0.608975	0.184446	0.424529	63.7831
chr1	143374615	143374990	376	9	0.480101	0.857481	-0.37738	-25.464
chr1	143644741	143644912	172	4	0.435199	0.940418	-0.505219	-16.397
chr1	143696486	143696997	512	4	0.694681	0.970281	-0.2756	-11.6915
chr1	144092560	144093668	1109	6	0.7686	0.894906	-0.126306	-8.18806
chr1	144179003	144179080	78	4	0.520485	0.964816	-0.444331	-13.4787
chr1	144263902	144264129	228	4	0.985744	0.307299	0.678446	22.8798
chr1	144334971	144335216	246	5	0.515304	0.987459	-0.472155	-23.4838
chr1	144348403	144349617	1215	7	0.521164	0.960531	-0.439367	-23.3874
chr1	144382703	144382900	198	4	0.453127	0.92451	-0.471383	-14.9569
chr1	144512285	144514562	2278	4	0.553544	0.97038	-0.416837	-16.8734
chr1	144598612	144598698	87	4	0.943817	0.572859	0.370958	12.1368
chr1	144804905	144806741	1837	10	0.686018	0.785648	-0.0996302	-5.95723
chr1	145480506	145480674	169	8	0.478252	0.934451	-0.456199	-29.1391
chr1	145510760	145510898	139	5	0.598512	0.974264	-0.375752	-15.0246
chr1	145790111	145792145	2035	5	0.984372	0.632902	0.35147	16.0921
chr1	146015145	146015362	218	5	0.973168	0.567546	0.405622	15.9761
chr1	146209086	146209149	64	4	0.475676	0.86727	-0.391594	-14.674
chr1	146478288	146478510	223	4	0.978062	0.501602	0.47646	14.9955
chr1	146722922	146723002	81	4	0.987565	0.576466	0.411098	11.9287
chr1	149211999	149212159	161	4	0.561962	0.980157	-0.418195	-13.2197
chr1	149468321	149468811	491	4	0.519513	0.319131	0.200382	6.54248
chr1	149518216	149518713	498	4	0.48475	0.724595	-0.239846	-9.13883
chr1	150106544	150107008	465	6	0.820963	0.270933	0.55003	22.3597
chr1	150189244	150189913	670	5	0.720453	0.768386	-0.0479327	-2.84402
chr1	150329251	150329885	635	4	0.709908	0.690924	0.0189837	-0.368062
chr1	150874894	150875400	507	5	0.346611	0.972988	-0.626377	-23.5076
chr1	151201355	151202505	1151	8	0.674459	0.866113	-0.191654	-12.6287
chr1	151792577	151792671	95	5	0.971972	0.158865	0.813107	37.094
chr1	152367275	152367629	355	5	0.989291	0.694082	0.295209	15.0696
chr1	152689297	152689426	130	5	0.87128	0.449079	0.4222	15.5508
chr1	152762732	152762817	86	4	0.987129	0.157319	0.82981	35.1076
chr1	153300190	153300404	215	4	0.70215	0.991562	-0.289411	-14.2378
chr1	153490944	153491260	317	6	0.946635	0.543397	0.403238	21.4549
chr1	153586336	153588004	1669	4	0.713587	0.457442	0.256145	6.29833
chr1	153701880	153702001	122	4	0.394726	0.8054	-0.410674	-12.7668
chr1	154234276	154234339	64	4	0.244841	0.560422	-0.315581	-10.6166
chr1	154249063	154249213	151	5	0.981685	0.563541	0.418144	16.396
chr1	154335667	154335876	210	4	0.986364	0.731897	0.254467	10.8806
chr1	154337572	154337630	59	12	0.973614	0.437596	0.536018	57.4921
chr1	155194383	155198858	4476	4	0.889052	0.669117	0.219935	6.41116
chr1	155202308	155202498	191	4	0.549512	0.929253	-0.379741	-12.8119
chr1	155211466	155211534	69	4	0.975142	0.290234	0.684908	19.7629
chr1	156422366	156422441	76	4	0.980814	0.511958	0.468856	15.8772
chr1	157467341	157468241	901	4	0.578033	0.909423	-0.33139	-11.1342
chr1	157529759	157530089	331	4	0.962112	0.471851	0.490261	15.5072
chr1	157716845	157716936	92	5	0.60007	0.955599	-0.355529	-18.2295
chr1	157852049	157852235	187	5	0.675047	0.987552	-0.312505	-14.7519
chr1	157970599	157970705	107	4	0.49132	0.963252	-0.471932	-12.5968
chr1	158534823	158535015	193	4	0.98311	0.733457	0.249654	11.2842
chr1	158594248	158594560	313	10	0.465154	0.903212	-0.438058	-31.9709
chr1	158606143	158606387	245	4	0.97324	0.608989	0.364251	13.408
chr1	158606623	158608928	2306	4	0.837468	0.8057	0.0317674	0.217608
chr1	159322360	159322885	526	4	0.758366	0.689361	0.0690047	0.892177
chr1	159346884	159347200	317	5	0.399966	0.972687	-0.572721	-21.3061
chr1	159660046	159661253	1208	4	0.567646	0.940491	-0.372844	-12.8904
chr1	160213503	160214711	1209	5	0.419887	0.924334	-0.504448	-18.7753
chr1	160274539	160275998	1460	5	0.963658	0.548367	0.415291	17.7395
chr1	160332449	160332511	63	4	0.916041	0.399433	0.516608	12.1094
chr1	160340736	160340822	87	4	0.633472	0.96775	-0.334278	-12.1291
chr1	160369493	160371167	1675	4	0.922255	0.714608	0.207647	6.43187
chr1	161041207	161042522	1316	6	0.61632	0.954077	-0.337757	-12.2305
chr1	161107603	161107813	211	6	0.592364	0.957438	-0.365074	-19.527
chr1	161140950	161141184	235	4	0.74245	0.975567	-0.233118	-14.5418
chr1	161171649	161171857	209	7	0.861934	0.388719	0.473215	26.1779
chr1	161341174	161341225	52	4	0.984998	0.713147	0.271851	10.8061
chr1	161382756	161383089	334	7	0.350491	0.785772	-0.435281	-22.069
chr1	161882286	161882881	596	5	0.897157	0.448001	0.449156	15.5356
chr1	161910774	161910848	75	4	0.486462	0.835485	-0.349024	-11.3915
chr1	162023061	162023198	138	7	0.523365	0.95696	-0.433596	-19.4319
chr1	162319704	162320047	344	4	0.440099	0.95045	-0.510351	-16.7317
chr1	162610204	162610863	660	4	0.988913	0.654594	0.334319	12.5331
chr1	162743192	162744567	1376	5	0.986347	0.683653	0.302695	16.2834
chr1	163270178	163270788	611	4	0.732926	0.657622	0.0753045	0.53223
chr1	163938683	163938813	131	4	0.4209	0.984504	-0.563604	-15.3231
chr1	164269330	164269385	56	5	0.752912	0.985049	-0.232137	-13.0958
chr1	164329263	164329407	145	6	0.937846	0.620187	0.317659	17.6423
chr1	164390722	164390860	139	5	0.65453	0.974523	-0.319993	-15.3178
chr1	164772949	164773041	93	4	0.78264	0.98575	-0.20311	-11.6248
chr1	164814703	164814765	63	7	0.126678	0.538097	-0.411419	-26.4139
chr1	164877555	164878520	966	4	0.405791	0.90158	-0.495788	-13.4389
chr1	165223321	165223457	137	5	0.927872	0.436052	0.49182	15.3402
chr1	165707569	165707717	149	4	0.283299	0.785991	-0.502692	-14.9226
chr1	165893483	165893554	72	5	0.951835	0.351576	0.60026	19.0621
chr1	166660245	166660360	116	5	0.940729	0.630452	0.310277	14.0842
chr1	166891744	166891861	118	4	0.310014	0.883142	-0.573128	-16.1744
chr1	166972006	166972164	159	18	0.935343	0.298982	0.636362	89.6865
chr1	167502634	167502731	98	4	0.250576	0.963252	-0.712676	-18.3769
chr1	167676846	167677226	381	4	0.633482	0.973743	-0.340261	-12.545
chr1	167849095	167849274	180	5	0.416743	0.961162	-0.544419	-18.5629
chr1	167904744	167904964	221	4	0.700528	0.989731	-0.289203	-12.2494
chr1	168488230	168489075	846	6	0.721731	0.871904	-0.150174	0.127814
chr1	168699423	168701618	2196	6	0.643624	0.73367	-0.0900468	-0.948215
chr1	168915263	168915400	138	7	0.956517	0.416438	0.540079	24.4976
chr1	169053248	169056839	3592	4	0.983973	0.703764	0.280209	12.0881
chr1	169155384	169155468	85	4	0.967622	0.398214	0.569408	14.8978
chr1	169162393	169162701	309	4	0.956025	0.618262	0.337762	12.4481
chr1	169228593	169228904	312	5	0.535456	0.96301	-0.427553	-16.9162
chr1	169475002	169475084	83	6	0.510948	0.973971	-0.463023	-20.4091
chr1	169976440	169977768	1329	6	0.87882	0.624437	0.254383	9.67921
chr1	169990316	169990542	227	4	0.970793	0.620446	0.350347	14.0657
chr1	170145342	170145989	648	5	0.704897	0.77214	-0.067243	-3.26141
chr1	170336130	170336691	562	4	0.394559	0.948542	-0.553983	-26.7479
chr1	170842812	170842901	90	4	0.977431	0.494452	0.482978	20.0243
chr1	171119504	171119612	109	4	0.526636	0.971565	-0.444929	-13.9633
chr1	171625459	171627264	1806	15	0.788218	0.422503	0.365715	39.2236
chr1	171712009	171712082	74	4	0.977599	0.734587	0.243012	12.574
chr1	171740440	171740836	397	8	0.638331	0.987793	-0.349462	-26.2832
chr1	171984317	171986104	1788	5	0.311214	0.789652	-0.478438	-17.8845
chr1	172240009	172240112	104	5	0.50135	0.977281	-0.475931	-16.1083
chr1	172247937	172248235	299	5	0.543295	0.917363	-0.374069	-15.8876
chr1	172561274	172561344	71	4	0.370487	0.946918	-0.576431	-14.3346
chr1	172563372	172563541	170	4	0.532654	0.986683	-0.454029	-13.8362
chr1	172613586	172614609	1024	6	0.672826	0.832504	-0.159678	-6.15473
chr1	172895745	172896638	894	4	0.641966	0.601528	0.0404381	1.1823
chr1	173309833	173311636	1804	5	0.353642	0.745228	-0.391586	-10.6336
chr1	173311691	173312535	845	4	0.565056	0.679316	-0.11426	-0.679141
chr1	173586300	173586793	494	9	0.62576	0.906239	-0.28048	-20.6217
chr1	173874772	173874922	151	7	0.467741	0.878901	-0.41116	-18.7581
chr1	174461453	174461511	59	4	0.831896	0.34472	0.487176	13.1617
chr1	174789592	174789644	53	4	0.701348	0.20023	0.501119	11.06
chr1	174927400	174927592	193	7	0.222976	0.700519	-0.477543	-21.2081
chr1	175004663	175004723	61	4	0.779104	0.40473	0.374374	11.1006
chr1	175107542	175107623	82	7	0.92329	0.345825	0.577464	25.8527
chr1	175272395	175272506	112	4	0.545878	0.987199	-0.441321	-12.6406
chr1	175633829	175635801	1973	5	0.89497	0.675212	0.219759	7.96408
chr1	176183993	176188758	4766	4	0.987229	0.740153	0.247076	11.8371
chr1	176191496	176191621	126	4	0.437157	0.985219	-0.548062	-18.4716
chr1	176208422	176210312	1891	10	0.905177	0.460025	0.445152	37.3442
chr1	176223189	176224896	1708	4	0.603807	0.97776	-0.373953	-14.1434
chr1	176339650	176340031	382	4	0.845971	0.633819	0.212152	6.60912
chr1	176432454	176432554	101	4	0.388005	0.955354	-0.567349	-13.1843
chr1	176562576	176562658	83	4	0.983921	0.411366	0.572555	19.5503
chr1	176821053	176821512	460	8	0.462977	0.896072	-0.433095	-29.997
chr1	177098275	177098837	563	5	0.751845	0.462151	0.289693	12.3195
chr1	177413898	177414372	475	5	0.670037	0.961851	-0.291814	-16.1678
chr1	177443260	177444364	1105	5	0.666096	0.98483	-0.318734	-15.5287
chr1	177506432	177506544	113	4	0.980759	0.65439	0.326369	15.0771
chr1	177819203	177819549	347	5	0.751963	0.783804	-0.0318403	-0.753902
chr1	177831163	177831318	156	4	0.990192	0.650229	0.339963	12.6261
chr1	178060373	178060667	295	36	0.835091	0.425013	0.410078	116.917
chr1	178441024	178441249	226	6	0.246287	0.849087	-0.602799	-24.1754
chr1	178785078	178785209	132	5	0.96514	0.579638	0.385502	16.0835
chr1	180362954	180364469	1516	5	0.984074	0.642611	0.341463	14.6198
chr1	180553022	180553115	94	5	0.501707	0.959724	-0.458017	-13.6753
chr1	180792886	180793040	155	4	0.35842	0.965873	-0.607453	-18.6281
chr1	180850808	180850895	88	4	0.244912	0.966353	-0.721441	-18.4813
chr1	181237927	181238023	97	4	0.155619	0.754737	-0.599119	-14.4294
chr1	181924422	181924509	88	4	0.1985	0.767778	-0.569277	-12.0409
chr1	185119323	185119411	89	6	0.618912	0.971836	-0.352924	-27.1069
chr1	185134040	185134220	181	8	0.962761	0.707091	0.25567	23.6078
chr1	185428986	185429057	72	4	0.546295	0.971565	-0.425271	-11.4766
chr1	185492674	185492785	112	4	0.976657	0.52064	0.456017	14.9719
chr1	185525825	185526023	199	9	0.96892	0.664016	0.304904	25.8316
chr1	185990300	185990352	53	5	0.975648	0.453763	0.521885	17.825
chr1	187710090	187711184	1095	4	0.804612	0.673976	0.130636	3.27611
chr1	187723579	187723683	105	6	0.965116	0.560527	0.404588	19.7002
chr1	188154991	188155097	107	6	0.234872	0.725655	-0.490783	-20.968
chr1	188777142	188777226	85	4	0.94635	0.389412	0.556938	12.5609
chr1	188832883	188834022	1140	6	0.801926	0.603196	0.19873	6.91203
chr1	189166914	189167050	137	4	0.977508	0.65742	0.320088	11.9539
chr1	189197160	189197316	157	6	0.945171	0.539357	0.405814	18.6482
chr1	189219370	189220690	1321	4	0.852844	0.87757	-0.0247266	0.190735
chr1	189367022	189367128	107	4	0.36495	0.983685	-0.618735	-21.9025
chr1	189404383	189404445	63	6	0.961253	0.595559	0.365694	16.7561
chr1	189435046	189435601	556	7	0.568418	0.943042	-0.374624	-22.2707
chr1	190119399	190120008	610	4	0.983912	0.604365	0.379547	13.1285
chr1	190805689	190805817	129	4	0.479455	0.956332	-0.476876	-14.6349
chr1	190838155	190838227	73	4	0.546326	0.943675	-0.397349	-10.9688
chr1	191033062	191033175	114	4	0.972598	0.675146	0.297452	11.6065
chr1	191106302	191106479	178	4	0.551018	0.0947618	0.456256	13.4966
chr1	191246332	191246383	52	4	0.550669	0.878766	-0.328096	-10.9625
chr1	191471293	191471460	168	4	0.722889	0.983078	-0.260189	-11.3859
chr1	191506301	191506466	166	5	0.517019	0.926385	-0.409366	-16.966
chr1	191925515	191925651	137	6	0.58687	0.986079	-0.399208	-19.4852
chr1	192486706	192486932	227	8	0.974899	0.590319	0.38458	25.2486
chr1	192538553	192540890	2338	5	0.816439	0.812138	0.0043009	-1.72164
chr1	192780330	192780420	91	4	0.983708	0.417726	0.565982	15.1901
chr1	192811247	192811632	386	7	0.546169	0.984833	-0.438664	-27.1901
chr1	192868275	192868980	706	5	0.407207	0.908717	-0.50151	-16.5977
chr1	193381489	193381560	72	5	0.902079	0.176132	0.725947	26.3061
chr1	193571475	193572074	600	4	0.372705	0.886186	-0.513482	-13.0863
chr1	193618189	193618469	281	5	0.670019	0.989109	-0.31909	-16.6708
chr1	194030673	194031087	415	6	0.537826	0.896128	-0.358302	-17.4077
chr1	194156637	194156851	215	6	0.56889	0.987178	-0.418288	-22.9987
chr1	194438401	194438458	58	6	0.615073	0.959169	-0.344096	-18.6382
chr1	194469117	194469642	526	5	0.718537	0.928716	-0.210179	-12.1336
chr1	195081953	195086822	4870	6	0.845212	0.736861	0.108351	5.08286
chr1	195094005	195100833	6829	48	0.926845	0.142995	0.78385	417.051
chr1	195356738	195356806	69	4	0.864336	0.369148	0.495188	12.8093
chr1	195403740	195403890	151	4	0.452115	0.967503	-0.515388	-14.574
chr1	196061804	196062052	249	5	0.417946	0.985779	-0.567833	-24.9734
chr1	196337310	196337378	69	4	0.98713	0.608172	0.378957	13.0802
chr1	196786504	196787567	1064	4	0.891477	0.710021	0.181456	5.91876
chr1	196801555	196801913	359	4	0.966782	0.733742	0.233041	10.8734
chr1	196945099	196945196	98	4	0.440801	0.955767	-0.514966	-16.7522
chr1	197044950	197047565	2616	4	0.636375	0.693677	-0.0573015	-2.57136
chr1	197269099	197269215	117	6	0.620428	0.95266	-0.332232	-18.0439
chr1	197737683	197737834	152	4	0.652998	0.980276	-0.327278	-12.025
chr1	198346971	198347521	551	6	0.898384	0.3861	0.512284	24.162
chr1	198545249	198545426	178	9	0.483502	0.891555	-0.408053	-28.5016
chr1	198869354	198869462	109	5	0.165334	0.588158	-0.422825	-16.9311
chr1	199340287	199340402	116	5	0.17022	0.562939	-0.39272	-14.6419
chr1	200126488	200126662	175	7	0.985888	0.568262	0.417625	24.6403
chr1	200576520	200576616	97	4	0.962537	0.621412	0.341124	11.8856
chr1	200598160	200598240	81	5	0.71704	0.981513	-0.264473	-14.8511
chr1	200685896	200686026	131	4	0.508999	0.977735	-0.468736	-18.5478
chr1	201188367	201188426	60	4	0.719115	0.971116	-0.252	-12.3371
chr1	201355283	201355372	90	4	0.972406	0.694609	0.277797	13.8314
chr1	202293230	202293405	176	4	0.66086	0.987561	-0.326701	-12.5403
chr1	202294803	202294892	90	4	0.94635	0.283601	0.662749	16.7944
chr1	203624584	203624656	73	4	0.591373	0.926146	-0.334773	-12.4003
chr1	203749066	203749279	214	7	0.511861	0.95696	-0.445099	-23.5691
chr1	203756231	203756291	61	4	0.64446	0.952274	-0.307813	-11.9974
chr1	203875543	203878274	2732	4	0.848747	0.695476	0.153271	4.57178
chr1	204180459	204180525	67	5	0.985077	0.665637	0.31944	16.9668
chr1	204588118	204588381	264	7	0.637609	0.968252	-0.330643	-19.6682
chr1	204597124	204597191	68	4	0.956517	0.324943	0.631574	15.704
chr1	204680943	204681043	101	4	0.598822	0.990129	-0.391307	-14.0204
chr1	204965172	204965247	76	4	0.563826	0.979209	-0.415382	-12.8848
chr1	205027529	205027779	251	6	0.783693	0.287916	0.495777	21.0657
chr1	205052566	205053335	770	4	0.652423	0.841403	-0.18898	-9.436
chr1	205703335	205703560	226	5	0.481488	0.975157	-0.493669	-22.1021
chr1	205865907	205866326	420	5	0.827094	0.31803	0.509065	16.1533
chr1	206137911	206138509	599	5	0.97686	0.364725	0.612135	22.9636
chr1	206222716	206222778	63	4	0.877486	0.506457	0.371029	11.2455
chr1	206388876	206388976	101	4	0.717208	0.975494	-0.258285	-12.0011
chr1	206666033	206666102	70	11	0.983885	0.43194	0.551945	54.9304
chr1	206835405	206835512	108	4	0.88854	0.49809	0.39045	12.3264
chr1	206878005	206878138	134	5	0.601095	0.937262	-0.336167	-16.3791
chr1	206928070	206928621	552	5	0.916813	0.52743	0.389383	10.6971
chr1	207232291	207232403	113	4	0.767944	0.99137	-0.223426	-12.7189
chr1	207636850	207637600	751	4	0.672909	0.971681	-0.298771	-12.5055
chr1	207686553	207686824	272	4	0.688663	0.980167	-0.291504	-12.4751
chr1	207756694	207756790	97	4	0.600277	0.980105	-0.379828	-12.5289
chr1	208030177	208030383	207	4	0.892988	0.525682	0.367306	12.1662
chr1	208184160	208184379	220	4	0.930725	0.351387	0.579338	16.5294
chr1	208224520	208224664	145	4	0.642471	0.990086	-0.347615	-12.1787
chr1	208242597	208242820	224	5	0.729562	0.974147	-0.244584	-14.6109
chr1	208602466	208602544	79	5	0.786639	0.207879	0.57876	19.8727
chr1	208813302	208813505	204	5	0.71741	0.980315	-0.262905	-16.4043
chr1	208994742	208995369	628	6	0.444062	0.935975	-0.491913	-25.6668
chr1	209013023	209013184	162	5	0.569064	0.984634	-0.41557	-15.2093
chr1	209300470	209300797	328	4	0.892753	0.561137	0.331617	13.968
chr1	209586435	209586512	78	6	0.412678	0.866704	-0.454025	-21.5692
chr1	209608297	209608426	130	5	0.589703	0.926646	-0.336943	-13.5819
chr1	209967053	209967184	132	5	0.986884	0.574619	0.412265	18.9342
chr1	210493589	210495506	1918	5	0.802627	0.730651	0.0719763	1.88673
chr1	210846717	210846805	89	4	0.485073	0.979589	-0.494515	-12.9019
chr1	211261888	211261995	108	4	0.711987	0.943144	-0.231157	-11.0008
chr1	211591388	211591740	353	4	0.48719	0.785062	-0.297872	-7.9214
chr1	212090836	212090967	132	4	0.417347	0.939337	-0.521989	-16.1725
chr1	212126348	212126586	239	7	0.983213	0.476956	0.506258	28.0711
chr1	212158251	212158302	52	5	0.886095	0.493352	0.392743	12.5606
chr1	212250841	212251041	201	5	0.311687	0.956803	-0.645116	-26.8329
chr1	212290448	212290568	121	5	0.26925	0.851805	-0.582555	-18.2647
chr1	212311351	212312045	695	4	0.865906	0.83532	0.030586	0.332382
chr1	212545364	212545486	123	4	0.673861	0.972304	-0.298442	-12.7946
chr1	213398144	213398370	227	6	0.585466	0.967938	-0.382473	-16.5562
chr1	213416312	213416379	68	6	0.960978	0.269991	0.690988	31.2421
chr1	213880041	213880112	72	4	0.967368	0.610201	0.357167	13.842
chr1	213903972	213904048	77	6	0.84686	0.381164	0.465696	20.3182
chr1	214249021	214249200	180	9	0.954369	0.594284	0.360086	25.7255
chr1	215746719	215746881	163	8	0.181419	0.651618	-0.470199	-31.2362
chr1	215747006	215747166	161	7	0.148794	0.504443	-0.355649	-19.0707
chr1	215748307	215750603	2297	77	0.148245	0.949526	-0.801281	-794.255
chr1	215780122	215783824	3703	4	0.805973	0.505809	0.300163	9.54637
chr1	215980829	215981042	214	4	0.53499	0.971268	-0.436277	-13.4227
chr1	216004230	216004291	62	4	0.935264	0.525333	0.409932	11.7121
chr1	216195313	216195465	153	7	0.603802	0.917409	-0.313607	-20.5322
chr1	216215452	216215827	376	4	0.930366	0.591268	0.339098	14.89
chr1	216346472	216346593	122	4	0.967182	0.423219	0.543964	14.3816
chr1	216498449	216499535	1087	55	0.920032	0.124237	0.795796	556.567
chr1	216696708	216696779	72	5	0.97156	0.667735	0.303826	13.9117
chr1	216701418	216701710	293	6	0.847957	0.316892	0.531065	25.7667
chr1	217338333	217338392	60	4	0.694326	0.960087	-0.265761	-11.3301
chr1	217355003	217355152	150	6	0.635204	0.966931	-0.331727	-18.8411
chr1	217686779	217687062	284	4	0.527613	0.982857	-0.455244	-18.9769
chr1	218261626	218261853	228	4	0.989832	0.713523	0.276309	13.7967
chr1	220689563	220689637	75	7	0.872293	0.425956	0.446337	18.2007
chr1	223335771	223336012	242	5	0.896489	0.465134	0.431355	16.2354
chr1	223598287	223598505	219	5	0.978262	0.61779	0.360472	15.2914
chr1	223706893	223707027	135	5	0.425659	0.966215	-0.540556	-19.2978
chr1	225591219	225591333	115	4	0.367893	0.993051	-0.625158	-19.0543
chr1	226176403	226178669	2267	13	0.977403	0.498972	0.478431	48.7874
chr1	226195407	226195495	89	4	0.772008	0.989761	-0.217753	-15.4582
chr1	226461808	226461938	131	5	0.972362	0.694524	0.277838	13.1049
chr1	228583415	228583477	63	4	0.1985	0.955354	-0.756854	-20.8735
chr1	228616407	228616461	55	4	0.889872	0.454402	0.43547	11.9911
chr1	230175251	230175564	314	12	0.952801	0.482563	0.470238	40.7583
chr1	231535743	231535909	167	5	0.609409	0.968662	-0.359253	-16.2792
chr1	231657114	231657225	112	4	0.980838	0.562305	0.418532	14.335
chr1	231683450	231684140	691	4	0.932821	0.503832	0.428988	13.7919
chr1	231753924	231754134	211	6	0.508598	0.982915	-0.474316	-22.8339
chr1	232026471	232026640	170	5	0.662595	0.983712	-0.321117	-15.3399
chr1	232258675	232259000	326	4	0.934775	0.624936	0.30984	11.2029
chr1	232350033	232350091	59	4	0.69927	0.970408	-0.271138	-13.4031
chr1	232542672	232543605	934	10	0.589288	0.789004	-0.199717	-10.8347
chr1	232596928	232597057	130	4	0.982175	0.64445	0.337725	13.5847
chr1	232942394	232942480	87	4	0.973903	0.5953	0.378604	11.7691
chr1	233079630	233079695	66	4	0.501634	0.968969	-0.467335	-13.1383
chr1	233378959	233384056	5098	6	0.379733	0.96323	-0.583497	-32.0133
chr1	233525457	233525570	114	4	0.808578	0.20023	0.608348	13.6895
chr1	235030128	235030186	59	4	0.955719	0.389412	0.566307	12.9917
chr1	235294753	235295091	339	8	0.552224	0.944367	-0.392143	-26.2989
chr1	236453832	236453960	129	4	0.346934	0.870619	-0.523685	-13.4118
chr1	236922505	236922740	236	4	0.608934	0.990574	-0.38164	-15.1017
chr1	236943388	236943564	177	7	0.573148	0.894302	-0.321154	-23.1339
chr1	237256668	237256752	85	4	0.895166	0.132317	0.762849	25.8112
chr1	237715981	237716108	128	4	0.5025	0.921823	-0.419323	-13.4501
chr1	237830129	237830244	116	4	0.988499	0.643482	0.345017	14.6389
chr1	237951747	237951916	170	5	0.576497	0.920229	-0.343732	-17.673
chr1	238004591	238004726	136	4	0.546089	0.910998	-0.364909	-11.5094
chr1	238938707	238938769	63	4	0.501948	0.95696	-0.455012	-13.1822
chr1	239109443	239109574	132	4	0.711273	0.975508	-0.264235	-11.2118
chr1	239145532	239146172	641	5	0.985732	0.436907	0.548825	24.2629
chr1	239403827	239403905	79	4	0.891313	0.482768	0.408545	12.8341
chr1	239490535	239490651	117	4	0.894319	0.432723	0.461595	13.533
chr1	239629105	239629175	71	4	0.972317	0.665241	0.307077	11.4584
chr1	239883329	239883549	221	5	0.727669	0.987262	-0.259593	-14.513
chr1	240397414	240397566	153	4	0.559309	0.98214	-0.422831	-15.3197
chr1	240425984	240426092	109	5	0.548998	0.955607	-0.406609	-15.4753
chr1	240496787	240498623	1837	7	0.499676	0.990555	-0.490879	-30.0144
chr1	240662122	240662381	260	7	0.588561	0.979273	-0.390713	-25.4461
chr1	240672804	240672892	89	4	0.935562	0.406681	0.52888	14.277
chr1	241052918	241053453	536	4	0.671003	0.921145	-0.250142	-8.84802
chr1	241195714	241195767	54	4	0.967182	0.20023	0.766953	21.477
chr1	241309291	241309480	190	4	0.914535	0.532099	0.382436	12.1608
chr1	241671502	241671560	59	4	0.970783	0.640331	0.330452	13.2172
chr1	241701445	241701497	53	4	0.97685	0.752481	0.224369	10.6572
chr1	242099044	242099561	518	5	0.954678	0.593166	0.361512	14.8776
chr1	242285661	242285740	80	5	0.636007	0.984161	-0.348154	-18.8527
chr1	242443650	242443716	67	5	0.973096	0.619778	0.353317	15.3117
chr1	242545084	242545484	401	9	0.684242	0.97416	-0.289918	-27.4519
chr1	243458134	243458278	145	9	0.962269	0.217813	0.744455	58.498
chr1	243538190	243538344	155	8	0.485292	0.972387	-0.487095	-27.3949
chr1	243621861	243621969	109	5	0.782624	0.406704	0.37592	14.5737
chr1	243679156	243679295	140	4	0.929329	0.464753	0.464576	13.3971
chr1	244373106	244373174	69	4	0.747924	0.978205	-0.230281	-11.6544
chr1	245132079	245133668	1590	5	0.678174	0.855025	-0.176851	-6.38448
chr1	245241400	245241687	288	4	0.976707	0.625106	0.3516	13.7451
chr1	245651232	245652304	1073	11	0.566918	0.776153	-0.209235	-26.041
chr1	246166411	246166559	149	6	0.669523	0.988781	-0.319258	-20.332
chr1	246208899	246208963	65	4	0.94635	0.086865	0.859485	32.5819
chr1	246380073	246380233	161	8	0.214975	0.96612	-0.751145	-55.3744
chr1	246508686	246508740	55	4	0.946234	0.734594	0.21164	12.0427
chr1	247204839	247204973	135	5	0.568511	0.901661	-0.333149	-16.411
chr1	247487892	247487989	98	4	0.478059	0.983302	-0.505243	-17.2162
chr1	247507344	247507691	348	7	0.763661	0.297915	0.465746	21.3231
chr1	247639474	247639741	268	5	0.957897	0.538097	0.4198	17.49
chr1	247695470	247695610	141	4	0.923076	0.388038	0.535039	14.3241
chr1	247904839	247905006	168	5	0.920039	0.514925	0.405114	15.7094
chr1	248173231	248173309	79	4	0.603182	0.927601	-0.324419	-11.6162
chr1	248477809	248477878	70	4	0.545878	0.966245	-0.420367	-11.1049
chr1	249097075	249097272	198	5	0.450126	0.954412	-0.504285	-21.2786
chr1	249722205	249722299	95	5	0.946063	0.687383	0.25868	13.7912
chr1	250193937	250196072	2136	4	0.891232	0.821359	0.069873	-0.02158
chr1	250196336	250196793	458	4	0.689235	0.874976	-0.185741	-6.81633
chr1	250634605	250635369	765	9	0.973424	0.578675	0.394749	31.4634
chr1	250724906	250725206	301	5	0.579729	0.973717	-0.393988	-14.5499
chr1	250932087	250932226	140	7	0.565981	0.977693	-0.411711	-26.4055
chr1	251041122	251041306	185	4	0.971893	0.633452	0.338441	12.9858
chr1	251141258	251141378	121	4	0.988036	0.524645	0.46339	15.4389
chr1	251609093	251609978	886	4	0.681939	0.961906	-0.279967	-13.4937
chr1	251780167	251780358	192	5	0.691265	0.958916	-0.267651	-14.0098
chr1	252046960	252048265	1306	4	0.585562	0.799623	-0.214061	-7.75603
chr1	252594850	252596692	1843	7	0.789494	0.946575	-0.157081	-13.8717
chr1	253068791	253068924	134	5	0.720902	0.96073	-0.239828	-14.1188
chr1	253299665	253300207	543	5	0.94877	0.44232	0.506449	17.5684
chr1	254339497	254341914	2418	5	0.78171	0.780218	0.00149283	2.42836
chr1	254350084	254350156	73	4	0.618193	0.989938	-0.371745	-14.031
chr1	254557780	254558015	236	6	0.591716	0.960132	-0.368416	-19.4521
chr1	254678861	254679089	229	7	0.325962	0.857244	-0.531282	-26.5293
chr1	255064800	255064989	190	4	0.544291	0.963252	-0.418961	-11.8423
chr1	258997765	258997827	63	4	0.1985	0.95696	-0.75846	-20.7099
chr1	260228356	260228467	112	4	0.991961	0.704836	0.287125	11.4204
chr1	260541016	260541167	152	5	0.987512	0.682889	0.304622	17.1592
chr1	260969288	260969456	169	4	0.575765	0.880552	-0.304787	-11.3792
chr1	261272438	261272571	134	4	0.594677	0.128625	0.466052	13.6077
chr1	261401345	261401535	191	4	0.721461	0.989614	-0.268152	-11.6797
chr1	261466516	261466587	72	4	0.944663	0.620771	0.323892	10.8425
chr1	261535356	261535570	215	5	0.385097	0.955891	-0.570794	-21.5911
chr1	261646246	261646580	335	6	0.817055	0.324967	0.492087	18.4969
chr1	261686350	261687054	705	6	0.65104	0.970347	-0.319307	-19.1909
chr1	261732548	261732939	392	14	0.674878	0.969495	-0.294617	-40.9426
chr1	261741194	261741294	101	5	0.397749	0.826486	-0.428737	-18.3173
chr1	261999177	261999343	167	4	0.28815	0.730981	-0.442831	-13.9995
chr1	262010959	262011145	187	5	0.398023	0.875639	-0.477617	-17.988
chr1	262167851	262167918	68	4	0.978062	0.581156	0.396906	12.9653
chr1	263121337	263121436	100	4	0.931806	0.264618	0.667188	19.3598
chr1	263332895	263334803	1909	4	0.787181	0.807641	-0.0204603	-1.05838
chr1	263372175	263372247	73	6	0.104172	0.652088	-0.547916	-26.759
chr1	263472582	263472815	234	4	0.865543	0.34093	0.524614	15.3974
chr1	263650380	263650444	65	4	0.384209	0.869092	-0.484884	-15.1134
chr1	263844908	263845107	200	6	0.96591	0.281577	0.684333	31.9016
chr1	263893814	263893921	108	4	0.983674	0.690979	0.292695	12.1617
chr1	264318979	264319164	186	7	0.580144	0.94486	-0.364716	-23.4519
chr1	264577620	264577792	173	4	0.650725	0.96441	-0.313685	-12.4116
chr1	265453946	265453998	53	4	0.74505	0.987204	-0.242155	-16.3608
chr1	265901835	265902030	196	5	0.572294	0.982667	-0.410372	-17.8118
chr1	266451728	266451977	250	9	0.567634	0.970463	-0.402829	-27.419
chr1	266640053	266640264	212	6	0.724351	0.324284	0.400067	19.1697
chr1	266777067	266777210	144	5	0.544049	0.93343	-0.389381	-16.393
chr1	266850463	266853356	2894	4	0.712217	0.87379	-0.161573	-0.604685
chr1	266941945	266942140	196	4	0.605643	0.931619	-0.325976	-13.4288
chr1	267094974	267095034	61	4	0.407823	0.845019	-0.437196	-13.2793
chr1	267151847	267151932	86	4	0.97421	0.437853	0.536357	13.9295
chr1	267230327	267230532	206	4	0.870283	0.537551	0.332732	11.8548
chr1	267230818	267230926	109	5	0.917087	0.577407	0.33968	14.9795
chr1	268095478	268095752	275	10	0.640719	0.968916	-0.328197	-32.077
chr1	268920825	268921322	498	5	0.657128	0.978166	-0.321038	-14.8966
chr1	269035242	269035404	163	6	0.590176	0.985592	-0.395416	-20.8804
chr1	269167639	269167931	293	7	0.364088	0.876139	-0.512051	-27.2458
chr1	269367374	269370561	3188	6	0.319317	0.631298	-0.311981	-11.1955
chr1	269828002	269828070	69	4	0.662358	0.978747	-0.31639	-12.8535
chr1	269875924	269877192	1269	5	0.955724	0.573663	0.382061	18.9614
chr1	270015600	270015903	304	7	0.964316	0.444161	0.520156	26.6672
chr1	270142142	270142267	126	4	0.568079	0.961984	-0.393905	-16.4212
chr1	270369587	270369668	82	4	0.412282	0.989116	-0.576834	-17.883
chr1	270434007	270434140	134	8	0.424063	0.929444	-0.505381	-35.8093
chr1	270928957	270929009	53	5	0.531048	0.934823	-0.403775	-16.11
chr1	270951270	270951493	224	4	0.514225	0.970919	-0.456694	-13.7462
chr1	271061348	271062502	1155	5	0.986071	0.579129	0.406942	16.2494
chr1	271368503	271368629	127	14	0.322488	0.902908	-0.580421	-53.3021
chr1	273491269	273493987	2719	4	0.847305	0.735909	0.111396	0.62791
chr1	273674332	273676380	2049	7	0.420476	0.832301	-0.411825	-25.6568
chr1	274015395	274015666	272	7	0.980923	0.606308	0.374615	26.5556
chr1	274250216	274250349	134	5	0.892458	0.556973	0.335485	15.2723
chr1	274267344	274267462	119	4	0.841285	0.60213	0.239156	11.0639
chr1	274334553	274334617	65	8	0.982878	0.573784	0.409094	28.9151
chr1	274437476	274437644	169	4	0.984456	0.633995	0.350461	11.6822
chr1	274488913	274489344	432	4	0.86018	0.812651	0.0475284	0.460368
chr1	274852924	274853324	401	8	0.546678	0.964721	-0.418043	-29.1261
chr1	274896713	274896818	106	4	0.546566	0.928622	-0.382056	-11.3055
chr1	274946313	274946585	273	4	0.9895	0.71787	0.27163	13.2048
chr1	274976321	274976394	74	4	0.656615	0.946926	-0.290311	-12.829
chr1	275115817	275115929	113	4	0.981943	0.56564	0.416303	16.4379
chr1	275144274	275144409	136	4	0.883865	0.157319	0.726547	23.4168
chr1	275164731	275164965	235	5	0.757088	0.99231	-0.235222	-13.6799
chr1	275272915	275272976	62	4	0.560396	0.948847	-0.38845	-13.0098
chr1	275486606	275486782	177	4	0.562791	0.985269	-0.422478	-15.0469
chr1	275749969	275750128	160	8	0.64989	0.97111	-0.321221	-26.5898
chr1	276066494	276067285	792	5	0.735987	0.817024	-0.0810369	0.621044
chr1	276431152	276432092	941	4	0.866964	0.663596	0.203368	6.20399
chr1	276667903	276668066	164	4	0.790994	0.985381	-0.194387	-11.157
chr1	276813365	276813503	139	5	0.978569	0.633651	0.344917	15.345
chr1	276861853	276862033	181	4	0.566288	0.97069	-0.404402	-13.7528
chr1	277017123	277017269	147	5	0.403485	0.867928	-0.464442	-16.1345
chr1	277119375	277119530	156	11	0.677128	0.958315	-0.281187	-34.3365
chr1	277191518	277191706	189	7	0.985542	0.674271	0.311271	22.831
chr1	277212763	277212915	153	4	0.626904	0.932119	-0.305215	-11.168
chr1	277310772	277310895	124	6	0.672693	0.97306	-0.300367	-16.1917
chr1	277357034	277357124	91	7	0.62502	0.980974	-0.355954	-21.6881
chr1	277498588	277499646	1059	5	0.822197	0.443458	0.378739	20.2579
chr1	277870532	277870629	98	4	0.80822	0.358241	0.44998	15.4905
chr1	278264766	278265192	427	4	0.847974	0.548848	0.299127	6.33712
chr1	278278501	278278673	173	9	0.650309	0.967953	-0.317644	-27.2404
chr1	278309265	278309586	322	5	0.568895	0.936954	-0.368059	-18.9415
chr1	278692873	278693164	292	9	0.982388	0.397136	0.585253	46.9806
chr1	278866876	278867346	471	8	0.947202	0.606217	0.340985	27.0298
chr1	278943020	278943169	150	6	0.628161	0.984426	-0.356264	-17.6243
chr1	279000482	279000622	141	6	0.468567	0.931249	-0.462682	-21.3237
chr1	279139875	279140001	127	4	0.98273	0.708586	0.274144	15.0982
chr1	279801472	279801539	68	5	0.353081	0.960771	-0.60769	-23.6035
chr1	280076281	280076436	156	8	0.950448	0.621588	0.328859	24.042
chr1	280145843	280145950	108	5	0.988923	0.76027	0.228653	17.3885
chr1	280180650	280180892	243	5	0.949792	0.576224	0.373568	15.3696
chr1	280284375	280284494	120	4	0.679459	0.973896	-0.294437	-11.9463
chr1	280329744	280329916	173	8	0.42917	0.973685	-0.544515	-32.0399
chr1	280536158	280536356	199	6	0.456166	0.933372	-0.477206	-22.673
chr1	280567867	280568078	212	4	0.734635	0.991635	-0.257	-11.9386
chr1	280645516	280646168	653	7	0.114588	0.530334	-0.415746	-23.9858
chr1	280737599	280737738	140	4	0.217117	0.792237	-0.57512	-15.4694
chr1	280850881	280850979	99	5	0.967813	0.534922	0.43289	18.2768
chr1	281086219	281086292	74	4	0.769906	0.984332	-0.214427	-11.7613
chr1	281532655	281532753	99	4	0.774083	0.978273	-0.20419	-10.341
chr1	281782557	281782620	64	4	0.966287	0.727214	0.239073	11.6075
chr1	282515710	282516301	592	5	0.522372	0.978508	-0.456136	-18.3148
chr10	718358	718806	449	4	0.728931	0.706605	0.0223263	0.668789
chr10	831332	832201	870	5	0.798422	0.773906	0.0245163	2.01062
chr10	1330194	1330327	134	4	0.983537	0.66061	0.322927	11.7646
chr10	1934440	1934542	103	4	0.593042	0.989434	-0.396393	-13.144
chr10	2219345	2219439	95	4	0.920742	0.264618	0.656124	18.5664
chr10	2555973	2556173	201	5	0.984942	0.608122	0.37682	17.632
chr10	2666454	2666626	173	4	0.443564	0.941408	-0.497844	-16.412
chr10	2987024	2987166	143	7	0.37444	0.951743	-0.577303	-27.9301
chr10	3792597	3792687	91	5	0.951974	0.618134	0.33384	13.4806
chr10	3850750	3850865	116	5	0.645307	0.977517	-0.332209	-16.6006
chr10	3921374	3925427	4054	4	0.959797	0.647132	0.312666	13.8762
chr10	4580362	4580494	133	4	0.942721	0.525044	0.417678	12.5053
chr10	4750180	4750246	67	6	0.4242	0.985173	-0.560973	-27.4586
chr10	4827231	4827321	91	5	0.690708	0.990729	-0.300021	-14.1818
chr10	4858775	4859125	351	4	0.963318	0.59221	0.371108	14.0167
chr10	4888099	4888242	144	6	0.950229	0.304545	0.645684	26.041
chr10	5097941	5098005	65	5	0.80285	0.396897	0.405953	13.7035
chr10	5205394	5205475	82	5	0.982666	0.695978	0.286688	16.028
chr10	5601495	5601731	237	4	0.300438	0.648843	-0.348405	-11.9325
chr10	5601957	5602221	265	5	0.201382	0.57337	-0.371987	-14.3216
chr10	5705430	5705519	90	4	0.893348	0.50931	0.384038	14.3029
chr10	5928898	5928994	97	4	0.491846	0.975514	-0.483668	-17.0289
chr10	6548354	6548816	463	6	0.612334	0.980455	-0.368121	-19.5479
chr10	6717041	6717292	252	4	0.677694	0.98768	-0.309986	-13.794
chr10	6766533	6766827	295	4	0.346139	0.94847	-0.602331	-17.0833
chr10	6858474	6858525	52	4	0.944054	0.635605	0.308449	14.5806
chr10	7509332	7509525	194	4	0.289059	0.968277	-0.679219	-19.2417
chr10	7550967	7551060	94	5	0.96062	0.53691	0.42371	16.3106
chr10	7647606	7647831	226	6	0.991123	0.668702	0.322421	20.1119
chr10	8009049	8009250	202	8	0.549079	0.88874	-0.339661	-21.7405
chr10	8198679	8198885	207	4	0.658588	0.988201	-0.329613	-12.2918
chr10	8487037	8487185	149	6	0.948866	0.546582	0.402284	17.7169
chr10	8661590	8661722	133	5	0.307665	0.808616	-0.500951	-19.218
chr10	9458714	9458836	123	6	0.179893	0.73694	-0.557046	-22.3922
chr10	9574304	9575024	721	5	0.648928	0.990094	-0.341166	-16.2137
chr10	9614369	9614444	76	4	0.488634	0.976614	-0.487981	-13.2315
chr10	10284267	10284644	378	5	0.871499	0.504069	0.36743	14.0227
chr10	10458258	10458711	454	29	0.360521	0.947426	-0.586905	-155.444
chr10	10473331	10473509	179	9	0.640107	0.96533	-0.325223	-28.4492
chr10	10642502	10642673	172	7	0.805395	0.403701	0.401694	21.3312
chr10	10725281	10725331	51	8	0.509112	0.142028	0.367084	25.4909
chr10	11394583	11394779	197	7	0.799849	0.383788	0.416061	21.4088
chr10	11626122	11626237	116	4	0.98583	0.71558	0.27025	11.6977
chr10	11761758	11761842	85	4	0.569201	0.979534	-0.410333	-22.0979
chr10	11839763	11839894	132	4	0.958541	0.529527	0.429014	15.033
chr10	11922209	11922399	191	6	0.809769	0.147675	0.662095	33.775
chr10	12789599	12789661	63	4	0.398507	0.853364	-0.454857	-11.4083
chr10	12804249	12804467	219	4	0.868697	0.403022	0.465675	12.9763
chr10	13355817	13356227	411	16	0.42985	0.835061	-0.40521	-52.5688
chr10	13393297	13393400	104	10	0.26709	0.680994	-0.413904	-28.72
chr10	13578862	13578916	55	5	0.27191	0.614467	-0.342557	-13.9996
chr10	13579133	13579247	115	9	0.292647	0.69691	-0.404263	-27.268
chr10	13669940	13669994	55	4	0.916508	0.513973	0.402534	15.5546
chr10	13762301	13762414	114	4	0.550444	0.960259	-0.409815	-12.4831
chr10	13866327	13866388	62	4	0.984355	0.705408	0.278947	12.0285
chr10	14528206	14528507	302	7	0.973813	0.625591	0.348222	24.9423
chr10	14663600	14663725	126	8	0.605223	0.972396	-0.367173	-25.8331
chr10	14691092	14691316	225	5	0.351345	0.822446	-0.471101	-14.9818
chr10	14711234	14713364	2131	4	0.769112	0.647477	0.121635	5.8458
chr10	14784878	14786416	1539	5	0.737421	0.884273	-0.146852	-3.34177
chr10	14878036	14879185	1150	16	0.418643	0.699839	-0.281196	-33.5402
chr10	15232591	15232690	100	8	0.847296	0.325622	0.521674	24.0421
chr10	15376424	15376505	82	11	0.953299	0.445301	0.507998	33.8398
chr10	15439431	15439497	67	4	0.623951	0.960403	-0.336452	-16.8924
chr10	15442443	15442626	184	6	0.580956	0.944752	-0.363796	-18.5069
chr10	15488664	15488881	218	4	0.552426	0.946467	-0.39404	-13.4938
chr10	16091675	16091744	70	5	0.702244	0.973752	-0.271508	-14.3559
chr10	17076401	17076592	192	5	0.922216	0.599227	0.322989	15.786
chr10	17105244	17105875	632	6	0.696181	0.96229	-0.266109	-19.2001
chr10	17456972	17457070	99	4	0.982862	0.767744	0.215118	13.7239
chr10	17779503	17779961	459	4	0.632588	0.719796	-0.0872079	-4.42486
chr10	17863894	17864032	139	10	0.952951	0.362278	0.590673	43.2548
chr10	17880681	17880821	141	4	0.230051	0.802659	-0.572608	-16.0916
chr10	18134882	18134936	55	5	0.632099	0.975556	-0.343458	-18.3712
chr10	18459125	18459516	392	13	0.862702	0.470203	0.392499	39.7206
chr10	18503478	18503551	74	5	0.968307	0.679683	0.288624	14.0376
chr10	18511752	18511820	69	4	0.699336	0.939688	-0.240353	-11.7529
chr10	18655871	18656191	321	4	0.965728	0.480352	0.485376	15.8878
chr10	19151100	19151228	129	9	0.539452	0.945346	-0.405894	-29.2948
chr10	19410860	19411075	216	5	0.532475	0.982868	-0.450393	-19.4952
chr10	19538227	19538610	384	5	0.630855	0.97591	-0.345055	-20.0982
chr10	19788257	19788514	258	8	0.360961	0.824449	-0.463488	-26.1848
chr10	19898192	19898247	56	4	0.691247	0.969518	-0.278271	-12.7945
chr10	19931484	19931649	166	4	0.988269	0.679276	0.308993	12.0066
chr10	20045050	20045199	150	6	0.623556	0.950826	-0.32727	-16.4068
chr10	20166015	20166248	234	9	0.530817	0.958264	-0.427447	-33.6193
chr10	20255450	20255641	192	4	0.365471	0.981745	-0.616274	-20.8187
chr10	20351304	20351492	189	8	0.622684	0.946062	-0.323379	-25.083
chr10	20397311	20397374	64	4	0.985463	0.568922	0.416541	13.9777
chr10	20410728	20410795	68	5	0.610519	0.975379	-0.364859	-16.5757
chr10	20685651	20685877	227	8	0.620122	0.983473	-0.363351	-23.9297
chr10	20983812	20983881	70	4	0.960607	0.690868	0.269739	12.3219
chr10	21269396	21269514	119	5	0.647802	0.91619	-0.268388	-13.3523
chr10	21420849	21421255	407	12	0.432827	0.915056	-0.482229	-48.4566
chr10	21599101	21599292	192	4	0.883427	0.46609	0.417338	13.6592
chr10	21835148	21835341	194	17	0.562173	0.923534	-0.361361	-46.3558
chr10	22071524	22071618	95	5	0.521368	0.926898	-0.405531	-14.9175
chr10	22095314	22095740	427	7	0.462301	0.89731	-0.435009	-26.7914
chr10	22211336	22211503	168	6	0.952088	0.622551	0.329537	18.5161
chr10	22484791	22484921	131	5	0.973094	0.666825	0.306269	13.965
chr10	23081716	23081856	141	6	0.398507	0.950749	-0.552242	-21.5594
chr10	23209697	23209810	114	4	0.219347	0.623996	-0.404649	-10.8837
chr10	23222288	23222614	327	6	0.448715	0.963951	-0.515236	-23.0861
chr10	23245711	23245774	64	4	0.655994	0.986058	-0.330064	-12.222
chr10	23277230	23277422	193	6	0.979578	0.631501	0.348077	18.8533
chr10	23320608	23320701	94	4	0.607528	0.975971	-0.368443	-11.4295
chr10	23577613	23578302	690	4	0.973948	0.684194	0.289754	11.6149
chr10	23650853	23650920	68	4	0.896177	0.638222	0.257955	10.4527
chr10	23717538	23717864	327	7	0.515845	0.989122	-0.473277	-28.6079
chr10	23976766	23977009	244	7	0.679013	0.966483	-0.287469	-20.3874
chr10	24306111	24306938	828	4	0.652001	0.921683	-0.269681	-9.48315
chr10	24460971	24461093	123	5	0.701233	0.987023	-0.285789	-13.5442
chr10	24539824	24541608	1785	5	0.58562	0.849046	-0.263426	-10.1287
chr10	24938949	24939044	96	4	0.978026	0.796763	0.181262	11.9095
chr10	25185311	25185561	251	6	0.933669	0.634153	0.299516	17.5841
chr10	25447367	25447617	251	6	0.62249	0.952232	-0.329742	-17.6706
chr10	25461710	25461938	229	5	0.872415	0.293786	0.578629	22.8473
chr10	25526107	25526325	219	4	0.415663	0.958457	-0.542795	-19.5494
chr10	25573519	25573573	55	4	0.69398	0.947104	-0.253124	-12.8842
chr10	25740961	25744371	3411	9	0.745129	0.867496	-0.122366	-8.84197
chr10	25996585	25996910	326	4	0.982375	0.572514	0.409861	15.8768
chr10	26072085	26073416	1332	7	0.910479	0.550239	0.36024	18.8712
chr10	26085719	26085891	173	4	0.758775	0.989906	-0.231132	-11.7099
chr10	26488598	26489922	1325	5	0.935035	0.444485	0.49055	24.2213
chr10	26490710	26491024	315	4	0.984593	0.626165	0.358428	12.042
chr10	27270308	27272087	1780	6	0.726154	0.792555	-0.0664013	-4.95058
chr10	27336288	27336441	154	4	0.980915	0.69301	0.287905	14.1078
chr10	27351380	27351583	204	4	0.679221	0.985801	-0.30658	-12.3619
chr10	27361545	27361771	227	5	0.920686	0.455052	0.465634	17.2715
chr10	27369181	27369602	422	6	0.616733	0.977444	-0.360711	-21.1117
chr10	27614238	27614332	95	4	0.936274	0.398374	0.5379	16.0353
chr10	27629345	27629403	59	4	0.978649	0.576689	0.40196	11.2313
chr10	27776292	27776378	87	4	0.706073	0.970153	-0.26408	-11.0092
chr10	27829547	27829783	237	5	0.291781	0.846148	-0.554367	-18.4176
chr10	27971209	27972539	1331	4	0.854557	0.535452	0.319105	7.34208
chr10	29272460	29272674	215	5	0.959374	0.560439	0.398935	16.7924
chr10	29461588	29462460	873	9	0.181806	0.841552	-0.659746	-42.1848
chr10	29919548	29921755	2208	5	0.647441	0.979164	-0.331723	-17.862
chr10	29933156	29934776	1621	5	0.72997	0.921203	-0.191233	-8.78264
chr10	30024284	30024446	163	8	0.954017	0.605512	0.348505	22.2048
chr10	30046931	30047093	163	5	0.98692	0.667401	0.319519	16.2485
chr10	30341665	30341745	81	5	0.59817	0.95434	-0.35617	-14.6857
chr10	30589126	30589405	280	9	0.622738	0.973395	-0.350657	-27.9049
chr10	30699176	30699387	212	10	0.466754	0.89708	-0.430326	-33.0056
chr10	30811779	30811960	182	6	0.575688	0.925456	-0.349767	-18.7364
chr10	30893888	30894019	132	5	0.628036	0.940541	-0.312505	-16.6937
chr10	31161846	31161919	74	4	0.9421	0.574897	0.367204	10.7874
chr10	31186265	31186565	301	4	0.612555	0.984439	-0.371884	-17.4112
chr10	31225644	31225959	316	7	0.959574	0.485484	0.47409	27.5439
chr10	31373697	31373797	101	4	0.331326	0.943294	-0.611967	-15.4101
chr10	31637070	31637206	137	4	0.585424	0.989294	-0.40387	-13.9133
chr10	31802794	31803058	265	5	0.531708	0.899584	-0.367876	-16.0008
chr10	31905776	31906467	692	8	0.716415	0.570662	0.145754	11.2031
chr10	32422048	32422336	289	4	0.974796	0.443079	0.531717	16.6104
chr10	32803224	32803432	209	4	0.955578	0.559538	0.39604	15.0433
chr10	33053268	33053761	494	4	0.737594	0.781231	-0.0436373	-1.12724
chr10	33098578	33098796	219	4	0.983745	0.523598	0.460147	15.4812
chr10	33284106	33284181	76	4	0.950961	0.632333	0.318628	11.4839
chr10	33748702	33748997	296	4	0.593513	0.934225	-0.340712	-14.0036
chr10	33937742	33937830	89	4	0.409278	0.985621	-0.576344	-19.3872
chr10	34198682	34198733	52	4	0.956517	0.423219	0.533298	12.7191
chr10	34235455	34236447	993	10	0.515348	0.964584	-0.449237	-32.7115
chr10	34792944	34793363	420	4	0.675489	0.966862	-0.291373	-11.9389
chr10	35071076	35071304	229	6	0.986108	0.560302	0.425807	23.3362
chr10	35191010	35191202	193	7	0.5155	0.973771	-0.458272	-26.2787
chr10	35457066	35457913	848	7	0.945897	0.470413	0.475484	28.8017
chr10	35493076	35493910	835	6	0.684821	0.920137	-0.235316	-13.0399
chr10	35960171	35960272	102	5	0.937388	0.6589	0.278489	14.6048
chr10	36118627	36118835	209	6	0.94957	0.487196	0.462374	20.8111
chr10	36124841	36125785	945	10	0.943055	0.606034	0.337021	26.7798
chr10	37267683	37267793	111	18	0.931755	0.582385	0.34937	49.6003
chr10	37364204	37364297	94	5	0.985088	0.740972	0.244115	13.7977
chr10	37648839	37648951	113	4	0.962948	0.401843	0.561105	13.1847
chr10	37909863	37910006	144	7	0.481058	0.107893	0.373165	20.9388
chr10	38022750	38022934	185	4	0.942812	0.68945	0.253362	11.7617
chr10	38062231	38062428	198	4	0.489453	0.936593	-0.44714	-12.8221
chr10	38987800	38987952	153	6	0.95563	0.477213	0.478417	22.1221
chr10	39152688	39152758	71	6	0.95551	0.475903	0.479608	32.0238
chr10	39344430	39345244	815	6	0.528892	0.977728	-0.448836	-19.6546
chr10	39359016	39360291	1276	7	0.423961	0.982616	-0.558656	-36.1863
chr10	39495053	39495284	232	5	0.590503	0.983892	-0.393389	-16.8679
chr10	39695557	39695907	351	6	0.569821	0.945799	-0.375978	-19.5552
chr10	40040132	40040384	253	4	0.671402	0.978665	-0.307263	-11.7767
chr10	40190718	40190837	120	4	0.65136	0.982577	-0.331217	-11.7101
chr10	40267955	40268099	145	4	0.869241	0.464095	0.405146	12.0747
chr10	40561246	40561328	83	4	0.985351	0.558472	0.426879	11.4981
chr10	40846687	40846835	149	5	0.843352	0.264586	0.578767	19.9245
chr10	40856236	40856309	74	6	0.753159	0.973144	-0.219986	-16.2582
chr10	41126579	41127096	518	4	0.64684	0.718081	-0.0712405	-0.296212
chr10	41298929	41298988	60	4	0.899957	0.508762	0.391195	12.6623
chr10	41372272	41373222	951	4	0.679675	0.692894	-0.0132194	-1.56985
chr10	41580347	41580547	201	4	0.756462	0.990549	-0.234087	-10.9814
chr10	41678695	41678922	228	7	0.581301	0.937464	-0.356163	-21.5949
chr10	41899394	41899604	211	4	0.582598	0.987314	-0.404716	-13.1274
chr10	42391791	42396965	5175	6	0.98204	0.543595	0.438444	21.5766
chr10	42916513	42916645	133	5	0.694722	0.969701	-0.274979	-15.7585
chr10	43374987	43375079	93	5	0.840876	0.378538	0.462339	20.0767
chr10	43518737	43518952	216	5	0.551991	0.11404	0.437951	18.2923
chr10	44029170	44029264	95	4	0.934095	0.591248	0.342847	16.3686
chr10	44764288	44769369	5082	6	0.934094	0.601237	0.332856	11.4166
chr10	44818484	44818608	125	4	0.604824	0.984194	-0.37937	-14.6709
chr10	45305353	45305621	269	6	0.917351	0.477221	0.440131	22.5259
chr10	45411154	45411249	96	6	0.976549	0.671158	0.305391	19.4999
chr10	45469968	45470349	382	5	0.909382	0.422135	0.487247	18.3923
chr10	46648897	46648969	73	8	0.648843	0.984198	-0.335355	-26.1813
chr10	47363899	47364022	124	5	0.970846	0.549772	0.421075	17.386
chr10	47904112	47904285	174	5	0.968308	0.395056	0.573252	19.1981
chr10	47947731	47947827	97	4	0.623757	0.981313	-0.357556	-16.7775
chr10	48212886	48214378	1493	4	0.563351	0.975387	-0.412036	-14.2157
chr10	49029848	49030530	683	4	0.98565	0.542882	0.442767	13.6938
chr10	49514298	49514438	141	11	0.957653	0.56633	0.391322	31.4371
chr10	49528424	49528568	145	4	0.95257	0.62554	0.327029	12.2536
chr10	49547658	49547820	163	6	0.349748	0.925659	-0.575911	-25.9974
chr10	50197483	50197596	114	4	0.438913	0.832982	-0.394068	-13.835
chr10	50210214	50210414	201	4	0.971289	0.371465	0.599824	16.9195
chr10	51389336	51389420	85	5	0.233971	0.93437	-0.700399	-21.4813
chr10	52739483	52739583	101	5	0.52797	0.924966	-0.396996	-14.6437
chr10	52795529	52796052	524	4	0.987676	0.677685	0.309991	15.466
chr10	52922735	52923140	406	5	0.646234	0.991424	-0.34519	-16.922
chr10	52957597	52957926	330	7	0.622858	0.973299	-0.35044	-23.0442
chr10	52968013	52968312	300	9	0.558387	0.934933	-0.376546	-29.1762
chr10	53753953	53754100	148	6	0.917211	0.448874	0.468337	18.0647
chr10	53760902	53761012	111	6	0.434077	0.984905	-0.550828	-35.8176
chr10	53862246	53862495	250	4	0.553703	0.957706	-0.404003	-13.9368
chr10	54067242	54067296	55	6	0.692484	0.986496	-0.294013	-16.3212
chr10	54243666	54244024	359	10	0.981357	0.627406	0.353951	33.913
chr10	54346199	54346485	287	6	0.350456	0.852311	-0.501855	-25.028
chr10	54410075	54410137	63	4	0.453858	0.944118	-0.49026	-16.9067
chr10	54540412	54540676	265	5	0.544204	0.949741	-0.405537	-17.6738
chr10	54758287	54759828	1542	5	0.841698	0.363456	0.478241	13.0378
chr10	55217306	55217400	95	4	0.833228	0.466829	0.366399	11.8641
chr10	55478246	55478324	79	4	0.519208	0.899997	-0.380789	-13.4171
chr10	55508079	55508144	66	5	0.978539	0.705134	0.273405	13.7825
chr10	55811755	55813112	1358	5	0.646642	0.976465	-0.329823	-15.6719
chr10	55829274	55833087	3814	4	0.97335	0.476623	0.496727	15.2457
chr10	56106510	56106570	61	4	0.691086	0.974053	-0.282967	-13.5703
chr10	56260010	56260106	97	5	0.433008	0.863836	-0.430828	-14.8829
chr10	56472537	56472715	179	4	0.391223	0.850732	-0.459509	-13.1714
chr10	56631099	56632296	1198	4	0.588563	0.815782	-0.227219	-4.6719
chr10	56838509	56838933	425	7	0.23841	0.559821	-0.321411	-23.991
chr10	56932763	56932816	54	4	0.322873	0.675508	-0.352636	-10.5886
chr10	57109309	57109374	66	4	0.497908	0.828409	-0.3305	-11.0569
chr10	57618751	57618859	109	5	0.333738	0.680693	-0.346955	-14.9064
chr10	57667318	57667423	106	6	0.859429	0.157319	0.70211	31.879
chr10	57962592	57962783	192	5	0.612527	0.968617	-0.35609	-14.752
chr10	58106132	58106466	335	6	0.933012	0.698862	0.234151	8.63225
chr10	58121970	58122122	153	5	0.654863	0.20866	0.446203	15.8438
chr10	58274250	58274344	95	4	0.635163	0.977735	-0.342572	-11.8928
chr10	58280883	58281908	1026	4	0.357043	0.968533	-0.611489	-14.6094
chr10	58309337	58309426	90	4	0.573056	0.984184	-0.411127	-12.2784
chr10	58321848	58321959	112	5	0.277481	0.973015	-0.695535	-24.2972
chr10	58631009	58631559	551	5	0.923291	0.52329	0.400001	15.5489
chr10	58716620	58716707	88	4	0.333021	0.906313	-0.573292	-21.3679
chr10	58971212	58975636	4425	11	0.916154	0.47758	0.438574	37.9572
chr10	59038765	59043544	4780	4	0.919334	0.724331	0.195003	9.47179
chr10	59834150	59834287	138	4	0.96903	0.776469	0.192561	12.0628
chr10	60572771	60575044	2274	4	0.753209	0.349831	0.403377	13.6807
chr10	60812724	60812820	97	7	0.933565	0.322716	0.610848	30.8379
chr10	60980176	60980261	86	4	0.691913	0.197084	0.494829	11.5611
chr10	61227360	61227521	162	4	0.973967	0.540452	0.433515	13.8009
chr10	61261371	61264411	3041	5	0.991825	0.693875	0.29795	18.7191
chr10	61286741	61286827	87	4	0.924541	0.608985	0.315556	12.141
chr10	61362071	61362247	177	4	0.984406	0.488054	0.496352	17.9331
chr10	61603985	61604074	90	4	0.192983	0.834502	-0.64152	-19.0793
chr10	61956932	61957013	82	4	0.244912	0.946918	-0.702006	-16.6006
chr10	62110044	62110222	179	6	0.569899	0.987767	-0.417868	-19.7636
chr10	62313833	62314631	799	10	0.471198	0.838887	-0.367689	-29.9323
chr10	62677107	62677258	152	5	0.688668	0.987267	-0.298599	-17.8239
chr10	62935304	62935370	67	4	0.977573	0.20023	0.777343	22.8568
chr10	62968796	62969577	782	7	0.988349	0.77951	0.208839	21.8245
chr10	63177738	63178090	353	4	0.339932	0.793868	-0.453936	-11.7653
chr10	63963052	63963477	426	7	0.49597	0.972695	-0.476726	-22.8953
chr10	64191795	64191976	182	9	0.655666	0.988405	-0.332738	-28.1699
chr10	64883924	64884027	104	5	0.888631	0.507419	0.381212	14.679
chr10	64921510	64921694	185	4	0.613027	0.927268	-0.314242	-11.0054
chr10	65159939	65160045	107	7	0.98391	0.745888	0.238022	19.7428
chr10	65673293	65673611	319	8	0.360576	0.903778	-0.543201	-33.692
chr10	65718821	65723852	5032	4	0.629271	0.901097	-0.271826	-7.67077
chr10	65798917	65799012	96	7	0.960398	0.352776	0.607621	25.632
chr10	66428769	66429455	687	4	0.432864	0.813414	-0.38055	-14.1679
chr10	66793446	66793538	93	4	0.942734	0.59343	0.349304	11.2578
chr10	66962309	66964241	1933	8	0.814408	0.69113	0.123278	6.71918
chr10	67153798	67153924	127	8	0.73845	0.329085	0.409365	24.812
chr10	67226244	67226425	182	6	0.570909	0.942923	-0.372014	-19.3019
chr10	67490727	67491020	294	8	0.330135	0.952742	-0.622607	-41.5369
chr10	67705956	67706322	367	5	0.943109	0.653316	0.289793	15.5018
chr10	68326244	68326297	54	4	0.65215	0.960652	-0.308502	-12.7644
chr10	68552002	68552398	397	7	0.63054	0.947486	-0.316947	-22.1749
chr10	68696590	68696845	256	9	0.641481	0.966051	-0.32457	-27.8901
chr10	68707820	68709297	1478	6	0.3523	0.862501	-0.510201	-22.795
chr10	68907867	68908023	157	12	0.95813	0.511291	0.446839	40.6612
chr10	69028027	69028155	129	4	0.414971	0.966369	-0.551398	-13.1264
chr10	69152580	69152772	193	4	0.725315	0.978438	-0.253123	-10.634
chr10	69280368	69284435	4068	6	0.379336	0.855096	-0.475761	-23.2724
chr10	69363990	69364265	276	7	0.561577	0.941842	-0.380265	-22.506
chr10	69375264	69375408	145	4	0.828129	0.461524	0.366605	11.3723
chr10	69530829	69530886	58	13	0.605685	0.939291	-0.333605	-32.9243
chr10	69577405	69579160	1756	5	0.725516	0.920244	-0.194727	-9.20737
chr10	69904781	69904834	54	4	0.513488	0.985534	-0.472046	-25.505
chr10	69929167	69929330	164	4	0.677504	0.95602	-0.278515	-10.7075
chr10	70093917	70093979	63	4	0.1985	0.833475	-0.634975	-14.6861
chr10	71042383	71042465	83	5	0.977984	0.543313	0.434671	15.9492
chr10	73732106	73732207	102	4	0.652895	0.985098	-0.332202	-12.2489
chr10	73989761	73989840	80	4	0.584722	0.971404	-0.386683	-14.4366
chr10	75597689	75599143	1455	5	0.724792	0.981936	-0.257144	-14.7309
chr10	75632196	75632465	270	7	0.530635	0.917773	-0.387138	-22.9282
chr10	75661778	75661858	81	4	0.920645	0.601369	0.319276	10.8753
chr10	75965602	75965874	273	4	0.805132	0.318868	0.486264	13.2996
chr10	76156955	76157095	141	5	0.970692	0.631833	0.338859	15.559
chr10	76353466	76353587	122	5	0.539615	0.976729	-0.437113	-25.439
chr10	76997491	76997591	101	4	0.657728	0.983312	-0.325584	-13.9901
chr10	77242197	77244047	1851	5	0.959553	0.518714	0.440839	15.6288
chr10	77472812	77473030	219	5	0.980919	0.65203	0.328889	15.7666
chr10	77494976	77495156	181	5	0.969409	0.747084	0.222325	16.0516
chr10	77528970	77529794	825	5	0.423518	0.790609	-0.367091	-9.33198
chr10	77762865	77762936	72	4	0.939535	0.710616	0.228918	10.8304
chr10	77779129	77779296	168	6	0.668965	0.950283	-0.281318	-17.1712
chr10	78013801	78013896	96	4	0.967622	0.500259	0.467363	13.2734
chr10	78057714	78057825	112	4	0.956517	0.20023	0.756287	20.8018
chr10	78347347	78347535	189	5	0.979824	0.658511	0.321313	16.1817
chr10	78816025	78816081	57	5	0.97055	0.664888	0.305662	14.1222
chr10	78882283	78882371	89	5	0.931219	0.562019	0.3692	14.9784
chr10	79119801	79120034	234	4	0.544552	0.934162	-0.38961	-12.1948
chr10	79335109	79335404	296	4	0.982593	0.594708	0.387884	14.436
chr10	79614876	79615377	502	4	0.792463	0.550779	0.241684	7.6279
chr10	80171637	80171939	303	5	0.471434	0.910181	-0.438747	-19.1628
chr10	80243373	80243688	316	6	0.479049	0.987558	-0.508509	-27.563
chr10	80412633	80412845	213	5	0.411322	0.986722	-0.5754	-26.8221
chr10	80593885	80594034	150	4	0.937196	0.561573	0.375623	14.0194
chr10	80652612	80652739	128	5	0.501338	0.950956	-0.449618	-14.5609
chr10	80717395	80718102	708	4	0.474332	0.281843	0.192489	6.57531
chr10	80902724	80902868	145	5	0.584021	0.978848	-0.394827	-15.4279
chr10	80958652	80958745	94	4	0.95981	0.554079	0.405731	12.1109
chr10	81247455	81247537	83	5	0.320863	0.946681	-0.625817	-23.0087
chr10	81319543	81319789	247	11	0.896772	0.494392	0.40238	33.8084
chr10	81497413	81497536	124	8	0.489153	0.940771	-0.451618	-30.5649
chr10	81506234	81506470	237	9	0.95274	0.515959	0.43678	37.3141
chr10	81526381	81526594	214	6	0.618384	0.991534	-0.37315	-20.5337
chr10	81644707	81644802	96	6	0.97258	0.731636	0.240944	19.2245
chr10	82139358	82139437	80	4	0.536989	0.974406	-0.437417	-14.8709
chr10	82269367	82269525	159	4	0.98075	0.681394	0.299356	11.4135
chr10	82423019	82423188	170	10	0.840805	0.266872	0.573933	41.1344
chr10	82941010	82941116	107	5	0.307262	0.800377	-0.493116	-15.3692
chr10	82998169	82998247	79	8	0.902811	0.53954	0.363271	23.081
chr10	83063474	83063541	68	4	0.985176	0.743723	0.241453	11.2568
chr10	83359504	83359785	282	4	0.640445	0.987409	-0.346964	-13.4412
chr10	83887415	83888316	902	4	0.388186	0.749869	-0.361682	-8.37312
chr10	84019685	84019873	189	4	0.94635	0.335994	0.610356	15.8154
chr10	84350448	84350877	430	7	0.808927	0.349109	0.459818	27.7145
chr10	84577018	84577769	752	8	0.62192	0.442872	0.179048	8.77441
chr10	84626676	84626938	263	6	0.602064	0.933639	-0.331575	-21.7772
chr10	84924882	84925041	160	5	0.569369	0.910403	-0.341034	-16.0499
chr10	85041076	85041566	491	8	0.582588	0.963831	-0.381243	-24.1765
chr10	85070170	85070257	88	5	0.577777	0.983679	-0.405903	-14.8968
chr10	85161639	85161713	75	5	0.573447	0.97292	-0.399473	-21.3247
chr10	85388231	85388526	296	17	0.963263	0.594075	0.369188	51.3132
chr10	85412904	85413233	330	10	0.931929	0.52194	0.409988	33.9857
chr10	85469373	85469527	155	10	0.581574	0.936055	-0.35448	-30.9107
chr10	85496817	85496911	95	5	0.937596	0.459024	0.478571	14.896
chr10	85851952	85852004	53	4	0.946735	0.570289	0.376446	12.9783
chr10	86057685	86057769	85	5	0.963643	0.524543	0.4391	14.2207
chr10	86269710	86269991	282	6	0.820528	0.185109	0.635419	26.1068
chr10	86456819	86457227	409	14	0.550408	0.922966	-0.372558	-48.0726
chr10	86561195	86561306	112	4	0.973513	0.661982	0.31153	11.2731
chr10	86761751	86762023	273	17	0.238628	0.705754	-0.467126	-55.8209
chr10	86948091	86948190	100	4	0.570043	0.959976	-0.389933	-12.8646
chr10	87039666	87039872	207	9	0.899294	0.56292	0.336375	28.4436
chr10	87341300	87341371	72	5	0.620099	0.867576	-0.247476	-13.9046
chr10	89034183	89034289	107	4	0.616555	0.939632	-0.323077	-11.6562
chr10	89091579	89091968	390	24	0.786743	0.206025	0.580718	115.587
chr10	89457039	89457105	67	4	0.699543	0.976803	-0.27726	-11.5345
chr10	89627709	89627814	106	4	0.960114	0.764645	0.195469	12.0864
chr10	89967367	89967453	87	4	0.984109	0.420866	0.563242	18.1308
chr10	90292547	90292640	94	4	0.676873	0.157035	0.519839	14.1768
chr10	90562756	90562919	164	4	0.74872	0.389071	0.359649	11.5941
chr10	91148311	91148475	165	5	0.600738	0.972063	-0.371325	-18.7051
chr10	91402462	91403764	1303	15	0.872874	0.488587	0.384287	44.5978
chr10	91443874	91443998	125	4	0.106313	0.430775	-0.324462	-12.5057
chr10	91714416	91714549	134	5	0.883886	0.484887	0.398999	16.459
chr10	91721788	91721935	148	6	0.925774	0.569889	0.355885	17.9237
chr10	92216807	92216973	167	4	0.796403	0.347508	0.448895	15.0103
chr10	92371322	92371398	77	5	0.944505	0.601413	0.343092	14.4378
chr10	92833334	92833582	249	5	0.743567	0.986512	-0.242945	-14.9454
chr10	92842842	92842923	82	7	0.985654	0.394566	0.591088	35.1396
chr10	93232063	93236719	4657	4	0.563744	0.915948	-0.352204	-11.7866
chr10	93571372	93572045	674	5	0.940615	0.619907	0.320708	16.0937
chr10	93671483	93671673	191	8	0.963728	0.694149	0.269578	23.0769
chr10	93797185	93797291	107	5	0.918231	0.187777	0.730455	29.7301
chr10	93844627	93844867	241	8	0.193564	0.840566	-0.647002	-37.6383
chr10	94003203	94003429	227	7	0.963643	0.52051	0.443133	21.3518
chr10	94084163	94084247	85	4	0.937642	0.63319	0.304453	11.7538
chr10	94274590	94274663	74	4	0.944083	0.487263	0.45682	13.7692
chr10	94679050	94679285	236	5	0.789363	0.982877	-0.193514	-13.8443
chr10	94680771	94681007	237	5	0.567706	0.277148	0.290558	15.2839
chr10	94713889	94713950	62	4	0.783158	0.971314	-0.188157	-12.9624
chr10	94795252	94795316	65	4	0.878329	0.48471	0.393619	11.4947
chr10	94815102	94815220	119	5	0.885211	0.541903	0.343308	17.328
chr10	94935591	94935657	67	4	0.954636	0.367959	0.586677	16.0982
chr10	95009607	95009678	72	6	0.726916	0.982413	-0.255497	-18.1157
chr10	95162292	95162416	125	4	0.538515	0.98148	-0.442965	-16.9234
chr10	95242537	95242593	57	5	0.580932	0.103242	0.477691	17.0689
chr10	95309556	95309612	57	4	0.984638	0.785164	0.199474	10.9301
chr10	95631606	95631708	103	4	0.584828	0.950511	-0.365683	-12.1529
chr10	95964986	95965330	345	6	0.97648	0.569394	0.407086	20.1143
chr10	95975717	95975817	101	6	0.918278	0.599268	0.31901	16.9856
chr10	96023880	96024167	288	9	0.956666	0.593434	0.363233	25.5018
chr10	96482426	96482584	159	4	0.980421	0.666175	0.314245	12.1027
chr10	96805848	96805917	70	4	0.87784	0.417726	0.460114	11.299
chr10	96922736	96922864	129	7	0.89286	0.487966	0.404893	22.9519
chr10	97213284	97213535	252	4	0.594946	0.117601	0.477345	14.489
chr10	97520366	97520444	79	4	0.635539	0.935917	-0.300377	-12.0787
chr10	97532722	97532903	182	10	0.954171	0.673614	0.280557	29.8238
chr10	97550307	97551010	704	4	0.830731	0.827997	0.0027336	-1.29886
chr10	97577849	97577932	84	5	0.960422	0.540798	0.419624	14.067
chr10	97715158	97715220	63	4	0.631618	0.992684	-0.361066	-13.3488
chr10	97766778	97766902	125	5	0.603833	0.917111	-0.313278	-13.8685
chr10	97803644	97804505	862	5	0.781077	0.609413	0.171664	3.22459
chr10	97863114	97863231	118	8	0.987197	0.71223	0.274967	20.9884
chr10	98293337	98293596	260	4	0.891958	0.272844	0.619115	20.0401
chr10	98521644	98521965	322	6	0.905085	0.467933	0.437152	18.2094
chr10	98588887	98588955	69	5	0.932367	0.255736	0.676631	29.552
chr10	98607253	98607374	122	4	0.745904	0.990298	-0.244394	-12.7989
chr10	98664793	98664929	137	5	0.73216	0.970542	-0.238382	-13.6404
chr10	98692073	98692148	76	5	0.297519	0.845564	-0.548044	-20.4079
chr10	98781431	98781679	249	7	0.596757	0.940469	-0.343713	-20.7077
chr10	98848318	98848402	85	5	0.707005	0.974124	-0.26712	-15.528
chr10	99412008	99412175	168	4	0.98736	0.704748	0.282612	13.5671
chr10	99421486	99421546	61	5	0.565641	0.947503	-0.381862	-18.8492
chr10	99479038	99479175	138	4	0.675772	0.969227	-0.293455	-12.351
chr10	99490240	99490348	109	4	0.929632	0.645401	0.284231	12.029
chr10	99972416	99973282	867	12	0.812653	0.612393	0.20026	21.1727
chr10	100030462	100030640	179	19	0.94242	0.574718	0.367702	58.8521
chr10	100098859	100099105	247	6	0.465531	0.979648	-0.514118	-28.2279
chr10	100186666	100186719	54	4	0.621668	0.929842	-0.308174	-10.4061
chr10	100294623	100294736	114	6	0.703809	0.231495	0.472314	20.6549
chr10	100558006	100558089	84	4	0.244912	0.943294	-0.698381	-16.3726
chr10	100610676	100610883	208	4	0.882459	0.381996	0.500463	13.5339
chr10	100876833	100876928	96	4	0.987953	0.480271	0.507682	12.2788
chr10	101062060	101062213	154	4	0.636461	0.940162	-0.3037	-11.5394
chr10	101158308	101158455	148	4	0.979633	0.634769	0.344864	13.6998
chr10	101304347	101305006	660	6	0.907977	0.699808	0.208168	9.88916
chr10	101485043	101485139	97	5	0.978893	0.306408	0.672485	24.3462
chr10	101954550	101954822	273	8	0.987412	0.638282	0.34913	23.5268
chr10	102158913	102159089	177	4	0.86677	0.332009	0.534761	15.8264
chr10	102515526	102516716	1191	7	0.916554	0.619243	0.297311	17.898
chr10	102572256	102572470	215	5	0.63991	0.956273	-0.316363	-15.4244
chr10	102587200	102588017	818	8	0.424145	0.979681	-0.555536	-33.8784
chr10	102818863	102819196	334	6	0.266813	0.901027	-0.634215	-31.8156
chr10	102859700	102859791	92	6	0.415903	0.76422	-0.348317	-18.2549
chr10	102883096	102883328	233	5	0.975903	0.320742	0.655161	23.2652
chr10	103529056	103529187	132	4	0.323649	0.852293	-0.528644	-11.8613
chr10	103701564	103701741	178	9	0.520544	0.94083	-0.420286	-29.6257
chr10	106435007	106435075	69	5	0.956517	0.499737	0.45678	16.6751
chr10	107525862	107525924	63	6	0.589031	0.98076	-0.391729	-19.5167
chr10	107693969	107694160	192	5	0.546856	0.883805	-0.336949	-14.633
chr10	107787074	107788034	961	15	0.670451	0.224285	0.446166	52.0319
chr10	107946160	107946344	185	7	0.92677	0.496158	0.430612	26.0575
chr10	107987288	107987411	124	7	0.267337	0.947421	-0.680084	-39.2616
chr10	108271141	108271290	150	6	0.708892	0.977533	-0.268641	-17.9498
chr10	108355442	108355555	114	6	0.974894	0.584713	0.390181	20.2476
chr10	108421493	108421694	202	4	0.97968	0.460672	0.519008	15.208
chr10	109416067	109416264	198	5	0.728303	0.276047	0.452256	16.3056
chr10	110451744	110451844	101	4	0.972986	0.648818	0.324168	11.6763
chr10	110484145	110484219	75	4	0.912209	0.565117	0.347092	12.9659
chr10	110529882	110530019	138	6	0.983844	0.547642	0.436202	20.9323
chr10	111755651	111755731	81	4	0.256588	0.946918	-0.69033	-20.2178
chr11	78397	80494	2098	5	0.711757	0.611714	0.100044	6.33333
chr11	5646533	5646627	95	4	0.43333	0.962679	-0.529348	-15.414
chr11	6592127	6592428	302	8	0.950214	0.386448	0.563766	35.6383
chr11	7007353	7008679	1327	5	0.281625	0.968051	-0.686426	-24.6854
chr11	7230430	7230761	332	5	0.57603	0.948543	-0.372513	-15.4697
chr11	7253396	7255556	2161	5	0.953729	0.420668	0.533061	20.0554
chr11	7621411	7621474	64	4	0.754528	0.985411	-0.230883	-13.1457
chr11	7667056	7667161	106	4	0.632449	0.988023	-0.355574	-11.7638
chr11	7897657	7897852	196	4	0.780395	0.980934	-0.200538	-11.0136
chr11	8297696	8299368	1673	4	0.930953	0.536768	0.394184	12.1753
chr11	8516241	8517269	1029	11	0.971953	0.584898	0.387055	34.9174
chr11	8685609	8686149	541	5	0.819386	0.77716	0.0422266	4.72658
chr11	8947348	8947515	168	4	0.5439	0.94276	-0.39886	-12.5771
chr11	8972742	8972889	148	5	0.760262	0.282386	0.477876	17.3162
chr11	9055371	9055513	143	4	0.265662	0.894596	-0.628934	-16.835
chr11	9371144	9371341	198	5	0.991353	0.548793	0.44256	21.5362
chr11	9569282	9569526	245	4	0.51152	0.867908	-0.356388	-10.948
chr11	10184851	10185192	342	7	0.982837	0.628457	0.354379	21.5958
chr11	10346635	10346899	265	4	0.606278	0.987244	-0.380965	-12.7268
chr11	10468045	10468197	153	4	0.671543	0.982341	-0.310798	-11.7008
chr11	10599020	10599164	145	5	0.975579	0.232376	0.743202	36.1245
chr11	10632376	10632478	103	4	0.867405	0.191032	0.676373	19.6384
chr11	11247298	11247379	82	5	0.920021	0.518861	0.40116	15.646
chr11	11415757	11415902	146	4	0.424156	0.969231	-0.545075	-19.2508
chr11	11651436	11651574	139	4	0.471906	0.93712	-0.465214	-15.5513
chr11	11970231	11970312	82	4	0.982996	0.525989	0.457007	13.3599
chr11	12293740	12293917	178	5	0.609439	0.990907	-0.381467	-19.1534
chr11	12361637	12361694	58	4	0.983938	0.429534	0.554404	15.3183
chr11	12375255	12375957	703	5	0.68886	0.764261	-0.0754003	-1.89945
chr11	13850291	13850374	84	4	0.509104	0.986077	-0.476973	-14.1563
chr11	14014806	14014974	169	6	0.430045	0.9182	-0.488154	-20.3242
chr11	14751875	14752157	283	4	0.941892	0.58059	0.361302	12.4932
chr11	14917420	14917921	502	4	0.657598	0.955481	-0.297883	-12.7204
chr11	15026055	15026369	315	4	0.976455	0.469891	0.506564	16.1814
chr11	15303429	15303483	55	4	0.760632	0.991081	-0.230449	-11.1639
chr11	15306962	15307236	275	4	0.9214	0.258238	0.663162	18.9119
chr11	15461179	15461260	82	6	0.97443	0.537504	0.436925	20.4682
chr11	15788650	15788769	120	9	0.545151	0.942441	-0.39729	-25.9795
chr11	15852339	15852527	189	4	0.97943	0.645075	0.334355	13.03
chr11	15919828	15920015	188	5	0.589763	0.967687	-0.377924	-14.9804
chr11	15995824	15995902	79	5	0.952888	0.587894	0.364994	22.1113
chr11	16112384	16112474	91	4	0.95675	0.459727	0.497023	15.4966
chr11	16499178	16503691	4514	6	0.332469	0.966867	-0.634398	-27.2037
chr11	16529510	16532075	2566	7	0.926346	0.65816	0.268185	16.629
chr11	16778050	16778172	123	17	0.921526	0.243604	0.677922	86.7883
chr11	16945255	16945367	113	13	0.686342	0.247483	0.438859	38.6292
chr11	17232496	17232569	74	4	0.62825	0.962679	-0.334429	-11.2823
chr11	17610341	17614374	4034	4	0.399564	0.891477	-0.491913	-10.4244
chr11	17671965	17672557	593	5	0.956145	0.594271	0.361875	15.5558
chr11	17722985	17723066	82	4	0.694159	0.980082	-0.285923	-11.6896
chr11	17847183	17847356	174	5	0.650866	0.976687	-0.325822	-15.4097
chr11	17847539	17848324	786	7	0.589859	0.973175	-0.383316	-25.8939
chr11	18335785	18335914	130	5	0.608954	0.949896	-0.340942	-14.771
chr11	18646338	18646859	522	4	0.979247	0.469527	0.50972	19.1117
chr11	18697952	18698126	175	4	0.98172	0.122345	0.859374	36.724
chr11	19010044	19010153	110	9	0.8605	0.411581	0.448919	28.4258
chr11	19022501	19022675	175	4	0.988731	0.706873	0.281858	12.0635
chr11	19065725	19065916	192	5	0.985272	0.556168	0.429104	15.5388
chr11	19763191	19763294	104	4	0.70285	0.98794	-0.28509	-11.7654
chr11	20307636	20307749	114	4	0.158745	0.613926	-0.455181	-12.5957
chr11	20369361	20370323	963	5	0.583155	0.635126	-0.0519707	-9.85266
chr11	20430843	20431024	182	4	0.62214	0.967561	-0.345421	-11.8255
chr11	20504175	20504369	195	4	0.403569	0.945774	-0.542205	-17.4617
chr11	20531618	20531752	135	8	0.963164	0.533687	0.429477	31.9743
chr11	21035596	21035853	258	4	0.9873	0.643156	0.344144	15.1599
chr11	21321816	21321913	98	4	0.943931	0.327837	0.616094	18.8996
chr11	21339294	21339500	207	4	0.735974	0.991885	-0.255911	-12.0947
chr11	21408170	21408577	408	5	0.986404	0.654721	0.331683	17.4215
chr11	21467246	21467433	188	8	0.940631	0.495078	0.445553	29.0155
chr11	21775130	21775357	228	5	0.511529	0.981796	-0.470267	-19.1283
chr11	21928333	21928494	162	4	0.991386	0.648086	0.3433	14.8658
chr11	22000732	22001545	814	4	0.844716	0.767694	0.0770214	0.485294
chr11	22038778	22038911	134	8	0.41914	0.95733	-0.538189	-31.2646
chr11	22517975	22518218	244	6	0.982399	0.51408	0.468319	20.0934
chr11	22843093	22843262	170	4	0.614705	0.98506	-0.370355	-15.2823
chr11	22848069	22848853	785	4	0.870856	0.596852	0.274004	7.08196
chr11	24366983	24368082	1100	4	0.688589	0.877365	-0.188776	-5.74422
chr11	24527590	24527805	216	6	0.660828	0.986325	-0.325497	-18.3549
chr11	24757537	24757792	256	8	0.669202	0.988465	-0.319263	-23.6832
chr11	24766734	24766956	223	6	0.622139	0.977355	-0.355216	-17.4108
chr11	24831824	24831909	86	4	0.982873	0.625192	0.35768	12.417
chr11	25026640	25026725	86	4	0.973721	0.445944	0.527777	16.4408
chr11	25355724	25355913	190	4	0.3086	0.890462	-0.581862	-17.0692
chr11	25356028	25356122	95	6	0.47519	0.904368	-0.429178	-17.9668
chr11	25379583	25379641	59	5	0.563499	0.986695	-0.423197	-19.7016
chr11	25557692	25558335	644	4	0.988209	0.775213	0.212996	11.7717
chr11	25579785	25581583	1799	4	0.985135	0.556173	0.428962	14.3971
chr11	26276927	26277585	659	4	0.62058	0.991754	-0.371174	-12.181
chr11	26505439	26505636	198	9	0.678281	0.972714	-0.294433	-26.376
chr11	26749217	26750144	928	7	0.614575	0.942276	-0.3277	-22.2329
chr11	26960966	26963353	2388	4	0.54718	0.659877	-0.112697	-0.843441
chr11	27041772	27042825	1054	4	0.940452	0.730962	0.20949	8.80764
chr11	27817116	27817411	296	6	0.254896	0.833533	-0.578636	-21.7511
chr11	27876720	27876873	154	5	0.518557	0.981064	-0.462507	-19.3604
chr11	27895180	27897674	2495	6	0.843241	0.783742	0.059499	5.85529
chr11	27964186	27967060	2875	4	0.720055	0.982999	-0.262944	-11.0672
chr11	28107496	28108018	523	7	0.712529	0.760425	-0.0478962	-4.16759
chr11	28119234	28119299	66	7	0.950083	0.438934	0.511149	22.5301
chr11	28129613	28129671	59	5	0.667523	0.979843	-0.31232	-15.8262
chr11	28182951	28185314	2364	5	0.637046	0.888353	-0.251307	-9.5055
chr11	28254035	28254794	760	4	0.882543	0.725856	0.156687	1.85369
chr11	28309914	28311789	1876	4	0.641914	0.956367	-0.314453	-12.1535
chr11	28533531	28533596	66	4	0.1985	0.946918	-0.748418	-19.7859
chr11	28844676	28847851	3176	6	0.777845	0.545402	0.232443	10.3025
chr11	28891782	28891934	153	6	0.522187	0.972013	-0.449825	-21.6165
chr11	29017635	29018370	736	4	0.956182	0.310832	0.64535	24.6961
chr11	29640675	29640748	74	4	0.796456	0.987265	-0.190809	-11.6025
chr11	29917915	29917979	65	5	0.97318	0.542355	0.430825	17.5858
chr11	29962826	29962946	121	6	0.559829	0.11189	0.447938	24.7369
chr11	30030898	30031091	194	7	0.985167	0.781886	0.203281	19.7627
chr11	30342061	30342156	96	4	0.678433	0.976096	-0.297663	-11.666
chr11	30597642	30597823	182	6	0.349785	0.81573	-0.465945	-18.2291
chr11	31259335	31259495	161	4	0.983479	0.675091	0.308388	11.9726
chr11	31375495	31375574	80	5	0.644556	0.983428	-0.338872	-15.7454
chr11	31528395	31528479	85	6	0.242345	0.568046	-0.325701	-16.9405
chr11	31543413	31543483	71	5	0.461177	0.938277	-0.477101	-16.2427
chr11	31753060	31755474	2415	6	0.697164	0.688384	0.00877993	-0.408983
chr11	31793149	31793219	71	4	0.945873	0.608589	0.337285	11.4245
chr11	31950004	31950064	61	4	0.983553	0.618359	0.365194	13.9368
chr11	32049961	32050140	180	7	0.863048	0.443133	0.419916	19.4425
chr11	32323013	32323063	51	5	0.955718	0.62737	0.328348	21.5416
chr11	32458482	32458615	134	5	0.980718	0.611286	0.369432	16.4743
chr11	32523521	32523636	116	5	0.959149	0.706426	0.252724	14.7648
chr11	32525233	32525353	121	5	0.984045	0.504061	0.479984	19.6538
chr11	32572599	32572664	66	4	0.850735	0.503184	0.347551	11.602
chr11	32598872	32598979	108	5	0.859467	0.45651	0.402957	13.7234
chr11	32615673	32615837	165	4	0.717329	0.989527	-0.272198	-11.6187
chr11	32801664	32801733	70	6	0.428912	0.976452	-0.54754	-25.8786
chr11	32805623	32805686	64	4	0.978149	0.518382	0.459766	14.8504
chr11	32933663	32933726	64	4	0.653591	0.979845	-0.326254	-12.4595
chr11	32987270	32987542	273	20	0.780018	0.397913	0.382105	58.3835
chr11	33091952	33092003	52	5	0.977477	0.713156	0.264322	14.4897
chr11	33096003	33096069	67	5	0.674648	0.990246	-0.315598	-15.3848
chr11	33278019	33278123	105	4	0.661162	0.930172	-0.26901	-11.4472
chr11	33420772	33420988	217	5	0.68738	0.977471	-0.290091	-15.4179
chr11	33757316	33757438	123	5	0.500848	0.974537	-0.473689	-17.8451
chr11	33768178	33768314	137	4	0.984526	0.291775	0.692751	25.5896
chr11	37598613	37598697	85	4	0.29079	0.66169	-0.3709	-12.2632
chr11	37668745	37669941	1197	7	0.85704	0.724341	0.132698	8.37577
chr11	37927708	37927835	128	4	0.537549	0.984598	-0.447049	-14.3876
chr11	37929457	37933328	3872	11	0.944277	0.481576	0.4627	35.353
chr11	38174470	38174696	227	5	0.59881	0.972194	-0.373384	-13.5343
chr11	38782716	38782812	97	4	0.92408	0.480949	0.44313	14.3065
chr11	43039780	43040441	662	4	0.605377	0.96168	-0.356303	-11.668
chr11	43045190	43045910	721	5	0.857888	0.545046	0.312842	15.2495
chr11	43336855	43336949	95	4	0.331326	0.946918	-0.615592	-14.7114
chr11	43341160	43342127	968	6	0.985148	0.55442	0.430728	21.9502
chr11	43355056	43355233	178	4	0.474274	0.973203	-0.498928	-15.1722
chr11	43514937	43516434	1498	4	0.922694	0.533041	0.389653	13.1781
chr11	43552278	43557352	5075	7	0.772437	0.623797	0.14864	7.55439
chr11	43615128	43616710	1583	4	0.834659	0.841745	-0.00708571	-0.534687
chr11	43635945	43636171	227	5	0.296077	0.845636	-0.549559	-16.6243
chr11	43714812	43714899	88	4	0.319651	0.946918	-0.627267	-13.8973
chr11	45212715	45212903	189	6	0.566302	0.970852	-0.404551	-22.9914
chr11	46387678	46387846	169	5	0.67664	0.987532	-0.310893	-15.2038
chr11	46418761	46419022	262	5	0.659993	0.959624	-0.299631	-16.0865
chr11	46634696	46634954	259	4	0.965893	0.380475	0.585418	15.3431
chr11	47122986	47123223	238	7	0.400364	0.766468	-0.366103	-19.1107
chr11	47191094	47191310	217	4	0.661214	0.935538	-0.274324	-11.4615
chr11	47574202	47574579	378	4	0.559519	0.726626	-0.167106	-7.91689
chr11	48126691	48126909	219	4	0.690428	0.98303	-0.292602	-12.7322
chr11	48218742	48218866	125	6	0.925273	0.480679	0.444594	17.6051
chr11	48314449	48315722	1274	4	0.837845	0.774481	0.063364	1.56312
chr11	48698629	48698746	118	4	0.937007	0.545359	0.391648	12.1891
chr11	50403972	50404188	217	9	0.874407	0.341437	0.532969	32.5208
chr11	50453084	50453172	89	7	0.944496	0.20023	0.744267	37.8896
chr11	51460653	51461163	511	5	0.532989	0.94214	-0.409151	-17.3239
chr11	53788630	53788712	83	4	0.801091	0.20023	0.600861	13.2461
chr11	56207610	56207741	132	4	0.956517	0.503614	0.452903	11.5809
chr11	57563860	57564731	872	4	0.981792	0.250638	0.731154	20.892
chr11	57674602	57675368	767	4	0.60514	0.951997	-0.346857	-11.3035
chr11	58186598	58186864	267	9	0.902274	0.485074	0.4172	31.2623
chr11	58356622	58356751	130	6	0.504789	0.975687	-0.470898	-22.965
chr11	58532456	58532534	79	8	0.133827	0.619615	-0.485788	-25.3042
chr11	58691380	58695011	3632	4	0.650346	0.92008	-0.269734	-11.3448
chr11	58785233	58785309	77	5	0.64093	0.970946	-0.330016	-15.5524
chr11	59110292	59110857	566	4	0.795081	0.762239	0.0328419	2.08221
chr11	59361203	59362854	1652	4	0.302204	0.962454	-0.66025	-24.6328
chr11	59366884	59368615	1732	6	0.773475	0.854308	-0.0808332	-1.26056
chr11	59497182	59497266	85	5	0.981819	0.66338	0.318439	14.7571
chr11	59729987	59730682	696	4	0.87784	0.798696	0.0791436	0.859209
chr11	60286231	60286509	279	4	0.964327	0.607351	0.356976	14.579
chr11	60433119	60435031	1913	4	0.893876	0.69177	0.202106	6.81863
chr11	60460328	60460538	211	4	0.925411	0.43306	0.492351	16.5134
chr11	60529852	60529949	98	5	0.978186	0.592664	0.385523	18.0329
chr11	60705901	60706210	310	4	0.442472	0.920712	-0.47824	-17.0445
chr11	60974331	60974484	154	7	0.829798	0.255463	0.574335	23.0364
chr11	61260038	61260438	401	5	0.984893	0.705837	0.279056	15.4108
chr11	61360334	61360497	164	6	0.544744	0.912999	-0.368254	-18.0302
chr11	61495684	61497758	2075	5	0.634286	0.931998	-0.297712	-7.52594
chr11	61616186	61616272	87	4	0.978062	0.650351	0.327711	11.5962
chr11	62140677	62140859	183	4	0.458921	0.974171	-0.51525	-15.1017
chr11	63495740	63495894	155	4	0.467322	0.936251	-0.468928	-14.2177
chr11	63653898	63658377	4480	5	0.861584	0.363098	0.498486	18.5173
chr11	63788071	63788164	94	4	0.954891	0.322102	0.632789	13.8029
chr11	63859519	63859645	127	4	0.620883	0.991075	-0.370192	-15.2061
chr11	63860047	63860265	219	4	0.715041	0.975473	-0.260432	-11.9013
chr11	63962802	63963013	212	5	0.522991	0.983978	-0.460987	-20.9173
chr11	64015008	64016394	1387	4	0.877876	0.721835	0.156041	1.564
chr11	64230614	64230723	110	4	0.981172	0.632488	0.348684	13.1189
chr11	64322507	64322600	94	5	0.956203	0.674049	0.282154	14.5384
chr11	64607343	64607480	138	8	0.757819	0.27885	0.478969	28.4214
chr11	64663016	64665117	2102	5	0.789229	0.550275	0.238954	4.86559
chr11	65369544	65369654	111	4	0.628844	0.967673	-0.338829	-12.7362
chr11	65372726	65373214	489	12	0.685418	0.958326	-0.272907	-25.9333
chr11	65615526	65616022	497	4	0.53714	0.428851	0.10829	1.46652
chr11	67816728	67816826	99	4	0.977613	0.656716	0.320896	11.5483
chr11	67839293	67839602	310	14	0.492136	0.955128	-0.462992	-48.8711
chr11	68350068	68350176	109	4	0.231018	0.95696	-0.725943	-24.3963
chr11	68386469	68386605	137	4	0.900643	0.388954	0.511689	13.8211
chr11	68601955	68602311	357	7	0.580967	0.980023	-0.399057	-23.9295
chr11	68867271	68867406	136	7	0.659523	0.978895	-0.319372	-22.451
chr11	69065872	69065989	118	6	0.307998	0.976356	-0.668357	-33.9616
chr11	69162236	69162347	112	7	0.681104	0.987112	-0.306008	-19.1561
chr11	69213621	69213679	59	4	0.986351	0.751967	0.234385	11.7032
chr11	69257942	69258028	87	4	0.976826	0.637407	0.339418	13.2004
chr11	69321363	69321572	210	4	0.946557	0.591677	0.35488	11.9208
chr11	69375030	69375147	118	4	0.901085	0.521081	0.380005	11.6109
chr11	69664457	69664549	93	4	0.369871	0.882375	-0.512504	-15.7232
chr11	69682380	69682449	70	5	0.676686	0.930562	-0.253875	-15.2199
chr11	69765928	69766100	173	7	0.841591	0.140985	0.700607	37.2131
chr11	70241270	70241369	100	6	0.37841	0.753099	-0.374689	-18.124
chr11	71371178	71371340	163	5	0.626917	0.135363	0.491554	15.8747
chr11	74668080	74668247	168	5	0.925994	0.411448	0.514546	22.3641
chr11	74708870	74708940	71	4	0.478922	0.97047	-0.491548	-15.7019
chr11	74892496	74892782	287	7	0.120097	0.713993	-0.593896	-32.5181
chr11	74973420	74973492	73	4	0.730984	0.956292	-0.225308	-11.5201
chr11	74998008	74999448	1441	4	0.984199	0.556844	0.427355	15.1487
chr11	75328004	75329167	1164	9	0.667992	0.859851	-0.191859	-18.5673
chr11	75658236	75658423	188	6	0.951747	0.545666	0.406081	22.9155
chr11	75748570	75748647	78	5	0.984967	0.544084	0.440882	16.1338
chr11	75839537	75839818	282	8	0.924864	0.563674	0.36119	23.9298
chr11	75846610	75846709	100	4	0.943327	0.564784	0.378544	14.2406
chr11	76394422	76394650	229	4	0.534948	0.903315	-0.368367	-12.7428
chr11	76619072	76619268	197	4	0.470142	0.989093	-0.518951	-19.2707
chr11	77278589	77278943	355	4	0.740646	0.925615	-0.184969	-6.90544
chr11	77736941	77737151	211	4	0.646701	0.958286	-0.311585	-11.5865
chr11	77877035	77877219	185	5	0.899923	0.552209	0.347714	17.4086
chr11	78279321	78280241	921	4	0.683019	0.922405	-0.239386	-4.33731
chr11	78299228	78299359	132	4	0.961508	0.223917	0.737591	23.2728
chr11	78371546	78373826	2281	6	0.93704	0.480417	0.456623	18.0523
chr11	78878926	78879172	247	5	0.970125	0.646566	0.323559	15.5116
chr11	79163238	79165288	2051	7	0.986225	0.599991	0.386233	25.1545
chr11	79253335	79253389	55	10	0.943188	0.259036	0.684152	46.8531
chr11	80106783	80106860	78	5	0.734552	0.969806	-0.235255	-14.2347
chr11	80362876	80363100	225	10	0.811983	0.267871	0.544111	37.224
chr11	81100096	81100626	531	6	0.526886	0.982291	-0.455405	-22.2948
chr11	81215907	81215994	88	4	0.557139	0.891602	-0.334463	-11.0885
chr11	81538055	81538234	180	4	0.605874	0.944481	-0.338607	-11.4746
chr11	81791200	81791420	221	6	0.880379	0.478074	0.402304	18.1564
chr11	81909524	81909632	109	25	0.667171	0.269579	0.397591	65.2365
chr11	81931146	81931263	118	4	0.985777	0.642096	0.343681	11.7434
chr11	82084823	82085059	237	8	0.89152	0.441167	0.450353	27.0273
chr11	82967888	82968736	849	4	0.387551	0.920401	-0.53285	-14.2978
chr11	83335720	83335802	83	4	0.262471	0.967503	-0.705032	-19.2129
chr11	83543363	83543707	345	4	0.817783	0.415031	0.402752	12.8371
chr11	84257608	84257670	63	4	0.244912	0.867292	-0.622379	-14.4089
chr11	84534628	84534717	90	6	0.930577	0.523269	0.407307	18.1266
chr11	84580887	84580984	98	4	0.590816	0.975166	-0.384351	-12.1957
chr11	84612484	84612693	210	7	0.958018	0.691653	0.266364	23.5446
chr11	84945381	84946367	987	4	0.564991	0.873679	-0.308689	-11.2891
chr11	85613226	85613350	125	4	0.464065	0.797139	-0.333074	-11.3453
chr11	85658557	85658689	133	5	0.957593	0.571144	0.386449	14.7283
chr11	86059525	86059847	323	5	0.418489	0.969264	-0.550775	-28.2449
chr11	86196838	86196932	95	4	0.323649	0.946918	-0.623269	-15.0117
chr11	86331252	86331847	596	6	0.919161	0.518452	0.400709	20.9711
chr11	86529380	86529525	146	4	0.661815	0.944801	-0.282986	-13.5327
chr11	86633508	86634217	710	4	0.707671	0.987411	-0.27974	-13.7495
chr11	86644213	86644465	253	5	0.63863	0.947289	-0.308659	-14.5846
chr11	87212038	87212118	81	5	0.228805	0.646439	-0.417634	-20.9612
chr11	87558085	87558179	95	4	0.368762	0.980312	-0.61155	-21.0236
chr11	88442263	88442957	695	4	0.676011	0.987274	-0.311262	-14.1969
chr11	88537592	88537760	169	4	0.98202	0.528774	0.453246	14.61
chr11	88689996	88690569	574	4	0.493388	0.614416	-0.121028	-3.51877
chr11	88903538	88903782	245	6	0.578617	0.960281	-0.381664	-18.3658
chr11	88912586	88912650	65	4	0.833951	0.984675	-0.150724	-10.9126
chr11	88977256	88977392	137	6	0.661576	0.975456	-0.31388	-16.8511
chr11	89227141	89227413	273	5	0.63982	0.988835	-0.349015	-18.3933
chr11	89687925	89688148	224	17	0.402837	0.770991	-0.368154	-47.402
chr11	90380550	90392466	11917	7	0.678845	0.778395	-0.0995503	-5.14574
chr11	90461410	90461477	68	6	0.967622	0.511929	0.455694	22.1939
chr12	107194	107430	237	5	0.174575	0.700681	-0.526106	-14.8232
chr12	273718	273809	92	4	0.956517	0.358793	0.597724	17.4396
chr12	422522	422616	95	4	0.422195	0.946918	-0.524723	-12.2573
chr12	662273	662352	80	4	0.962882	0.389412	0.57347	13.5318
chr12	812265	812584	320	4	0.384449	0.979824	-0.595375	-21.5408
chr12	1178556	1178749	194	5	0.372801	0.939254	-0.566453	-22.9175
chr12	1205643	1205856	214	14	0.892343	0.46235	0.429993	39.7715
chr12	1216635	1216755	121	5	0.925365	0.55939	0.365975	15.8257
chr12	1362400	1362605	206	4	0.983847	0.516098	0.467749	12.4598
chr12	2048765	2048827	63	8	0.570121	0.948244	-0.378123	-22.2652
chr12	2084864	2084940	77	5	0.724099	0.968213	-0.244114	-16.5538
chr12	2085310	2086252	943	5	0.650732	0.942317	-0.291585	-13.5151
chr12	2129442	2129506	65	5	0.360469	0.716203	-0.355734	-15.0354
chr12	2510272	2510667	396	5	0.531099	0.910538	-0.379439	-16.6326
chr12	2551362	2551637	276	8	0.981263	0.615611	0.365652	28.3088
chr12	2694869	2694956	88	4	0.814067	0.401935	0.412133	11.739
chr12	3841288	3841560	273	4	0.605404	0.957412	-0.352008	-13.3262
chr12	4247124	4247374	251	4	0.982537	0.33854	0.643997	21.0464
chr12	4255745	4255964	220	4	0.935057	0.605368	0.32969	12.2973
chr12	5421082	5421249	168	4	0.498642	0.914739	-0.416097	-12.2049
chr12	5786181	5786267	87	10	0.606583	0.936461	-0.329878	-32.2654
chr12	5800589	5800765	177	6	0.954961	0.373452	0.581509	21.922
chr12	5820349	5820443	95	4	0.629246	0.96509	-0.335844	-14.8168
chr12	5848457	5848799	343	20	0.520707	0.895391	-0.374684	-61.2163
chr12	6162020	6162230	211	4	0.360474	0.928458	-0.567985	-16.8094
chr12	6237373	6237628	256	11	0.482478	0.903619	-0.421141	-38.6128
chr12	6619054	6619137	84	4	0.961833	0.678136	0.283697	10.8158
chr12	6644213	6644283	71	4	0.988237	0.662596	0.325641	11.3167
chr12	6693723	6693850	128	5	0.567849	0.900426	-0.332576	-14.1756
chr12	6741709	6743377	1669	4	0.682876	0.943728	-0.260852	-12.565
chr12	8034496	8034969	474	6	0.583042	0.837881	-0.254839	-9.70505
chr12	8113824	8113938	115	10	0.85386	0.480195	0.373665	28.1846
chr12	8320308	8320410	103	5	0.959255	0.591906	0.367349	15.9174
chr12	8346627	8346848	222	16	0.860929	0.414849	0.44608	53.0059
chr12	8387638	8387762	125	6	0.561148	0.877607	-0.316459	-18.1715
chr12	8445444	8445867	424	4	0.41922	0.959798	-0.540578	-23.2099
chr12	8717113	8717422	310	13	0.507097	0.917699	-0.410602	-43.7809
chr12	8813261	8817897	4637	5	0.516699	0.94755	-0.430851	-10.7414
chr12	9105959	9106228	270	8	0.949917	0.460389	0.489528	29.6328
chr12	9215385	9215738	354	10	0.325645	0.948335	-0.62269	-50.1969
chr12	9556038	9556222	185	7	0.388303	0.905472	-0.517169	-26.236
chr12	9613830	9613975	146	4	0.727472	0.989392	-0.26192	-12.1916
chr12	9679381	9679806	426	4	0.502767	0.87075	-0.367983	-15.5484
chr12	10063969	10064073	105	4	0.990986	0.472573	0.518413	17.474
chr12	10155649	10155839	191	4	0.498012	0.900169	-0.402157	-14.1573
chr12	10176039	10176169	131	5	0.568116	0.974069	-0.405953	-13.119
chr12	10317151	10317230	80	4	0.924772	0.586057	0.338715	12.1699
chr12	10407237	10407403	167	8	0.574879	0.950865	-0.375987	-25.7813
chr12	10750733	10750824	92	4	0.968409	0.385256	0.583153	19.0879
chr12	11153448	11153690	243	9	0.633444	0.96603	-0.332586	-29.3157
chr12	11433848	11433977	130	17	0.522916	0.138189	0.384726	44.0362
chr12	11992463	11992542	80	4	0.988658	0.720509	0.26815	12.0577
chr12	12037068	12037312	245	4	0.659695	0.946222	-0.286528	-10.8575
chr12	12406267	12406656	390	25	0.445336	0.837865	-0.392529	-75.4398
chr12	12705565	12705773	209	40	0.47042	0.789467	-0.319048	-108.63
chr12	13416613	13416673	61	4	0.695642	0.975703	-0.280061	-12.5537
chr12	13556162	13556437	276	9	0.452301	0.976765	-0.524464	-39.9675
chr12	13697007	13697373	367	9	0.362773	0.827757	-0.464984	-29.995
chr12	13908599	13908757	159	5	0.76251	0.985742	-0.223232	-16.6258
chr12	13919012	13919121	110	6	0.986346	0.688096	0.29825	20.8043
chr12	14358093	14358161	69	6	0.559152	0.95696	-0.397809	-16.0468
chr12	15825339	15825542	204	13	0.596352	0.935148	-0.338796	-39.1134
chr12	16174859	16175054	196	7	0.807057	0.296335	0.510722	21.4822
chr12	16192109	16192204	96	5	0.376045	0.986434	-0.610389	-21.2276
chr12	16197063	16197438	376	10	0.62011	0.986729	-0.366618	-37.8966
chr12	16520932	16521034	103	10	0.564538	0.958752	-0.394214	-31.9574
chr12	16802982	16803152	171	4	0.350806	0.893552	-0.542746	-16.7388
chr12	17126082	17126871	790	7	0.42157	0.767328	-0.345758	-16.9103
chr12	17234432	17234537	106	5	0.688111	0.985315	-0.297205	-15.2597
chr12	17383368	17383569	202	6	0.459224	0.8436	-0.384375	-21.232
chr12	17390385	17390465	81	4	0.982809	0.569653	0.413156	13.9452
chr12	17535142	17535457	316	6	0.640046	0.972795	-0.332749	-18.3551
chr12	17624230	17624290	61	4	0.283392	0.946918	-0.663526	-17.7392
chr12	17636894	17637566	673	4	0.769467	0.837651	-0.0681839	-0.788739
chr12	17891435	17891641	207	11	0.553754	0.92075	-0.366996	-33.8919
chr12	18282448	18282880	433	6	0.896827	0.450241	0.446585	20.9271
chr12	18644504	18644625	122	5	0.961763	0.557408	0.404355	14.5745
chr12	18924407	18925031	625	6	0.851267	0.641067	0.2102	6.33933
chr12	19003028	19003408	381	5	0.863516	0.423992	0.439523	16.9131
chr12	19018864	19018938	75	4	0.957361	0.508912	0.448449	17.4995
chr12	19067325	19069498	2174	10	0.859999	0.315251	0.544748	34.3455
chr12	19216404	19216600	197	5	0.583728	0.978641	-0.394913	-18.9819
chr12	19280115	19280425	311	5	0.974171	0.612816	0.361355	17.9241
chr12	19394057	19394177	121	9	0.968332	0.172899	0.795433	68.0551
chr12	19487064	19487126	63	4	0.961166	0.439966	0.5212	13.7077
chr12	20166756	20166891	136	4	0.494787	0.938095	-0.443308	-15.5887
chr12	21106050	21106337	288	4	0.329562	0.761017	-0.431455	-13.971
chr12	21220388	21220732	345	4	0.496547	0.955752	-0.459205	-16.6346
chr12	21272823	21274602	1780	4	0.707125	0.708082	-0.000956655	0.37316
chr12	21839268	21839540	273	9	0.497138	0.971808	-0.47467	-32.4857
chr12	22238133	22238259	127	11	0.522864	0.874389	-0.351525	-33.5078
chr12	22514226	22514471	246	5	0.565193	0.992084	-0.426891	-18.7754
chr12	22634569	22634891	323	10	0.526312	0.981426	-0.455113	-43.7593
chr12	22699341	22699481	141	4	0.456703	0.963149	-0.506445	-18.8888
chr12	22700495	22700594	100	4	0.73682	0.190406	0.546414	15.5327
chr12	22730080	22730235	156	6	0.948464	0.635235	0.31323	17.6105
chr12	22902121	22902298	178	23	0.482888	0.880916	-0.398028	-66.8224
chr12	22951423	22951667	245	7	0.364388	0.911038	-0.54665	-30.195
chr12	22976811	22976881	71	4	0.605787	0.981087	-0.3753	-13.0444
chr12	23147625	23147687	63	4	0.828433	0.351576	0.476857	10.4494
chr12	23477188	23477497	310	5	0.353414	0.878794	-0.52538	-18.0407
chr12	23713372	23713710	339	6	0.620276	0.98218	-0.361905	-22.5682
chr12	23971020	23971256	237	5	0.61451	0.991141	-0.37663	-18.9344
chr12	24229765	24230234	470	5	0.852413	0.597301	0.255111	9.37535
chr12	25423537	25423668	132	6	0.612288	0.932297	-0.320009	-15.7754
chr12	25550769	25550853	85	5	0.719761	0.981729	-0.261968	-19.26
chr12	25607439	25607509	71	4	0.617487	0.972391	-0.354905	-11.579
chr12	26012892	26012997	106	6	0.329543	0.893473	-0.56393	-22.3289
chr12	26800180	26800370	191	4	0.543356	0.981569	-0.438213	-17.2204
chr12	27178887	27178946	60	5	0.1985	0.95696	-0.75846	-28.0076
chr12	28833851	28834028	178	4	0.982165	0.512673	0.469492	14.0437
chr12	28860357	28860473	117	4	0.973499	0.48615	0.487349	12.0767
chr12	28883462	28883749	288	6	0.65522	0.984333	-0.329113	-19.5241
chr12	29308945	29309188	244	5	0.633722	0.970683	-0.336961	-16.2961
chr12	29338072	29338214	143	13	0.86947	0.401451	0.468019	51.1592
chr12	29645461	29645634	174	6	0.585743	0.986918	-0.401175	-17.8921
chr12	30137721	30137873	153	4	0.888889	0.441032	0.447856	12.1097
chr12	30159978	30160081	104	5	0.250898	0.742871	-0.491973	-15.6158
chr12	30825827	30825932	106	4	0.580736	0.949285	-0.368548	-11.8043
chr12	31216856	31217148	293	8	0.98043	0.512294	0.468136	29.0585
chr12	31403408	31403491	84	5	0.608939	0.980281	-0.371343	-15.3635
chr12	31444861	31445022	162	8	0.316342	0.879459	-0.563117	-33.4899
chr12	31581628	31581733	106	8	0.864197	0.554562	0.309635	22.6597
chr12	31965045	31965138	94	6	0.97744	0.582375	0.395065	19.4903
chr12	32226635	32226761	127	4	0.588418	0.96182	-0.373403	-11.7883
chr12	32518654	32518876	223	8	0.629014	0.95083	-0.321816	-23.9946
chr12	32687119	32687416	298	7	0.956888	0.637253	0.319634	19.6397
chr12	32745140	32745259	120	5	0.890674	0.48946	0.401214	17.5077
chr12	33301599	33301753	155	5	0.983971	0.747972	0.235999	15.6827
chr12	33352082	33352319	238	7	0.603314	0.959865	-0.356551	-21.9361
chr12	33433691	33434077	387	5	0.978296	0.744768	0.233528	14.4753
chr12	33712403	33712627	225	13	0.980663	0.375853	0.604811	66.2577
chr12	33813052	33813249	198	6	0.698637	0.976415	-0.277777	-18.5072
chr12	33953739	33954064	326	6	0.474555	0.913991	-0.439436	-23.0651
chr12	34006472	34006576	105	6	0.573088	0.969571	-0.396483	-18.8352
chr12	34018322	34018526	205	4	0.195307	0.642258	-0.44695	-14.2985
chr12	34730781	34731136	356	11	0.970913	0.622588	0.348326	33.8643
chr12	36264970	36265179	210	5	0.986556	0.708522	0.278034	14.6821
chr12	36438802	36438872	71	4	0.89831	0.539982	0.358328	13.1232
chr12	37359044	37359278	235	5	0.718781	0.319876	0.398905	19.3784
chr12	37366884	37366937	54	4	0.929978	0.322102	0.607876	12.3381
chr12	37548656	37548719	64	4	0.931689	0.692085	0.239604	11.7293
chr12	37834111	37834501	391	6	0.468561	0.839149	-0.370588	-17.2496
chr12	37943751	37943828	78	11	0.978376	0.726553	0.251823	30.8712
chr12	38125923	38126243	321	9	0.478539	0.92015	-0.441611	-36.7574
chr12	38246704	38246867	164	4	0.690824	0.985926	-0.295102	-11.8201
chr12	38296266	38296539	274	6	0.571857	0.947015	-0.375158	-20.6644
chr12	38804776	38804827	52	4	0.0659288	0.344829	-0.2789	-12.4517
chr12	38818824	38819013	190	5	0.890921	0.430959	0.459962	17.1415
chr12	38868186	38868472	287	10	0.615026	0.137119	0.477908	35.8104
chr12	38926802	38926914	113	4	0.802215	0.2094	0.592816	19.7686
chr12	39081949	39082043	95	4	0.991945	0.537194	0.454751	13.9739
chr12	39119899	39120054	156	5	0.388403	0.878729	-0.490326	-19.674
chr12	39196765	39196835	71	4	0.477347	0.876171	-0.398824	-12.3339
chr12	39197550	39197775	226	12	0.417131	0.872348	-0.455217	-41.9686
chr12	39958615	39958711	97	5	0.516352	0.969181	-0.452828	-17.4252
chr12	39990040	39990153	114	5	0.921986	0.639232	0.282754	13.7114
chr12	40015628	40015878	251	5	0.796616	0.32568	0.470936	17.0874
chr12	40053729	40053919	191	6	0.602072	0.931586	-0.329513	-20.538
chr12	40982425	40982484	60	7	0.929239	0.613402	0.315837	19.5128
chr12	41020149	41020311	163	4	0.694503	0.985758	-0.291255	-13.1915
chr12	41326880	41329016	2137	5	0.870294	0.718902	0.151392	4.3259
chr12	41359250	41359496	247	8	0.608821	0.133023	0.475798	26.3426
chr12	41658057	41658172	116	5	0.745519	0.950873	-0.205353	-14.3122
chr12	41687229	41687408	180	7	0.969453	0.675866	0.293587	20.895
chr12	41957043	41957292	250	7	0.929427	0.449746	0.479681	28.3393
chr12	42087727	42087812	86	6	0.475253	0.870642	-0.39539	-21.2063
chr12	42516256	42516314	59	5	0.984733	0.499737	0.484996	19.1564
chr12	42538256	42538528	273	14	0.450167	0.115955	0.334212	41.1217
chr12	42632730	42632911	182	11	0.901879	0.543403	0.358475	32.9914
chr12	42684862	42684974	113	5	0.685745	0.981474	-0.295729	-15.9357
chr12	42723331	42723450	120	4	0.934021	0.629541	0.30448	11.6595
chr12	43047945	43048217	273	5	0.676058	0.9753	-0.299242	-14.3241
chr12	43096975	43097226	252	15	0.966264	0.631247	0.335017	45.3047
chr12	43311989	43312654	666	6	0.848273	0.700142	0.148131	3.09614
chr12	43343557	43343639	83	4	0.381146	0.930905	-0.549759	-15.9559
chr12	43690070	43690352	283	8	0.830703	0.270282	0.56042	29.8292
chr12	45410799	45410863	65	4	0.388005	0.978438	-0.590433	-14.3668
chr12	46141532	46141582	51	4	0.428732	0.976703	-0.547971	-16.5709
chr12	46153988	46154114	127	4	0.147836	0.806169	-0.658333	-16.3304
chr12	46163355	46163409	55	8	0.888616	0.336353	0.552262	35.8837
chr12	46224065	46224178	114	4	0.925059	0.566685	0.358374	12.2072
chr12	46255492	46257407	1916	7	0.378475	0.224152	0.154323	14.9364
chr12	46416759	46419238	2480	5	0.823029	0.535751	0.287278	8.34703
chr12	46475139	46475236	98	4	0.710104	0.987287	-0.277183	-11.4675
chr12	46485266	46485502	237	4	0.662186	0.977476	-0.31529	-11.7524
chr12	47059730	47059893	164	7	0.989229	0.59481	0.39442	29.0874
chr12	47225071	47225290	220	9	0.530406	0.9573	-0.426894	-35.389
chr12	47437874	47438033	160	4	0.962882	0.623203	0.33968	11.379
chr12	47702168	47702465	298	10	0.513692	0.877874	-0.364182	-29.4498
chr12	48335999	48336104	106	5	0.768478	0.388264	0.380214	13.8676
chr12	48380932	48381072	141	4	0.583549	0.943556	-0.360006	-14.8339
chr12	48684014	48684546	533	5	0.871764	0.519084	0.35268	9.62897
chr12	48778585	48778823	239	4	0.649104	0.195633	0.453471	14.8944
chr12	48824981	48825111	131	5	0.606188	0.21227	0.393917	15.2463
chr12	48825821	48826014	194	9	0.97038	0.469994	0.500387	46.3106
chr12	48826119	48826182	64	4	0.821981	0.445783	0.376198	11.0654
chr12	48872167	48872330	164	6	0.309386	0.667773	-0.358387	-16.3679
chr12	48894220	48894351	132	5	0.580346	0.969463	-0.389117	-19.702
chr12	49655387	49655512	126	5	0.439775	0.938277	-0.498502	-15.9381
chr12	50725223	50725283	61	4	0.608532	0.922874	-0.314343	-11.5047
chr12	50777001	50777143	143	4	0.655436	0.930642	-0.275207	-11.8088
chr12	50950854	50950959	106	6	0.931287	0.462441	0.468846	20.3107
chr12	50998910	51000147	1238	6	0.775259	0.17061	0.604649	26.5574
chr12	51071583	51071755	173	6	0.37646	0.871699	-0.495239	-23.2396
chr12	51585031	51585188	158	5	0.60108	0.982707	-0.381627	-18.4215
chr12	52210456	52210548	93	4	0.985944	0.676239	0.309705	12.1224
chr12	52328509	52328570	62	4	0.700566	0.988473	-0.287908	-13.0447
chr12	52347554	52347646	93	4	0.981172	0.290685	0.690487	24.7138
chr13	254672	254762	91	4	0.945129	0.246948	0.698182	16.9866
chr13	537478	537607	130	5	0.846896	0.180753	0.666143	21.009
chr13	2296779	2296971	193	6	0.911767	0.585134	0.326633	18.0307
chr13	2877909	2878135	227	5	0.984267	0.616404	0.367863	15.2865
chr13	2944005	2944169	165	4	0.979809	0.416315	0.563495	16.611
chr13	3310103	3310477	375	5	0.956517	0.4117	0.544817	21.433
chr13	4715888	4715976	89	8	0.957077	0.669385	0.287692	24.464
chr13	5021668	5022039	372	4	0.719132	0.555752	0.16338	1.5497
chr13	5305152	5305249	98	4	0.981484	0.775454	0.20603	11.7795
chr13	5775238	5775331	94	4	0.961486	0.493278	0.468208	16.2553
chr13	5882631	5883338	708	4	0.976985	0.542513	0.434472	12.803
chr13	5891080	5891238	159	10	0.988197	0.627274	0.360923	30.1149
chr13	7278206	7278307	102	5	0.917406	0.530736	0.38667	16.7009
chr13	7576864	7576978	115	4	0.709484	0.992625	-0.28314	-12.4535
chr13	7789979	7790073	95	4	0.934644	0.462487	0.472158	12.7098
chr13	8307885	8308518	634	4	0.929364	0.562775	0.366589	11.1744
chr13	8598725	8600599	1875	5	0.987907	0.611044	0.376863	18.0776
chr13	9096167	9096573	407	4	0.988179	0.520982	0.467197	16.7431
chr13	9302189	9302356	168	4	0.1985	0.829727	-0.631227	-15.545
chr13	9422400	9422594	195	4	0.981574	0.649055	0.332519	11.3965
chr13	10865321	10865638	318	16	0.321646	0.970468	-0.648822	-95.5264
chr13	10926028	10926157	130	5	0.278035	0.86174	-0.583705	-17.3882
chr13	12313367	12313592	226	8	0.943062	0.433613	0.509449	30.8883
chr13	12698352	12698739	388	7	0.241926	0.85439	-0.612464	-26.2635
chr13	13124420	13124560	141	4	0.648909	0.986963	-0.338054	-12.6089
chr13	13874669	13874821	153	4	0.986934	0.574722	0.412212	13.5876
chr13	13942888	13944820	1933	5	0.76458	0.807954	-0.0433742	-3.1301
chr13	14225238	14225575	338	4	0.946354	0.508958	0.437396	15.2621
chr13	14395908	14398790	2883	5	0.933354	0.551468	0.381886	16.6665
chr13	14639451	14639574	124	5	0.821335	0.459674	0.361661	15.376
chr13	15328250	15328324	75	4	0.704071	0.976281	-0.27221	-10.7128
chr13	15920143	15920262	120	5	0.501707	0.974455	-0.472748	-14.6323
chr13	16392208	16392414	207	4	0.986607	0.592934	0.393673	13.4535
chr13	16439023	16439183	161	4	0.983471	0.501982	0.481489	17.094
chr13	16751539	16753892	2354	6	0.934631	0.510666	0.423965	21.4732
chr13	18237121	18237209	89	6	0.513928	0.974296	-0.460367	-23.2451
chr13	21135658	21135748	91	4	0.913706	0.389412	0.524294	12.095
chr13	21213895	21214042	148	4	0.976008	0.494732	0.481276	13.0195
chr13	21590147	21590256	110	5	0.975818	0.438483	0.537335	18.4936
chr13	21817367	21817614	248	4	0.989074	0.6395	0.349573	11.4011
chr13	21962387	21962469	83	4	0.977524	0.63248	0.345044	12.0928
chr13	22027699	22028223	525	4	0.539109	0.992178	-0.453069	-19.1871
chr13	22101313	22101371	59	4	0.956517	0.20023	0.756287	20.5591
chr13	22275159	22275290	132	5	0.985852	0.466482	0.519369	20.858
chr13	23019709	23019908	200	6	0.487871	0.935736	-0.447865	-19.3468
chr13	23029864	23031202	1339	6	0.802522	0.648711	0.153811	7.62485
chr13	23304723	23304879	157	4	0.529624	0.981122	-0.451498	-13.9928
chr13	23962918	23963061	144	4	0.493322	0.967503	-0.474181	-11.5978
chr13	24293546	24293632	87	6	0.969695	0.449983	0.519712	24.876
chr13	24455360	24456154	795	4	0.654696	0.820773	-0.166078	-2.90708
chr13	24688623	24688675	53	5	0.496856	0.986042	-0.489186	-17.7775
chr13	25207252	25207341	90	5	0.753312	0.984918	-0.231607	-16.301
chr13	25213414	25213496	83	4	0.499208	0.898105	-0.398897	-11.425
chr13	25410217	25410381	165	4	0.70992	0.231007	0.478913	12.4967
chr13	25414690	25415565	876	4	0.700459	0.990771	-0.290312	-12.2779
chr13	25470258	25473181	2924	4	0.551521	0.897255	-0.345735	-10.8445
chr13	25923358	25923457	100	4	0.94635	0.491977	0.454373	11.316
chr13	25927113	25931305	4193	6	0.970785	0.631498	0.339287	20.0481
chr13	26670951	26671255	305	5	0.492231	0.945248	-0.453017	-16.2398
chr13	26813743	26813942	200	4	0.988505	0.502682	0.485823	13.6161
chr13	26874886	26875087	202	4	0.46965	0.951241	-0.481592	-17.6283
chr13	26943608	26944196	589	4	0.532685	0.944568	-0.411883	-12.9261
chr13	27133951	27134088	138	5	0.233971	0.737081	-0.50311	-14.4796
chr13	27962778	27962872	95	11	0.757571	0.346973	0.410598	29.891
chr13	28198164	28198363	200	4	0.715613	0.986543	-0.27093	-14.0994
chr13	28247708	28248947	1240	4	0.884833	0.818408	0.0664247	0.733866
chr13	28763957	28764132	176	5	0.961272	0.389331	0.571941	18.842
chr13	29789704	29790507	804	4	0.961143	0.463973	0.49717	13.5829
chr13	30363792	30364054	263	4	0.992701	0.674573	0.318128	14.3883
chr13	30822405	30824217	1813	4	0.623607	0.981228	-0.357621	-12.9496
chr13	31393318	31395213	1896	4	0.976127	0.550196	0.425932	12.4719
chr13	32354858	32354962	105	8	0.537961	0.951309	-0.413348	-21.7602
chr13	32624665	32627751	3087	8	0.988051	0.614794	0.373258	29.3899
chr13	32672876	32673426	551	6	0.83882	0.843471	-0.00465096	-1.62317
chr13	32695097	32695199	103	6	0.848357	0.335113	0.513244	20.0949
chr13	32749838	32749960	123	6	0.434664	0.966245	-0.531581	-18.9091
chr13	33060571	33060677	107	4	0.79376	0.987776	-0.194016	-11.141
chr13	33327029	33330269	3241	4	0.611877	0.758046	-0.146169	-6.13642
chr13	34135951	34136047	97	4	0.323649	0.946918	-0.623269	-15.3315
chr13	34464240	34464326	87	4	0.956517	0.264618	0.691899	18.2366
chr13	34782398	34782907	510	4	0.973432	0.657478	0.315954	11.9691
chr13	34952268	34952370	103	4	0.901591	0.511365	0.390226	13.4281
chr13	35050836	35052949	2114	4	0.981806	0.606427	0.375379	13.7629
chr13	35069715	35069843	129	6	0.542599	0.96463	-0.422031	-20.054
chr13	35317922	35317974	53	4	0.634795	0.959704	-0.324909	-12.0014
chr13	35390925	35391045	121	4	0.98934	0.681733	0.307607	15.105
chr13	35466722	35466841	120	5	0.699388	0.989695	-0.290307	-15.4785
chr13	35467857	35468587	731	4	0.680284	0.92462	-0.244336	-8.54065
chr13	35528544	35528656	113	14	0.959598	0.467835	0.491763	48.7767
chr13	35790505	35790703	199	4	0.948468	0.505992	0.442477	13.6501
chr13	35904125	35904452	328	4	0.544587	0.988171	-0.443584	-20.221
chr13	36029973	36030062	90	7	0.818944	0.41905	0.399893	20.0595
chr13	36050695	36050792	98	4	0.960178	0.763702	0.196475	12.7238
chr13	36140393	36142582	2190	4	0.551949	0.931756	-0.379807	-8.13027
chr13	36397742	36397908	167	7	0.426922	0.793786	-0.366864	-20.0524
chr13	37304292	37304372	81	5	0.94337	0.394136	0.549234	21.8118
chr13	37324116	37324611	496	4	0.653738	0.9598	-0.306062	-14.5076
chr13	37371878	37371991	114	4	0.3869	0.933065	-0.546165	-17.344
chr13	37501083	37501153	71	4	0.258498	0.965976	-0.707478	-21.3801
chr13	37563519	37563622	104	4	0.978083	0.579196	0.398886	12.7099
chr13	37743145	37743235	91	5	0.941815	0.599914	0.341902	13.6238
chr13	37906990	37907136	147	4	0.988467	0.580037	0.408431	21.6753
chr13	38041411	38042531	1121	11	0.845118	0.337817	0.507301	32.706
chr13	38122210	38125716	3507	9	0.57347	0.965336	-0.391866	-26.4293
chr13	38284672	38284815	144	5	0.238388	0.793239	-0.55485	-22.1225
chr13	39303785	39304098	314	5	0.580069	0.986643	-0.406575	-21.2967
chr13	40340449	40340678	230	4	0.314294	0.896755	-0.582461	-16.2103
chr13	40649846	40649923	78	5	0.968677	0.569605	0.399072	15.7597
chr13	40873158	40873243	86	4	0.416715	0.971565	-0.55485	-14.3107
chr13	41138207	41138343	137	15	0.233971	0.949285	-0.715314	-83.4146
chr13	41784062	41785567	1506	4	0.562131	0.976043	-0.413912	-12.7429
chr13	41860772	41860848	77	4	0.939875	0.562108	0.377767	12.8829
chr13	41937633	41938096	464	40	0.946515	0.576417	0.370098	124.08
chr13	41956107	41956539	433	4	0.642576	0.983853	-0.341277	-13.0426
chr13	42132612	42135677	3066	4	0.823084	0.56371	0.259374	6.72002
chr13	42457911	42458207	297	5	0.976914	0.570018	0.406896	14.8362
chr13	42513502	42513589	88	4	0.977576	0.664919	0.312657	12.5691
chr13	42784374	42784730	357	4	0.973646	0.563335	0.410312	12.089
chr13	42910013	42910838	826	4	0.553267	0.88409	-0.330823	-8.98919
chr13	43118650	43118748	99	4	0.979639	0.635449	0.34419	15.5076
chr13	43134949	43135082	134	4	0.911478	0.567506	0.343972	12.6183
chr13	43172068	43172168	101	4	0.312826	0.741222	-0.428396	-11.907
chr13	44142528	44142647	120	6	0.939266	0.659421	0.279844	17.0157
chr13	44157259	44157699	441	4	0.787212	0.985425	-0.198213	-11.1977
chr13	44206565	44206653	89	5	0.964938	0.616867	0.348071	17.5139
chr13	44208591	44208866	276	11	0.488631	0.937033	-0.448402	-37.0874
[truncated: 7,495 more rows]

## Sheet: rat epc DMRs
#chr	start	end	length	nCG	maternal DNAMe	paternal DNAme	diff.Methy	areaStat
chr3	16589479	16589533	55	4	0.939719	0.0307567	0.908963	47.818
chr1	133212279	133212377	99	4	0.928219	0.0362174	0.892002	41.9275
chr8	66698211	66698295	85	6	0.951402	0.0602606	0.891141	59.968
chr14	25735595	25735680	86	4	0.942685	0.0516395	0.891045	42.2036
chr2	66354048	66354168	121	5	0.930667	0.0413526	0.889315	54.0194
chr2	157191072	157191146	75	4	0.909872	0.025434	0.884438	38.9885
chr2	94854548	94854675	128	5	0.934721	0.0521879	0.882533	49.0774
chr3	78043383	78043477	95	4	0.925674	0.049072	0.876602	35.2158
chrX	7451682	7451874	193	4	0.902456	0.0289152	0.87354	37.0825
chr2	111176476	111176604	129	5	0.909574	0.0367761	0.872798	45.9594
chr1	169269502	169269552	51	4	0.902456	0.0331349	0.869321	35.4939
chr6	119553721	119553833	113	5	0.909127	0.0446314	0.864496	45.7068
chr4	6127114	6127276	163	4	0.910655	0.0496488	0.861007	34.3183
chr1	276494596	276494692	97	4	0.927259	0.0667875	0.860471	33.9235
chr16	67834785	67834847	63	4	0.891465	0.0311812	0.860284	33.0593
chr1	169855763	169856021	259	6	0.889079	0.0290679	0.860011	56.2244
chr7	143160200	143160378	179	5	0.883597	0.0256053	0.857992	43.4076
chr4	91617145	91617201	57	4	0.901516	0.0435805	0.857936	33.7136
chr7	20000392	20000500	109	4	0.899464	0.0435805	0.855883	34.1972
chr15	47127771	47127862	92	5	0.902456	0.0471932	0.855262	41.0401
chr9	82779260	82779352	93	4	0.917588	0.0656039	0.851984	31.1852
chrX	50109216	50109456	241	8	0.902456	0.0530959	0.84936	72.636
chr12	38990819	38990976	158	6	0.88723	0.0386821	0.848548	51.6683
chr1	151727827	151727940	114	4	0.890295	0.0435805	0.846714	30.9704
chr3	25786534	25786659	126	4	0.877686	0.0313354	0.84635	31.6748
chr11	81090370	81090533	164	5	0.883597	0.0372632	0.846334	40.2674
chr5	129997926	129998071	146	4	0.877827	0.0343559	0.843471	37.5403
chr2	204129978	204130106	129	5	0.902218	0.0592945	0.842924	44.2357
chr14	102471478	102471554	77	4	0.876187	0.0343559	0.841831	30.5266
chr9	81651476	81651774	299	21	0.894368	0.0531573	0.841211	204.539
chr2	247828536	247828629	94	4	0.890295	0.0497306	0.840564	31.1539
chr18	8456563	8456721	159	4	0.88896	0.049072	0.839888	30.3957
chr18	15351942	15352063	122	4	0.92062	0.0807443	0.839876	33.1128
chr8	121856066	121856174	109	5	0.925541	0.0868994	0.838641	53.3134
chr10	43243970	43244042	73	4	0.923008	0.0860212	0.836987	30.1723
chr2	65114512	65114566	55	4	0.902456	0.0656039	0.836852	28.3207
chr5	117966844	117966901	58	4	0.902456	0.0656039	0.836852	28.3207
chr7	88038648	88038715	68	4	0.877686	0.0435805	0.834105	29.0451
chr6	123893258	123893318	61	5	0.873297	0.0391941	0.834103	39.253
chr4	137311330	137312957	1628	4	0.902417	0.0683871	0.834029	31.2159
chr4	39606663	39606721	59	4	0.902456	0.0691354	0.83332	28.019
chr4	65622508	65622600	93	4	0.886961	0.0561467	0.830814	33.4863
chr2	63229435	63229569	135	6	0.859962	0.0310711	0.828891	48.9634
chr13	82497032	82497308	277	8	0.862008	0.033285	0.828723	73.4024
chr3	86628743	86628804	62	4	0.855662	0.0273347	0.828327	30.8464
chr19	6464787	6464885	99	5	0.893857	0.0656039	0.828253	35.5284
chr10	77935436	77935688	253	6	0.875679	0.0491136	0.826565	49.6795
chr7	26413494	26413595	102	4	0.865615	0.0395598	0.826056	33.7301
chr2	202525243	202525331	89	4	0.877686	0.0516395	0.826046	27.8371
chr20	44915533	44915631	99	4	0.891465	0.0656039	0.825861	27.3169
chr10	27112772	27112828	57	4	0.853843	0.0286968	0.825146	31.9538
chr2	54889662	54889758	97	4	0.88896	0.0656039	0.823357	26.4605
chr9	17691944	17692074	131	5	0.899354	0.0770829	0.822271	33.4202
chr4	83111143	83111257	115	6	0.88723	0.0656039	0.821626	42.8983
chr17	10725522	10725705	184	6	0.886294	0.0656039	0.82069	43.4884
chr7	78414841	78414903	63	4	0.876023	0.0561467	0.819876	25.8069
chr2	173234448	173234579	132	4	0.876023	0.0570109	0.819012	26.3618
chr16	42601964	42602079	116	5	0.855706	0.0370034	0.818703	35.2646
chr2	75970732	75970825	94	4	0.891465	0.0727769	0.818688	27.8807
chr20	22643646	22643704	59	5	0.882396	0.0656039	0.816793	33.8965
chr4	158198538	158198668	131	4	0.847135	0.0306538	0.816482	29.0306
chr4	123289705	123289872	168	4	0.902456	0.0860212	0.816435	26.7068
chr6	26000658	26000732	75	4	0.836075	0.0205192	0.815555	26.042
chr19	62129848	62129956	109	4	0.871108	0.0561467	0.814961	26.1555
chr3	129243193	129243283	91	5	0.845607	0.0311469	0.814461	39.4379
chr14	39683409	39683552	144	9	0.871698	0.0574065	0.814292	69.1809
chr1	123351920	123352017	98	4	0.899464	0.0860212	0.813443	25.4813
chr4	106980584	106980739	156	6	0.88723	0.0759234	0.811307	40.4722
chr3	2541402	2541454	53	4	0.914798	0.10386	0.810938	31.4651
chr1	242345596	242345647	52	4	0.891465	0.0806091	0.810856	24.3676
chr14	46875522	46875669	148	4	0.876023	0.0656039	0.810419	24.9334
chr2	94516022	94516081	60	4	0.877686	0.0680146	0.809671	25.2416
chr5	112348378	112350410	2033	4	0.844108	0.0348674	0.80924	26.6824
chr8	51391783	51391868	86	4	0.865245	0.0561467	0.809099	28.463
chr13	21540450	21540565	116	12	0.890317	0.0815618	0.808755	94.1789
chr5	8788585	8788770	186	5	0.843004	0.0343882	0.808615	40.0818
chr6	99719887	99719937	51	4	0.836075	0.0286968	0.807378	24.8905
chr5	98614311	98614385	75	4	0.836075	0.0288684	0.807206	24.9261
chr2	83101720	83101863	144	6	0.852767	0.0459714	0.806796	40.8534
chr11	38750158	38750422	265	6	0.848036	0.0413519	0.806685	50.3462
chr20	6945270	6945343	74	7	0.872163	0.0656039	0.806559	47.2566
chr14	19712639	19712710	72	4	0.871393	0.0656039	0.805789	26.0617
chr5	52475245	52475341	97	4	0.836075	0.030386	0.805689	25.1239
chr15	43336696	43336772	77	5	0.871142	0.0656039	0.805539	31.4706
chr3	13892756	13892827	72	5	0.842595	0.0391941	0.8034	36.5696
chr1	199837653	199837832	180	4	0.883838	0.0808358	0.803002	28.5424
chr5	59011134	59011227	94	4	0.836075	0.0331349	0.80294	24.6028
chr2	128549222	128549371	150	9	0.898326	0.0980523	0.800273	61.1854
chr13	42300573	42300742	170	6	0.886389	0.0864052	0.799984	45.4315
chr3	52682184	52682283	100	4	0.836075	0.0362174	0.799857	24.3582
chr1	98915119	98915249	131	4	0.836075	0.0362174	0.799857	23.9644
chr16	43706522	43706669	148	5	0.836075	0.036523	0.799552	31.7394
chr1	195375233	195375322	90	4	0.833927	0.0344549	0.799472	28.6392
chr3	2006964	2007057	94	4	0.857713	0.0587091	0.799004	23.7923
chr2	28805318	28805422	105	5	0.892218	0.0934311	0.798787	31.8902
chr1	242281598	242281873	276	4	0.936685	0.138204	0.798482	28.1732
chr13	8745552	8745731	180	12	0.843981	0.0456408	0.79834	88.6321
chr7	74019001	74019063	63	4	0.836075	0.0391941	0.79688	23.7567
chrX	92321470	92321528	59	4	0.836075	0.0391941	0.79688	23.7567
chr3	105415541	105415644	104	4	0.836075	0.0391941	0.79688	24.0491
chr1	113770421	113770534	114	10	0.854522	0.0578136	0.796709	70.7291
chr4	135495391	135495484	94	4	0.82994	0.0333952	0.796545	24.6986
chr11	18714963	18715016	54	5	0.833029	0.036523	0.796506	34.7761
chr3	29857977	29858129	153	5	0.855706	0.0592945	0.796412	30.6978
chr18	6806454	6806584	131	5	0.882396	0.0866237	0.795773	35.495
chr7	104349424	104349681	258	5	0.83334	0.03759	0.79575	36.7279
chr17	61006310	61006393	84	4	0.876023	0.0806091	0.795414	23.2798
chr14	112428030	112428166	137	7	0.859277	0.0642551	0.795022	54.583
chr15	77749435	77749599	165	4	0.830775	0.0362376	0.794537	31.3067
chr13	58515014	58515076	63	4	0.859902	0.0656039	0.794298	23.704
chr5	12260365	12261642	1278	4	0.87338	0.0806944	0.792686	25.486
chr16	29265300	29265362	63	4	0.836075	0.0435805	0.792494	23.1884
chr9	39736418	39736548	131	4	0.836075	0.0435805	0.792494	23.6991
chr4	166102646	166102708	63	4	0.836075	0.0435805	0.792494	23.1884
chr3	9490457	9490561	105	4	0.857713	0.0656039	0.792109	23.6083
chrX	14463156	14463219	64	4	0.816692	0.0246946	0.791997	27.5961
chr11	31780398	31780571	174	4	0.865741	0.0740399	0.791701	31.2967
chr11	37545391	37545465	75	4	0.814084	0.0224347	0.791649	29.9885
chr9	109794945	109795087	143	4	0.824395	0.0331349	0.79126	28.5681
chrX	39536900	39536996	97	5	0.868305	0.0770829	0.791222	29.8184
chr8	113941988	113942085	98	4	0.849803	0.0587091	0.791093	26.3184
chr13	58650110	58650224	115	6	0.836075	0.0452691	0.790805	37.5968
chr2	178159231	178159307	77	4	0.82994	0.0391941	0.790746	25.4778
chr11	15195993	15196082	90	4	0.82994	0.0395598	0.790381	24.1899
chr20	44054420	44054526	107	4	0.836075	0.0465383	0.789536	23.5606
chr1	132160999	132161059	61	4	0.833064	0.0435805	0.789483	24.472
chr1	266815093	266815211	119	4	0.855662	0.0667875	0.788875	23.2668
chr16	15238127	15240173	2047	4	0.823234	0.0354416	0.787793	28.4652
chr13	65248570	65248667	98	5	0.836075	0.048555	0.78752	30.0474
chr14	36904175	36904297	123	4	0.836075	0.049072	0.787003	22.7615
chr3	52299105	52299191	87	4	0.836075	0.049072	0.787003	22.8976
chr17	57962501	57962581	81	4	0.836075	0.049072	0.787003	22.7628
chr6	128869033	128869104	72	9	0.834585	0.0477354	0.78685	63.7867
chr11	86656683	86656832	150	4	0.823732	0.0368923	0.78684	29.6306
chr2	263756648	263756785	138	4	0.82994	0.0435805	0.78636	25.037
chr16	71492826	71492945	120	5	0.851952	0.0656039	0.786348	29.6668
chr18	2899898	2900029	132	4	0.836075	0.0497306	0.786344	22.3907
chr7	105508241	105508450	210	4	0.857404	0.0726306	0.784773	30.3983
chr1	68107467	68107644	178	5	0.843759	0.0592945	0.784464	33.0711
chrX	17204791	17204884	94	5	0.836075	0.0522598	0.783815	29.1683
chr9	77238387	77238636	250	5	0.809071	0.0262234	0.782848	37.7956
chr3	164436120	164436312	193	8	0.851085	0.069332	0.781753	61.3333
chr11	25680698	25680901	204	5	0.828419	0.0467173	0.781702	38.4167
chr5	124664206	124664273	68	4	0.82994	0.049072	0.780868	22.8748
chr11	64018149	64018235	87	4	0.82994	0.049072	0.780868	23.002
chr4	54459614	54459682	69	4	0.82994	0.049072	0.780868	23.1315
chr2	66827371	66827697	327	5	0.836818	0.0563792	0.780439	34.3967
chr1	68373372	68373503	132	4	0.798103	0.0189461	0.779157	21.6533
chr9	80815207	80815446	240	6	0.839038	0.0601824	0.778856	42.8929
chr13	106720521	106720593	73	4	0.833656	0.0550587	0.778597	26.4078
chr9	120547061	120547172	112	7	0.829392	0.0509047	0.778487	48.0318
chr2	101687961	101688090	130	4	0.83435	0.0561467	0.778204	26.6844
chr12	17591288	17591398	111	6	0.852767	0.0748987	0.777869	34.9101
chr2	16697517	16697621	105	6	0.852767	0.0748987	0.777869	34.842
chr5	31351147	31351324	178	4	0.803269	0.025434	0.777835	32.3683
chr5	26929931	26930025	95	5	0.871142	0.0934311	0.777711	27.9239
chr17	81707747	81707840	94	4	0.836075	0.0587091	0.777365	22.3064
chr14	114002029	114002181	153	4	0.833064	0.0561467	0.776917	22.241
chr4	61709099	61709177	79	5	0.853853	0.0770829	0.77677	28.0358
chr8	39088026	39088156	131	5	0.853853	0.0770829	0.77677	28.548
chr10	75612843	75613010	168	5	0.814833	0.0389584	0.775874	31.8803
chr7	90784122	90786129	2008	6	0.873396	0.0976224	0.775774	35.0677
chr17	81212639	81213705	1067	4	0.832022	0.0565802	0.775442	21.3528
chr2	21908366	21908501	136	5	0.852123	0.0770829	0.77504	27.9266
chr16	82415185	82415401	217	11	0.830479	0.0557235	0.774755	80.6448
chr5	19896575	19898022	1448	8	0.813584	0.0389508	0.774633	56.1598
chr12	51296909	51297017	109	9	0.816829	0.0432685	0.77356	59.9233
chr6	78052075	78053397	1323	4	0.815611	0.0422552	0.773356	31.1142
chr13	25319660	25319777	118	4	0.810182	0.0368923	0.77329	28.7088
chr13	68528545	68528675	131	4	0.817134	0.0449167	0.772218	34.7945
chr17	17414525	17414653	129	4	0.890295	0.119087	0.771208	24.7759
chr10	48169297	48171510	2214	5	0.864912	0.0940617	0.770851	31.3616
chr2	253341102	253341558	457	5	0.804448	0.0335982	0.77085	49.5604
chr14	7744999	7745096	98	4	0.798103	0.0275285	0.770574	21.0021
chr1	42574186	42574263	78	4	0.836075	0.0656039	0.770471	21.0797
chr10	26129273	26129347	75	7	0.836075	0.0656039	0.770471	40.5758
chr11	51647173	51647264	92	4	0.836075	0.0656039	0.770471	21.2025
chr13	61226540	61226622	83	4	0.836075	0.0656039	0.770471	21.0797
chr13	77155338	77155390	53	4	0.836075	0.0656039	0.770471	20.959
chr15	74778040	74778166	127	4	0.836075	0.0656039	0.770471	21.0797
chr15	77369348	77369448	101	4	0.836075	0.0656039	0.770471	20.959
chr19	25141482	25141576	95	4	0.836075	0.0656039	0.770471	21.2025
chr19	28642554	28642678	125	4	0.836075	0.0656039	0.770471	21.0797
chr4	34153603	34153684	82	5	0.836075	0.0656039	0.770471	27.4367
chr6	17435117	17435179	63	4	0.836075	0.0656039	0.770471	21.0797
chr2	8040985	8041075	91	5	0.836075	0.0656039	0.770471	27.3274
chr12	2569269	2569357	89	6	0.836075	0.0656039	0.770471	33.752
chr9	6906261	6906312	52	4	0.836075	0.0656039	0.770471	20.959
chr1	249239261	249239487	227	6	0.836075	0.0656039	0.770471	35.0195
chr5	164209743	164209795	53	6	0.836075	0.0656039	0.770471	33.752
chr5	168024942	168025003	62	4	0.836075	0.0656039	0.770471	21.0797
chr17	65029995	65030057	63	4	0.836075	0.0656039	0.770471	20.959
chr2	88049647	88049705	59	4	0.836075	0.0656039	0.770471	20.959
chr2	131181364	131181440	77	4	0.836075	0.0656039	0.770471	21.0797
chr2	161932967	161933060	94	4	0.836075	0.0656039	0.770471	21.2025
chr3	115007289	115007413	125	4	0.836075	0.0656039	0.770471	21.2025
chr4	134239886	134239978	93	5	0.836075	0.0656039	0.770471	27.5473
chr9	101720255	101720342	88	5	0.836075	0.0656039	0.770471	27.4367
chr9	61014313	61014555	243	5	0.828943	0.0592034	0.76974	34.1571
chr2	117604422	117604591	170	4	0.798541	0.029131	0.76941	26.5047
chr14	48622089	48622176	88	4	0.836075	0.0667875	0.769287	21.3211
chr2	257349189	257349282	94	4	0.871108	0.102343	0.768765	28.0757
chr4	161784356	161784563	208	5	0.811909	0.0433747	0.768535	37.4518
chr14	37455904	37456071	168	5	0.815562	0.047134	0.768428	32.4451
chr6	18174766	18174861	96	4	0.811926	0.0435805	0.768346	24.268
chr18	70432871	70433047	177	5	0.900217	0.132151	0.768066	31.8155
chr13	45431064	45431150	87	4	0.836075	0.0680146	0.76806	21.0905
chr8	30329664	30329715	52	4	0.836075	0.0680146	0.76806	20.6807
chr19	34175665	34175841	177	5	0.86981	0.102007	0.767803	30.0696
chr18	44121648	44121751	104	5	0.807042	0.0394861	0.767556	27.0591
chr10	11448859	11448945	87	4	0.833064	0.0656039	0.76746	20.7615
chr10	89302702	89302770	69	4	0.833064	0.0656039	0.76746	20.5931
chr5	112610188	112610302	115	4	0.817172	0.0497306	0.767441	24.3936
chr15	7306109	7306203	95	4	0.821397	0.0540132	0.767383	26.0606
chr15	63089339	63089495	157	5	0.785004	0.0176686	0.767335	34.4899
chr11	20311466	20311613	148	6	0.812575	0.0455944	0.76698	33.8997
chr2	53215045	53215217	173	7	0.809402	0.0425752	0.766827	50.4792
chr10	48313211	48313323	113	6	0.852767	0.0860558	0.766711	36.2175
chr20	46045987	46046119	133	11	0.813335	0.0466792	0.766656	71.8043
chr18	10829562	10829802	241	4	0.78595	0.0197438	0.766206	30.2896
chr9	75278560	75278697	138	6	0.786937	0.0207918	0.766146	41.3572
chr9	102522177	102522343	167	5	0.78745	0.0220171	0.765433	35.0882
chr18	1279246	1279314	69	4	0.847498	0.0824051	0.765093	23.6474
chr16	58708587	58708679	93	4	0.798103	0.0331419	0.764961	21.1431
chr13	63757463	63757584	122	4	0.795671	0.0307567	0.764914	25.181
chr8	102192554	102192679	126	5	0.795864	0.0311082	0.764755	41.3702
chr5	46125427	46125547	121	4	0.909872	0.145329	0.764542	23.7471
chr14	71072999	71073095	97	4	0.865245	0.100762	0.764483	26.0228
chr16	27083291	27083394	104	5	0.807042	0.0426264	0.764416	27.5901
chr3	45040256	45040358	103	5	0.807042	0.0426264	0.764416	27.6356
chr2	183994471	183994599	129	4	0.857713	0.0933014	0.764411	23.5091
chr7	83955524	83955624	101	4	0.82994	0.0656039	0.764337	22.1606
chr17	29322677	29322736	60	4	0.82994	0.0656039	0.764337	22.0317
chr14	19439752	19439829	78	4	0.82994	0.0656039	0.764337	20.9261
chr9	28661031	28661143	113	4	0.82994	0.0656039	0.764337	21.0347
chrX	33679639	33679726	88	5	0.800903	0.0367761	0.764127	31.0058
chr10	15375888	15376017	130	4	0.890295	0.12622	0.764075	24.6425
chr3	29052117	29052675	559	9	0.854531	0.0906792	0.763852	68.7054
chr2	199043800	199045868	2069	6	0.823593	0.0598985	0.763695	38.8732
chr4	119280202	119280290	89	4	0.82994	0.0667875	0.763153	21.2492
chr1	206916550	206916618	69	4	0.941878	0.178862	0.763016	25.9026
chr5	37112947	37114887	1941	5	0.8075	0.044997	0.762503	26.2295
chr9	65217366	65217420	55	4	0.798193	0.0359111	0.762282	26.0138
chr5	128736941	128737041	101	10	0.833056	0.0708817	0.762174	63.6358
chr14	42458644	42458747	104	6	0.799086	0.0369427	0.762143	42.7682
chr10	43213441	43213509	69	4	0.831265	0.0691354	0.762129	24.1299
chr2	224436281	224436477	197	4	0.903746	0.14173	0.762016	26.2706
chr9	62195996	62196284	289	5	0.832403	0.0705334	0.76187	29.5696
chr18	81585503	81585701	199	4	0.789437	0.0279712	0.761466	30.9505
chrX	136908906	136909054	149	4	0.792618	0.0311812	0.761437	31.7517
chr1	65330290	65330461	172	4	0.794254	0.0331442	0.76111	29.5335
chr14	114643075	114643170	96	5	0.868881	0.109418	0.759463	28.347
chrX	97974805	97974857	53	4	0.861789	0.102343	0.759446	24.7734
chr20	40597815	40597975	161	4	0.815504	0.0561467	0.759357	24.1662
chr2	201575843	201576053	211	4	0.807589	0.0482347	0.759354	29.6323
chr11	67249502	67250047	546	4	0.795721	0.036666	0.759055	25.8503
chr5	46859919	46860028	110	5	0.836075	0.0770829	0.758992	26.0098
chr4	75663437	75663527	91	5	0.836075	0.0770829	0.758992	26.1831
chr8	125904054	125904155	102	5	0.836075	0.0770829	0.758992	26.1831
chr15	77415727	77415800	74	4	0.798103	0.0391941	0.758909	20.7813
chr7	44943299	44943352	54	4	0.798103	0.0391941	0.758909	20.0622
chr1	6620029	6620126	98	4	0.798103	0.0391941	0.758909	20.2094
chr4	155827339	155827407	69	4	0.798103	0.0391941	0.758909	20.2094
chr10	41143759	41143838	80	5	0.798487	0.0397579	0.758729	28.5692
chr2	117063494	117063548	55	4	0.798541	0.0399323	0.758609	24.286
chr12	22276540	22276629	90	4	0.877686	0.119087	0.758598	22.9321
chr13	58429978	58430098	121	7	0.793347	0.0349085	0.758439	49.1463
chr17	23220701	23221354	654	5	0.789922	0.0317317	0.758191	36.2749
chr20	51824654	51824840	187	4	0.789492	0.0320788	0.757413	27.6238
chr2	25506137	25506652	516	4	0.845228	0.0880584	0.75717	28.0294
chr2	217274725	217274816	92	4	0.916857	0.15999	0.756867	27.5006
chr6	94489960	94490016	57	6	0.8168	0.0601824	0.756617	39.958
chr3	85496905	85497040	136	5	0.800903	0.0444264	0.756476	30.3184
chr4	67913250	67913318	69	5	0.833429	0.0770829	0.756347	29.3837
chr17	77829309	77829389	81	5	0.836075	0.0797415	0.756333	25.9433
chrX	128333643	128334039	397	4	0.827834	0.071765	0.756069	20.4364
chr2	164249765	164249862	98	5	0.84847	0.0925703	0.7559	31.6936
chr2	236756649	236756707	59	4	0.821397	0.0656039	0.755793	22.9453
chr8	83649762	83650489	728	7	0.808573	0.0530191	0.755554	42.1522
chr6	126207104	126207288	185	6	0.797835	0.0422928	0.755542	37.1012
chr10	19614044	19614098	55	4	0.836075	0.0806091	0.755465	19.6441
chr15	35180729	35180785	57	4	0.836075	0.0806091	0.755465	19.3725
chr16	43746249	43746311	63	4	0.836075	0.0806091	0.755465	19.3725
chr4	34725805	34725877	73	4	0.836075	0.0806091	0.755465	19.3725
chr4	52637335	52637392	58	4	0.836075	0.0806091	0.755465	19.6441
chr9	17033000	17033142	143	4	0.836075	0.0806091	0.755465	19.6126
chr2	3154549	3154645	97	4	0.836075	0.0806091	0.755465	19.8373
chr6	7717958	7718027	70	4	0.836075	0.0806091	0.755465	19.3725
chr16	70909267	70909318	52	4	0.836075	0.0806091	0.755465	19.6441
chr9	70035942	70036013	72	4	0.836075	0.0806091	0.755465	19.4914
chr5	98504142	98504204	63	4	0.836075	0.0806091	0.755465	19.4914
chr1	126475330	126475392	63	4	0.836075	0.0806091	0.755465	19.6441
chr17	67475968	67476060	93	4	0.836075	0.0806091	0.755465	19.8659
chr2	202983216	202983279	64	4	0.836075	0.0806091	0.755465	19.6441
chr4	127453041	127453110	70	4	0.836075	0.0806091	0.755465	19.74
chr6	102124325	102124403	79	4	0.836075	0.0806091	0.755465	19.3725
chr6	128248646	128248729	84	4	0.836075	0.0806091	0.755465	19.6441
chr8	107594516	107594608	93	4	0.836075	0.0806091	0.755465	19.3725
chrX	15720372	15720447	76	5	0.807042	0.0516767	0.755366	26.4481
chr4	34124982	34128213	3232	5	0.833618	0.0782774	0.755341	39.6516
chr2	157505123	157505252	130	4	0.782056	0.0275285	0.754527	25.3064
chr5	55622200	55622282	83	4	0.798103	0.0435805	0.754523	19.7297
chr7	477089	477167	79	4	0.798103	0.0435805	0.754523	20.6986
chr7	97476880	97476972	93	4	0.798103	0.0435805	0.754523	19.7297
chr8	93300256	93300376	121	4	0.798103	0.0435805	0.754523	19.8356
chr20	6101628	6101753	126	5	0.795228	0.0408721	0.754355	30.4045
chr1	177569116	177569175	60	4	0.836075	0.0824051	0.753669	19.8975
chr14	66733497	66733569	73	4	0.836075	0.0824051	0.753669	19.8975
chr20	3298179	3298320	142	6	0.812575	0.0589809	0.753594	32.8751
chr9	74869174	74869303	130	8	0.819059	0.0656039	0.753456	43.6986
chr8	109104600	109106545	1946	5	0.869302	0.115971	0.75333	29.5894
chrX	130402742	130402835	94	4	0.798103	0.0450372	0.753066	20.1296
chr4	111838721	111838944	224	4	0.77755	0.0246584	0.752892	28.4907
chr4	16021497	16021593	97	7	0.836075	0.083332	0.752743	37.373
chrY_KL568157v1_random	2116591	2116672	82	7	0.836075	0.083332	0.752743	37.927
chr1	233105368	233105689	322	8	0.810315	0.0576567	0.752659	54.6801
chr7	115037074	115037177	104	7	0.797176	0.0445549	0.752621	44.6546
chr2	17607901	17608014	114	4	0.877686	0.125447	0.752239	23.4198
chr11	29781874	29785227	3354	4	0.871516	0.120232	0.751284	18.5562
chr2	18231509	18231598	90	5	0.772723	0.0217296	0.750994	31.602
chr5	132014652	132014742	91	4	0.77267	0.0220713	0.750599	23.056
chr1	85755642	85755799	158	4	0.817172	0.0668847	0.750287	25.1803
chr19	17385762	17385861	100	4	0.836075	0.0860212	0.750053	19.8247
chr14	2956754	2956845	92	6	0.854539	0.104514	0.750025	33.7601
chr2	104160600	104160721	122	4	0.796494	0.0465383	0.749955	25.0968
chr6	120445025	120445549	525	6	0.790175	0.0403261	0.749848	41.2831
chr13	96521996	96523170	1175	6	0.83454	0.0848227	0.749717	40.4369
chr2	178225952	178226040	89	4	0.818378	0.0689298	0.749448	26.6478
chr15	48699747	48699844	98	5	0.801564	0.0521879	0.749376	28.4133
chr14	23150105	23150226	122	4	0.859902	0.110534	0.749368	21.7787
chr2	13626672	13626727	56	4	0.82994	0.0806091	0.749331	19.7098
chr14	22091511	22091593	83	4	0.798103	0.049072	0.749031	19.5669
chr6	36480541	36480599	59	4	0.798103	0.049072	0.749031	19.2371
chr2	176934243	176934321	79	4	0.798103	0.049072	0.749031	20.215
chr1	198388625	198388854	230	7	0.770581	0.0216613	0.74892	48.1784
chr15	9014365	9014431	67	6	0.836075	0.0872621	0.748812	30.9278
chr10	95429959	95430026	68	6	0.836075	0.0872621	0.748812	30.6381
chr1	224143266	224143339	74	4	0.798103	0.0497306	0.748372	19.5744
chr8	46891906	46891971	66	4	0.804075	0.0561467	0.747928	25.3233
chr5	128723274	128723331	58	4	0.813405	0.0656039	0.747802	20.6454
chr12	2629474	2629605	132	5	0.807042	0.0592945	0.747748	25.0413
chr7	97807859	97807988	130	11	0.890789	0.143091	0.747698	61.1512
chr8	113827276	113827368	93	4	0.774032	0.0266432	0.747389	25.9726
chrX	51922446	51922790	345	4	0.903707	0.156455	0.747252	24.1138
chr2	124998077	124998254	178	6	0.812575	0.0656039	0.746971	31.7287
chr15	33330461	33331225	765	4	0.781409	0.0344872	0.746922	28.7279
chr16	56371998	56372187	190	7	0.824131	0.0774386	0.746693	46.5605
chr9	18687309	18687414	106	4	0.910655	0.164557	0.746098	25.1777
chr2	216631821	216631943	123	6	0.78121	0.0353228	0.745887	31.6216
chr7	140833238	140833403	166	4	0.907403	0.162252	0.74515	25.6235
chr17	6812706	6812806	101	5	0.82478	0.0797415	0.745039	31.0201
chr1	245847367	245847517	151	5	0.779543	0.03452	0.745023	38.5637
chr15	54693206	54693258	53	4	0.94514	0.200236	0.744904	26.2461
chr1	230294658	230294752	95	7	0.826673	0.0819832	0.74469	36.9336
chr14	24690206	24690317	112	4	0.877686	0.13318	0.744505	22.7151
chr8	57614003	57614133	131	4	0.83704	0.0927447	0.744296	26.4046
chr6	61446689	61446741	53	4	0.939115	0.194989	0.744126	25.2686
chr8	46890813	46890948	136	9	0.840574	0.0964818	0.744093	58.1928
chr13	61736311	61736486	176	4	0.775658	0.0315679	0.74409	25.5153
chr3	28730001	28730076	76	4	0.781808	0.037748	0.74406	20.1814
chr5	73127833	73127992	160	5	0.787555	0.0436418	0.743913	34.0495
chr17	18322921	18323012	92	5	0.76925	0.0260231	0.743227	30.6128
chr2	263712937	263713027	91	5	0.804412	0.0614672	0.742945	28.8809
chr15	78715746	78715819	74	7	0.816336	0.0734128	0.742923	36.4698
chr2	231304673	231304746	74	5	0.836075	0.0934311	0.742643	24.4831
chr19	35450798	35450896	99	4	0.798103	0.0561467	0.741956	18.7633
chr11	87831806	87831890	85	4	0.798103	0.0561467	0.741956	18.9882
chr5	101700481	101700569	89	4	0.7935	0.0516395	0.741861	19.1652
chr5	19152170	19152492	323	5	0.802204	0.060375	0.741829	31.1159
chr5	59391512	59391604	93	4	0.767263	0.0255298	0.741733	24.5498
chr5	46789873	46789998	126	4	0.78827	0.0467282	0.741542	24.5128
chr5	34078374	34078462	89	5	0.807042	0.0656039	0.741438	24.2344
chr18	703820	703928	109	5	0.807042	0.0656039	0.741438	24.9184
chr8	117067465	117067532	68	5	0.807042	0.0656039	0.741438	24.0196
chr13	21300266	21302611	2346	4	0.797524	0.0561265	0.741398	25.3836
chr18	71133595	71133668	74	5	0.780527	0.0391941	0.741332	28.2893
chr10	46400124	46400201	78	6	0.831256	0.0900976	0.741159	32.0737
chr7	108369301	108370599	1299	4	0.761402	0.020355	0.741047	35.8358
chr16	61584288	61584720	433	9	0.81224	0.0712169	0.741023	52.6683
chr5	12300547	12300713	167	4	0.810043	0.0691354	0.740908	24.2018
chr2	143108685	143108926	242	7	0.795829	0.0550137	0.740816	42.3169
chr9	11137954	11138028	75	5	0.836075	0.0953598	0.740715	24.2526
chr14	60298328	60298402	75	4	0.776497	0.0359111	0.740586	22.7289
chr20	11099350	11099630	281	4	0.834381	0.093822	0.740559	23.064
chr1	10612887	10613057	171	4	0.869553	0.129003	0.74055	22.2783
chr4	16564788	16566658	1871	5	0.767688	0.0275699	0.740118	23.7863
chr6	133694494	133695034	541	8	0.799982	0.0601183	0.739864	56.5098
chr3	20048698	20048826	129	4	0.766871	0.0270458	0.739825	23.1999
chrX	120992789	120992907	119	4	0.902456	0.163006	0.739449	23.1189
chr17	22458526	22458635	110	4	0.775687	0.0363698	0.739318	22.5987
chr2	252495155	252495220	66	5	0.796907	0.0578136	0.739093	25.3689
chr13	3073685	3074007	323	6	0.826837	0.0878528	0.738984	38.7473
chr9	58425008	58425320	313	7	0.78584	0.0469431	0.738896	46.0833
chr10	23607688	23607820	133	4	0.891465	0.152608	0.738857	22.9555
chr9	54250035	54251620	1586	4	0.90694	0.168084	0.738857	28.1137
chr15	47691333	47691422	90	4	0.795671	0.0570109	0.73866	22.0651
chr5	152480367	152480576	210	5	0.918648	0.180917	0.737732	31.9401
chr4	127387686	127387740	55	7	0.932399	0.194668	0.737731	37.157
chr10	38327286	38327403	118	4	0.79361	0.0561467	0.737463	22.2583
chr4	131881961	131883549	1589	6	0.869265	0.131909	0.737356	32.961
chr3	111954219	111954314	96	4	0.817195	0.0806091	0.736586	19.6886
chrX	131900447	131900576	130	7	0.791193	0.0550137	0.73618	36.1156
chr7	37930143	37930351	209	6	0.782434	0.0466958	0.735739	35.9316
chr16	60948168	60948220	53	4	0.801119	0.0656039	0.735515	24.1779
chr19	50819398	50819498	101	4	0.789956	0.0545189	0.735437	19.5534
chr1	53289523	53289591	69	5	0.813639	0.0782441	0.735395	29.904
chr18	2552225	2552308	84	4	0.815813	0.0806091	0.735204	21.0676
chr8	31644363	31644432	70	4	0.774352	0.0391941	0.735157	24.2161
chr9	27954525	27954717	193	4	0.799221	0.064478	0.734743	26.3854
chrX	137667245	137669389	2145	4	0.8252	0.0905192	0.734681	23.8499
chr6	146802607	146802702	96	6	0.802529	0.0680146	0.734514	35.0849
chr2	243625095	243625240	146	5	0.759066	0.02457	0.734496	32.4387
chr5	170851096	170851480	385	7	0.849061	0.114569	0.734493	34.7375
chr18	7241908	7244327	2420	5	0.767835	0.0333573	0.734478	26.6752
chr5	106584531	106584762	232	11	0.871213	0.136835	0.734378	66.7687
chr9	107411639	107412120	482	7	0.777806	0.0434876	0.734318	39.6575
chrX	110875119	110875189	71	4	0.767048	0.0331349	0.733913	24.3338
chr2	34200776	34200867	92	4	0.770306	0.0364931	0.733813	24.1657
chr20	9735868	9736060	193	5	0.804023	0.0706469	0.733376	30.7356
chr8	54414531	54414677	147	5	0.765513	0.0323136	0.7332	24.1928
chr1	244665596	244666319	724	14	0.844636	0.111565	0.733071	89.6017
chr16	41241342	41241404	63	4	0.798541	0.0656039	0.732937	20.5541
chr3	151217851	151218007	157	7	0.817341	0.084419	0.732922	38.0547
chr9	5088247	5088378	132	4	0.776497	0.0435805	0.732917	22.333
chr1	38731537	38731594	58	4	0.798103	0.0656039	0.732499	17.9434
chr11	46672016	46672105	90	4	0.798103	0.0656039	0.732499	18.065
chr17	16255406	16255497	92	4	0.798103	0.0656039	0.732499	18.1893
chr2	50025958	50026052	95	4	0.798103	0.0656039	0.732499	17.9434
chr4	43797745	43797839	95	4	0.798103	0.0656039	0.732499	18.6356
chr7	48930658	48930756	99	4	0.798103	0.0656039	0.732499	18.5585
chr1	247128876	247128938	63	4	0.798103	0.0656039	0.732499	17.9434
chr3	172856169	172856254	86	4	0.798103	0.0656039	0.732499	18.5585
chr4	10803582	10803641	60	4	0.798103	0.0656039	0.732499	17.9434
chr20	4690908	4690980	73	4	0.798103	0.0656039	0.732499	18.616
chr1	103669746	103669846	101	4	0.798103	0.0656039	0.732499	18.6356
chr15	97724729	97724791	63	4	0.798103	0.0656039	0.732499	17.9434
chr6	76400042	76400100	59	4	0.798103	0.0656039	0.732499	17.9434
chr6	85568072	85568136	65	4	0.798103	0.0656039	0.732499	18.4823
chr1	135095258	135095320	63	4	0.798103	0.0656039	0.732499	18.5585
chr16	85425395	85425451	57	4	0.798103	0.0656039	0.732499	17.9434
chr2	122285758	122285820	63	4	0.798103	0.0656039	0.732499	17.9434
chr2	112995496	112995585	90	4	0.798103	0.0656039	0.732499	17.9434
chr1	157891152	157891728	577	5	0.776448	0.044199	0.732249	28.26
chr20	48492851	48493278	428	5	0.82261	0.0909515	0.731658	30.8425
chr2	11405309	11405544	236	4	0.775687	0.0440338	0.731654	22.8432
chr2	140994538	140994659	122	4	0.78063	0.049072	0.731558	27.1235
chr20	53706772	53707692	921	6	0.781981	0.0507619	0.731219	38.0199
chr19	48483360	48483460	101	6	0.821213	0.0900976	0.731115	33.1907
chr13	30334770	30334838	69	4	0.766871	0.0359111	0.73096	21.3228
chr7	144913678	144913882	205	4	0.813736	0.0828791	0.730857	25.4065
chr9	102654293	102658688	4396	8	0.783987	0.0537332	0.730254	58.7578
chr14	103941492	103941554	63	4	0.798255	0.0680146	0.730241	22.7219
chr4	95637206	95637298	93	4	0.798103	0.0680146	0.730088	18.1593
chr7	96346984	96347046	63	4	0.795671	0.0656039	0.730067	20.7508
chr20	51872108	51872192	85	4	0.795671	0.0656039	0.730067	20.7821
chr2	34124607	34124715	109	5	0.807042	0.0770829	0.729959	23.1706
chr18	86219888	86220027	140	5	0.807042	0.0770829	0.729959	23.243
chr8	114330101	114330180	80	5	0.807042	0.0770829	0.729959	22.9928
chr14	89582143	89583907	1765	6	0.781784	0.0518713	0.729913	30.8011
chr1	166774060	166776046	1987	4	0.851725	0.12208	0.729645	26.0132
chr2	11315916	11319643	3728	6	0.774493	0.0452722	0.72922	33.748
chr16	13588922	13589290	369	4	0.764616	0.0355235	0.729092	25.7048
chr9	107503907	107504277	371	8	0.782484	0.053452	0.729032	57.4471
chrY_KL568148v1_random	4687690	4688017	328	5	0.836075	0.107327	0.728747	22.3337
chr13	7173657	7176854	3198	4	0.750744	0.022027	0.728717	26.5799
chr12	6307788	6307840	53	8	0.836075	0.107558	0.728517	39.8521
chr9	89597340	89597489	150	4	0.836075	0.107564	0.72851	20.509
chr2	157510524	157511346	823	4	0.870143	0.141668	0.728475	30.2895
chr3	71267912	71268068	157	8	0.867497	0.139313	0.728184	44.6248
chr20	34987619	34987760	142	8	0.819059	0.0910182	0.728041	40.261
chr8	104838710	104838835	126	6	0.787019	0.0589809	0.728038	35.5831
chr14	68269349	68271133	1785	7	0.776785	0.048751	0.728034	48.4996
chr17	58078707	58078823	117	4	0.772943	0.0450372	0.727906	21.8896
chr5	106456532	106456631	100	5	0.938524	0.210624	0.7279	27.1188
chr15	110210219	110210457	239	5	0.762283	0.0344252	0.727858	32.9342
chr2	141627567	141627827	261	15	0.756554	0.0287497	0.727804	107.151
chr3	110640924	110641062	139	6	0.927429	0.199666	0.727763	37.6124
chr14	54290322	54291914	1593	4	0.808277	0.0807606	0.727517	24.2532
chr3	149965656	149965793	138	4	0.796494	0.0691354	0.727358	21.0657
chr15	18565768	18566133	366	4	0.859487	0.13251	0.726977	26.1278
chr1	201523077	201523869	793	10	0.816837	0.0899905	0.726847	55.639
chr5	167973813	167975476	1664	57	0.796271	0.069923	0.726348	473.767
chr9	29075303	29075381	79	4	0.776497	0.050323	0.726174	21.5656
chr3	128036623	128039332	2710	4	0.760664	0.0344999	0.726165	20.8673
chr6	142388587	142388900	314	5	0.749177	0.0230976	0.726079	32.6364
chr16	31270679	31270782	104	5	0.765513	0.0397824	0.725731	23.3902
chr6	80913166	80913258	93	4	0.765854	0.040367	0.725487	22.9053
chr9	27902635	27902727	93	4	0.761912	0.0364931	0.725419	24.1395
chr2	163713784	163713883	100	6	0.812575	0.0872621	0.725313	28.1565
chr3	148023533	148023701	169	6	0.812575	0.0872621	0.725313	28.7027
chr2	121051198	121051386	189	4	0.743319	0.0182134	0.725105	25.0353
chr10	21867957	21868165	209	5	0.750313	0.0256337	0.724679	32.6812
chr5	1463931	1464104	174	7	0.781333	0.0577305	0.723602	45.382
chr17	57978068	57978186	119	4	0.77267	0.049072	0.723598	20.8928
chr2	217993488	217993698	211	6	0.757445	0.033939	0.723506	37.7242
chr4	8932554	8932628	75	4	0.756588	0.0331349	0.723453	23.8795
chr9	64551472	64551619	148	5	0.871142	0.147913	0.72323	25.4033
chr17	18856092	18856416	325	5	0.755038	0.0323508	0.722687	29.6175
chr1	164833671	164833775	105	5	0.788023	0.0656039	0.722419	28.9741
chr15	65824144	65826456	2313	4	0.760612	0.0382434	0.722368	28.0619
chr13	34182276	34182428	153	6	0.771403	0.049072	0.722331	37.4332
chr8	114854601	114854664	64	5	0.765513	0.0433241	0.722189	23.066
chr10	101361797	101362032	236	6	0.814277	0.0923192	0.721958	38.858
chr3	165316102	165316211	110	4	0.78704	0.0653263	0.721713	25.5562
chr10	25496377	25496561	185	6	0.820734	0.0991588	0.721575	35.7588
chr2	180622835	180622928	94	4	0.877686	0.156228	0.721457	20.1334
chr9	55920604	55921152	549	5	0.767845	0.0464304	0.721414	28.7444
chrX	11476093	11476340	248	6	0.817132	0.0958074	0.721325	39.1336
chr13	42459581	42459754	174	6	0.788438	0.0671916	0.721247	32.322
chr4	64422892	64422982	91	4	0.801652	0.0806091	0.721043	21.2754
chr3	13542506	13543190	685	7	0.886471	0.165457	0.721015	37.1755
chr5	140732200	140732261	62	4	0.7699	0.049072	0.720828	21.8307
chr15	55491372	55491518	147	4	0.842471	0.121663	0.720808	26.6163
chr14	52269419	52273239	3821	4	0.753509	0.0329146	0.720595	26.5141
chr8	93360026	93360104	79	5	0.785973	0.0656039	0.720369	24.7095
chr1	150318643	150319104	462	5	0.748579	0.0283854	0.720193	43.5851
chr13	95930169	95930312	144	9	0.826565	0.10652	0.720045	52.2261
chr17	84665437	84665503	67	6	0.807269	0.0872621	0.720007	32.2042
chr12	19769267	19769345	79	7	0.78554	0.0656039	0.719936	35.4217
chr18	67021285	67021486	202	6	0.745446	0.0255451	0.719901	37.6521
chr14	66555695	66555805	111	4	0.766304	0.0465383	0.719765	22.6308
chr2	186368419	186368515	97	5	0.776728	0.0570519	0.719676	30.2341
chr5	83249045	83249393	349	6	0.76092	0.0412492	0.719671	32.6087
chr4	155506501	155506605	105	4	0.877686	0.158076	0.719609	19.7614
chr3	50694868	50694997	130	4	0.75337	0.0340719	0.719298	23.823
chr5	59675507	59676140	634	4	0.75878	0.0395632	0.719217	30.4107
chr5	5039811	5039893	83	5	0.765513	0.0467173	0.718796	22.6682
chr4	50774994	50775357	364	12	0.793823	0.0754401	0.718383	80.2769
chr1	80929314	80929392	79	4	0.783973	0.0656039	0.718369	19.4573
chr18	72739699	72739864	166	5	0.755557	0.037331	0.718226	27.4192
chr16	35565089	35565729	641	4	0.76172	0.0436588	0.718061	27.6947
chr2	66537186	66537331	146	14	0.792033	0.0739776	0.718055	82.068
chr3	172302944	172303073	130	5	0.854611	0.136917	0.717694	26.6382
chr6	97130572	97132276	1705	18	0.749554	0.031906	0.717648	128.756
chr1	24343273	24343340	68	4	0.798103	0.0806091	0.717494	16.8338
chr14	33663307	33663380	74	4	0.798103	0.0806091	0.717494	17.0803
chr15	37451867	37451964	98	4	0.798103	0.0806091	0.717494	17.0304
chr2	49395752	49395817	66	4	0.798103	0.0806091	0.717494	16.8338
chr5	58268557	58268626	70	4	0.798103	0.0806091	0.717494	17.0803
chr7	70477719	70477809	91	4	0.798103	0.0806091	0.717494	16.9312
chr16	64497303	64497370	68	4	0.798103	0.0806091	0.717494	17.0803
chr1	192469279	192469372	94	4	0.798103	0.0806091	0.717494	17.0304
chr2	172925135	172925195	61	4	0.798103	0.0806091	0.717494	16.8338
chr8	133261329	133261397	69	4	0.798103	0.0806091	0.717494	17.0304
chr5	103631399	103631498	100	4	0.798103	0.0806091	0.717494	16.8338
chr7	119182171	119182247	77	4	0.798103	0.0806091	0.717494	16.8338
chr1	272985996	272986304	309	4	0.741298	0.0238889	0.717409	26.2066
chr6	122753455	122753551	97	4	0.797905	0.0806091	0.717296	22.138
chr1	197335860	197336624	765	6	0.86757	0.150523	0.717046	36.4646
chr3	78723267	78724089	823	4	0.81129	0.0945253	0.716765	19.053
chr1	274325181	274325461	281	4	0.806895	0.09039	0.716505	27.5292
chr16	14869501	14869600	100	7	0.758075	0.0415859	0.716489	34.0061
chr5	156558234	156558451	218	4	0.844368	0.127957	0.716411	25.8179
chr19	36526068	36529947	3880	4	0.740016	0.0236589	0.716357	22.4239
chr1	113934060	113934345	286	4	0.757272	0.0413629	0.715909	25.9577
chr2	67079637	67079730	94	7	0.811987	0.0963503	0.715637	32.5366
chr2	133819873	133819953	81	6	0.78121	0.0656039	0.715606	28.6402
chr9	108426392	108426508	117	9	0.78121	0.0656039	0.715606	46.4502
chrY_KL568148v1_random	3024645	3024743	99	4	0.857069	0.14165	0.715419	19.7617
chr2	233585855	233586126	272	4	0.762935	0.0478435	0.715092	24.5892
chr1	133685914	133686017	104	4	0.745745	0.0307567	0.714988	26.7943
chr20	34207700	34207763	64	4	0.743849	0.0288684	0.71498	21.0648
chr2	174237139	174238767	1629	5	0.756929	0.0420003	0.714929	25.4011
chr3	22205336	22206133	798	7	0.833338	0.118577	0.714761	34.9474
chr9	112413773	112413873	101	5	0.808045	0.0933636	0.714681	25.0468
chr7	108983957	108984079	123	4	0.743849	0.0291987	0.71465	20.8612
chrX	48504431	48504524	94	4	0.836075	0.121439	0.714635	20.0039
chr3	121007150	121007298	149	5	0.837447	0.122868	0.714578	28.6261
chr2	250393520	250393843	324	5	0.797536	0.083169	0.714367	28.9459
chr7	67540335	67542833	2499	8	0.876053	0.161752	0.714301	39.6679
chr4	16983658	16984685	1028	4	0.773212	0.0590428	0.71417	22.7928
chr3	140013292	140013365	74	5	0.765513	0.0516767	0.713837	23.2038
chr12	29920614	29920730	117	5	0.807042	0.0933083	0.713734	23.8788
chr13	2003862	2004035	174	8	0.809313	0.0955965	0.713716	46.5769
chr2	159284300	159284396	97	5	0.807042	0.0934311	0.713611	21.8224
chr13	109477261	109477339	79	5	0.807042	0.0934311	0.713611	21.6048
chr9	111823898	111824290	393	6	0.743753	0.0302516	0.713502	44.196
chrX	23149775	23150117	343	7	0.773461	0.0600079	0.713453	50.9068
chr7	112182116	112182228	113	6	0.775757	0.0623799	0.713377	32.3446
chr15	72692443	72692824	382	4	0.743825	0.0307767	0.713049	25.623
chr4	11507276	11507409	134	4	0.833064	0.120052	0.713012	19.7039
chr4	180229506	180229571	66	4	0.7935	0.0806091	0.712891	16.8424
chr17	16793433	16793507	75	4	0.789956	0.0770959	0.71286	16.9927
chr15	59557510	59557591	82	4	0.745911	0.0331349	0.712776	22.3508
chr1	72048708	72048783	76	4	0.777845	0.0656039	0.712241	21.2525
chr1	85881764	85881978	215	4	0.765286	0.0531099	0.712176	24.3267
chr18	11791811	11791955	145	6	0.835316	0.123182	0.712133	32.1983
chr16	36131405	36131603	199	8	0.797143	0.0850874	0.712056	45.0076
chr15	13247349	13247433	85	6	0.777617	0.0656039	0.712013	31.1227
chr9	36456605	36456977	373	5	0.76704	0.05504	0.712	29.7092
chr13	64763412	64763531	120	6	0.737237	0.0252435	0.711993	28.4117
chrX	18878607	18878717	111	4	0.806123	0.0944418	0.711681	25.2706
chrX	100336012	100336416	405	8	0.805975	0.0944597	0.711515	42.6744
chr15	106485952	106486287	336	4	0.751765	0.0403408	0.711425	27.5458
chr15	52684063	52688587	4525	6	0.729052	0.0178742	0.711177	48.5905
chr9	68311336	68312191	856	7	0.747792	0.0368155	0.710976	47.5023
chr15	101932127	101932204	78	4	0.731666	0.020863	0.710803	25.6185
chr2	43277615	43277698	84	7	0.862936	0.152346	0.71059	35.7333
chr8	131957855	131958420	566	4	0.764958	0.0543909	0.710567	27.6947
chr16	53334834	53334956	123	4	0.743876	0.0333952	0.710481	23.8629
chr5	130388529	130388701	173	4	0.743849	0.0333952	0.710453	20.6139
chr2	98873691	98874099	409	4	0.739566	0.0293082	0.710258	29.3332
chr3	127395292	127395596	305	4	0.764331	0.05409	0.710241	18.1184
chr2	255150876	255151049	174	7	0.755037	0.0448246	0.710213	39.4554
chr6	12880829	12884037	3209	4	0.841425	0.13145	0.709975	22.8291
chr15	56952636	56952805	170	4	0.862818	0.152883	0.709935	23.5262
chr14	104932905	104933094	190	4	0.943155	0.233504	0.709651	25.4607
chr14	12709475	12709571	97	5	0.759659	0.0502111	0.709448	28.4394
chrX	46590990	46591248	259	7	0.774221	0.0650931	0.709128	46.8792
chr17	55687566	55687655	90	5	0.820399	0.111415	0.708984	28.1291
chr11	30880619	30880706	88	6	0.796239	0.0872621	0.708977	30.7328
chr1	7496863	7496961	99	4	0.767656	0.0587091	0.708947	24.3609
chr5	68924424	68924717	294	4	0.746911	0.0379895	0.708922	21.8579
chr19	16282851	16283914	1064	6	0.750486	0.041589	0.708897	38.746
chr4	84607349	84607525	177	4	0.909693	0.200865	0.708829	20.9727
chr18	6757024	6757309	286	4	0.748987	0.0402131	0.708774	22.6793
chr8	79110668	79110823	156	6	0.890879	0.182273	0.708606	34.1336
chr2	227987874	227988222	349	7	0.775869	0.0672997	0.70857	46.2164
chr1	278695617	278695782	166	4	0.755858	0.0475471	0.70831	20.9414
chr5	35454863	35454956	94	4	0.798103	0.0898628	0.70824	17.9625
chr8	127438140	127438362	223	7	0.748305	0.0400711	0.708233	39.8722
chr17	52462023	52462143	121	4	0.811054	0.102911	0.708143	21.963
chr6	116812438	116812541	104	5	0.725199	0.0170906	0.708108	26.05
chr10	30909336	30909515	180	4	0.746997	0.0389073	0.70809	20.9527
chr11	7893037	7893539	503	10	0.826926	0.11885	0.708077	56.2502
chr1	34222093	34222191	99	6	0.812575	0.104514	0.708061	26.7148
chr3	12817515	12817666	152	8	0.773294	0.0653368	0.707957	48.8396
chr6	65335932	65336021	90	4	0.743849	0.0359111	0.707938	20.6105
chr16	7812554	7812632	79	4	0.757657	0.0497306	0.707926	22.9822
chr17	4440820	4440910	91	4	0.871146	0.163598	0.707547	19.2874
chr5	99989023	99992300	3278	8	0.749253	0.0417389	0.707514	44.1997
chr11	33324357	33324438	82	5	0.892057	0.184635	0.707422	28.0255
chr1	74669802	74669870	69	4	0.763556	0.0561467	0.707409	21.1187
chr17	75680518	75680616	99	5	0.869344	0.162011	0.707333	26.9216
chr8	103691303	103692754	1452	11	0.857282	0.150075	0.707207	63.2674
chr8	36563457	36563534	78	6	0.811612	0.104514	0.707098	28.4593
chr15	20189520	20189942	423	8	0.776828	0.0697419	0.707086	48.2838
chr5	103505058	103505186	129	7	0.798057	0.0910907	0.706966	40.5242
chr2	209805681	209806209	529	5	0.757631	0.050691	0.70694	32.6948
chr8	71436314	71436827	514	9	0.779208	0.0723297	0.706878	48.6168
chr9	63917639	63917812	174	5	0.758413	0.0516667	0.706746	28.7892
chr17	64840606	64841640	1035	5	0.813316	0.106612	0.706704	22.4572
chr13	111068998	111069219	222	4	0.746997	0.040367	0.70663	20.5701
chr16	39208652	39208752	101	4	0.767715	0.0613707	0.706345	23.0794
chr3	27204239	27204654	416	4	0.737849	0.031637	0.706212	25.1154
chr5	137249134	137249476	343	4	0.742193	0.0360696	0.706123	28.3433
chr17	8342977	8343108	132	4	0.741823	0.0357667	0.706057	23.7642
chr15	87363220	87363553	334	5	0.791692	0.0856619	0.70603	29.2205
chr20	8193255	8193378	124	4	0.77267	0.0667875	0.705883	19.3767
chr2	142787928	142788042	115	7	0.805672	0.0998521	0.70582	38.9194
chr17	59810017	59810121	105	5	0.893252	0.187466	0.705786	28.1784
chr2	138202104	138203256	1153	4	0.738453	0.0328044	0.705649	22.7098
chr2	182490306	182490405	100	4	0.788288	0.082782	0.705506	18.1408
chr15	90842600	90842694	95	4	0.78428	0.07881	0.70547	18.8723
chr1	210040301	210042635	2335	4	0.784044	0.0787015	0.705342	24.625
chr7	94748742	94748942	201	5	0.886813	0.181492	0.705321	27.9335
chr2	247690986	247691189	204	12	0.770612	0.0659937	0.704618	66.3677
chr6	74348624	74348881	258	6	0.805867	0.101322	0.704545	36.4222
chrX	47431025	47431183	159	4	0.932375	0.227906	0.704469	22.477
chrY_KL568162v1_random	10550685	10551000	316	11	0.838152	0.133918	0.704234	58.8497
chr8	94044739	94045890	1152	5	0.76669	0.0626795	0.70401	34.8347
chr12	558554	558717	164	4	0.770774	0.0667875	0.703986	22.7002
chr13	87653726	87654016	291	10	0.767965	0.0642231	0.703742	72.982
chr14	11087641	11087755	115	7	0.791193	0.0874916	0.703702	33.6569
chr1	197483530	197483690	161	4	0.728153	0.0244847	0.703668	23.6259
chr7	43892120	43892550	431	6	0.735276	0.0316555	0.703621	39.7503
chr7	119862388	119862481	94	4	0.783973	0.0806091	0.703364	17.0293
chr4	9002404	9002731	328	4	0.780862	0.0776735	0.703189	22.4481
chr1	111840136	111843319	3184	4	0.815685	0.112519	0.703166	18.5702
chr17	36086744	36088249	1506	8	0.763972	0.0608651	0.703107	43.7638
chr6	22480628	22481817	1190	7	0.797316	0.0942475	0.703069	43.2895
chr6	146408220	146408367	148	5	0.728794	0.0257305	0.703064	25.4844
chr6	68089780	68089935	156	5	0.756225	0.0533912	0.702834	27.0031
chr20	50197526	50197696	171	6	0.761792	0.0589809	0.702811	29.7477
chr3	37297011	37297261	251	4	0.742264	0.0395598	0.702704	24.0197
chr12	10981254	10981470	217	9	0.78121	0.0786113	0.702598	44.7494
chr2	20582496	20582645	150	5	0.806815	0.104223	0.702591	25.8397
chr10	66671668	66671744	77	5	0.755559	0.0530628	0.702496	31.2926
chr6	122567965	122568228	264	8	0.795101	0.0926634	0.702437	45.8884
chr18	675377	675536	160	8	0.793351	0.0910182	0.702333	41.1758
chr2	212203003	212203391	389	11	0.874195	0.172025	0.70217	68.8867
chr1	264373302	264373387	86	4	0.758222	0.0561467	0.702075	21.6173
chr10	62810707	62810774	68	4	0.782537	0.0806091	0.701928	20.6979
chr6	146859548	146859693	146	4	0.750941	0.049072	0.701869	21.4644
chr16	87363342	87366506	3165	5	0.761438	0.0596672	0.701771	30.8214
chr1	197452433	197452567	135	7	0.744493	0.0428565	0.701637	43.7001
chr17	18299157	18299269	113	5	0.756983	0.0556635	0.701319	26.5669
chr4	134137908	134138007	100	5	0.779407	0.0783897	0.701017	23.7859
chr5	160835720	160835801	82	4	0.781471	0.0806091	0.700862	19.7314
chr13	27316759	27316984	226	5	0.740599	0.0397574	0.700842	32.9661
chr5	113863201	113864464	1264	4	0.812089	0.111294	0.700795	21.4307
chr16	55180568	55180686	119	5	0.732074	0.0312912	0.700783	31.1791
chr1	92256203	92256954	752	12	0.824823	0.124227	0.700596	66.5863
chr1	178068532	178068900	369	16	0.788294	0.0877484	0.700546	89.03
chr7	42243005	42243395	391	10	0.749338	0.0488203	0.700518	61.6785
chrX	123494666	123494739	74	5	0.777576	0.0770829	0.700493	24.4227
chr14	32507886	32509201	1316	11	0.774782	0.0744329	0.700349	80.3814
chr1	2578450	2578750	301	6	0.834052	0.133819	0.700233	38.6239
chr10	89060943	89061231	289	8	0.824331	0.124113	0.700218	45.1393
chr1	107733877	107738315	4439	7	0.737894	0.0378551	0.700039	45.974
chr11	11515128	11515225	98	5	0.765513	0.0656039	0.699909	21.7928
chr8	55206300	55206354	55	5	0.765513	0.0656039	0.699909	21.0644
chr2	141569309	141569403	95	5	0.765513	0.0656039	0.699909	21.7244
chr7	145302348	145302446	99	5	0.765513	0.0656039	0.699909	22.0021
chr8	111972601	111972689	89	5	0.765513	0.0656039	0.699909	21.7928
chr6	61354028	61356960	2933	4	0.769895	0.07017	0.699725	22.981
chr4	177366302	177366385	84	4	0.947182	0.247717	0.699465	20.6825
chr6	135873911	135874026	116	6	0.789539	0.0900976	0.699442	30.6417
chr9	67159012	67159073	62	4	0.836075	0.136737	0.699338	18.7873
chr1	86538365	86538445	81	4	0.721768	0.0224347	0.699334	21.1949
chr2	62215987	62216227	241	5	0.785665	0.0863376	0.699328	28.7831
chr2	165716902	165717042	141	5	0.893857	0.194551	0.699306	25.072
chr8	103842462	103844694	2233	9	0.830887	0.131648	0.699239	56.6952
chr5	11168109	11171635	3527	7	0.754174	0.0550362	0.699137	35.0627
chr3	53559483	53559893	411	4	0.734204	0.0351612	0.699043	19.2316
chr7	109126032	109126241	210	5	0.758326	0.0592945	0.699031	24.8554
chrX	35709441	35709723	283	5	0.734654	0.0356373	0.699017	28.1876
chr6	71730139	71730191	53	4	0.758958	0.0603344	0.698624	23.0501
chr16	5171387	5171473	87	4	0.737511	0.0389073	0.698604	23.2637
chr9	104968323	104969202	880	4	0.756949	0.0583962	0.698553	19.3351
chr4	77876318	77876759	442	6	0.733366	0.0348402	0.698526	33.2423
chr13	85235557	85235709	153	4	0.783055	0.0845596	0.698496	23.5169
chr5	2242545	2242614	70	8	0.814711	0.116257	0.698454	41.0984
chr1	131749502	131749871	370	4	0.742122	0.044021	0.698101	20.0691
chr2	7423978	7424081	104	5	0.750123	0.0522598	0.697863	25.4434
chr14	18560004	18560108	105	5	0.74997	0.0521879	0.697782	23.9681
chr18	47473611	47473773	163	9	0.862049	0.164314	0.697735	50.6435
chr17	30880544	30880751	208	4	0.722103	0.0244847	0.697619	27.372
chr9	109697767	109699375	1609	4	0.744765	0.0472343	0.697531	20.9502
chr7	142570303	142570435	133	4	0.737281	0.0399323	0.697349	19.4422
chr3	30549660	30550397	738	5	0.731872	0.0346138	0.697258	30.9143
chr4	135970948	135974481	3534	6	0.761394	0.0641496	0.697245	31.3708
chr2	251397786	251397838	53	5	0.725937	0.0286968	0.697241	25.5374
chr16	89286819	89286998	180	4	0.728115	0.0309544	0.697161	23.8089
chr1	57231661	57231856	196	6	0.785161	0.0880041	0.697157	35.4048
chr1	140267284	140267425	142	9	0.736791	0.0397008	0.69709	51.4382
chr1	208419066	208419165	100	4	0.724295	0.0272154	0.69708	21.3216
chr6	72985528	72985644	117	6	0.829899	0.132901	0.696998	31.8057
chr9	18114526	18114806	281	4	0.745055	0.0481765	0.696878	30.4578
chr9	27890757	27890977	221	5	0.719268	0.0224006	0.696867	34.2028
chr1	187139600	187139695	96	4	0.740333	0.0435805	0.696752	18.7857
chr12	33106221	33106334	114	4	0.729742	0.0331349	0.696607	21.3282
chr2	197876799	197876978	180	8	0.808751	0.112181	0.69657	42.2069
chr3	15042917	15043066	150	4	0.877686	0.181132	0.696553	19.0628
chr7	130353837	130353894	58	4	0.75357	0.0570991	0.696471	23.4038
chr16	41733933	41734029	97	8	0.819059	0.122709	0.69635	35.3865
chr14	43233233	43233346	114	5	0.751991	0.0556635	0.696327	30.094
chr5	33340967	33341061	95	9	0.836075	0.13979	0.696285	45.3732
chr2	237957040	237957125	86	4	0.857713	0.161579	0.696134	18.5805
chr6	38589816	38590089	274	4	0.757502	0.0614348	0.696067	21.1839
chr1	87562679	87562868	190	8	0.81153	0.115514	0.696016	42.875
chr16	7218299	7218403	105	4	0.876009	0.180104	0.695905	22.3031
chr15	293316	293482	167	4	0.877686	0.181916	0.69577	18.2022
chrX	120805265	120805518	254	4	0.726031	0.0303087	0.695723	23.9351
chr19	56592701	56594979	2279	8	0.790132	0.0944281	0.695704	43.9263
chr3	35903040	35903260	221	5	0.784442	0.0891392	0.695303	27.2279
chr9	15815658	15815920	263	8	0.852537	0.157458	0.69508	46.7475
chr7	78386695	78388108	1414	8	0.742642	0.0475914	0.695051	57.3096
chr4	53062436	53063009	574	5	0.726592	0.0315583	0.695034	31.8915
chr11	68083811	68083866	56	5	0.76054	0.0656039	0.694936	21.3292
chr2	102785134	102785250	117	4	0.876023	0.181123	0.6949	20.3302
chr12	9144354	9144412	59	4	0.758718	0.0638213	0.694896	21.1502
chr1	145519251	145519373	123	4	0.743849	0.049072	0.694777	19.4912
chr8	13004370	13004675	306	6	0.839762	0.145022	0.69474	30.7518
chr1	78971980	78972276	297	4	0.805741	0.11111	0.694631	16.2018
chr2	94348516	94348879	364	8	0.796955	0.102331	0.694625	49.0392
chr9	21047832	21048105	274	6	0.737046	0.0425029	0.694543	34.3748
chr9	1194856	1195116	261	6	0.830122	0.135584	0.694538	31.695
chr14	11110140	11111973	1834	8	0.753905	0.0594338	0.694471	44.6815
chr8	66348861	66348915	55	4	0.945332	0.250994	0.694338	26.1045
chr4	10034058	10034182	125	4	0.743849	0.0496488	0.6942	19.0389
chr4	44612135	44612202	68	4	0.743849	0.0497306	0.694118	18.7463
chr2	146892188	146892240	53	4	0.743849	0.0497306	0.694118	18.5408
chr8	19742220	19746529	4310	6	0.781237	0.0871588	0.694078	26.9894
chr8	77743891	77744014	124	5	0.771115	0.0770829	0.694032	23.9
chr19	11076210	11079601	3392	4	0.723819	0.0297997	0.694019	26.6096
chr13	59204627	59204773	147	9	0.78121	0.0872621	0.693947	41.8043
chr9	23954494	23954585	92	6	0.78121	0.0872621	0.693947	25.2772
chr9	59097338	59097423	86	6	0.78121	0.0872621	0.693947	25.7771
chr4	6905272	6905354	83	6	0.78121	0.0872621	0.693947	25.7808
chr4	115288186	115288290	105	7	0.846267	0.152417	0.69385	32.2456
chr2	96271308	96272066	759	5	0.721546	0.0277439	0.693803	32.3987
chr15	72030045	72030097	53	4	0.760577	0.0667875	0.693789	20.2953
chr15	75611158	75611264	107	4	0.759377	0.0656039	0.693774	20.701
chr7	118049360	118049465	106	4	0.737281	0.0435805	0.6937	18.7835
chr15	70236183	70236271	89	4	0.798103	0.104514	0.693589	15.6692
chr5	142921189	142921863	675	5	0.800997	0.107496	0.693502	22.3842
chr6	124621282	124621803	522	5	0.800318	0.106876	0.693443	23.7676
chr8	63076241	63076371	131	4	0.891465	0.198067	0.693398	20.352
chr6	110231817	110231950	134	5	0.721412	0.0280873	0.693325	28.8339
chr11	6716526	6716663	138	4	0.877686	0.184376	0.69331	17.9565
chr10	95017351	95017437	87	7	0.763199	0.0700031	0.693196	39.3982
chr14	88086200	88086460	261	9	0.797728	0.104786	0.692942	53.6851
chr13	39636738	39636881	144	4	0.725848	0.0331349	0.692713	21.1005
chr10	83779971	83780234	264	7	0.797946	0.105248	0.692698	41.2478
chr2	238046979	238048744	1766	5	0.818573	0.126026	0.692547	26.2468
chr1	2830312	2830638	327	5	0.817375	0.125005	0.69237	21.8311
chr15	22391733	22394652	2920	9	0.75114	0.0588256	0.692314	42.3339
chr9	5946733	5946821	89	5	0.78562	0.0934311	0.692189	24.6516
chr13	113739769	113739930	162	5	0.883597	0.191477	0.69212	23.5562
chr15	33336698	33337284	587	8	0.805217	0.113281	0.691936	50.0696
chr12	27856390	27856525	136	5	0.731697	0.0397824	0.691915	29.2551
chr16	2998510	2998593	84	4	0.764451	0.0727769	0.691674	21.2662
chr4	705867	706120	254	10	0.761482	0.0699881	0.691494	58.0043
chr1	109312887	109312987	101	4	0.740333	0.049072	0.69126	19.8198
chr13	47420256	47423780	3525	10	0.799563	0.108408	0.691155	59.6637
chr2	217677906	217678864	959	5	0.720386	0.0293327	0.691054	32.1664
chr17	83534107	83534259	153	8	0.771656	0.0806091	0.691047	35.9879
chr8	51468576	51468717	142	7	0.859582	0.168571	0.691011	34.0888
chr1	165799020	165799116	97	4	0.78893	0.0979233	0.691006	24.7632
chr1	87298367	87299358	992	5	0.841864	0.150878	0.690986	21.7932
chr2	214714349	214717410	3062	5	0.798895	0.108114	0.69078	23.9592
chr15	107212898	107212955	58	4	0.836075	0.145329	0.690745	17.4119
chr17	71024695	71024833	139	5	0.882064	0.191477	0.690587	23.1819
chr12	15456738	15457423	686	6	0.793876	0.103296	0.69058	27.7575
chr2	94890888	94891146	259	5	0.834493	0.143932	0.690561	27.8468
chr2	101161102	101161181	80	5	0.709191	0.0190273	0.690164	25.679
chr19	48272633	48272743	111	4	0.874483	0.184376	0.690107	17.8873
chr1	46578663	46579125	463	11	0.760415	0.0705732	0.689842	54.2292
chr6	117166513	117166719	207	5	0.736087	0.0467173	0.68937	26.2838
chr2	179297842	179299328	1487	6	0.711495	0.0221651	0.689329	37.6787
chr5	169642696	169644589	1894	5	0.773734	0.0845111	0.689223	31.7692
chr9	47812484	47812923	440	4	0.750967	0.0619211	0.689046	24.9894
chr1	35611712	35611789	78	5	0.755531	0.0665474	0.688984	24.6156
chr8	74231979	74232058	80	5	0.776429	0.0875214	0.688908	27.684
chr12	31606572	31606725	154	4	0.877686	0.18914	0.688546	19.8623
chr1	210784890	210784987	98	5	0.765513	0.0770829	0.68843	20.5919
chr6	75392494	75392604	111	5	0.765513	0.0770829	0.68843	20.4582
chr7	130807164	130807280	117	5	0.765513	0.0770829	0.68843	20.143
chr1	210704009	210704252	244	6	0.804935	0.116692	0.688243	31.9036
chr9	23123539	23123620	82	5	0.781674	0.0934311	0.688243	22.102
chr3	147770883	147771094	212	16	0.875924	0.187711	0.688214	91.2114
chr17	43998786	43998881	96	6	0.737237	0.049072	0.688165	26.0534
chr2	126004390	126004498	109	5	0.871142	0.183	0.688142	22.4151
chr5	48781166	48781283	118	6	0.853378	0.165419	0.68796	28.4237
chr2	113234284	113234535	252	10	0.810111	0.122268	0.687843	55.8981
chr6	44354764	44355277	514	7	0.757762	0.0699623	0.6878	32.6047
chr9	47960897	47961059	163	6	0.862469	0.174691	0.687778	29.9471
chr1	268929512	268929574	63	4	0.743849	0.0561467	0.687702	18.1205
chr8	85409989	85410211	223	6	0.811658	0.123971	0.687686	35.852
chr3	114224611	114225434	824	4	0.744258	0.0567805	0.687478	23.6111
chr19	33221993	33222081	89	4	0.732463	0.0450372	0.687425	22.8788
chr6	65276986	65277082	97	16	0.853331	0.166078	0.687253	78.1756
chr8	75663712	75664855	1144	4	0.933987	0.247027	0.686959	19.5095
chr4	7678651	7678797	147	14	0.893779	0.207036	0.686742	74.3463
chr1	216988504	216988587	84	4	0.77267	0.0860212	0.686649	17.8267
chr11	51664596	51665241	646	4	0.715936	0.0293544	0.686582	22.4361
chr7	37174694	37174839	146	5	0.84997	0.163598	0.686371	23.6264
chr6	52657641	52657767	127	4	0.836075	0.149804	0.686271	16.9564
chr11	52606326	52606450	125	7	0.836075	0.14986	0.686214	33.7235
chr2	79149246	79149436	191	5	0.937726	0.251701	0.686025	26.9997
chr17	70051712	70052282	571	4	0.713142	0.0272882	0.685854	20.7302
chrX	44880531	44886098	5568	11	0.721264	0.0354178	0.685846	72.6819
chr7	24715347	24715816	470	10	0.740122	0.0544756	0.685646	68.0622
chr2	12032006	12033138	1133	11	0.712444	0.026878	0.685566	63.8127
chr2	39421274	39421429	156	5	0.833058	0.147621	0.685437	28.3351
chr2	207632586	207633230	645	4	0.762435	0.0771647	0.685271	19.2318
chr4	138731380	138731684	305	5	0.706197	0.0211356	0.685061	30.8065
chr18	74030339	74030411	73	4	0.77085	0.0860212	0.684829	20.1499
chr15	39334271	39334367	97	4	0.719689	0.0348824	0.684806	18.1692
chr5	42356275	42356465	191	4	0.722031	0.0373532	0.684677	23.4238
chr11	79812822	79812912	91	6	0.789015	0.104514	0.684501	27.7459
chr17	88142445	88142542	98	5	0.800241	0.115801	0.68444	22.8682
chr5	162230227	162230285	59	5	0.74997	0.0656039	0.684366	22.0798
chr11	33587769	33588045	277	4	0.803221	0.119173	0.684048	17.3774
chr17	26702822	26703697	876	9	0.745101	0.0610826	0.684018	44.2561
chr5	68862302	68865394	3093	5	0.731833	0.0479851	0.683848	22.8223
chr15	24009498	24009631	134	7	0.703235	0.0194871	0.683748	40.6216
chr8	51364800	51364961	162	7	0.91317	0.229512	0.683658	40.0965
chr3	4833783	4834102	320	7	0.786996	0.103348	0.683648	31.9399
chr19	9296348	9296644	297	7	0.756566	0.0730923	0.683473	37.6332
chr1	102982670	102982724	55	4	0.891465	0.2081	0.683366	17.2794
chr7	11179402	11179513	112	7	0.735841	0.0525132	0.683328	36.0371
chr2	228864758	228864939	182	6	0.703772	0.0205726	0.6832	36.0446
chr1	205747037	205747364	328	5	0.784112	0.100952	0.683161	25.0457
chr10	18047076	18047203	128	6	0.728775	0.0456408	0.683134	30.6641
chr5	50910233	50910586	354	5	0.713724	0.0306081	0.683116	35.7695
chr18	2102054	2102346	293	4	0.787064	0.103957	0.683107	27.075
chr4	34755693	34755880	188	4	0.748287	0.0652378	0.683049	24.4452
chr19	4746335	4746472	138	7	0.730739	0.0477152	0.683024	36.5707
chr17	21609441	21609558	118	4	0.939148	0.256352	0.682796	17.5429
chr13	48624067	48624181	115	8	0.773529	0.0910182	0.68251	39.1438
chr7	126335799	126335872	74	5	0.775855	0.0934311	0.682424	24.4405
chr2	174111469	174113650	2182	4	0.730249	0.0478465	0.682403	20.4473
chr10	21959681	21959770	90	5	0.729446	0.047142	0.682304	22.9863
chr17	35040506	35040639	134	9	0.753735	0.071521	0.682214	40.8917
chr11	77676322	77676757	436	6	0.721386	0.0391724	0.682214	42.2428
chr5	15977397	15977499	103	5	0.72307	0.0409004	0.68217	29.3004
chr11	23835276	23835353	78	4	0.7935	0.111337	0.682164	18.6423
chr3	129922695	129924347	1653	9	0.763803	0.0817137	0.68209	55.4425
chrX	45749232	45753299	4068	8	0.728567	0.046547	0.68202	40.9733
chr12	40629499	40629604	106	6	0.721108	0.0391941	0.681913	31.446
chr5	173438386	173439348	963	5	0.711254	0.0293991	0.681855	29.191
chr13	78775931	78776111	181	4	0.833064	0.151212	0.681852	17.5418
chr14	32920488	32920550	63	4	0.798103	0.116311	0.681792	16.7636
chr6	142467953	142468053	101	4	0.710914	0.0291987	0.681715	24.6851
chr5	61940526	61941003	478	9	0.744109	0.0624028	0.681706	56.4219
chr2	3572767	3572831	65	6	0.768692	0.0872621	0.68143	30.5118
chr1	7635915	7636288	374	6	0.719636	0.0385006	0.681135	36.2468
chr11	76361445	76361660	216	4	0.729129	0.0483014	0.680827	23.9377
chr9	21119246	21119344	99	5	0.76054	0.0797132	0.680827	23.2319
chr11	59288922	59290290	1369	6	0.735493	0.0547809	0.680712	25.861
chr4	95513207	95513920	714	9	0.709107	0.0284469	0.68066	75.4591
chr18	63234954	63235090	137	6	0.897174	0.21658	0.680594	27.364
chr14	103664640	103664845	206	4	0.717923	0.0373532	0.68057	23.0243
chr16	89141066	89142255	1190	4	0.72978	0.0492335	0.680546	21.2934
chr20	657704	657850	147	5	0.784014	0.103839	0.680175	31.116
chr6	54975997	54976065	69	4	0.714844	0.0346771	0.680167	19.9735
chr19	40183065	40183214	150	4	0.797372	0.117372	0.68	19.5395
chr1	253341664	253341795	132	5	0.731644	0.0516767	0.679967	24.8188
chr14	98066223	98066498	276	6	0.714591	0.0346351	0.679956	33.5181
chr16	84073626	84073845	220	6	0.79258	0.11266	0.679921	33.8757
chr13	47413275	47414082	808	4	0.711327	0.0314313	0.679896	23.8414
chr18	5982079	5982176	98	4	0.7376	0.0577931	0.679807	20.2008
chr16	75928286	75928532	247	4	0.770771	0.0909723	0.679799	21.1855
chrX	129027545	129027765	221	4	0.754988	0.0753645	0.679624	25.2208
chr14	30614190	30614311	122	4	0.707128	0.0275285	0.6796	22.5865
chr13	55190508	55190958	451	5	0.731289	0.0517128	0.679576	27.3073
chr5	122540498	122542321	1824	7	0.744223	0.0646813	0.679542	33.459
chr12	40093963	40094059	97	4	0.748675	0.0691354	0.67954	20.4937
chr11	19914096	19914154	59	4	0.706682	0.0271979	0.679484	18.225
chr5	109366128	109366210	83	4	0.737747	0.0582788	0.679468	27.7454
chr1	258694928	258695117	190	4	0.859902	0.180577	0.679325	17.0661
chr2	121396933	121397030	98	4	0.721039	0.0418238	0.679215	22.6534
chr3	51295311	51295390	80	4	0.699789	0.0206993	0.67909	24.4461
chr14	104334563	104335769	1207	5	0.789574	0.110531	0.679043	26.7615
chr14	18262940	18263264	325	9	0.743646	0.0646036	0.679043	48.9087
chr8	8835774	8835952	179	4	0.772651	0.0936101	0.679041	22.2365
chr16	54182954	54183158	205	6	0.842386	0.163371	0.679015	33.1397
chr6	38687157	38687241	85	4	0.759623	0.0806091	0.679014	18.2825
chr7	126081293	126081601	309	7	0.842148	0.163148	0.679	35.23
chr13	93394854	93395122	269	4	0.759788	0.0808483	0.67894	19.4336
chr13	96683933	96684240	308	13	0.834093	0.155225	0.678868	65.9703
chr2	2283788	2283930	143	4	0.702045	0.0233706	0.678674	19.7869
chr1	154452697	154452860	164	6	0.793218	0.114563	0.678656	33.4629
chr4	42441883	42441962	80	5	0.755557	0.0770829	0.678474	21.8297
chr17	46939465	46939614	150	4	0.699789	0.0213169	0.678472	22.2598
chr8	94278725	94278795	71	5	0.707108	0.0287	0.678408	26.7369
chr8	127122122	127123835	1714	12	0.837215	0.158888	0.678327	70.3696
chr8	41470853	41470946	94	4	0.743849	0.0656039	0.678245	17.4369
chr18	79473162	79473270	109	4	0.926833	0.24862	0.678214	19.644
chr1	24768392	24768523	132	4	0.721768	0.0435805	0.678188	19.8027
chr6	91154592	91155342	751	7	0.747412	0.069391	0.678021	33.5937
chr3	14332982	14333129	148	4	0.836075	0.158076	0.677998	17.0967
chr12	4701009	4701107	99	4	0.734143	0.0561467	0.677996	20.2387
chr6	44061351	44061454	104	4	0.758605	0.0806091	0.677996	18.7399
chr7	127035781	127035879	99	6	0.766603	0.0886572	0.677946	26.4532
chr1	136963443	136963515	73	4	0.743491	0.0656039	0.677887	17.2492
chr3	108799192	108799266	75	5	0.771309	0.0934311	0.677878	22.6535
chr2	72520813	72521823	1011	8	0.743939	0.0661935	0.677745	37.3487
chr6	102684744	102684865	122	4	0.712093	0.0344549	0.677638	20.6541
chr19	16858239	16858370	132	6	0.917146	0.239552	0.677594	28.4964
chr10	76791605	76791871	267	5	0.71502	0.03759	0.67743	31.8515
chr2	65726226	65726391	166	4	0.692448	0.0152394	0.677209	19.653
chrX	6064655	6064795	141	4	0.706682	0.0295805	0.677102	18.3464
chr20	619205	619267	63	4	0.743849	0.0667875	0.677061	17.9483
chr15	105496158	105496370	213	6	0.851162	0.174124	0.677039	27.5871
chr2	161400403	161400551	149	5	0.807042	0.130136	0.676907	22.287
chr6	17805837	17805999	163	18	0.78121	0.104514	0.676695	91.1122
chr4	11355519	11355632	114	7	0.710654	0.0340205	0.676633	40.4769
chr5	138514409	138514590	182	5	0.728794	0.0521879	0.676606	24.2323
chr2	151511261	151511323	63	7	0.749977	0.0734128	0.676564	33.7176
chr2	30932591	30932702	112	4	0.702045	0.0255738	0.676471	19.4233
chr6	6247354	6247471	118	4	0.767263	0.0909723	0.67629	19.1881
chr2	138356332	138356440	109	4	0.836075	0.159985	0.67609	16.4045
chr10	33434068	33434768	701	4	0.708468	0.032384	0.676084	28.0123
chr7	100173255	100173390	136	5	0.72323	0.0471932	0.676037	22.8179
chr20	51112677	51114507	1831	8	0.739167	0.063251	0.675916	44.169
chr11	69728980	69729689	710	4	0.726237	0.0503776	0.67586	21.8956
chr6	25750229	25750315	87	4	0.743849	0.0680146	0.675834	18.2447
chr2	186317682	186317905	224	6	0.738931	0.063177	0.675754	30.2626
chr1	137829244	137829382	139	4	0.769217	0.0935037	0.675713	21.7041
chr9	8125236	8125858	623	4	0.732064	0.0563771	0.675687	16.8217
chr13	31785756	31788705	2950	8	0.716952	0.0413378	0.675615	49.0789
chr5	150190156	150190432	277	5	0.797217	0.121624	0.675593	24.5699
chr1	42990636	42990741	106	5	0.715378	0.0398157	0.675562	26.0247
chr10	85656946	85657034	89	4	0.706682	0.0313354	0.675347	18.2482
chr1	24934774	24935855	1082	7	0.732051	0.056872	0.675179	30.536
chrX	5995418	5995984	567	5	0.718774	0.0439297	0.674844	32.3371
chr13	74667465	74667559	95	4	0.740333	0.0656039	0.674729	17.9996
chr16	55774350	55774486	137	5	0.721198	0.0465203	0.674677	23.1863
chr14	105907070	105907170	101	4	0.755106	0.0806091	0.674497	21.1336
chr16	12727169	12727236	68	4	0.836075	0.161579	0.674495	16.5599
chr2	164473542	164473641	100	4	0.743491	0.0691354	0.674356	18.8109
chr17	72336682	72337038	357	4	0.813016	0.138754	0.674262	17.8209
chr5	51508422	51509252	831	4	0.701872	0.0276393	0.674233	27.4679
chr6	77394977	77395311	335	5	0.703512	0.0293741	0.674137	31.3442
chr5	59593575	59593906	332	7	0.842566	0.168473	0.674094	37.3807
chr10	37750644	37750846	203	8	0.826455	0.152378	0.674077	41.4774
chr5	163501880	163502321	442	4	0.727861	0.0538023	0.674059	22.6461
chr7	130506903	130506985	83	10	0.757974	0.0840868	0.673887	49.6168
chr15	32488059	32488179	121	8	0.836371	0.162559	0.673812	40.7042
chr8	125080245	125080467	223	6	0.703906	0.0301633	0.673743	37.8275
chr7	122278998	122279093	96	6	0.780048	0.106524	0.673524	30.4604
chr6	12829997	12830388	392	4	0.708776	0.0352734	0.673502	27.4213
chr2	247247008	247247368	361	4	0.777829	0.104371	0.673458	18.0477
chr3	16972686	16974529	1844	5	0.731435	0.0582224	0.673213	25.539
chr18	71971196	71971315	120	4	0.783786	0.11058	0.673206	20.8501
chr7	5769509	5769642	134	4	0.705167	0.0320788	0.673088	21.1638
chr4	24688485	24688545	61	9	0.836075	0.163099	0.672976	41.7668
chr6	73338862	73339649	788	9	0.833103	0.160141	0.672961	45.2895
chr12	15418259	15418618	360	9	0.715717	0.0428267	0.67289	58.3628
chr11	11110076	11110353	278	4	0.704913	0.0322105	0.672702	23.6893
chr9	92378422	92380902	2481	5	0.825334	0.152807	0.672527	22.1732
chr6	57235022	57235202	181	4	0.711702	0.0391941	0.672508	21.6214
chr18	11469536	11469627	92	4	0.71159	0.0390964	0.672494	18.2353
chr18	61007032	61007114	83	4	0.715977	0.0435805	0.672396	19.8612
chr18	50405558	50405685	128	4	0.769472	0.0973175	0.672155	22.2502
chr5	50870299	50870390	92	5	0.765513	0.0934311	0.672082	19.2265
chr9	29089553	29089642	90	5	0.765513	0.0934311	0.672082	19.0593
chr7	100267205	100267305	101	5	0.765513	0.0934311	0.672082	19.2265
chr11	15414650	15414888	239	5	0.70065	0.0285789	0.672071	30.638
chr14	4035184	4035456	273	8	0.845004	0.172941	0.672063	44.4643
chr16	60571199	60571256	58	5	0.804023	0.132072	0.67195	24.3509
chr10	18477015	18477148	134	4	0.784042	0.112181	0.671861	18.9107
chr10	59008353	59008508	156	6	0.861472	0.189703	0.67177	27.6032
chr14	96009853	96009931	79	4	0.737281	0.0656039	0.671677	17.122
chr6	125676742	125676839	98	6	0.737237	0.0656039	0.671633	24.895
chr6	30981133	30981195	63	6	0.737237	0.0656039	0.671633	24.958
chr5	158296924	158296988	65	5	0.729446	0.0578136	0.671632	22.4026
chr7	63277725	63277943	219	7	0.711441	0.0398251	0.671616	37.7147
chr6	95416866	95416963	98	4	0.853338	0.181916	0.671422	17.0422
chr17	84267448	84267597	150	6	0.882691	0.21134	0.671352	31.7522
chr7	47181843	47181972	130	4	0.740333	0.0691354	0.671197	17.1064
chr4	140180151	140180290	140	7	0.738852	0.0676594	0.671192	37.7647
chrX	39635926	39635985	60	5	0.831204	0.160025	0.671178	22.6894
chr14	26135916	26138991	3076	8	0.71029	0.0391941	0.671096	47.0932
chr17	57155797	57155928	132	4	0.714657	0.0435805	0.671077	20.1538
chr14	12266619	12266788	170	6	0.806694	0.135704	0.67099	35.9937
chr8	46832918	46833188	271	8	0.776218	0.105327	0.670891	40.5603
chr1	106029095	106029615	521	6	0.762052	0.0911657	0.670887	26.1353
chrX	111758649	111759256	608	5	0.750488	0.0797675	0.67072	33.5815
chr11	85203730	85203790	61	5	0.689253	0.0185572	0.670696	29.815
chr2	203544574	203544773	200	4	0.704284	0.0336289	0.670655	25.9364
chr2	117172457	117172710	254	9	0.783494	0.112842	0.670652	50.5254
chr15	84412704	84412876	173	10	0.819125	0.148611	0.670514	50.0707
chr2	60028676	60029478	803	5	0.689193	0.0187278	0.670465	25.8463
chr20	52872278	52872371	94	4	0.756061	0.0856448	0.670416	15.4314
chr4	107143819	107144145	327	4	0.775047	0.104683	0.670364	16.4761
chr2	10242191	10245060	2870	6	0.707361	0.0370181	0.670343	31.8533
chr10	10168749	10169293	545	10	0.829955	0.159722	0.670232	54.7227
chrX	88437218	88441478	4261	4	0.831649	0.161447	0.670202	21.8388
chr8	65802799	65804254	1456	5	0.698331	0.0282098	0.670121	37.7667
chr3	105582787	105583901	1115	5	0.758347	0.0883263	0.670021	26.9145
chr12	735910	735965	56	4	0.735544	0.0656039	0.66994	18.1174
chr1	19433942	19435464	1523	5	0.726702	0.0568528	0.66985	23.4117
chr17	8316625	8316754	130	8	0.742038	0.0723365	0.669701	36.157
chr1	213011499	213011843	345	9	0.71259	0.0434177	0.669173	54.5054
chr20	8799747	8800790	1044	6	0.879866	0.210715	0.669151	34.0629
chr2	9357041	9357319	279	8	0.768915	0.0999144	0.669001	46.1267
chr1	114437264	114437390	127	6	0.723555	0.0545604	0.668995	28.5963
chr1	276386816	276386984	169	4	0.737235	0.0682702	0.668965	23.8408
chr10	50221624	50221933	310	9	0.725595	0.0567452	0.66885	52.1818
chr19	8289393	8289504	112	5	0.728794	0.0599704	0.668824	22.4905
chr13	25222923	25223018	96	4	0.909142	0.240355	0.668786	18.78
chr4	32197940	32198093	154	14	0.72968	0.0609442	0.668736	82.75
chr18	51609912	51610004	93	5	0.700059	0.0313575	0.668702	26.5249
chr8	29127157	29127708	552	4	0.695801	0.0271167	0.668684	26.2544
chr14	13713698	13713893	196	4	0.695734	0.0270923	0.668642	25.0564
chr10	10688912	10689068	157	8	0.754633	0.0860086	0.668624	47.2728
chr14	100783845	100783995	151	5	0.71523	0.0466441	0.668586	28.1619
chr9	70646102	70646452	351	6	0.772506	0.103947	0.668559	32.1377
chr16	30472559	30474385	1827	10	0.836075	0.167526	0.668549	42.2005
chr9	53864189	53864348	160	4	0.704428	0.0359111	0.668517	22.6791
chr7	88135319	88137376	2058	7	0.693551	0.0250866	0.668464	57.6386
chr10	82789651	82791891	2241	7	0.742591	0.0741783	0.668413	29.8544
chr15	98510894	98511124	231	8	0.758004	0.0896042	0.6684	43.1105
chr3	106944534	106945399	866	9	0.814849	0.146465	0.668384	50.0219
chr9	28434184	28434396	213	4	0.698835	0.0305357	0.6683	24.7007
chr5	47651630	47651799	170	6	0.852767	0.184489	0.668278	29.5683
chr6	7841006	7842499	1494	10	0.754917	0.0867553	0.668162	56.6032
chr9	60651883	60651959	77	4	0.724295	0.0561467	0.668148	18.4742
chr4	85958816	85958918	103	5	0.882517	0.214522	0.667995	21.1201
chr2	241984767	241984842	76	4	0.811275	0.143459	0.667816	19.0157
chr15	46596503	46596561	59	5	0.761103	0.0934311	0.667672	20.6206
chr18	68114138	68114197	60	5	0.807042	0.139414	0.667629	20.0658
chr2	112922333	112922431	99	4	0.710231	0.0426899	0.667541	22.3277
chr3	69210643	69210756	114	4	0.703685	0.0362174	0.667468	22.6266
chr9	31281336	31281752	417	11	0.70984	0.0423854	0.667455	61.3094
chr6	76655495	76655560	66	7	0.8151	0.147777	0.667323	36.2846
chr9	20145303	20145387	85	4	0.747795	0.0806091	0.667186	18.2108
chr19	44477242	44477383	142	4	0.923525	0.256352	0.667173	17.1816
chr15	92963837	92964142	306	4	0.703565	0.0365493	0.667016	25.3886
chr3	139120277	139120370	94	6	0.741914	0.0748987	0.667015	29.4794
chr15	92352649	92352729	81	4	0.688986	0.0220713	0.666915	19.4554
chr2	208932320	208933044	725	5	0.722178	0.0553352	0.666843	24.0425
chr10	67738695	67738838	144	4	0.707224	0.0403954	0.666828	22.1957
chr1	178116798	178117157	360	5	0.767394	0.100671	0.666723	25.9057
chr12	12112965	12113046	82	4	0.877763	0.211292	0.666471	20.5266
chr1	99507041	99507157	117	5	0.786905	0.120602	0.666303	25.4367
chr2	84344752	84344836	85	4	0.702045	0.0359111	0.666133	18.6778
chr4	134526691	134528449	1759	5	0.724344	0.0582224	0.666121	22.2647
chr7	141090168	141090503	336	11	0.732711	0.0666828	0.666028	61.5077
chr5	33870525	33870794	270	7	0.759875	0.0938556	0.666019	36.8544
chr12	24585891	24586008	118	4	0.715514	0.0496488	0.665865	21.1476
chr10	87828388	87828500	113	4	0.702045	0.0362174	0.665827	17.4391
chr2	150034446	150034601	156	4	0.809224	0.143459	0.665766	19.6235
chr3	90300716	90300995	280	5	0.694671	0.0289522	0.665719	28.0661
chr10	109393407	109393543	137	6	0.846052	0.180352	0.6657	26.9034
chr17	21122867	21123474	608	5	0.756222	0.0905997	0.665622	30.0364
chr2	84434980	84435062	83	4	0.76181	0.0962474	0.665563	20.6745
chr2	215516369	215516805	437	5	0.695847	0.0303433	0.665504	33.5444
chr11	80137157	80137228	72	4	0.706682	0.0413223	0.66536	17.596
chr14	108940672	108940786	115	4	0.754005	0.0887801	0.665225	21.0246
chr12	16331039	16331764	726	5	0.770877	0.105726	0.665151	22.037
chr6	137110	138092	983	6	0.685518	0.0203903	0.665128	34.7698
chr17	51246492	51249763	3272	6	0.721272	0.0561498	0.665122	26.9918
chrX	57075745	57076571	827	11	0.705847	0.0407749	0.665073	61.4303
chr2	10634213	10634314	102	4	0.705277	0.0402689	0.665008	18.6981
chr5	144080413	144080502	90	4	0.750941	0.0860212	0.66492	18.1747
chr19	36055180	36055247	68	7	0.737237	0.0723365	0.6649	30.0389
chr1	276278721	276278926	206	9	0.794276	0.129456	0.66482	43.6049
chr5	100084952	100085163	212	4	0.761697	0.0969687	0.664728	19.6607
chr2	198410423	198410569	147	5	0.70803	0.0433747	0.664655	24.3715
chr7	81954698	81955080	383	6	0.719435	0.0549087	0.664526	28.0049
chr3	121620452	121620833	382	4	0.749941	0.085425	0.664516	22.7872
chr9	77408161	77408641	481	7	0.69389	0.0294133	0.664477	34.3323
chr4	148368629	148369616	988	14	0.79945	0.135003	0.664447	64.764
chr14	92135337	92135768	432	12	0.691243	0.0269173	0.664325	84.202
chr6	20845833	20846582	750	7	0.763067	0.098752	0.664315	42.5256
chr15	24061579	24062589	1011	5	0.70226	0.0380644	0.664195	24.2519
chr2	259990282	259990367	86	5	0.78121	0.117106	0.664103	21.1963
chr6	734699	734787	89	5	0.773948	0.109866	0.664083	23.5643
chr1	280579787	280580232	446	13	0.729909	0.065837	0.664072	74.6956
chr10	59829987	59830291	305	4	0.689698	0.0258292	0.663868	26.337
chr9	113734135	113734662	528	4	0.774655	0.110793	0.663862	21.701
chr12	33202366	33202418	53	5	0.729446	0.0656039	0.663842	21.4894
chr4	129629941	129630040	100	4	0.798103	0.134383	0.66372	16.4002
chr4	32725433	32725624	192	9	0.750753	0.0872621	0.663491	45.4548
chr4	124135093	124135410	318	4	0.809438	0.145979	0.663459	20.71
chr2	76427551	76427640	90	4	0.744064	0.0806091	0.663455	19.0717
chr20	42105502	42105952	451	9	0.803513	0.140068	0.663445	50.1349
chr1	160015095	160015186	92	4	0.706682	0.0432411	0.663441	17.8068
chr2	213065990	213066091	102	4	0.706893	0.0435805	0.663312	22.1756
chrX	117874112	117874196	85	4	0.743849	0.0806091	0.66324	16.2773
chr9	110634835	110634912	78	4	0.743849	0.0806091	0.66324	16.6359
chr5	10041558	10041822	265	5	0.713649	0.0504738	0.663175	24.1152
chr11	28059877	28060042	166	4	0.706682	0.0435805	0.663102	17.4039
chr17	70537145	70537207	63	5	0.756422	0.0934311	0.662991	21.4929
chr6	3537323	3537396	74	4	0.743559	0.0806091	0.66295	17.2863
chr15	54207418	54208970	1553	4	0.765256	0.102313	0.662943	25.1144
chr11	68916095	68916235	141	4	0.76977	0.106851	0.662919	22.5331
chr14	78808744	78808808	65	7	0.854144	0.1913	0.662844	33.0812
chr14	32648004	32648488	485	8	0.764792	0.101962	0.66283	36.0765
chr14	78129024	78129115	92	5	0.780027	0.117244	0.662783	26.5035
chr15	9655030	9655193	164	4	0.697087	0.0343559	0.662731	22.0244
chrX	11681202	11682751	1550	10	0.704403	0.0416827	0.662721	68.2652
chr17	29971388	29971917	530	5	0.694687	0.031981	0.662706	24.0691
chr16	28776277	28779215	2939	4	0.750524	0.0880135	0.66251	23.3198
chrX	89847692	89847821	130	4	0.711508	0.049072	0.662436	19.8479
chr5	64321317	64323086	1770	6	0.716119	0.0537823	0.662336	26.8437
chr2	166290145	166291595	1451	11	0.708757	0.0464227	0.662334	62.534
chr9	66427706	66427796	91	4	0.876187	0.213907	0.66228	18.0438
chr20	1676859	1676921	63	4	0.742772	0.0806091	0.662163	17.5584
chr17	79749955	79750120	166	5	0.715957	0.0538024	0.662155	25.4661
chr1	93687631	93687718	88	5	0.755531	0.0934311	0.6621	22.0352
chr5	2257716	2257804	89	4	0.707128	0.0450372	0.662091	20.36
chr10	19796036	19796144	109	6	0.749456	0.0873824	0.662074	30.5804
chr2	206089873	206090596	724	5	0.736188	0.0741303	0.662057	24.4439
chr14	42902152	42902290	139	5	0.683896	0.0218527	0.662043	29.1731
chr3	10383968	10384076	109	5	0.728524	0.0665474	0.661977	22.5324
chr10	13494512	13495615	1104	4	0.745102	0.0831298	0.661973	19.0118
chr3	85883270	85883497	228	4	0.69338	0.0314444	0.661935	24.8361
chr14	99469109	99469206	98	4	0.740333	0.0784169	0.661916	19.0668
chr8	78017185	78017526	342	10	0.706459	0.0445528	0.661906	56.0692
chr19	9769072	9769283	212	10	0.804523	0.142675	0.661849	52.2725
chrX	15082920	15083030	111	4	0.766984	0.10518	0.661805	20.3724
chr5	10747321	10747423	103	7	0.758075	0.0963503	0.661725	28.094
chr13	65084022	65084127	106	7	0.758075	0.0963503	0.661725	28.0546
chr17	43908125	43908292	168	4	0.705268	0.0435805	0.661688	20.4144
chr5	116756074	116756190	117	4	0.705268	0.0435805	0.661688	19.66
chr18	8778308	8778460	153	4	0.706682	0.0450372	0.661645	17.6728
chr8	33320804	33321088	285	4	0.68953	0.0279404	0.66159	26.1629
chr5	105351663	105351765	103	5	0.688177	0.0266704	0.661506	22.6449
chr6	11145906	11146144	239	6	0.825658	0.164156	0.661502	28.5361
chr9	27246269	27246383	115	4	0.747505	0.0860212	0.661484	19.4864
chr4	67427248	67427325	78	4	0.843357	0.181916	0.661441	17.1417
chrX	117444561	117444690	130	8	0.742038	0.0806091	0.661428	35.243
chr7	136237029	136237744	716	7	0.743865	0.0824568	0.661409	38.8171
chr3	133222225	133222322	98	5	0.777699	0.116448	0.661251	26.9819
chr3	62952217	62952479	263	7	0.78489	0.123694	0.661196	33.0965
chr10	31594023	31594146	124	6	0.738745	0.0775882	0.661157	34.7252
chr2	54921914	54923388	1475	4	0.764592	0.103467	0.661125	12.3355
chr8	90667287	90670102	2816	6	0.706816	0.0457794	0.661036	29.4865
chr13	97540771	97540858	88	5	0.754435	0.0934311	0.661004	23.469
chr3	111294844	111294980	137	6	0.812575	0.151736	0.660839	24.8888
chr14	8430773	8430877	105	4	0.716948	0.0561467	0.660801	17.8728
chr7	43316393	43316683	291	6	0.726253	0.0654826	0.66077	35.237
chr15	20925907	20926372	466	4	0.796916	0.136334	0.660581	23.0973
chr17	9923275	9923350	76	6	0.747733	0.0872621	0.660471	26.8198
chr2	138981807	138981891	85	5	0.729446	0.0690394	0.660406	22.8641
chrX	111804674	111804894	221	4	0.857691	0.197315	0.660376	20.323
chr3	116734865	116737774	2910	4	0.687723	0.0273957	0.660327	27.0886
chr8	33976194	33976400	207	8	0.808898	0.148576	0.660322	40.3092
chr15	106366739	106367092	354	9	0.891421	0.231194	0.660227	54.5535
chr2	53930685	53930959	275	4	0.72978	0.0695736	0.660206	19.2935
chr6	72713673	72713725	53	4	0.740788	0.0806091	0.660179	18.8748
chr3	127614778	127614879	102	5	0.685615	0.0254522	0.660163	21.833
chr3	115168283	115168932	650	13	0.759812	0.0997502	0.660062	66.0826
chr2	255719390	255719484	95	4	0.836075	0.176028	0.660046	17.6563
chr17	25132603	25133043	441	4	0.712183	0.0521642	0.660019	19.1032
chr12	38077512	38077750	239	5	0.738367	0.0783897	0.659977	22.4743
chr9	60274381	60274856	476	4	0.734233	0.0744916	0.659742	22.8041
chr20	18473911	18474238	328	5	0.760578	0.100952	0.659627	23.9781
chrX	20893708	20893814	107	4	0.693243	0.0336289	0.659614	19.9891
chr7	81020200	81021039	840	4	0.714218	0.0546095	0.659609	20.119
chr5	124320877	124322939	2063	17	0.746554	0.0869492	0.659605	92.6564
chrY_KL568148v1_random	3270411	3270542	132	4	0.699106	0.0395598	0.659547	17.2494
chr4	44625232	44625365	134	4	0.699106	0.0395598	0.659547	17.4987
chr13	83090263	83090343	81	4	0.731407	0.0719704	0.659436	19.7159
chr11	32067066	32067125	60	4	0.900306	0.240982	0.659324	18.9349
chr4	134014049	134014189	141	4	0.677493	0.0182607	0.659233	23.8805
chr11	25959629	25959785	157	4	0.699106	0.0399323	0.659174	17.4373
chr8	101086144	101090096	3953	6	0.704805	0.0456906	0.659115	30.2418
chr4	18854827	18855169	343	4	0.700993	0.0419195	0.659074	25.9776
chr5	134985645	134985722	78	4	0.902456	0.243403	0.659052	18.1367
chr2	218569412	218569519	108	4	0.857654	0.198666	0.658988	19.5561
chr14	21016215	21016636	422	7	0.771922	0.112974	0.658947	39.5614
chr20	37977041	37979143	2103	5	0.716251	0.0574247	0.658827	28.2156
chrX	31768214	31768331	118	4	0.69914	0.040367	0.658773	18.7026
chr14	61805710	61805794	85	4	0.699106	0.040367	0.658739	17.2093
chr14	78696101	78696256	156	4	0.702605	0.0440338	0.658571	21.845
chr3	7406645	7406814	170	6	0.715799	0.057404	0.658395	31.284
chr7	100741973	100742393	421	5	0.744477	0.0860938	0.658383	22.7065
chr4	39112309	39114643	2335	8	0.707552	0.0492031	0.658349	49.8311
chr20	3703850	3703987	138	5	0.721911	0.063572	0.658339	28.1986
chr9	113320771	113320832	62	4	0.881863	0.223525	0.658338	18.4293
chr3	79075266	79075500	235	10	0.81199	0.153697	0.658293	47.0518
chr5	130808547	130808669	123	4	0.859902	0.201787	0.658115	17.5068
chr13	83186240	83188296	2057	5	0.756995	0.0989233	0.658071	20.758
chr2	83264943	83265800	858	5	0.688734	0.0306988	0.658035	25.9818
chr13	85941466	85942106	641	7	0.699797	0.0419434	0.657853	41.8849
chr2	196535786	196536061	276	4	0.719419	0.061578	0.657841	20.517
chr2	263872686	263872799	114	7	0.788404	0.130596	0.657809	29.2601
chr7	100201429	100201805	377	4	0.720984	0.0632799	0.657704	21.9039
chr2	151313902	151313992	91	4	0.697201	0.0395598	0.657642	20.4264
chr4	171340900	171341009	110	5	0.719049	0.0614103	0.657639	20.2742
chr9	45204692	45205091	400	13	0.764936	0.1073	0.657636	74.1562
chr6	74596347	74596716	370	9	0.794823	0.137229	0.657595	50.3134
chr13	25745517	25745684	168	4	0.83424	0.176727	0.657513	20.9102
chr17	28837768	28838084	317	5	0.814063	0.156593	0.65747	23.0038
chr2	150885522	150885608	87	6	0.761967	0.104514	0.657452	26.8989
chr5	82346668	82348185	1518	5	0.744433	0.0870023	0.657431	38.4251
chr1	129432046	129432192	147	4	0.674145	0.0167172	0.657428	23.3009
chrX	13902736	13902892	157	13	0.753384	0.0960447	0.657339	68.2881
chr5	47016553	47016819	267	4	0.701735	0.0444248	0.65731	20.8677
chr1	32881486	32884576	3091	13	0.826855	0.169621	0.657234	64.0274
chr14	67319879	67320017	139	5	0.710016	0.0527827	0.657233	25.1238
chr14	88396319	88396690	372	4	0.679677	0.0224597	0.657217	23.8701
chr13	85620208	85620340	133	5	0.675344	0.0183145	0.657029	26.2292
chr2	176001007	176001102	96	4	0.706682	0.0497306	0.656952	16.8141
chr14	25506122	25506288	167	4	0.688261	0.0313844	0.656877	21.0683
chr4	160003077	160003198	122	4	0.755671	0.0988606	0.656811	22.4628
chr18	26371956	26372120	165	4	0.843519	0.186716	0.656803	18.7544
chr7	51214254	51214324	71	5	0.722337	0.0656039	0.656733	21.898
chrX	97100111	97100216	106	4	0.689827	0.0331349	0.656693	20.3989
chr13	82219220	82219280	61	4	0.737281	0.0806091	0.656672	15.8548
chr9	46106576	46106675	100	4	0.737281	0.0806091	0.656672	15.9038
chr7	12218057	12218115	59	4	0.737281	0.0806091	0.656672	16.0551
chr17	7485166	7485250	85	4	0.737237	0.0806091	0.656628	14.1942
chr17	62302265	62302851	587	10	0.788817	0.132206	0.656611	52.1643
chr1	5971919	5972025	107	4	0.691444	0.0348371	0.656607	17.8052
chr4	13053289	13053727	439	6	0.710692	0.0540989	0.656593	24.8233
chr13	78742109	78745284	3176	5	0.763894	0.107393	0.656501	29.8744
chr5	141433274	141433387	114	5	0.733575	0.0770829	0.656492	22.5038
chr4	162403008	162403260	253	6	0.80925	0.1528	0.65645	32.7687
chr3	31270799	31271081	283	5	0.691421	0.0349941	0.656427	27.1573
chr10	100909467	100909555	89	4	0.908161	0.251752	0.656408	15.6258
chr13	11959321	11959432	112	6	0.743657	0.0872621	0.656395	25.8317
chr11	20660514	20664432	3919	8	0.699525	0.0431393	0.656386	33.308
chr17	75697537	75699059	1523	4	0.737103	0.0807405	0.656362	20.4139
chr14	36956872	36956965	94	4	0.736938	0.0806091	0.656329	18.3544
chr5	129638284	129642845	4562	7	0.851019	0.194796	0.656223	31.7902
chr4	123120183	123120284	102	6	0.807269	0.151095	0.656173	29.697
chr2	96635717	96637580	1864	6	0.718748	0.0625866	0.656161	24.499
chr3	147066602	147066702	101	5	0.876716	0.220594	0.656122	25.9698
chr10	775390	775482	93	6	0.710692	0.0546255	0.656066	25.4506
chr5	109120023	109120417	395	4	0.68877	0.0327063	0.656063	23.4643
chr2	89036143	89038764	2622	6	0.786852	0.130843	0.656009	29.1115
chr7	125065513	125067209	1697	4	0.93077	0.274848	0.655922	22.6152
chr6	111132362	111132479	118	10	0.907822	0.252059	0.655763	44.8729
chr2	145675180	145680034	4855	8	0.763315	0.107561	0.655755	37.7024
chr19	11882895	11883063	169	6	0.740128	0.08441	0.655718	27.2478
chr5	156277177	156277349	173	4	0.857713	0.202127	0.655586	17.6645
chrX	143058824	143059821	998	7	0.734856	0.0793125	0.655543	30.5422
chr1	125682070	125682144	75	4	0.699106	0.0435805	0.655526	16.6811
chr2	73776029	73776675	647	5	0.70269	0.0471817	0.655508	25.487
chr8	127235179	127235268	90	4	0.866262	0.21081	0.655453	22.9658
chr19	7145694	7145799	106	4	0.681299	0.025928	0.655371	20.7959
chr5	46965006	46965576	571	17	0.747481	0.092169	0.655312	94.4555
chr6	103968357	103968513	157	7	0.819865	0.164573	0.655292	38.2914
chr8	124835909	124835985	77	5	0.86981	0.214522	0.655288	20.088
chr4	135501395	135504709	3315	4	0.694463	0.0391941	0.655269	21.7199
chr4	40622228	40622355	128	5	0.869668	0.214522	0.655146	19.6895
chr5	75948171	75948232	62	4	0.720695	0.0656039	0.655091	19.0301
chr6	69742280	69742462	183	4	0.689235	0.0341602	0.655075	22.3525
chr18	84708752	84708820	69	4	0.699106	0.0440338	0.655073	16.7847
chr17	22875703	22875776	74	5	0.691435	0.036523	0.654912	27.98
chr17	48030554	48030822	269	12	0.759203	0.104433	0.65477	54.534
chr8	105336846	105337016	171	4	0.69251	0.0377503	0.65476	22.2589
chr4	158179513	158179615	103	5	0.737644	0.0829124	0.654731	24.1756
chr9	5429449	5429543	95	4	0.689095	0.0344225	0.654673	22.3991
chr7	63584592	63584756	165	4	0.849061	0.194532	0.654529	19.8328
chr2	190354884	190355179	296	18	0.803919	0.149403	0.654516	95.245
chr6	95387647	95387747	101	4	0.744669	0.0902256	0.654444	17.9755
chr14	45210924	45211576	653	5	0.737541	0.0832049	0.654337	23.0487
chr1	92908813	92908990	178	6	0.852767	0.198509	0.654258	27.3307
chr16	80212852	80212952	101	4	0.722153	0.0680146	0.654138	21.1455
chr2	107290766	107291543	778	5	0.722065	0.0679322	0.654133	26.6638
chr5	138086548	138087061	514	4	0.726598	0.0724859	0.654112	26.3211
chr5	12551115	12553016	1902	6	0.722171	0.0680795	0.654092	25.9577
chr6	55675271	55675356	86	4	0.857713	0.203633	0.65408	16.9281
chr12	5733951	5734121	171	4	0.804773	0.150723	0.65405	19.4638
chr17	16559014	16559111	98	4	0.719531	0.0656039	0.653927	17.9151
chr9	69343096	69343381	286	13	0.70193	0.0481123	0.653818	75.5256
chrX	122127186	122127277	92	4	0.73442	0.0806091	0.653811	16.7013
chr9	5741457	5741902	446	4	0.730528	0.0767189	0.653809	17.6871
chr13	29131407	29131516	110	10	0.714131	0.0603492	0.653782	54.4661
chr4	170276386	170276531	146	5	0.74911	0.0953598	0.65375	22.6232
chrX	48816476	48818055	1580	5	0.685847	0.0321433	0.653704	29.4051
chr2	252832816	252832983	168	8	0.730301	0.0766596	0.653641	40.5842
chr9	67724799	67725053	255	4	0.683562	0.0299555	0.653606	21.572
chr13	9310015	9312763	2749	4	0.703552	0.0499777	0.653574	19.4085
chr13	31158537	31158897	361	5	0.692412	0.0388841	0.653528	23.321
chr9	24682843	24682957	115	7	0.836075	0.182578	0.653496	30.4931
chr7	35351578	35351708	131	4	0.71909	0.0656039	0.653486	19.5809
chr1	8565117	8565220	104	5	0.685615	0.0321409	0.653475	21.4142
chr2	62777570	62777663	94	6	0.709202	0.0558158	0.653386	28.1781
chr5	98121357	98121474	118	4	0.928667	0.275308	0.653358	21.8165
chr19	29654123	29654347	225	5	0.741914	0.0885658	0.653348	25.0276
chr2	171291586	171291662	77	4	0.676786	0.0234814	0.653304	22.6471
chr10	64625155	64625387	233	7	0.69214	0.0389272	0.653213	39.0859
chr7	3392570	3392664	95	4	0.918808	0.265659	0.653149	17.8005
chr3	29559472	29560870	1399	9	0.7397	0.0866037	0.653096	43.3374
chr9	67104057	67104235	179	4	0.688986	0.0359111	0.653075	18.975
chr11	31870597	31870772	176	7	0.743314	0.0902398	0.653074	36.3015
chr2	252987349	252988058	710	8	0.700318	0.0473534	0.652965	41.5454
chr17	20368105	20370241	2137	6	0.79049	0.137661	0.652829	24.4145
chr14	26328087	26328357	271	4	0.677954	0.0251458	0.652808	23.7026
chr11	10706966	10707044	79	4	0.798103	0.145329	0.652774	15.5366
chr1	130035840	130035909	70	4	0.798103	0.145329	0.652774	15.3827
chr4	117016775	117016859	85	4	0.863257	0.210551	0.652706	19.0869
chr15	88215670	88215786	117	7	0.814187	0.161603	0.652584	31.2176
chr5	160214811	160217930	3120	11	0.704156	0.0516395	0.652517	57.4408
chr7	102975617	102975734	118	4	0.683133	0.0307567	0.652376	23.6081
chrX	119785105	119787851	2747	5	0.866768	0.214522	0.652246	19.1098
chrX	63584442	63586408	1967	7	0.778872	0.126664	0.652209	41.8929
chr6	126786	126895	110	4	0.732074	0.0798914	0.652183	19.4508
chr2	106871422	106871701	280	4	0.674475	0.0223592	0.652116	20.8172
chr14	81429729	81430371	643	4	0.796212	0.144171	0.652041	19.6373
chr5	32370147	32370499	353	5	0.673394	0.0214372	0.651957	28.7229
chr14	43550858	43552581	1724	7	0.725928	0.0741414	0.651787	39.5337
chr18	52167178	52167286	109	4	0.829547	0.177797	0.65175	17.658
chr20	13986297	13986539	243	10	0.80558	0.153833	0.651747	50.2735
chr9	1178335	1178475	141	6	0.864372	0.21263	0.651742	27.6837
chr1	216328522	216329418	897	20	0.73513	0.0834417	0.651689	121.825
chr19	59197503	59197571	69	4	0.732174	0.0806091	0.651565	17.8562
chr3	32513635	32513835	201	5	0.755718	0.104207	0.651511	24.8386
chr5	99493867	99495146	1280	7	0.713625	0.0622013	0.651423	35.2849
chrX	109797802	109797885	84	4	0.798103	0.146741	0.651362	15.5852
chr4	163612118	163612203	86	4	0.698752	0.0474199	0.651332	19.0938
chr1	71391205	71391558	354	5	0.719945	0.0686513	0.651293	27.7166
chr9	32814509	32814635	127	4	0.744513	0.0933063	0.651207	21.2727
chr13	73887998	73888544	547	14	0.734144	0.0829755	0.651169	86.4501
chr1	279276193	279276296	104	4	0.736357	0.085207	0.65115	17.9478
chr12	41122056	41123865	1810	12	0.717857	0.0667151	0.651142	61.2362
chr15	95778109	95778247	139	4	0.684277	0.0331349	0.651142	19.5791
chr5	58200375	58200965	591	4	0.713478	0.0624162	0.651062	22.0131
chr6	40277556	40278283	728	4	0.700097	0.049072	0.651025	23.1855
chr13	4874845	4877250	2406	5	0.697783	0.0467903	0.650992	25.6179
chr1	187842854	187842971	118	4	0.874483	0.223724	0.650759	17.8737
chrX	136569669	136569868	200	5	0.678674	0.0279977	0.650676	25.2479
chr6	24344213	24344298	86	4	0.716227	0.0656039	0.650623	16.869
chr10	78733413	78733471	59	4	0.716227	0.0656039	0.650623	16.869
chr16	55582530	55582810	281	4	0.785433	0.134845	0.650588	12.4984
chr8	60665872	60665946	75	4	0.717304	0.0667875	0.650516	18.8084
chr6	113557745	113557831	87	4	0.745446	0.0950047	0.650442	18.2864
chr14	85124233	85124289	57	6	0.710692	0.0602606	0.650431	25.0699
chr2	48384412	48384479	68	4	0.902456	0.252101	0.650354	15.9106
chr16	3574808	3574957	150	6	0.874427	0.224076	0.650351	28.7503
chr8	125637136	125637236	101	4	0.687673	0.0375142	0.650159	22.8924
chr3	132296944	132297064	121	4	0.700347	0.050323	0.650024	19.0347
chrX	130160823	130160982	160	5	0.806542	0.156528	0.650014	24.9802
chr4	147692828	147693032	205	6	0.737572	0.0876493	0.649923	37.2037
chr10	97338642	97338725	84	4	0.678606	0.0286968	0.649909	21.6716
chrX	74259623	74262015	2393	7	0.712458	0.0625819	0.649876	29.0965
chr1	139841539	139842077	539	4	0.701212	0.0514228	0.649789	17.113
chr7	69950334	69950421	88	6	0.79761	0.147862	0.649747	24.5374
chrX	143375164	143375224	61	5	0.729446	0.0797415	0.649704	20.1324
chr14	42125633	42125688	56	5	0.729446	0.0797415	0.649704	20.0744
chr17	81167274	81167372	99	7	0.820684	0.171028	0.649656	30.4988
chr19	32797294	32797418	125	5	0.729354	0.0797415	0.649612	22.0693
chr1	141117984	141118273	290	6	0.804162	0.154566	0.649595	29.3489
chr2	93503667	93508480	4814	6	0.707646	0.0580765	0.64957	26.8379
chr1	67053924	67054019	96	6	0.688986	0.0394371	0.649549	28.7527
chr1	191831540	191831842	303	5	0.69594	0.0464037	0.649536	25.202
chr4	136164267	136164344	78	6	0.716691	0.0671916	0.6495	27.2514
chr2	263366429	263371439	5011	6	0.70265	0.0531928	0.649457	26.51
chr1	160648929	160648991	63	4	0.688986	0.0395598	0.649426	18.0761
chr13	48193866	48194421	556	8	0.710286	0.0610678	0.649218	38.1428
chr3	20469620	20469722	103	4	0.714739	0.0656039	0.649136	19.1832
chr4	61269040	61270075	1036	9	0.732122	0.0829898	0.649132	39.9796
chr17	88165386	88166257	872	13	0.760121	0.110991	0.64913	80.449
chr2	216365220	216367832	2613	4	0.725768	0.0767639	0.649004	15.3458
chr8	67081434	67081501	68	4	0.716948	0.0680146	0.648933	18.1871
chr19	2961857	2962436	580	4	0.686655	0.0379004	0.648754	22.6428
chr4	10751847	10752088	242	4	0.742031	0.0933014	0.64873	19.6684
chr2	116351239	116351382	144	5	0.696321	0.0476184	0.648703	23.3869
chr6	42501169	42501295	127	4	0.888346	0.239749	0.648597	17.3267
chr17	28380964	28381058	95	5	0.685615	0.0370328	0.648583	21.0532
chr2	38977640	38977925	286	4	0.743903	0.0954127	0.648491	21.102
chr15	24516890	24517166	277	6	0.879348	0.230988	0.648359	29.7414
chr15	20871549	20871612	64	4	0.902456	0.254189	0.648267	16.7384
chr5	87187146	87187517	372	12	0.699019	0.0507914	0.648227	68.2422
chr2	47945664	47946755	1092	8	0.703641	0.0554239	0.648217	45.4861
chr6	9547968	9548053	86	4	0.831204	0.183	0.648204	15.5292
chr4	162429778	162429830	53	4	0.681778	0.0336289	0.648149	18.736
chr9	78192231	78192564	334	5	0.676266	0.0281585	0.648107	26.3165
chr16	54377036	54377318	283	13	0.73079	0.082755	0.648035	69.8097
chr9	116970032	116970223	192	5	0.694673	0.0466638	0.648009	29.4495
chr5	105078357	105079803	1447	4	0.701838	0.05409	0.647748	17.713
chr2	233187544	233187745	202	6	0.721521	0.0738037	0.647717	28.6796
chr10	75827458	75827515	58	4	0.713304	0.0656039	0.6477	18.1151
chr1	122429565	122430050	486	6	0.769346	0.12199	0.647355	26.4163
chr16	32696913	32697057	145	4	0.698238	0.0508893	0.647349	21.5394
chr5	14100025	14100126	102	4	0.692384	0.0450372	0.647346	18.0556
chr2	48832723	48833446	724	4	0.691586	0.0442418	0.647344	19.0632
chr6	94347633	94347784	152	8	0.86445	0.217154	0.647296	35.2137
chr2	49050461	49050788	328	4	0.716732	0.069437	0.647295	17.7283
chr13	111379113	111379168	56	5	0.749076	0.101943	0.647133	21.9187
chr15	77997635	77998295	661	4	0.674428	0.027308	0.64712	25.8986
chr4	159980280	159980397	118	4	0.792416	0.145329	0.647086	17.3364
chr1	212240330	212240391	62	4	0.703184	0.0561467	0.647037	18.1857
chr15	26253210	26253300	91	16	0.715819	0.0688059	0.647013	73.8304
chr13	82872879	82873068	190	4	0.7195	0.0724956	0.647004	23.579
chr2	82601365	82601465	101	5	0.765513	0.11858	0.646933	17.0733
chr7	125214145	125214228	84	5	0.765513	0.11858	0.646933	17.2737
chr10	31287738	31287845	108	4	0.695989	0.049072	0.646917	20.9973
chr7	68485459	68486564	1106	5	0.723455	0.0765666	0.646889	25.2675
chr5	25069096	25069820	725	6	0.850473	0.203753	0.646719	29.62
chr14	8619549	8619658	110	6	0.739708	0.093016	0.646692	26.2981
chr5	125277861	125278032	172	6	0.899242	0.252578	0.646664	31.5733
chr2	56573534	56573810	277	5	0.715974	0.0693646	0.646609	24.1322
chr10	109574856	109574952	97	5	0.703275	0.0566842	0.646591	24.8191
chr16	27570695	27571083	389	4	0.693324	0.0468134	0.646511	18.6973
chr17	7098960	7099220	261	5	0.687396	0.0409393	0.646457	28.519
chr1	154338605	154338830	226	5	0.690496	0.0440567	0.646439	26.1113
chr14	89882520	89883052	533	8	0.724626	0.0782277	0.646399	42.8818
chr9	4068542	4068672	131	4	0.857713	0.211332	0.646381	15.2568
chr18	20438310	20439019	710	6	0.836075	0.189703	0.646372	22.831
chr14	10650441	10650674	234	4	0.766171	0.11984	0.646331	26.9547
chr7	4678579	4678663	85	6	0.733537	0.0872621	0.646275	26.0144
chr6	80261650	80261803	154	6	0.705243	0.0589809	0.646262	26.3783
chr9	67107393	67108698	1306	9	0.676259	0.0300881	0.646171	57.0109
chr20	28683089	28684766	1678	9	0.734963	0.0889388	0.646024	46.2972
chr12	5736167	5736252	86	4	0.726617	0.0806091	0.646008	19.0714
chr4	8063779	8064937	1159	6	0.796874	0.150912	0.645962	28.7939
chr3	8334160	8336157	1998	5	0.705265	0.0593106	0.645954	22.2035
chr13	63788759	63788875	117	4	0.676089	0.0301391	0.64595	21.1089
chr4	46073442	46075426	1985	5	0.671135	0.0252255	0.645909	21.8054
chr20	5539345	5540188	844	9	0.707287	0.0614007	0.645887	39.7389
chr19	25335214	25335401	188	5	0.794217	0.14856	0.645657	23.4412
chr13	47995875	47996110	236	7	0.719884	0.0742547	0.64563	35.7175
chr13	2833483	2833679	197	9	0.732999	0.0874561	0.645543	43.2795
chr16	88863730	88863872	143	5	0.671791	0.0262565	0.645534	24.3543
chr7	116853663	116854855	1193	10	0.745306	0.0997973	0.645508	46.6263
chr3	75827529	75827619	91	5	0.723555	0.0780866	0.645468	21.7212
chr4	22618648	22619014	367	9	0.749827	0.104381	0.645447	49.9147
chr5	57320033	57320179	147	9	0.807188	0.161749	0.645438	40.6203
chr8	757496	757589	94	4	0.701582	0.0561467	0.645435	19.8097
chr17	19338818	19338914	97	7	0.800519	0.155129	0.645391	32.547
chr3	58703514	58703704	191	5	0.689961	0.0446247	0.645336	30.7768
chr7	116791107	116791471	365	5	0.794116	0.148822	0.645294	17.5451
chr9	30386028	30386156	129	7	0.728604	0.083332	0.645272	28.5747
chr2	239196828	239197144	317	5	0.716528	0.0713723	0.645156	23.1941
chr10	61670230	61670512	283	5	0.825883	0.180775	0.645108	26.0154
chr14	12050849	12050960	112	6	0.710692	0.0656039	0.645088	24.6656
chr15	64567263	64567410	148	6	0.710692	0.0656039	0.645088	25.1373
chr20	35091323	35091419	97	6	0.710692	0.0656039	0.645088	24.592
chr3	55881430	55881574	145	4	0.681961	0.0368923	0.645069	19.5288
chr2	82091288	82091397	110	4	0.676013	0.0309544	0.645059	20.7805
chr5	46382876	46383256	381	5	0.6844	0.0393678	0.645032	25.1731
chrX	63188706	63189984	1279	6	0.73327	0.0882567	0.645014	32.8363
chr17	8323305	8324996	1692	8	0.727976	0.0829959	0.644981	34.1953
chr2	161558710	161558797	88	4	0.798103	0.15317	0.644933	16.1418
chr4	11967115	11967778	664	8	0.689521	0.0446014	0.644919	49.2818
chr1	208228251	208228468	218	8	0.765461	0.120557	0.644904	41.6467
chr1	173604326	173605206	881	5	0.663345	0.0184417	0.644903	28.8315
chr10	19358634	19359964	1331	6	0.74329	0.0984116	0.644878	26.4645
chr17	26966130	26966199	70	4	0.855662	0.210804	0.644858	17.145
chr5	102008561	102009189	629	6	0.762419	0.117569	0.64485	23.3791
chr4	92329816	92332672	2857	7	0.701341	0.0565334	0.644807	31.3787
chr13	101584952	101585173	222	6	0.797343	0.152673	0.644669	29.2256
chr17	75997720	75997939	220	8	0.753067	0.108455	0.644612	44.03
chr13	87609848	87610018	171	4	0.677712	0.0331349	0.644577	21.3162
chr17	87653614	87653822	209	4	0.743547	0.09899	0.644556	22.4309
chrX	32178509	32181380	2872	6	0.822036	0.177511	0.644525	33.8177
chr3	174971086	174971205	120	6	0.76035	0.116001	0.644349	27.5822
chr16	7636765	7637118	354	4	0.774711	0.130386	0.644326	21.6549
chr9	105483108	105483472	365	6	0.684274	0.039969	0.644305	38.8227
chr3	14512238	14512365	128	4	0.857669	0.213457	0.644212	19.9571
chr17	19525984	19526612	629	15	0.823855	0.179663	0.644191	75.07
chr20	6539018	6539187	170	14	0.816336	0.17217	0.644166	65.8559
chr8	115953210	115954078	869	6	0.77427	0.130137	0.644134	22.9846
chr16	6141867	6142056	190	5	0.701947	0.0578136	0.644134	23.7787
chr20	53184510	53186224	1715	7	0.682459	0.0383557	0.644103	34.8122
chr18	75356716	75356794	79	4	0.72641	0.0824051	0.644005	18.6646
chr2	22238299	22238427	129	4	0.891465	0.2475	0.643965	15.5484
chrX	132802762	132802984	223	7	0.715051	0.0711145	0.643936	35.3047
chr10	68553232	68553402	171	4	0.668019	0.0240912	0.643928	21.4705
chr8	84660614	84660707	94	5	0.670183	0.0262565	0.643927	24.2493
chr18	71190483	71190633	151	17	0.735459	0.091557	0.643902	89.3086
chr12	37723454	37723548	95	4	0.857713	0.213907	0.643806	15.7322
chr7	55761059	55761197	139	4	0.689272	0.0454677	0.643804	19.0284
chr9	79913653	79913992	340	6	0.713536	0.0698239	0.643712	31.7489
chr10	10710611	10710725	115	5	0.89249	0.248814	0.643677	21.6024
chr4	18507198	18507287	90	4	0.713739	0.0700757	0.643663	18.8053
chrY_KL568148v1_random	2384454	2384548	95	7	0.836075	0.192445	0.64363	27.9246
chr1	141679763	141679880	118	6	0.692676	0.049072	0.643604	27.4718
chr5	117531234	117531296	63	4	0.773717	0.130142	0.643576	18.2659
chr5	59369953	59370128	176	6	0.708478	0.0649338	0.643544	35.1113
chr15	88365775	88366047	273	5	0.693195	0.0497905	0.643405	23.3159
chr15	59408713	59408830	118	5	0.686371	0.0429724	0.643398	21.0265
chr7	26684069	26684176	108	5	0.836075	0.192856	0.643219	21.5223
chr1	217706347	217708660	2314	6	0.779984	0.136803	0.643181	32.3412
chr3	168697292	168697364	73	4	0.715839	0.0727769	0.643062	17.1251
chr9	26280770	26280873	104	5	0.685615	0.0426264	0.642989	20.5927
chr9	117701331	117701533	203	4	0.682491	0.0395598	0.642931	20.2352
chr6	136152639	136153406	768	9	0.735069	0.0921481	0.642921	43.993
chr18	52109776	52110003	228	5	0.740037	0.097353	0.642684	24.6361
chr16	71946495	71946592	98	5	0.893857	0.251198	0.642659	23.0888
chr2	166221567	166221735	169	5	0.742036	0.0994668	0.642569	23.5787
chr1	43496065	43498263	2199	5	0.664767	0.0222071	0.642559	27.438
chr3	143346451	143346794	344	5	0.704547	0.0619934	0.642554	25.8634
chr2	69211113	69213331	2219	4	0.684877	0.0423402	0.642537	19.2931
chr19	16681620	16681717	98	7	0.738748	0.0963503	0.642398	31.1113
chr4	83602866	83602965	100	5	0.765513	0.123387	0.642126	18.7208
chr2	108807891	108808057	167	4	0.699106	0.0570109	0.642095	16.0562
chr14	109856082	109856172	91	6	0.812575	0.170563	0.642011	22.8166
chr13	48145758	48145975	218	5	0.788287	0.146315	0.641973	23.7179
chr8	86817447	86817687	241	8	0.67654	0.0346168	0.641923	37.9069
chr8	89316529	89316694	166	7	0.666548	0.0246796	0.641868	32.6509
chr3	36224046	36224248	203	9	0.714314	0.072446	0.641868	42.8757
chr4	152827464	152827558	95	4	0.92692	0.285057	0.641863	20.2599
chr14	60900409	60901252	844	7	0.849219	0.2074	0.641818	32.9041
chr8	95289079	95289202	124	5	0.673147	0.0313575	0.64179	22.2747
chr7	126551877	126552374	498	7	0.684956	0.0432994	0.641657	38.2326
chr1	248768086	248768164	79	4	0.707242	0.0656039	0.641638	18.8597
chr9	50409600	50409743	144	7	0.752523	0.11094	0.641582	31.1278
chr18	72414709	72414776	68	8	0.766281	0.124784	0.641496	31.8145
chr3	68513251	68514583	1333	6	0.674903	0.0334453	0.641458	36.749
chrX	63263440	63263584	145	5	0.81408	0.172636	0.641444	22.3959
chr1	139568222	139569033	812	7	0.687537	0.0461651	0.641372	39.862
chr8	78313649	78313879	231	4	0.660309	0.0189461	0.641362	21
chr13	42295570	42295795	226	6	0.815922	0.174592	0.64133	28.5035
chr10	14595255	14595308	54	4	0.669921	0.0286968	0.641225	21.8589
chr2	234714844	234714913	70	4	0.687618	0.0464284	0.64119	18.7443
chr1	176204201	176206526	2326	6	0.702745	0.061559	0.641186	33.6197
chr7	115412329	115412380	52	9	0.728416	0.0872621	0.641154	43.191
chr2	48631415	48631768	354	6	0.715472	0.0743694	0.641102	29.4284
chr14	85486995	85487054	60	4	0.706682	0.0656039	0.641078	15.5356
chr2	94025600	94025671	72	4	0.706682	0.0656039	0.641078	15.6447
chr15	26090957	26091350	394	8	0.809468	0.168425	0.641043	41.199
chr6	101266594	101268061	1468	9	0.747411	0.106534	0.640877	44.5592
chr10	108612169	108612456	288	7	0.714156	0.0733092	0.640847	38.8145
chr1	11081868	11081961	94	4	0.663932	0.0231601	0.640772	23.4562
chr12	19619438	19623876	4439	6	0.708601	0.0679442	0.640657	26.9258
chr7	56378167	56380003	1837	6	0.72825	0.0877807	0.640469	33.2025
chr10	13526972	13527140	169	5	0.772738	0.13228	0.640458	24.1282
chr2	74724911	74725014	104	5	0.679873	0.0394861	0.640387	22.5605
chr13	72334957	72335252	296	5	0.661716	0.0214558	0.64026	29.6041
chr7	51463800	51468190	4391	4	0.689331	0.049072	0.640259	20.8852
chr5	153749605	153749733	129	5	0.735559	0.0953598	0.640199	20.7971
chr18	67395409	67395633	225	4	0.684214	0.0440338	0.64018	19.5982
chr11	9977617	9978873	1257	7	0.714315	0.0741783	0.640137	29.0941
chr2	42523488	42523933	446	6	0.719906	0.0797865	0.640119	25.841
chr1	42495675	42495841	167	5	0.755557	0.115534	0.640023	21.2467
chr12	40001232	40001309	78	5	0.768012	0.128085	0.639927	22.5418
chr4	15768083	15768152	70	4	0.70644	0.0665571	0.639883	19.7928
chr6	99629370	99629926	557	4	0.887574	0.247752	0.639822	18.7607
chr5	65466406	65466466	61	4	0.891465	0.251752	0.639713	14.8985
chr2	25914175	25914308	134	5	0.680567	0.0408784	0.639689	26.4744
chr17	6342582	6342641	60	4	0.705277	0.0656039	0.639673	16.5402
chr3	116408703	116408808	106	4	0.69576	0.0561467	0.639614	16.603
chr11	8011574	8011690	117	4	0.697405	0.0578986	0.639506	23.9413
chr10	106496848	106497008	161	8	0.897253	0.257947	0.639307	36.9704
chrX	100155255	100156716	1462	5	0.665052	0.0257701	0.639282	29.1772
chr15	98404440	98405297	858	7	0.672401	0.0331473	0.639254	40.4073
chr2	19275227	19276106	880	5	0.739772	0.100638	0.639133	21.4206
chr8	65529957	65530086	130	4	0.739106	0.0999798	0.639126	18.9701
chr6	1443789	1444184	396	7	0.70465	0.0655623	0.639088	32.8679
chr5	132779219	132779689	471	4	0.693967	0.0549685	0.638999	15.0947
chr19	37900497	37900571	75	4	0.815504	0.176691	0.638813	17.3631
chr2	45928809	45928975	167	4	0.768908	0.130142	0.638766	17.9147
chr3	14842117	14842851	735	6	0.796514	0.157801	0.638713	31.1225
chr7	128263013	128263318	306	4	0.668151	0.0294485	0.638702	26.9133
chr3	28971226	28971280	55	4	0.706682	0.0680146	0.638668	15.9621
chr18	52256487	52256608	122	5	0.690341	0.0516767	0.638664	24.3311
chrX	56812218	56812480	263	5	0.689721	0.0511726	0.638548	22.4755
chr1	3088591	3088857	267	4	0.772632	0.134146	0.638485	18.8222
chr5	12729907	12736505	6599	9	0.753131	0.114664	0.638466	44.9468
chr8	131165696	131166178	483	6	0.693221	0.0547809	0.638441	26.124
chr5	141963285	141963372	88	4	0.678415	0.0399758	0.638439	17.9628
chr17	87316169	87316315	147	4	0.744213	0.105845	0.638367	18.6823
chr10	20448346	20448674	329	6	0.668792	0.0305086	0.638283	33.9418
chr6	52677264	52677910	647	14	0.763822	0.125541	0.638281	74.6268
chr3	122563984	122564214	231	7	0.795047	0.156783	0.638264	32.0884
chr14	28293735	28295920	2186	9	0.713543	0.0752968	0.638246	44.3882
chr16	20717214	20717358	145	6	0.713109	0.0748987	0.63821	24.2495
chr16	81938346	81938490	145	10	0.709566	0.0714289	0.638138	46.1345
chr9	32451192	32451292	101	5	0.782735	0.144673	0.638062	22.252
chr3	116182924	116184059	1136	5	0.738727	0.100743	0.637984	27.5775
chr5	41279864	41280020	157	4	0.677901	0.0399323	0.637968	20.6758
chr4	37890237	37891523	1287	6	0.70579	0.0678561	0.637934	25.727
chr7	43428112	43428416	305	4	0.670206	0.0323167	0.63789	22.3623
chr2	241123046	241123128	83	5	0.660148	0.0223353	0.637813	29.0013
chr2	260404954	260405103	150	6	0.727305	0.0895228	0.637782	28.5529
chr8	9939050	9939181	132	4	0.689203	0.0514838	0.637719	19.8586
chr2	28051248	28051351	104	4	0.670821	0.0331349	0.637686	19.8039
chr2	186039155	186040280	1126	5	0.678255	0.0406079	0.637647	28.3876
chr3	145762916	145763056	141	4	0.66715	0.0296347	0.637515	19.9047
chr10	52665036	52665212	177	5	0.683369	0.0459027	0.637466	25.7058
chr2	48217205	48217302	98	5	0.851952	0.214522	0.63743	19.2038
chr2	17204900	17205475	576	6	0.733778	0.0963518	0.637426	24.7038
chr6	50701899	50702185	287	6	0.730577	0.093245	0.637332	28.538
chr1	218367843	218370130	2288	4	0.70395	0.0666876	0.637262	20.882
chr3	167439474	167439611	138	9	0.702801	0.0656039	0.637198	37.6913
chr2	98572255	98574047	1793	5	0.662794	0.0257223	0.637072	26.003
chr1	216089877	216090134	258	4	0.667099	0.0300592	0.63704	21.367
chr10	40828163	40828301	139	5	0.674802	0.0377634	0.637038	25.8284
chr5	155792416	155792467	52	5	0.702634	0.0656039	0.63703	21.2186
chr15	13963658	13963840	183	4	0.719414	0.0823919	0.637022	20.6677
chr19	4343670	4343909	240	4	0.838838	0.201825	0.637013	17.1794
chr2	85053664	85054643	980	13	0.831412	0.194526	0.636886	58.9439
chr9	28128619	28128887	269	12	0.757347	0.120469	0.636877	57.0852
chr15	12813351	12813407	57	7	0.733185	0.0963503	0.636835	28.5253
chr7	94503442	94503562	121	5	0.82912	0.192327	0.636793	25.6972
chr1	143690030	143690122	93	7	0.720079	0.083332	0.636747	29.8791
chr17	76353977	76354404	428	7	0.791792	0.155137	0.636655	33.0377
chr16	6068484	6068965	482	4	0.786732	0.150096	0.636636	21.1398
chr15	101457103	101457564	462	5	0.661396	0.0247768	0.636619	27.8189
chr2	209407840	209408659	820	4	0.774188	0.137624	0.636565	22.0872
chr6	135415272	135415470	199	9	0.720375	0.0838195	0.636556	44.8123
chr18	33799148	33799240	93	4	0.798103	0.161579	0.636524	14.4445
chr6	21660058	21660166	109	5	0.688177	0.0516767	0.6365	19.8987
chr15	17229665	17229812	148	5	0.688177	0.0516767	0.6365	20.1147
chr18	7424358	7424454	97	4	0.68045	0.0440338	0.636416	17.963
chr3	117413395	117413923	529	5	0.704787	0.0684219	0.636365	23.9281
chr6	65186532	65186647	116	7	0.749987	0.113642	0.636345	36.4133
chr4	12517873	12517976	104	4	0.798103	0.161763	0.63634	15.1545
chr6	26669073	26670440	1368	8	0.686714	0.0504006	0.636314	44.4449
chr3	44157587	44157653	67	5	0.701859	0.0656039	0.636256	25.6093
chr14	4656602	4656801	200	7	0.850512	0.214288	0.636224	33.0801
chrX	123369110	123369305	196	4	0.681589	0.0454677	0.636121	18.5815
chr5	116902249	116903046	798	5	0.77273	0.136673	0.636056	21.0139
chr5	94370173	94370316	144	5	0.783021	0.146971	0.63605	22.5625
chr18	73292258	73292334	77	5	0.697539	0.0615461	0.635993	28.1144
chr9	114835650	114835774	125	4	0.887735	0.251752	0.635983	14.7082
chr2	166387738	166387807	70	4	0.853338	0.217388	0.63595	17.5644
chr18	3454962	3455799	838	4	0.715323	0.0793915	0.635932	20.2753
chr4	49895535	49895765	231	5	0.655924	0.0200407	0.635883	26.5181
chr5	89853531	89853845	315	6	0.669144	0.033274	0.63587	32.4023
chrX	36855575	36855830	256	4	0.659676	0.0238146	0.635862	22.131
chr14	22074661	22074836	176	6	0.697313	0.0615153	0.635798	25.7184
chr1	223630162	223630265	104	6	0.710692	0.0748987	0.635793	23.5994
chr6	134243237	134243403	167	6	0.701252	0.0654947	0.635758	30.7721
chrX	111654036	111654128	93	4	0.833064	0.197436	0.635628	16.0582
chr10	56170553	56170852	300	11	0.762877	0.127262	0.635615	64.4526
chr2	3093365	3093689	325	4	0.67527	0.0396851	0.635585	21.6363
chr8	69782972	69783227	256	5	0.77771	0.142154	0.635555	23.2945
chr3	41661905	41663306	1402	6	0.695704	0.0602481	0.635456	33.6902
chr2	45457299	45457385	87	8	0.796585	0.161342	0.635244	34.1717
chr6	11779342	11779545	204	4	0.684277	0.049072	0.635204	19.015
chr16	4269398	4269484	87	4	0.754257	0.119122	0.635135	18.4071
chr5	18400642	18401018	377	5	0.683332	0.0482377	0.635095	25.2788
chr2	95847081	95847329	249	4	0.668716	0.0336289	0.635088	21.0647
chr6	6913226	6913494	269	5	0.724459	0.0894059	0.635053	29.3606
chr2	231873542	231873739	198	5	0.740674	0.105668	0.635006	23.0478
chr11	82620530	82620609	80	5	0.70052	0.0656039	0.634916	23.4063
chr14	100970491	100970850	360	6	0.732857	0.0980162	0.634841	30.805
chr1	249408753	249408860	108	8	0.744378	0.109613	0.634765	39.1328
chr10	99181277	99181366	90	4	0.798103	0.163339	0.634764	14.4574
chr7	63743850	63744114	265	9	0.778608	0.143847	0.634761	42.3225
chr7	27359548	27359684	137	14	0.724744	0.0899912	0.634753	65.2862
chr1	137719663	137719812	150	4	0.775687	0.141032	0.634655	17.5269
chr20	611583	612263	681	6	0.719188	0.0845333	0.634654	27.1261
chr1	140591147	140591287	141	6	0.84716	0.212543	0.634617	27.5955
chr6	74060849	74060905	57	4	0.684277	0.0497306	0.634546	17.8321
chr5	54318862	54319262	401	5	0.662285	0.0277553	0.63453	34.4189
chr2	48788983	48791791	2809	5	0.677822	0.0434387	0.634383	24.5937
chr7	75833663	75833716	54	6	0.936432	0.302217	0.634215	22.7337
chr3	135353238	135354546	1309	4	0.68646	0.0524111	0.634049	19.7552
chr4	16083118	16083362	245	9	0.832691	0.198652	0.634039	43.1755
chrX	88298172	88298277	106	14	0.775355	0.141341	0.634014	64.726
chr11	60695143	60695355	213	6	0.756339	0.122339	0.634	27.8837
chr2	241649920	241650053	134	4	0.659509	0.0255298	0.633979	22.1569
chr2	18123635	18123782	148	6	0.710692	0.0767247	0.633967	25.2122
chr4	121858707	121858876	170	6	0.886294	0.252331	0.633963	23.0292
chr2	61614690	61614783	94	4	0.706682	0.0727769	0.633905	15.5791
chr9	20775252	20775327	76	5	0.907822	0.273986	0.633836	21.7309
chr1	197137353	197138539	1187	6	0.749596	0.115852	0.633745	29.214
chr7	123319261	123319354	94	6	0.699287	0.0656039	0.633683	24.9877
chr2	20535403	20537212	1810	6	0.673731	0.0400712	0.63366	32.0447
chr6	74861773	74861983	211	6	0.666742	0.0331423	0.633599	31.7294
chr4	181395864	181395939	76	7	0.801897	0.168314	0.633583	27.2438
chr1	134089838	134090591	754	5	0.656001	0.022432	0.633569	30.767
chr1	69110732	69110863	132	4	0.699106	0.0656039	0.633502	15.5278
chr11	13571859	13571967	109	4	0.699106	0.0656039	0.633502	15.6121
chr3	120122290	120122352	63	4	0.699106	0.0656039	0.633502	15.3033
chr9	59804931	59805464	534	4	0.810609	0.177115	0.633494	17.5543
chr2	203467847	203471155	3309	15	0.772682	0.139192	0.63349	74.0389
chr5	143078509	143078650	142	7	0.798739	0.165284	0.633456	31.6048
chr2	167799496	167800429	934	6	0.666106	0.032696	0.63341	34.3404
chr2	212407765	212409658	1894	6	0.685265	0.0518951	0.63337	27.7688
chr2	241309623	241309712	90	5	0.699907	0.0665474	0.63336	21.8967
chr18	81098594	81099197	604	9	0.761666	0.128355	0.633311	48.8171
chr18	43876892	43876979	88	5	0.687694	0.0544348	0.633259	23.5384
chr1	272341928	272342130	203	5	0.673664	0.0404198	0.633244	34.4892
chr6	32040641	32040744	104	4	0.740333	0.107182	0.633151	17.0804
chr18	65226098	65226168	71	4	0.732814	0.0996991	0.633115	20.2226
chr1	65763772	65763883	112	4	0.743491	0.11058	0.632911	17.1845
chr2	112358973	112359962	990	7	0.787032	0.154294	0.632738	27.0654
chr12	11805953	11806123	171	6	0.877686	0.244956	0.632729	26.6231
chr15	18601617	18601694	78	4	0.737237	0.104514	0.632723	12.6714
chr7	120635	120690	56	4	0.737237	0.104514	0.632723	12.7782
chr1	38969161	38969261	101	6	0.737237	0.104514	0.632723	21.1772
chr1	70442284	70442359	76	6	0.737237	0.104514	0.632723	20.8978
chr6	54234501	54234595	95	6	0.737237	0.104514	0.632723	20.811
chr4	168882875	168882931	57	4	0.737237	0.104514	0.632723	13.2205
chr1	13693669	13693834	166	4	0.812388	0.179666	0.632721	18.872
chr15	12263787	12263873	87	4	0.66132	0.0286968	0.632624	18.0703
chr1	136048473	136049011	539	5	0.685637	0.0530174	0.632619	23.604
chr15	103071557	103071831	275	5	0.658793	0.0261893	0.632604	30.2303
chr13	25739274	25740402	1129	4	0.753058	0.120485	0.632573	20.3845
chr16	18100902	18101353	452	5	0.689863	0.0573049	0.632558	40.0332
chr3	125393078	125393363	286	4	0.69094	0.0584207	0.63252	21.9938
chr10	819650	819790	141	4	0.682139	0.0496488	0.63249	18.6721
chr1	56164682	56164779	98	4	0.713098	0.0806091	0.632489	16.3826
chr16	71521471	71521747	277	5	0.755119	0.122657	0.632462	22.6463
chr12	32300847	32300963	117	6	0.826044	0.19367	0.632374	25.8455
chr9	24807593	24807831	239	6	0.678457	0.0460831	0.632374	34.4385
chr7	81926590	81926970	381	5	0.657176	0.0248098	0.632367	26.743
chr16	28607428	28607527	100	4	0.682026	0.0497306	0.632295	19.245
chr16	87858310	87858481	172	5	0.654784	0.0225576	0.632226	25.2641
chr8	46793175	46793290	116	5	0.685615	0.0533912	0.632224	19.6119
chrX	114224377	114224494	118	4	0.685545	0.0533925	0.632153	21.2632
chr16	84997440	84997559	120	4	0.650562	0.0184963	0.632066	15.998
chr2	68433977	68434149	173	6	0.669218	0.0371583	0.632059	24.0489
chr1	265995708	265995783	76	4	0.697646	0.0656039	0.632042	17.7581
chr13	29740295	29741835	1541	4	0.67522	0.0432	0.63202	22.3111
chr14	44376836	44376943	108	4	0.874483	0.242473	0.63201	17.8193
chr10	29461492	29461688	197	13	0.778206	0.146199	0.632007	58.3387
chr16	21169425	21169604	180	4	0.658364	0.0263691	0.631995	21.0755
chr1	265249525	265249714	190	8	0.671786	0.0397961	0.63199	42.4984
chr17	60191803	60193418	1616	16	0.771686	0.139707	0.63198	82.9403
chr1	34746414	34746547	134	8	0.729613	0.0976439	0.631969	35.7594
chr12	6225768	6226113	346	11	0.696288	0.0643265	0.631962	57.4416
chr7	47388755	47389546	792	4	0.660626	0.0286968	0.63193	25.464
chr20	43194706	43194857	152	9	0.72991	0.0980523	0.631857	36.6019
chr6	74184484	74184560	77	4	0.798103	0.166262	0.631841	15.1758
chr20	12769300	12769374	75	5	0.666254	0.0344138	0.63184	26.4339
chr5	147188620	147188749	130	7	0.682707	0.0509047	0.631803	37.8102
chr2	2655184	2655363	180	4	0.657214	0.025434	0.63178	22.6666
chr18	67820530	67820618	89	4	0.658165	0.0264209	0.631745	19.2406
chr2	175663464	175664526	1063	4	0.670608	0.0388676	0.631741	19.7513
chr2	209772550	209774294	1745	9	0.69394	0.0622016	0.631739	38.2475
chr17	21835072	21835305	234	17	0.838113	0.20638	0.631733	85.0766
chr3	82608882	82610651	1770	8	0.835325	0.203604	0.631721	43.3628
chr17	19948756	19949044	289	10	0.766947	0.135245	0.631702	50.5327
chr1	56411584	56411796	213	4	0.653165	0.0215273	0.631638	19.9144
chr5	84116311	84116665	355	6	0.668861	0.0373148	0.631546	35.3331
chr1	6020430	6020689	260	6	0.727712	0.0961803	0.631531	31.376
chr16	34468723	34470563	1841	5	0.661677	0.0301602	0.631517	22.9643
chr10	24600117	24600231	115	4	0.706903	0.0754253	0.631477	18.262
chr5	110872383	110872642	260	5	0.66195	0.0304844	0.631466	26.5942
chr7	131441717	131441924	208	6	0.726396	0.0949334	0.631462	29.807
chrX	119049176	119049420	245	6	0.73324	0.101803	0.631437	28.3847
chrX	112393466	112396543	3078	9	0.679338	0.0479597	0.631378	47.519
chrX	31979192	31979434	243	4	0.651049	0.0196732	0.631376	22.2499
chr10	25506270	25507861	1592	4	0.650279	0.0189576	0.631321	21.6449
chr16	56142594	56143008	415	4	0.662887	0.031577	0.63131	31.5051
chr15	9723578	9723832	255	4	0.731057	0.0997534	0.631304	19.1772
chr5	131450681	131453316	2636	6	0.659193	0.0279211	0.631272	30.3129
chr5	137827948	137828051	104	4	0.708226	0.077011	0.631215	16.808
chr5	168126915	168127027	113	4	0.728944	0.0977873	0.631156	20.0258
chr3	75865257	75865331	75	4	0.699106	0.0680146	0.631092	15.1094
chr12	15467279	15467434	156	5	0.678696	0.0476184	0.631078	24.6918
chrX	44833641	44833890	250	4	0.684156	0.0531099	0.631046	23.1204
chr17	65666794	65666917	124	6	0.713894	0.0829009	0.630993	29.9332
chr10	9084436	9088360	3925	15	0.685506	0.0545417	0.630964	77.9958
chr11	60917452	60917598	147	4	0.671619	0.0407111	0.630908	22.202
chr9	13415699	13415749	51	4	0.796387	0.165485	0.630902	15.8325
chr6	14195826	14195894	69	4	0.696449	0.0656039	0.630845	17.6024
chr2	53342054	53342112	59	4	0.661224	0.030386	0.630838	20.829
chrX	79635885	79635947	63	4	0.798103	0.167279	0.630824	14.037
chr7	47358980	47360417	1438	4	0.820846	0.190031	0.630814	17.8511
chr17	16975060	16975321	262	7	0.781356	0.150656	0.6307	36.7373
chr6	117091202	117091436	235	4	0.749757	0.119087	0.63067	18.6166
chr7	13764463	13765900	1438	8	0.859877	0.229241	0.630636	41.3693
chr19	57017694	57017807	114	5	0.911465	0.280876	0.630589	20.1638
chr19	51180730	51180838	109	5	0.755557	0.125063	0.630494	20.4665
chrX	126536018	126536411	394	6	0.731929	0.101444	0.630485	28.1966
chr5	26559624	26559993	370	8	0.717145	0.0867229	0.630422	40.168
chr11	2285060	2285197	138	5	0.688177	0.0578136	0.630363	19.3933
chr8	86510674	86510958	285	13	0.707073	0.0767152	0.630357	66.0152
chr4	132201997	132202249	253	4	0.659637	0.0293721	0.630265	17.6221
chr7	136304917	136305346	430	7	0.85136	0.221116	0.630245	31.6997
chr6	100842098	100842232	135	6	0.766094	0.135856	0.630238	29.2622
chr1	216206187	216206765	579	9	0.765945	0.135755	0.630189	42.8794
chr9	77746799	77747085	287	5	0.741453	0.111296	0.630157	22.8794
chr20	17633692	17633816	125	4	0.694344	0.0641982	0.630146	16.9365
chr9	27624883	27625647	765	4	0.72032	0.0901863	0.630134	18.3024
chr18	48899670	48899755	86	4	0.71468	0.0845742	0.630106	20.2235
chr7	88144991	88145048	58	4	0.710709	0.0806091	0.6301	16.2886
chr1	278546915	278547011	97	5	0.812575	0.182543	0.630031	19.8446
chr8	47097830	47097884	55	4	0.688732	0.0587091	0.630023	17.4754
chr1	249796385	249796530	146	4	0.661183	0.0311812	0.630002	21.7008
chr14	66687389	66687512	124	4	0.648001	0.0180165	0.629984	15.9082
chr16	89206532	89206902	371	5	0.653372	0.0233904	0.629982	30.3108
chr15	15496288	15496598	311	5	0.798765	0.168807	0.629958	24.3291
chrX	7950693	7951026	334	7	0.826067	0.196189	0.629878	30.4708
chr20	34673536	34673919	384	5	0.743168	0.113362	0.629806	24.8425
chr1	201068358	201068432	75	5	0.72323	0.0934311	0.629799	18.5113
chr6	43166651	43171053	4403	4	0.749212	0.119459	0.629753	20.7922
chr16	61956651	61957540	890	11	0.773669	0.144066	0.629603	56.6153
chr2	181741129	181741320	192	5	0.826154	0.196551	0.629603	24.4205
chr10	63255713	63255909	197	5	0.667531	0.037978	0.629553	25.8072
chr1	274123901	274124144	244	7	0.706482	0.0769746	0.629507	34.4351
chr6	10510187	10510422	236	10	0.688484	0.0589788	0.629505	53.3193
chr1	162627550	162628885	1336	7	0.836957	0.207472	0.629485	28.9437
chr8	59808125	59808305	181	4	0.664757	0.0353162	0.629441	20.7987
chr2	224571474	224571557	84	4	0.706682	0.0772537	0.629428	15.9582
chr2	191268854	191269096	243	6	0.656516	0.0270892	0.629427	33.4885
chr1	276353723	276353780	58	5	0.676519	0.047134	0.629385	21.9351
chr7	14122583	14122978	396	6	0.700046	0.0708105	0.629236	32.0151
chr3	173970409	173972434	2026	5	0.730255	0.101158	0.629097	19.4634
chr2	184273025	184273362	338	6	0.860618	0.231592	0.629026	24.4877
chr13	85611276	85611478	203	8	0.678252	0.0492409	0.629011	44.8402
chr7	37695206	37695405	200	4	0.775705	0.146741	0.628964	18.0798
chr15	92823595	92823883	289	5	0.673668	0.0447306	0.628938	25.4863
chr9	100346092	100346299	208	5	0.669267	0.0403542	0.628912	26.9915
chr1	195096106	195096760	655	21	0.668755	0.0400509	0.628704	105.353
chr14	13975003	13975342	340	7	0.68231	0.0536285	0.628681	39.1779
chr2	147768353	147768449	97	4	0.685655	0.0570109	0.628644	17.1053
chr3	147837611	147837804	194	8	0.717245	0.0886035	0.628641	38.1513
chr15	32978047	32978098	52	5	0.781701	0.153099	0.628602	23.2508
chr10	58409194	58409360	167	7	0.814187	0.185609	0.628578	28.8227
chr1	7587977	7588144	168	5	0.683138	0.0545672	0.628571	21.1988
chr3	110049745	110049854	110	8	0.733073	0.104514	0.628559	33.985
chr16	20339916	20340088	173	7	0.874719	0.246161	0.628558	29.5535
chrX	134970477	134970714	238	7	0.739032	0.110578	0.628454	32.0612
chr10	31049268	31049365	98	4	0.791193	0.162758	0.628435	17.6072
chr11	7538319	7538402	84	4	0.680039	0.0516395	0.628399	17.9531
chr19	55185518	55185685	168	4	0.667994	0.0396739	0.62832	19.6216
chr19	12848324	12848497	174	6	0.804179	0.17592	0.62826	26.7074
chr14	110770652	110770857	206	7	0.695094	0.0669601	0.628134	37.4348
chr2	210765210	210765420	211	5	0.8334	0.205317	0.628083	22.2949
chrX	130092606	130092761	156	5	0.66384	0.0357942	0.628046	26.2004
chr1	133338378	133338437	60	4	0.836075	0.2081	0.627975	14.1511
chr10	40092075	40092200	126	5	0.931475	0.303569	0.627906	20.6575
chr11	9411310	9411491	182	4	0.703136	0.0752695	0.627867	19.9778
chr2	205801483	205805068	3586	5	0.837237	0.209377	0.62786	20.9053
chr1	216209266	216209351	86	4	0.808363	0.180577	0.627786	16.1889
chr20	44141440	44141577	138	4	0.791539	0.163848	0.627691	21.54
chr4	85895600	85895813	214	10	0.661734	0.034057	0.627677	49.9683
chr9	77436195	77436289	95	4	0.693243	0.0656039	0.627639	16.3759
chr16	70791247	70791937	691	4	0.76226	0.134682	0.627577	17.2151
chr3	8568827	8569222	396	8	0.830432	0.202963	0.627469	37.5512
chr3	49994004	49994218	215	12	0.680462	0.0530057	0.627456	59.5937
chr5	136524857	136525055	199	8	0.759196	0.131775	0.627421	36.4178
chr3	127543835	127544503	669	7	0.76601	0.138617	0.627392	31.9416
chr11	16313405	16313464	60	4	0.798103	0.170716	0.627387	14.5509
chr4	108566445	108566933	489	7	0.681003	0.0536804	0.627322	30.4018
chr7	114240659	114240790	132	4	0.655686	0.0283713	0.627314	19.188
chr5	138090312	138090446	135	5	0.671357	0.0440567	0.627301	26.1215
chr5	113382863	113382952	90	4	0.672171	0.0448715	0.627299	20.6658
chr3	63619169	63619258	90	4	0.707767	0.0806091	0.627158	17.1082
chr7	82464282	82464416	135	8	0.699469	0.0723365	0.627132	36.2641
chr10	54646377	54646479	103	5	0.64922	0.022105	0.627115	30.0723
chr20	42173927	42174198	272	5	0.661372	0.034262	0.62711	22.5819
chr13	55090860	55090964	105	5	0.653233	0.026143	0.62709	26.4719
chr5	23356510	23356624	115	5	0.781674	0.154596	0.627078	20.5581
chrX	124744882	124747195	2314	4	0.672983	0.0459258	0.627057	17.6783
chr2	216414475	216414612	138	8	0.668665	0.041677	0.626988	40.0835
chr7	127373125	127373395	271	11	0.68904	0.0621609	0.626879	56.7383
chr9	89393257	89393655	399	4	0.927249	0.30038	0.62687	17.1384
chr12	25467400	25467559	160	6	0.733212	0.106524	0.626688	26.2825
chr9	49678765	49678881	117	5	0.749406	0.122768	0.626638	23.6195
chr15	46523307	46523384	78	15	0.703714	0.0770829	0.626631	72.8482
chr17	74851263	74851575	313	4	0.726132	0.0995807	0.626552	19.5549
chr2	251148870	251149180	311	13	0.681751	0.055204	0.626547	66.3503
chr15	98469037	98469223	187	5	0.688699	0.0621782	0.626521	25.3583
chr4	14248388	14248900	513	5	0.677035	0.0505843	0.62645	22.2528
chr11	88847530	88847758	229	4	0.860394	0.234013	0.626381	18.7314
chr9	68798082	68798312	231	4	0.738513	0.112181	0.626332	19.4201
chr8	29708775	29709045	271	5	0.70326	0.0769398	0.62632	23.7522
chr9	67652030	67652145	116	4	0.739167	0.112938	0.626229	20.4365
chr17	46526917	46527769	853	4	0.682129	0.0559896	0.626139	24.9618
chr1	187132197	187132266	70	4	0.654425	0.0282889	0.626136	19.8832
chr6	27560199	27560294	96	5	0.882517	0.256383	0.626134	18.8604
chr8	19948494	19948556	63	4	0.706682	0.0806091	0.626073	14.5938
chr2	778669	778764	96	4	0.706682	0.0806091	0.626073	14.8993
chr10	24685207	24685534	328	6	0.684802	0.0588122	0.62599	28.512
chr5	92113114	92115528	2415	5	0.706319	0.0803853	0.625934	19.8299
chrY_KL568162v1_random	10457047	10457147	101	4	0.877686	0.251752	0.625933	14.5415
chr10	80228220	80228281	62	4	0.877686	0.251752	0.625933	14.24
chr2	53205240	53205493	254	4	0.679346	0.0534794	0.625867	15.6881
chr10	95636904	95637087	184	5	0.840378	0.214522	0.625855	19.723
chr13	29990939	29991122	184	4	0.654784	0.0290421	0.625742	17.6704
chr18	73540146	73540219	74	4	0.787308	0.161579	0.625729	17.6571
chr15	36772281	36772384	104	5	0.683488	0.0578136	0.625674	19.296
chr14	22930476	22931029	554	9	0.749507	0.123844	0.625662	40.9461
chr14	12960235	12960370	136	4	0.704623	0.0790017	0.625622	18.9685
chr10	87973513	87973583	71	4	0.655804	0.0302904	0.625514	21.5147
chr8	126467682	126467860	179	5	0.692027	0.0665474	0.62548	24.6809
chr13	21655782	21656076	295	5	0.655689	0.0302396	0.625449	28.2909
chr4	23348342	23348712	371	4	0.663016	0.0375833	0.625432	21.5559
chr6	85109996	85110058	63	4	0.910655	0.28525	0.625406	15.8486
chr4	58717937	58720838	2902	6	0.735536	0.11015	0.625386	39.6853
chr2	230845223	230845699	477	7	0.694465	0.0690798	0.625385	30.7725
chr12	7702264	7702456	193	5	0.779407	0.154145	0.625262	21.5386
chr13	13484809	13485825	1017	5	0.688219	0.0629835	0.625236	21.2601
chr2	156554039	156555935	1897	6	0.709818	0.0846549	0.625163	24.6165
chr4	124494096	124494875	780	8	0.68417	0.0590327	0.625137	45.3788
chr7	71475004	71475363	360	5	0.691387	0.0662773	0.62511	19.4459
chr11	8173669	8173761	93	4	0.674878	0.049867	0.625011	21.678
chrX	28574202	28574264	63	5	0.754693	0.129696	0.624997	19.9177
chr12	47905341	47905399	59	4	0.680954	0.0560123	0.624941	15.142
chr5	71762949	71764065	1117	4	0.677366	0.0524637	0.624902	14.1327
chr2	206940811	206941981	1171	6	0.79556	0.170686	0.624874	24.293
chr4	133474434	133474551	118	4	0.743849	0.119122	0.624727	15.8271
chr4	7893849	7894267	419	16	0.726059	0.101357	0.624702	79.9594
chr14	92112898	92119726	6829	123	0.688953	0.0643411	0.624612	727.51
chr17	44777983	44778080	98	5	0.759858	0.135315	0.624543	16.8618
chr11	75977153	75977644	492	8	0.668865	0.0444094	0.624456	41.2877
chr3	33172297	33172376	80	4	0.706682	0.0824051	0.624277	15.0776
chr4	67482513	67482587	75	4	0.706682	0.0824051	0.624277	15.0776
chr5	28382338	28382485	148	4	0.876023	0.251752	0.624271	14.4824
chr14	20664034	20664091	58	4	0.689873	0.0656039	0.624269	15.9407
chr16	24509552	24509695	144	4	0.655631	0.0313844	0.624247	20.2499
chr4	112546291	112547515	1225	5	0.672319	0.0482171	0.624102	23.2145
chr1	53133776	53133834	59	4	0.851176	0.227164	0.624012	16.4655
chr19	19378858	19378952	95	5	0.72323	0.0992323	0.623998	19.3015
chr13	21458200	21459796	1597	4	0.675782	0.0518989	0.623883	19.3568
chr20	17260417	17260573	157	5	0.649252	0.025373	0.623879	22.8948
chr4	152253425	152254491	1067	4	0.697548	0.0736925	0.623856	20.9093
chr7	110208264	110208759	496	9	0.676114	0.0523024	0.623812	40.7994
chr14	2532499	2532579	81	4	0.702981	0.0791815	0.6238	14.8207
chr17	28279763	28280025	263	6	0.754013	0.130288	0.623726	28.9621
chr16	81309798	81309940	143	4	0.667721	0.0440338	0.623687	19.0994
chr17	7386180	7387018	839	15	0.762655	0.139022	0.623634	74.2743
chr18	70193766	70193954	189	7	0.747224	0.123635	0.623589	33.6265
chr11	64301705	64301971	267	6	0.675354	0.0517793	0.623575	30.7537
chr18	84466883	84467412	530	7	0.672192	0.0486366	0.623555	30.5191
chrX	11617014	11617082	69	4	0.662727	0.0391941	0.623533	20.07
chr1	240135974	240136207	234	4	0.662992	0.0395291	0.623462	17.4054
chr1	193442228	193442594	367	4	0.645711	0.0222816	0.623429	19.2375
chr5	62791336	62791675	340	5	0.664534	0.041117	0.623417	26.9318
chr6	79530659	79530730	72	4	0.688986	0.0656039	0.623382	16.0425
chr7	19898539	19898623	85	4	0.688986	0.0656039	0.623382	16.126
chr7	27372776	27372862	87	4	0.688986	0.0656039	0.623382	16.0127
chr18	4354893	4355081	189	4	0.883269	0.259924	0.623345	19.1756
chr1	115709033	115709142	110	5	0.700411	0.0770829	0.623328	19.637
chr16	79991170	79991354	185	4	0.660126	0.0368095	0.623316	18.1304
chr9	56628637	56628752	116	4	0.656107	0.0328357	0.623272	17.2404
chr18	78857795	78857859	65	5	0.786865	0.163598	0.623267	20.0405
chr12	38897692	38897788	97	7	0.873082	0.249834	0.623248	28.2585
chr13	96415553	96415681	129	4	0.661235	0.0380716	0.623163	23.4645
chrX	54451953	54452041	89	4	0.641425	0.0182773	0.623148	16.6901
chr4	60484668	60485177	510	9	0.6794	0.0563114	0.623088	49.3814
chr11	19975248	19976202	955	4	0.646321	0.0232689	0.623052	25.0707
chr17	77895598	77895908	311	4	0.699197	0.0761891	0.623008	21.0945
chr15	15180226	15180565	340	6	0.68585	0.0629527	0.622898	33.8843
chr2	208082980	208083290	311	5	0.680381	0.0575283	0.622853	22.4549
chr2	89016979	89018036	1058	4	0.698739	0.0759725	0.622766	15.7623
chr13	8313302	8313431	130	10	0.852909	0.230236	0.622673	45.1626
chr2	10695557	10700115	4559	6	0.811916	0.189301	0.622615	22.9073
chr6	5567630	5567709	80	4	0.666614	0.0440338	0.62258	18.3307
chr2	216541616	216541744	129	4	0.699789	0.0773428	0.622446	18.154
chr6	113356092	113356237	146	4	0.653182	0.0307567	0.622426	19.7113
chr20	25107924	25108036	113	5	0.732656	0.110344	0.622312	23.2302
chr4	92956282	92957443	1162	6	0.652725	0.0304404	0.622285	28.9312
chr11	18896240	18896452	213	4	0.702494	0.0802317	0.622262	19.7597
chr7	39766088	39767300	1213	7	0.720577	0.0983156	0.622261	33.7146
chr15	93107152	93108145	994	12	0.646723	0.0244774	0.622246	67.4099
chr14	106974004	106974471	468	7	0.837429	0.215197	0.622231	33.3225
chr4	66201280	66201356	77	6	0.803839	0.181656	0.622183	24.9061
chr4	29709999	29713058	3060	8	0.676875	0.0549584	0.621916	36.4116
chr11	78626323	78626718	396	4	0.676832	0.0549685	0.621864	15.822
chr13	73150798	73150969	172	13	0.748884	0.127048	0.621835	55.2052
chrX	32267189	32267253	65	6	0.664098	0.0422928	0.621805	26.1781
chr18	10419567	10419731	165	4	0.643112	0.0213169	0.621795	22.9823
chr6	61270946	61271064	119	4	0.65594	0.0342096	0.621731	18.6997
chr10	93729926	93730042	117	6	0.809395	0.187701	0.621694	23.2135
chr4	7929106	7929491	386	9	0.677922	0.0562971	0.621625	48.9991
chr1	246564137	246564381	245	5	0.671005	0.0494136	0.621591	24.8056
chr2	181816903	181817161	259	11	0.684079	0.0624933	0.621586	54.5265
chr4	82738550	82738950	401	6	0.662089	0.0405302	0.621559	30.9639
chr11	50349765	50349868	104	5	0.836075	0.214522	0.621552	17.8712
[truncated: 43,676 more rows]

## Sheet: rat DMR indexes
#chr	start	end	EB_DMR_d50	EPC_DMR_d50	gamete_DMR	index	rat oocyte	rat sperm	rat epi maternal	rat epi paternal	rat EPC maternal	rat EPC paternal	gamete_delta	EB_delta	EPC_delta
chr1	343561	343703	0	0	4	4	-9.04763	66.0214	-87.9873	100	-42.6457	9.07739	56.9738	12.0127	-33.5683
chr1	2123018	2123294	0	2	4	6	-85.7143	27.9987	-90.4762	100	-51.1905	0	-57.7156	9.52381	-51.1905
chr1	2216974	2217288	0	0	4	4	-33.4127	98.0769	-97.4138	100	-49.1667	11.3095	64.6642	2.5862	-37.8571
chr1	2232503	2232816	0	0	0	0	-91.6667	81.6045	-92.5378	83.4325	-39.8611	5.71428	-10.0622	-9.10529	-34.1468
chr1	2266613	2267127	0	2	0	2	-92.6667	98	-93.75	74.0909	-62.5	7.5	5.33334	-19.6591	-55
chr1	2269280	2269856	0	0	0	0	-97.619	82.9798	-95.9402	95.8333	-63.8889	25	-14.6393	-0.106834	-38.8889
chr1	2270732	2271041	0	0	0	0	-94.0025	92.2532	-94.1176	96.6387	-41.4622	19.4444	-1.7493	2.52101	-22.0177
chr1	2328670	2329410	0	2	0	2	-98.4375	94.1886	-96.2406	83.3333	-79.2708	20	-4.24893	-12.9073	-59.2708
chr1	2360221	2360544	0	2	0	2	-93.2115	97.7335	-100	84.1063	-73.7086	18.2598	4.52197	-15.8937	-55.4488
chr1	2439831	2441600	0	2	0	2	-94.0162	94.7389	-79.1667	77.9365	-78.1667	22.7778	0.722657	-1.23015	-55.3889
chr1	2481358	2482587	0	2	0	2	-83.9286	80.9166	-87.6984	95	-65.7407	4.56349	-3.01197	7.30158	-61.1773
chr1	2485287	2485774	0	0	0	0	-75	88.75	-97.1429	94.9043	-78.4201	31.9792	13.75	-2.23855	-46.441
chr1	2514637	2514865	0	0	0	0	-97.1429	98.0556	-100	97.9167	-63.125	21.875	0.912703	-2.08334	-41.25
chr1	2634932	2636365	0	0	4	4	-13.9469	84.5308	-79.1667	66.6667	-59.6667	20	70.5839	-12.5	-39.6667
chr1	2645917	2646181	0	0	0	0	-6.03174	10.5794	-87.0076	94.1667	-61.25	14.2341	4.54767	7.15909	-47.0159
chr1	2755086	2755218	0	2	0	2	-85.2778	100	-91.6667	84.8485	-80.3572	18.75	14.7222	-6.81817	-61.6072
chr1	2811518	2811878	0	2	4	6	-98	27.3762	-90.6375	83.3333	-75.0496	7.4074	-70.6238	-7.30412	-67.6422
chr1	2840044	2840222	1	0	0	1	-97.381	94.6795	0	80	-100	75	-2.70147	80	-25
chr1	2847567	2847870	0	2	0	2	-98.7013	97.6684	-97.75	92.5	-81.8333	24.1497	-1.03295	-5.25	-57.6837
chr1	3104705	3107488	0	0	4	4	-16.4583	96.7262	-98	90.4167	-58.2051	26.6667	80.2679	-7.58333	-31.5385
chr1	3168687	3168967	1	0	4	5	-3.48485	97.3363	-36.6667	100	-8.33333	25	93.8515	63.3333	16.6667
chr1	3188427	3188789	0	0	4	4	-8.85714	78.3195	-100	93.3036	-67.1088	30.1587	69.4623	-6.69643	-36.9501
chr1	3455713	3456436	0	0	4	4	-2.22222	94.0909	-94.7619	100	-26.6667	0	91.8687	5.2381	-26.6667
chr1	3589790	3590309	0	2	0	2	-41.0029	87.1283	-89	81.25	-68	11.4286	46.1254	-7.75	-56.5714
chr1	3711044	3711198	0	0	0	0	-92.6667	96.6667	-92.0833	43.8462	-40.6667	30.1587	4	-48.2372	-10.5079
chr1	3715948	3717876	0	2	0	2	-92.9211	95.4806	-77.8388	94.5833	-63.111	5.44444	2.55951	16.7445	-57.6666
chr1	3734072	3734908	0	2	0	2	-92.4938	97.476	-95.2381	100	-73.8095	7.14286	4.98215	4.7619	-66.6667
chr1	3869583	3869714	0	0	0	0	-97.2222	97.3718	-88.3333	100	-65.2778	55.5555	0.149583	11.6667	-9.72223
chr1	4166805	4167989	0	0	0	0	-100	80.291	-86.8014	82.6303	-54.5029	6.73827	-19.709	-4.17111	-47.7646
chr1	4212186	4212363	0	2	4	6	0	80	-89.8148	89.3333	-83.3333	30	80	-0.481477	-53.3333
chr1	4306873	4307119	0	0	4	4	-2.27273	86.9505	-86.1111	100	-52.7146	5	84.6777	13.8889	-47.7146
chr1	4413354	4415032	0	0	4	4	-1.66667	81.5933	-96.875	76.6667	-17	0	79.9266	-20.2083	-17
chr1	4458276	4458515	0	0	4	4	0	96.0353	-87.1394	72.9386	-32.297	0	96.0353	-14.2008	-32.297
chr1	4489721	4490407	0	0	4	4	0	71.8452	-100	96.6667	-45.7749	5	71.8452	-3.33334	-40.7749
chr1	4539661	4539802	0	0	4	4	-10	92.3996	-68.3158	87.9524	-46.0195	0	82.3996	19.6366	-46.0195
chr1	4689547	4690409	0	2	4	6	-2.85714	92.0085	-93.6508	87.5	-3.125	61.6667	89.1514	-6.1508	58.5417
chr1	4718403	4720182	0	0	4	4	-12.7778	93.3928	-93.3333	100	-43	30.3419	80.6151	6.66666	-12.6581
chr1	4989267	4989804	0	0	0	0	-90.5556	99.1667	-91.6667	81.6667	-55.3571	20.5556	8.61111	-9.99998	-34.8016
chr1	5084786	5086238	0	2	0	2	-89.1429	82.7096	-94.5455	83.5165	-58.6364	0	-6.43326	-11.029	-58.6364
chr1	5094713	5094976	0	2	0	2	-97.2222	95.7239	-96	82.9994	-66.0952	3.125	-1.49832	-13.0006	-62.9702
chr1	5145197	5148272	0	0	0	0	-98.4127	50.3155	-84.5455	86.1111	-70.4545	41.2088	-48.0972	1.56566	-29.2458
chr1	5151990	5152109	0	0	4	4	-21	97.5	-100	100	-53.3333	40	76.5	0	-13.3333
chr1	5274995	5276574	0	2	0	2	-100	95.2315	-97.861	75	-58.4042	6.0606	-4.76852	-22.861	-52.3436
chr1	5384297	5387066	0	0	0	0	-79.8701	89.533	-85.1852	71.4286	-58.3333	70.3704	9.66284	-13.7566	12.037
chr1	5439975	5440262	0	2	4	6	0	97.2222	-93.3333	75.5556	-55.4041	4	97.2222	-17.7778	-51.4041
chr1	5442000	5442225	0	2	4	6	-4.16667	98.8889	-65.8159	92.7473	-81.6667	11.6667	94.7222	26.9314	-70
chr1	5505344	5505511	0	2	0	2	-83.3333	100	-68.75	100	-12.2024	71.1743	16.6667	31.25	58.9719
chr1	5916777	5917292	0	0	0	0	0	17.8016	-98.9011	83.3333	-46.2585	0	17.8016	-15.5678	-46.2585
chr1	6009349	6011342	1	0	4	5	0	57.1429	-41.5278	96.875	-14.8148	6.66667	57.1429	55.3472	-8.14814
chr1	6064989	6067920	0	0	4	4	-4.76191	84.1923	-100	100	-50	11.1111	79.4304	0	-38.8889
chr1	6395654	6397036	0	2	4	6	-94.6753	19.7113	-89.8133	90.3924	-62.8533	12.7538	-74.964	0.579136	-50.0995
chr1	6411035	6411229	0	2	0	2	-95	93.9304	-100	85.4167	-51.0416	0	-1.0696	-14.5833	-51.0416
chr1	6416722	6417849	0	0	4	4	-4.93827	95.8075	-100	100	-39.3056	80.5555	90.8692	0	41.25
chr1	6458088	6458257	0	0	0	0	-92.6667	97.6383	-98.6667	100	-100	70	4.97168	1.33334	-30
chr1	6627431	6627746	0	0	0	0	-66.8254	97.9167	-57.037	40	-94.2593	50	31.0912	-17.037	-44.2593
chr1	6705991	6707934	0	2	0	2	-87.037	82.5672	-83.3333	65.2778	-92.5	30.3333	-4.46987	-18.0556	-62.1667
chr1	6777773	6777872	0	0	0	0	-100	100	-100	70.8333	-50.8333	25	0	-29.1667	-25.8333
chr1	6802745	6803789	0	0	4	4	-93.3333	3.18014	-53.1531	15.8743	-59.0634	9.169	-90.1532	-37.2788	-49.8944
chr1	7059899	7060139	0	2	4	6	-1.0101	90.9035	-83.3333	92.5926	0	61.1111	89.8934	9.25926	61.1111
chr1	7113980	7114361	0	0	0	0	-11.1742	28.8095	-100	91.8831	-46.7521	4.16667	17.6353	-8.11687	-42.5855
chr1	7211950	7214959	0	2	0	2	-95.0204	66.4166	-99.359	98.0435	-70.3704	15.8333	-28.6038	-1.3155	-54.537
chr1	7217617	7220890	1	0	4	5	-95.5726	9.81621	-84.9304	33.814	-45.598	14.8016	-85.7564	-51.1164	-30.7964
chr1	7296660	7297102	0	0	0	0	-7.09524	46.3222	-88.4722	99.1071	-48.4855	5.90909	39.227	10.6349	-42.5764
chr1	7331189	7331395	1	0	0	1	-95	93.5714	-31.6667	100	-63.8889	50	-1.42857	68.3333	-13.8889
chr1	7415420	7416473	0	0	0	0	-100	86.7601	-98.8889	83.3618	-60.3704	16.2946	-13.2399	-15.5271	-44.0757
chr1	7507965	7508558	0	0	0	0	-59.375	60	-71.0635	86.1471	-51.7677	11.2727	0.625	15.0836	-40.495
chr1	7544784	7546866	0	2	0	2	-88.4035	56.0745	-87.8894	94.2857	-60.9921	5.87061	-32.329	6.39632	-55.1215
chr1	7635915	7636288	0	2	4	6	-11.9856	93.1408	-91.25	88.8768	-86.3636	0	81.1551	-2.37318	-86.3636
chr1	7772024	7772873	0	0	0	0	-4.79167	34.2228	-87.4196	83.2082	-47.7847	3.75	29.4312	-4.21145	-44.0347
chr1	7866996	7867071	0	0	0	0	-2.6862	19.1905	-92.9422	93.7545	-18.714	67.1032	16.5043	0.812315	48.3892
chr1	8108816	8109003	0	2	4	6	-3.59849	96.1309	-96.4286	95.9573	-63.7951	5.35714	92.5325	-0.471238	-58.438
chr1	8545772	8546445	0	0	4	4	-16.5	85.4745	-91.4377	84.5238	-47.1676	6.3492	68.9745	-6.91392	-40.8184
chr1	8553899	8554267	0	0	4	4	-2.5	91.0195	-83.4259	88.6039	-18.8889	0	88.5195	5.17797	-18.8889
chr1	8762626	8762783	0	2	4	6	-17.3611	95.7011	-100	95.8333	-58.3334	0	78.34	-4.16667	-58.3334
chr1	8943986	8946997	0	2	0	2	-4.47657	39.4263	-83.9286	97.9021	-51.8333	0	34.9497	13.9735	-51.8333
chr1	9330227	9330503	0	2	4	6	-7.72727	95.9127	-100	100	-71.4286	0	88.1854	0	-71.4286
chr1	9540796	9540934	0	2	4	6	0	70.8929	-100	100	-54	0	70.8929	0	-54
chr1	9727865	9727964	0	2	0	2	-1.85185	29.1026	-100	100	-73.3333	17.3333	27.2507	0	-56
chr1	9728026	9728173	0	0	0	0	-8.44444	28.8212	-88.75	96.4286	-19.6154	6.4394	20.3768	7.67857	-13.176
chr1	9799969	9803222	0	0	0	0	-56.6667	81.6667	-93.7451	97.0833	-31.7587	3.67966	25	3.33824	-28.079
chr1	10018032	10018781	0	0	0	0	-84	96	-85.2381	80.9524	-46.4286	4.16667	12	-4.28571	-42.2619
chr1	10163446	10167976	0	0	0	0	-83.2223	71.8432	-97.619	88.8889	-22.449	0	-11.3791	-8.73015	-22.449
chr1	10199982	10200113	0	0	0	0	-76.6667	34.5833	-95.0239	74.3333	-44.7222	0	-42.0833	-20.6906	-44.7222
chr1	10371605	10371849	0	2	4	6	0	96.7262	-96	100	-62.5	5	96.7262	4	-57.5
chr1	10440543	10440840	0	0	4	4	-7.7381	94.1667	-98	91.8552	-51.3333	5	86.4286	-6.1448	-46.3333
chr1	10447912	10454173	0	0	4	4	-37.4634	95.9957	-80.2778	80.276	-10.1063	25	58.5323	-0.001813	14.8937
chr1	10565946	10567716	0	0	4	4	-44.0136	100	-97.5108	92.5	-43.1169	0	55.9864	-5.01083	-43.1169
chr1	10597766	10597835	0	0	0	0	0	19.3056	-87.5	52.5	-12.5	0	19.3056	-35	-12.5
chr1	10678377	10680112	0	2	4	6	-10.7936	95.7892	-86.0417	96.7803	-52.5711	0	84.9956	10.7386	-52.5711
chr1	10987498	10987809	0	0	0	0	-65.6647	90.9519	-96.4286	84.9044	-63.5714	21.0695	25.2873	-11.5242	-42.5019
chr1	11115566	11117142	0	0	4	4	-1.38889	90.8982	-86.4015	90.7143	-34.0693	1.51516	89.5093	4.31278	-32.5541
chr1	11213570	11214867	0	0	0	0	-10.6878	28.1645	-86.5415	88.2999	-35.632	3.81764	17.4767	1.75837	-31.8143
chr1	11222093	11222345	0	2	4	6	-10.6667	90.1361	-91.7216	91.4815	-59.9206	0	79.4694	-0.240134	-59.9206
chr1	11237372	11237651	0	0	0	0	-5	46.1111	-91.9231	96	-51.6667	10	41.1111	4.07692	-41.6667
chr1	11408937	11409147	0	2	4	6	-10.5128	91.2929	-62.9167	95.8333	0	52.7778	80.7801	32.9167	52.7778
chr1	11417017	11417255	0	0	4	4	0	79.5873	-84.0476	93.5544	-50.303	4.44444	79.5873	9.5068	-45.8586
chr1	11657794	11658059	0	2	0	2	-94.7421	91.3333	-87.7368	96.4286	-56.875	2.5	-3.40873	8.69182	-54.375
chr1	11687818	11690058	0	2	0	2	-92.0635	97.7868	-82.6531	76.9231	-56.9445	0	5.72326	-5.72999	-56.9445
chr1	11835378	11836789	0	0	0	0	-97.5	96.7992	-58	87.5	-37.5556	23.0556	-0.70076	29.5	-14.5
chr1	11909868	11909959	0	2	0	2	-1.46754	7.42248	-13.3333	40	0	77.7778	5.95494	26.6667	77.7778
chr1	12572649	12573049	0	0	0	0	-3.58066	27.5848	-64.2024	70.5987	-36.0615	4.22222	24.0042	6.39628	-31.8393
chr1	12586468	12586658	0	2	4	6	0	86.5871	-90.6818	80	-16.6667	100	86.5871	-10.6818	83.3333
chr1	12744900	12746238	0	2	4	6	-27.0603	92.0417	-100	90	-72.8571	0	64.9814	-10	-72.8571
chr1	13489659	13489835	1	0	0	1	-95.9184	95.8047	-65.2116	6.6454	-61.1111	69.8148	-0.113691	-58.5662	8.70371
chr1	18701023	18701230	0	2	0	2	-56.8543	84.0749	-60.8334	79.1667	-61.6667	5.55556	27.2206	18.3333	-56.1111
chr1	19446766	19447526	0	0	0	0	-98.4375	96.0354	-98.5714	96.1309	-74.5457	33.7238	-2.40215	-2.44048	-40.8219
chr1	19471335	19471744	0	0	0	0	-5.18518	33.6165	-79.5833	88.6508	-53.568	6.35802	28.4314	9.06746	-47.21
chr1	19818987	19823886	0	2	4	6	-93.0645	38.3343	-58.4343	71.3726	-56.4216	2.5	-54.7302	12.9382	-53.9216
chr1	19826588	19826772	0	0	0	0	-100	96.0952	-87.5	90	-48	0	-3.90476	2.5	-48
chr1	19839619	19840040	0	2	0	2	-94.1818	60.9276	-97.6191	77.7778	-81.7857	5.55555	-33.2542	-19.8413	-76.2302
chr1	24407254	24407399	0	0	4	4	-3.125	93.6616	-65.4167	40.3571	-7.14285	47.0238	90.5366	-25.0595	39.8809
chr1	24413595	24413984	0	0	4	4	0	93.1973	-96.8254	94.4497	-38.1052	2.38096	93.1973	-2.37568	-35.7242
chr1	24475492	24476415	0	0	4	4	-3.33334	62.5926	-92.0513	88.7619	-43.6743	1.19048	59.2592	-3.28936	-42.4838
chr1	24934774	24935855	0	2	4	6	0	93.5183	-80	81.8182	-62.5	0	93.5183	1.81818	-62.5
chr1	25092923	25093051	0	0	4	4	-14.1667	92.5668	-90.9091	87.8125	-41.3194	4.16667	78.4002	-3.0966	-37.1528
chr1	25257770	25259109	0	0	4	4	-13.125	77.7778	-97.5	91.3834	-37.7205	2.5	64.6528	-6.11657	-35.2205
chr1	25398658	25401618	0	0	0	0	-42.9852	86.25	-80.5	96.6667	-30.0977	0	43.2648	16.1667	-30.0977
chr1	25539473	25541510	0	0	4	4	-26.9524	99.0385	-92.9167	93.3333	-30	0	72.0861	0.416678	-30
chr1	25963109	25965144	0	0	0	0	-35.3061	80.4359	-91.6667	88.3333	-38.8889	0	45.1298	-3.33333	-38.8889
chr1	28171666	28171809	0	0	4	4	-7.08333	67.9762	-97.3684	80.625	-70.8333	25.8333	60.8929	-16.7434	-45
chr1	28248469	28248969	0	0	4	4	-2	67.4908	-92.8889	91.2778	-40.9828	2.5	65.4908	-1.6111	-38.4828
chr1	28953912	28954414	0	2	4	6	-8.57142	97.5275	-74.256	73.8095	-57.4579	0	88.956	-0.446433	-57.4579
chr1	29020212	29021069	0	0	0	0	-39.2713	55.1987	-83.3915	84.3181	-57.3675	12.5	15.9274	0.926572	-44.8675
chr1	29201711	29203940	0	2	0	2	-76.3492	94.2857	-73.7801	98.4375	-63.4731	0	17.9365	24.6574	-63.4731
chr1	29299949	29304115	0	2	0	2	-100	84.8489	-95	100	-86.1111	35.7143	-15.1511	5	-50.3968
chr1	30201738	30202863	0	0	4	4	-8.05555	84.1783	-80	42.2727	-16.6667	5.33334	76.1228	-37.7273	-11.3333
chr1	30434511	30438679	0	0	4	4	-1.5873	96.1153	-92	83.3333	-29.6032	0	94.528	-8.66667	-29.6032
chr1	30615407	30616005	0	0	4	4	-20.5556	98.9011	-93.2143	97.2308	-54.4444	14.5833	78.3456	4.01648	-39.8611
chr1	30803023	30804330	0	0	4	4	-11.9742	88.5828	-100	55.5556	-37.5	50	76.6086	-44.4444	12.5
chr1	31056556	31057222	0	0	0	0	-87.4908	90.212	-81.4016	96.1063	-48.659	12.0085	2.72114	14.7047	-36.6505
chr1	31567554	31567695	0	0	0	0	-97.7778	93.8384	-94	100	-68.3333	34	-3.93939	6	-34.3333
chr1	31767978	31768368	0	0	0	0	-85.7143	95.6514	-60.7143	96	-48.0095	15.7509	9.93715	35.2857	-32.2586
chr1	31782402	31782536	0	2	4	6	-8.33335	98.2784	-94.4445	100	-58.8096	4.16667	89.945	5.55555	-54.6429
chr1	31784052	31784274	0	2	0	2	-40.0952	89.7576	-87.8572	79.1667	-58.9935	0	49.6624	-8.69048	-58.9935
chr1	31917491	31917610	0	0	4	4	-2.27273	90.8754	-75	100	0	0	88.6027	25	0
chr1	32007414	32008007	0	0	4	4	-25.0865	97.4021	-81.6667	95.3704	-41.6667	18.5185	72.3156	13.7037	-23.1481
chr1	32791402	32791950	0	2	0	2	-4.89796	13.9479	-81.1111	92.8571	-3.57143	62.807	9.04999	11.746	59.2356
chr1	32881486	32884576	0	2	4	6	-22.9049	94.9181	-97.5108	84.127	-76.7361	21.7949	72.0131	-13.3838	-54.9412
chr1	33554301	33555203	0	0	4	4	-2.63889	97.6166	-89.8897	81.3056	-38.5465	1.5625	94.9777	-8.58414	-36.984
chr1	33671163	33671864	0	2	4	6	-4.5	97.2426	-97.7778	100	-67.1428	12.5397	92.7426	2.22222	-54.6032
chr1	34229889	34230968	0	0	4	4	0	60.3719	-78.5552	70	-56.0185	6.66666	60.3719	-8.55514	-49.3519
chr1	34426022	34426225	0	2	4	6	0	96.3542	-88.4259	100	-85	13.3333	96.3542	11.5741	-71.6667
chr1	34494920	34495165	0	2	4	6	0	97.0658	-95	82.5	-54.8077	0	97.0658	-12.5	-54.8077
chr1	34514762	34514824	0	2	4	6	0	94.9206	-83.9286	96.875	-62.5	5	94.9206	12.9464	-57.5
chr1	34640290	34642651	1	0	4	5	-3.13492	85.5388	-78.3333	6.66666	-13.3333	6.66666	82.4039	-71.6667	-6.66667
chr1	34741350	34743658	0	0	0	0	-95.5631	82.1104	-69.5351	98.4848	-37.459	8.33333	-13.4527	28.9497	-29.1257
chr1	34750776	34751303	0	0	0	0	-100	95.8844	-95.2381	100	-33.3333	0	-4.11564	4.7619	-33.3333
chr1	35114288	35114375	0	0	0	0	-100	96.815	-83.75	92.1875	-41.25	0	-3.18495	8.4375	-41.25
chr1	35277156	35278120	0	0	4	4	0	94.67	-60.8642	58.0357	-48.6111	0	94.67	-2.82847	-48.6111
chr1	35351797	35352760	0	0	4	4	-4.7619	98.3631	-72.7124	94.4445	-34.6339	0	93.6012	21.732	-34.6339
chr1	35435917	35436205	0	0	4	4	-2.77778	86.3505	-96.3465	85.4345	-80.2381	36.2245	83.5727	-10.912	-44.0136
chr1	35655036	35655408	0	0	4	4	0	94.1306	-69.4444	94.4444	-41.8518	0	94.1306	25	-41.8518
chr1	35724246	35725178	0	0	4	4	0	78.7197	-90.5555	82.5397	-47.6431	7.8125	78.7197	-8.01587	-39.8306
chr1	40114523	40117069	0	0	4	4	-11.2963	94.5892	-67.8571	75.9259	-11.1111	0	83.2929	8.06878	-11.1111
chr1	41721609	41721833	0	2	0	2	-97.1875	94.7083	-94.3452	98.2143	-69.3114	14.5833	-2.47917	3.86905	-54.7281
chr1	41815332	41815635	0	0	0	0	-84.596	77.3108	-96.9551	91.6866	-78.0882	33.9583	-7.28513	-5.26852	-44.1299
chr1	41901345	41902518	0	0	4	4	-5.94444	94.1458	-56.25	92.8571	-10	33.3333	88.2013	36.6071	23.3333
chr1	42019201	42019512	0	0	4	4	0	93.7598	-74.1667	95.2381	-39.6258	0	93.7598	21.0714	-39.6258
chr1	42130830	42132151	0	0	0	0	-1.1406	30.0828	-87.5	97.0588	-39.7959	0	28.9422	9.55882	-39.7959
chr1	42489297	42490312	0	2	0	2	-80.6429	91.1549	-59.1667	56.25	-68.75	0	10.5121	-2.91667	-68.75
chr1	42530643	42530820	0	2	0	2	-91.8155	85.6243	-100	95.5882	-95.2381	4.16666	-6.19114	-4.41178	-91.0714
chr1	42546608	42547052	0	0	0	0	-93.75	77.6361	-90.2381	80.1616	-47.6548	0	-16.1139	-10.0765	-47.6548
chr1	43140403	43143238	0	0	4	4	-3.8961	96.1932	-81.6667	87.7922	-28.8743	0	92.2971	6.12554	-28.8743
chr1	43190185	43191387	0	0	0	0	0	35.5963	-93.4375	93.3019	-47.5162	0	35.5963	-0.135571	-47.5162
chr1	43496065	43498263	0	0	4	4	-26.7064	94.5063	-100	70.6061	-63.0952	16.6667	67.7999	-29.3939	-46.4286
chr1	43661200	43661530	0	0	0	0	-95.8333	86.2338	-84.5238	96.0526	-44.6429	0	-9.59955	11.5288	-44.6429
chr1	43676046	43677702	0	2	4	6	-98.9583	27.7243	-100	80.7143	-83.3333	7.14286	-71.234	-19.2857	-76.1905
chr1	43693739	43694531	0	0	0	0	-100	94.2424	-81.0938	91.3889	-52.5866	3.81944	-5.75758	10.2951	-48.7671
chr1	43695215	43695609	0	0	0	0	-96.6667	95.5788	-80.1191	86.9048	-44.8148	0	-1.08788	6.78571	-44.8148
chr1	43807869	43808758	0	0	0	0	-90.9722	91.3964	-96.4087	94.898	-53.0449	38.8992	0.424163	-1.51069	-14.1457
chr1	43838013	43839108	0	0	0	0	-98.1818	97.1124	-94.2993	94.8149	-44.3303	29.9524	-1.06946	0.51566	-14.378
chr1	43958186	43958306	0	0	4	4	-9.4742	80.1094	-92.6226	96.1539	-45.9527	12.1795	70.6352	3.5312	-33.7732
chr1	44955860	44956812	0	2	4	6	-4.16667	68.8333	-93.3333	88.8889	-55	0	64.6667	-4.44445	-55
chr1	45072053	45077251	0	0	4	4	-5.12722	78.9598	-85.4735	68.3929	-24.7934	15.4762	73.8326	-17.0806	-9.3172
chr1	45483875	45485591	0	2	4	6	-11.5404	95.8354	-89.4697	82.5	-57.8333	0	84.295	-6.9697	-57.8333
chr1	45584100	45584337	0	0	4	4	-30.1587	87.6455	-85	94.4445	-57.8704	16.6667	57.4868	9.44445	-41.2037
chr1	45752695	45754183	0	0	4	4	-2.77778	95.6915	-98.8095	98.1818	-40.5555	13.3333	92.9138	-0.627709	-27.2222
chr1	45833769	45833969	0	0	4	4	0	98.5188	-89.3333	76.6667	-7.14286	30.3572	98.5188	-12.6667	23.2143
chr1	45890421	45890776	0	2	0	2	-97.619	93.8588	-86.0903	93.6119	-70.1852	0	-3.76021	7.52159	-70.1852
chr1	45908169	45908515	0	2	0	2	-100	91.531	-100	76.3889	-92.0635	26.0582	-8.46903	-23.6111	-66.0053
chr1	45967825	45968010	0	0	0	0	-97.1429	86.6674	-96.6667	66.6667	-86.6667	42.5	-10.4755	-30	-44.1667
chr1	46132946	46133925	0	0	0	0	-100	99.2857	-99.2481	100	-39.6825	40.4762	-0.71429	0.751886	0.793643
chr1	46280899	46281106	0	0	0	0	-1.38889	20.5608	-100	100	-49.7222	11.1111	19.1719	0	-38.6111
chr1	46397446	46397882	0	0	0	0	-97.5	97.4561	-83.3333	95.5556	-56.9524	23.3333	-0.043867	12.2222	-33.6191
chr1	46483814	46484579	0	2	0	2	-100	95.9615	-86.7647	85.3175	-82.0833	10.8586	-4.03846	-1.44724	-71.2247
chr1	46546946	46547446	0	2	0	2	-85.2319	75.3413	-88.8889	100	-54.1071	3.33334	-9.89065	11.1111	-50.7738
chr1	46555752	46555996	0	0	0	0	-97.1429	90.8304	-90.8333	96.6667	-44.965	4.44444	-6.31249	5.83332	-40.5206
chr1	46562704	46563373	0	2	0	2	-94.1327	95.2261	-88.1481	95.8333	-62.5	3.96826	1.09344	7.68519	-58.5317
chr1	46623341	46623598	0	0	0	0	-81.2993	95.1847	-81.1735	97.1429	-51.6327	4.76191	13.8855	15.9694	-46.8708
chr1	46625035	46625733	0	2	0	2	-89.0035	95.565	-84.8485	89.8701	-85.5195	1.2987	6.56143	5.02165	-84.2208
chr1	46628887	46629470	0	2	0	2	-100	91.3865	-98.1818	68.75	-57.4286	4.5	-8.61353	-29.4318	-52.9286
chr1	46715910	46716137	0	0	0	0	-95.2273	98.2857	-94.1176	89.0625	-67.7841	21.4583	3.05844	-5.05513	-46.3258
chr1	48756094	48756316	0	2	4	6	-3.7037	98.3193	-98.0952	95.3125	-13.3333	72.3958	94.6156	-2.78274	59.0625
chr1	49019802	49021776	0	0	4	4	-5.29774	94.9572	-93.2026	97.9983	-21.918	60.7265	89.6595	4.79565	38.8085
chr1	49046588	49046992	0	0	4	4	-4.16123	95.4712	-95.7702	94.386	-41.8154	2.77778	91.3099	-1.38423	-39.0376
chr1	49170715	49171649	0	2	4	6	-1.85185	96.2884	-100	100	-75	14.2857	94.4365	0	-60.7143
chr1	49179187	49182509	0	0	4	4	-5.56143	95.9827	-95.5838	94.1841	-49.6361	3.49454	90.4212	-1.39974	-46.1416
chr1	49184222	49184305	0	0	0	0	-3.7037	11.6071	-59.2172	41.5278	-48.8095	18.3333	7.90343	-17.6894	-30.4762
chr1	49218536	49218803	0	2	4	6	-20.282	94.3228	-85.0794	73.2941	-57.9679	5.83334	74.0408	-11.7852	-52.1346
chr1	49222060	49223193	0	0	4	4	-2.5	95.8165	-93.3333	94.3627	-39.5362	0	93.3165	1.0294	-39.5362
chr1	49228179	49230027	0	0	0	0	-4.30423	40.7285	-85.7143	63.5	-54.2857	15	36.4242	-22.2143	-39.2857
chr1	49281156	49281481	0	2	0	2	-26.7988	35.4079	-88.4615	97.4359	-75	3.7037	8.60915	8.97436	-71.2963
chr1	49285790	49286725	0	0	0	0	-46.0974	95.2891	-90.9091	98.4615	-56.3542	10.7143	49.1917	7.55245	-45.6399
chr1	49297171	49297409	0	0	4	4	-26.8254	99.0476	-90.5952	100	-52.6871	3.57143	72.2222	9.40476	-49.1157
chr1	49299455	49301063	0	0	4	4	-25.7751	94.9993	-100	87.8788	-61.9048	33.3333	69.2242	-12.1212	-28.5714
chr1	49302680	49302863	0	0	4	4	-11.6667	97.2874	-77.0831	68.7843	-30.4725	0	85.6207	-8.29882	-30.4725
chr1	49350984	49351424	0	2	0	2	-70	97.9167	-97.8378	84.0476	-59.3044	7.96297	27.9167	-13.7902	-51.3414
chr1	49366865	49366920	0	0	4	4	-14.4444	94.3518	-95.8333	95.2273	-49.8252	0	79.9074	-0.606075	-49.8252
chr1	49387750	49388199	0	0	0	0	-53.6508	96.9368	-93.3333	88.2437	-62.2316	13.0385	43.286	-5.0896	-49.1932
chr1	49405956	49406072	0	0	0	0	0	31.6744	-80.8333	93.75	-60	22.6042	31.6744	12.9167	-37.3958
chr1	49418134	49418305	0	2	4	6	0	96.4286	-91.6667	90.1191	-53.9683	0	96.4286	-1.54762	-53.9683
chr1	49431931	49432301	0	0	4	4	-30.754	91.6402	-91.2143	86.6786	-61.2381	14	60.8863	-4.53572	-47.2381
chr1	49495407	49495635	0	2	4	6	-15.1587	92.6414	-98.7013	91.8367	0	56.9048	77.4827	-6.86456	56.9048
chr1	49589390	49589675	0	2	0	2	-5.41667	12.9265	-88.5	82.2619	-62.996	0	7.50987	-6.23808	-62.996
chr1	49836399	49836738	0	0	4	4	-6.3492	94.8191	-100	94.6032	-50.5087	3.80952	88.4699	-5.39682	-46.6991
chr1	49893607	49893896	0	2	4	6	-12.3106	98.0303	-89.932	78.9707	-68.3411	7.51208	85.7197	-10.9612	-60.829
chr1	50047289	50049145	0	0	0	0	-98.75	93.7029	-89.2857	90.7483	-57.2751	19.4444	-5.04708	1.46259	-37.8307
chr1	50227568	50228942	0	2	4	6	-4.62963	96.6667	-92.8571	83.3333	-58.3333	0	92.037	-9.52381	-58.3333
chr1	50335776	50336012	0	0	4	4	0	89.9004	-90.4157	93.9786	-51.7284	4.16666	89.9004	3.56291	-47.5617
chr1	50350353	50350455	0	0	4	4	0	97.3146	-83.3333	84.5238	-53.3333	12.5	97.3146	1.19048	-40.8333
chr1	50367503	50368039	0	0	4	4	-11.5851	97.4115	-87.5	80.4293	-18.7879	0	85.8264	-7.0707	-18.7879
chr1	50496607	50496947	0	2	4	6	-7.56613	93.6193	-100	100	-68.7179	13.3333	86.0531	0	-55.3846
chr1	51151350	51151517	0	2	0	2	-5.27778	25.8514	-85	89.394	-69.1667	5	20.5736	4.39395	-64.1667
chr1	51396152	51396214	0	2	0	2	0	13.4549	-70	100	-66.25	12.5	13.4549	30	-53.75
chr1	51747030	51747169	0	0	0	0	0	15.7609	-100	68.75	-27.5	25	15.7609	-31.25	-2.5
chr1	51808779	51809134	0	2	0	2	-8.49207	48.8329	-87.3016	92.7083	-51.2847	0	40.3408	5.40675	-51.2847
chr1	51817106	51817303	0	2	4	6	-21.2416	97.9167	-94.4445	94.2857	-55.9524	0	76.6751	-0.158736	-55.9524
chr1	51914809	51915629	0	0	4	4	-22.037	88.6845	-78.6624	96.633	-12.3649	0	66.6474	17.9706	-12.3649
chr1	52106121	52106354	0	0	4	4	0	96.9551	-91.8137	97.3333	-50.5012	14.3182	96.9551	5.51966	-36.183
chr1	52394249	52394577	0	0	0	0	-100	98.4207	-94.2208	88.9003	-33.3965	82.2095	-1.57931	-5.32046	48.813
chr1	53433710	53433999	0	2	4	6	0	83.964	-95.593	100	-53.2071	0.462963	83.964	4.40705	-52.7441
chr1	53466588	53467294	1	0	4	5	-2.77778	98.8235	-35.4762	100	-71.6667	36.1905	96.0457	64.5238	-35.4762
chr1	53472742	53472933	0	0	4	4	0	94.908	-83.3333	85.2381	-64.6259	35.7143	94.908	1.90477	-28.9116
chr1	54386186	54387302	0	0	4	4	-28.8059	95.7519	-84.9567	88.6489	-56.1717	6.41025	66.946	3.69214	-49.7614
chr1	54398677	54398898	0	0	0	0	-80.5555	91.2214	-66.6162	95.2381	-55.2778	6.08465	10.6658	28.6219	-49.1931
chr1	55186470	55186674	0	2	4	6	0	97.1332	-94.2857	97.1429	-76.0417	22.2222	97.1332	2.85715	-53.8194
chr1	55186727	55186807	0	0	4	4	0	92.9441	-77.1429	86.5152	-36	0	92.9441	9.3723	-36
chr1	56203980	56204095	0	0	4	4	-1.51515	84.2652	-68.3333	100	-62.5	16.6667	82.75	31.6667	-45.8333
chr1	56249891	56250098	0	0	0	0	-47.5893	94.6738	-92.9247	96.1111	-42.7009	3.34821	47.0845	3.18642	-39.3527
chr1	56299072	56299261	0	2	0	2	-93.5268	96.1139	-90.8333	58.7225	-77.0833	13.6111	2.58715	-32.1108	-63.4722
chr1	56320654	56321057	0	0	0	0	-94.6982	97.0833	-87.5	92.7976	-49.3141	0	2.38515	5.29762	-49.3141
chr1	56324101	56324582	0	0	0	0	-74	89.8427	-83.8023	89.9217	-43.3622	2.38095	15.8427	6.11937	-40.9812
chr1	56325144	56325324	0	0	0	0	-75.8333	98.4694	-75.7341	78.9338	-45.8333	0	22.6361	3.1997	-45.8333
chr1	56325818	56327064	0	0	0	0	-91.3156	90.4904	-69.9149	88.5499	-51.3659	5.55555	-0.825212	18.635	-45.8104
chr1	56383558	56383970	1	2	4	7	0	95.102	-93.1818	30.5556	-78.3333	6.25	95.102	-62.6263	-72.0833
chr1	56486808	56487292	0	0	0	0	-48.5171	93.1484	-92.5817	90.9284	-61.1111	19.1819	44.6313	-1.65325	-41.9292
chr1	56496778	56497191	0	2	0	2	-64.2857	77.84	-90.162	86.3655	-55.8333	2.77778	13.5542	-3.79655	-53.0556
chr1	56527884	56532498	0	0	0	0	-90.8913	95.6033	-100	100	-28.5714	20	4.71201	0	-8.57143
chr1	56596083	56596644	0	0	4	4	-6.15384	94.1872	-82.1032	76.8382	-32.1769	0.840336	88.0334	-5.265	-31.3365
chr1	56684045	56684475	0	2	4	6	-1.5625	85.1234	-92.6136	85.7143	-77.1429	0	83.5609	-6.89935	-77.1429
chr1	56889752	56890802	0	2	0	2	-100	83.6489	-97.037	98.718	-62.0238	0	-16.3511	1.68092	-62.0238
chr1	56923867	56925666	0	0	0	0	-97.9167	98.1818	-87.5	76.1842	-45.8333	0	0.265156	-11.3158	-45.8333
chr1	57123987	57124187	0	2	0	2	-75	81.6713	-90.7018	81.7427	-63.1457	11.6162	6.67134	-8.95907	-51.5296
chr1	57231661	57231856	0	2	0	2	-70.3572	99.2064	-84.6984	100	-89.2857	4.44444	28.8492	15.3016	-84.8413
chr1	57232439	57233026	0	0	0	0	-49.1919	31.9378	-89.086	83.66	-44.8785	4.54248	-17.2541	-5.42595	-40.336
chr1	57235491	57236528	0	0	0	0	-98.7013	97.2439	-86.3136	85.5349	-55.9543	6.16667	-1.45741	-0.778717	-49.7876
chr1	57320228	57320396	0	2	0	2	-61.7177	97.7764	-90.4762	85.7143	-83.3333	0	36.0587	-4.7619	-83.3333
chr1	57323348	57323522	0	0	4	4	-40.3736	94.6429	-55.5555	100	0	0	54.2693	44.4445	0
chr1	57349921	57350318	0	0	0	0	-98.8095	97.0351	-95.6328	94.0328	-86.2698	44.9214	-1.77442	-1.60006	-41.3484
chr1	57358536	57359019	0	2	0	2	-100	94.5633	-85	83.3333	-94.5455	34.2262	-5.43667	-1.66667	-60.3193
chr1	57371784	57372392	0	2	0	2	-97.1429	94.1434	-100	80	-66.6667	8.33333	-2.99947	-20	-58.3333
chr1	57545695	57548290	0	2	0	2	-95.8685	96.6787	-100	77.5	-91.6667	15.6336	0.810261	-22.5	-76.0331
chr1	57583274	57585561	0	0	4	4	-9.2097	98.2372	-96.142	98.1482	-70.9226	34.0909	89.0275	2.00617	-36.8317
chr1	57606664	57607290	0	0	4	4	-6.66666	89.229	-80.2778	77.2702	-36.6393	1.78571	82.5624	-3.00764	-34.8536
chr1	57650690	57651170	0	0	0	0	-58.7729	90.9662	-95.5897	88.4313	-61.4286	11.9048	32.1933	-7.1584	-49.5238
chr1	57798521	57800458	0	0	0	0	-95.4386	78.3489	-57.688	80.098	-45.6803	0	-17.0897	22.41	-45.6803
chr1	57844391	57847013	0	0	0	0	-49.0085	96.2019	-93.4193	83.2339	-46.4504	7.16276	47.1934	-10.1854	-39.2876
chr1	58205826	58206048	0	2	0	2	-2.82187	41.4354	-96.875	85.9448	-59.8148	0	38.6135	-10.9302	-59.8148
chr1	58442917	58443824	0	0	0	0	-54.4249	74.2766	-90	100	-57.1032	8.33333	19.8517	10	-48.7699
chr1	58545491	58546064	0	0	0	0	-1.0101	15.2271	-88.0655	92.0042	-31.2769	0.510204	14.217	3.93871	-30.7667
chr1	58614174	58614425	0	0	0	0	-5.2521	23.4408	-85.273	92.6942	-49.6694	8.20075	18.1887	7.42115	-41.4687
chr1	58824758	58825201	0	0	4	4	-39.2582	89.2857	-83.3333	88.3636	-41.7692	0	50.0275	5.0303	-41.7692
chr1	59231107	59232628	0	2	4	6	-4.89417	92.0653	-93.0555	100	-55.3333	0	87.1712	6.94445	-55.3333
chr1	59386104	59386309	1	0	0	1	-5	31.9841	-33.3333	100	-9.3424	16.6667	26.9841	66.6667	7.32427
chr1	59460816	59462756	0	0	4	4	-1.67832	95.6759	-92.3611	90.1042	-54.7619	7.14286	93.9976	-2.25695	-47.619
chr1	59575762	59576569	0	0	0	0	-33.5557	80.1861	-76.7474	83.6632	-40.9524	0	46.6303	6.91586	-40.9524
chr1	60584308	60584881	0	0	0	0	-86.6429	60.182	-92.5	94.2857	-39.2727	0	-26.4609	1.78572	-39.2727
chr1	60686913	60689269	0	0	0	0	-7.14286	53.8462	-37.5	85.3333	0	30	46.7033	47.8333	30
chr1	60788956	60790951	0	0	4	4	-13.5379	92.7629	-80.5556	64.7222	-37.963	0	79.225	-15.8333	-37.963
chr1	61539874	61540929	0	2	0	2	-61.508	82.7211	-97.479	96.5217	-70.3333	18.0556	21.2132	-0.957246	-52.2778
chr1	61610912	61611018	0	0	0	0	-33.6805	83.2259	-100	80	-6.25	37	49.5453	-20	30.75
chr1	61704396	61706538	0	0	4	4	-8.79121	94.1281	-96.6667	90	-48.381	25.8681	85.3369	-6.66666	-22.5129
chr1	62020678	62020907	0	0	0	0	-63.1111	79.3437	-55.5555	38.5714	-47.2222	0	16.2326	-16.9841	-47.2222
chr1	62089331	62090223	0	2	0	2	-4.15584	49.6306	-93.75	93.3333	-53.3333	0	45.4748	-0.416667	-53.3333
chr1	62295780	62296288	1	0	0	1	-20.9259	28.223	-30.1587	92.5	-18.0844	0	7.29712	62.3413	-18.0844
chr1	62331963	62336069	0	2	4	6	-42.7778	98.3259	-84.7203	86.0719	-55.6069	1.79924	55.5481	1.35164	-53.8076
chr1	62434000	62435076	0	0	0	0	-60.0097	78.7102	-95.098	66.6667	-40	0	18.7004	-28.4314	-40
chr1	63316968	63317447	0	0	0	0	-8.86243	58.4821	-94.6581	99.1228	-40.7233	6.66667	49.6197	4.46468	-34.0566
chr1	64537937	64538218	0	0	0	0	-16.0317	65.2155	-1.04167	7.35746	-32.0408	0	49.1837	6.31579	-32.0408
chr1	65010085	65010283	0	0	4	4	-15.8384	92.8368	-83.3333	85.7143	-66.6667	21.4286	76.9984	2.38095	-45.2381
chr1	65350689	65351830	0	2	4	6	-17.7381	94.3878	-100	95.3247	-59.0476	0	76.6497	-4.67532	-59.0476
chr1	65522677	65522744	0	2	0	2	-61.1111	96.6386	-91.6667	100	-16.6667	93.75	35.5275	8.33333	77.0833
chr1	65522900	65523859	0	0	4	4	-26.4645	95.1076	-88.0952	85.9259	-30.9524	34	68.6431	-2.16932	3.04761
chr1	65865461	65866359	0	0	0	0	-64.4346	88.4354	-92.8571	64.3519	-29.4118	75	24.0008	-28.5053	45.5882
chr1	67137577	67141746	0	0	4	4	-10.5489	83.9286	-90.1455	89.5412	-19.8718	23.6111	73.3796	-0.604338	3.73931
chr1	68037387	68037601	0	0	0	0	-51.7857	68.6012	-97.6471	69.2453	-33.3413	0	16.8154	-28.4017	-33.3413
chr1	69659570	69660499	0	0	4	4	-5.49621	71.6222	-93.4211	97.5758	-26.5873	55	66.126	4.15471	28.4127
chr1	69734687	69737346	0	2	4	6	-43.8184	95.9816	-98.4127	73.8889	-76.2381	2.77778	52.1633	-24.5238	-73.4603
chr1	70004641	70005576	0	2	4	6	-3.09524	83.1535	-88.8889	94.7186	-53.1169	0	80.0583	5.82972	-53.1169
chr1	70022749	70022948	1	0	4	5	-6.11112	88.3333	-26.6667	91.6667	-10.3174	14.6667	82.2222	65	4.34921
chr1	70210765	70211193	1	2	4	7	-97.9409	13.0448	-95.6897	4.34783	-64.5476	0	-84.8961	-91.3418	-64.5476
chr1	70284328	70286303	0	2	0	2	-2.44898	24.8579	-96.3818	74.6856	-65.9921	3.03031	22.4089	-21.6962	-62.9618
chr1	70333271	70336912	0	0	0	0	-76.3164	95.8194	-69.2308	85.4762	-43.3333	49.0476	19.503	16.2454	5.71429
chr1	70449065	70449364	0	0	4	4	-6.22222	96.7262	-65.8271	86.2289	-10.4776	50.0986	90.504	20.4018	39.621
chr1	71163336	71163600	0	0	0	0	-2.52526	1.80451	-3.71868	21.7785	0	41.379	-0.720744	18.0598	41.379
chr1	71306757	71307102	0	0	4	4	-21.7992	94.9623	-80.3634	88.8889	-49.7354	2.38095	73.163	8.52552	-47.3545
chr1	71676895	71678854	0	0	0	0	-82.0238	96.9935	-86.3636	85.1389	-54.7619	25	14.9696	-1.22474	-29.7619
chr1	71682322	71682589	0	0	0	0	-93.7479	92.5463	-100	98.2143	-68.4825	22.0787	-1.20167	-1.78571	-46.4038
chr1	71899369	71899746	0	0	0	0	-85.8333	91.1225	-89.0972	88.8889	-69.4916	23.9796	5.28912	-0.208338	-45.512
chr1	72272717	72272996	0	0	4	4	-100	11.6985	-87.136	95.1389	-52.8618	17.8846	-88.3015	8.00285	-34.9772
chr1	72376723	72377202	0	2	0	2	-82.6141	52.3579	-90.8748	88.6579	-69.4848	14.4663	-30.2562	-2.21685	-55.0186
chr1	72476615	72477045	0	0	0	0	-10.6667	44.6939	-92.1144	92.1595	-43.3865	0	34.0272	0.045139	-43.3865
chr1	72680644	72680791	0	0	4	4	-1.0989	87.1715	-54.2648	18.0012	-38.2086	63.8095	86.0726	-36.2636	25.6009
chr1	72878282	72878456	0	2	0	2	-1.45443	21.0048	-90.0451	80.9524	-62.5463	4.54545	19.5504	-9.09269	-58.0008
chr1	72987308	72987834	0	2	0	2	-56.4935	89.959	-97.9167	93.5714	-67.4934	12.5	33.4655	-4.34523	-54.9934
chr1	73330520	73330624	0	2	0	2	-43.4656	78.4861	-80	60	-90	0	35.0205	-20	-90
chr1	73754859	73757426	0	2	4	6	-1.38889	93.4578	-73.6111	84.2857	-55.6548	4.16667	92.0689	10.6746	-51.4881
chr1	74282336	74283389	0	2	0	2	-20.1191	61.2152	-57.2872	81.3889	-72.9167	10	41.0961	24.1017	-62.9167
chr1	74293271	74295023	1	0	0	1	-75.6196	31.2169	-98.1481	47.4074	-41.6666	0	-44.4027	-50.7407	-41.6666
chr1	74428716	74428834	0	0	0	0	-86.6667	82.8203	-96.875	100	-82.5	62.5	-3.84637	3.125	-20
chr1	74553335	74553443	0	2	4	6	-17.7381	68.7365	-71.6667	100	-75	16.2698	50.9984	28.3333	-58.7302
chr1	74587453	74587861	0	0	0	0	-69.3333	85.2612	-86.4583	92.7253	-49.9674	17.9167	15.9278	6.26691	-32.0507
chr1	74749983	74750182	1	0	0	1	-4.42177	15.4846	-92.8571	38.0672	-27.7035	9.57143	11.0629	-54.7899	-18.1321
chr1	74904158	74904419	0	2	0	2	-13.5895	48.6756	-95.1299	98.4127	-73.9286	11.4626	35.0861	3.28283	-62.466
chr1	75996196	75996850	0	0	4	4	-95	34.708	-85.1191	91.6667	-32.9048	0	-60.292	6.54762	-32.9048
chr1	76459562	76459750	0	2	0	2	-42.7083	58.2543	-100	93.9967	-60.7143	7.23982	15.546	-6.0033	-53.4745
chr1	77117513	77117670	0	2	0	2	-7.24207	56.6414	-90	78.125	-12.5	70.8333	49.3993	-11.875	58.3333
chr1	77738640	77743484	1	0	0	1	-9.20304	42.2982	-90.9091	20	-20	40	33.0951	-70.9091	20
chr1	78000975	78001544	0	0	0	0	-100	92.8316	-89.881	95.8333	-56.6667	29.1667	-7.16844	5.95237	-27.5
chr1	78610982	78611255	0	0	4	4	-3.33334	96.8238	-83.3333	41.6667	-24.1667	0	93.4905	-41.6667	-24.1667
chr1	78757330	78758877	0	0	0	0	-96.9048	95.1307	-97.7273	90.7143	-73.2754	31.0317	-1.77408	-7.01299	-42.2437
chr1	78805380	78805648	0	0	0	0	-92.6263	91.8951	-24.3042	24.8571	-38.5714	0	-0.731116	0.55296	-38.5714
chr1	78830703	78830978	0	2	4	6	-4.52381	93.8684	-51.0416	69	-51.4286	0	89.3446	17.9584	-51.4286
chr1	78833647	78834285	0	0	4	4	-1.37509	95.2794	-86.8056	93.3333	-83.3333	75	93.9043	6.52778	-8.33333
chr1	78889504	78889564	0	0	0	0	0	3.37224	-72.5	76.0833	-24	2.85714	3.37224	3.58332	-21.1429
chr1	78941236	78941453	0	2	4	6	-10.1768	97.2955	-97.0588	96.1539	-22.5	80.5556	87.1187	-0.904975	58.0556
chr1	78945869	78948678	0	0	0	0	-94.709	96.0704	-91.6667	92.3295	0	33.3333	1.36133	0.662883	33.3333
chr1	79028492	79028600	0	0	4	4	0	100	-100	88.2509	-2.85714	50	100	-11.7491	47.1429
chr1	79561344	79561626	0	0	4	4	-6.11112	84.3687	-42.6667	87.037	-31.3333	10	78.2576	44.3704	-21.3333
chr1	79651220	79651614	1	0	0	1	-46.8651	83.6425	-14.1608	87.7525	-22.9674	7.8355	36.7775	73.5917	-15.1319
chr1	79802476	79802579	0	2	0	2	-96.4286	83.8889	-82.5	89.2857	-50.4487	0	-12.5397	6.78572	-50.4487
chr1	80060461	80060754	0	0	0	0	-94.2857	95.3262	-96.1687	98.5714	-58.0612	11.2019	1.04048	2.40276	-46.8593
chr1	80114437	80114701	0	2	0	2	-10.7143	12.1297	-46.2879	28.5751	-56.0606	0	1.41544	-17.7128	-56.0606
chr1	80278696	80278807	0	0	0	0	-1.11111	20.001	-87.7104	88.8889	0	49.6032	18.8899	1.17846	49.6032
chr1	80447783	80447934	0	0	0	0	-96	95.3297	-90.04	84.0585	-44.5103	5.30303	-0.670329	-5.98144	-39.2072
chr1	80731722	80732035	0	0	0	0	-2.40476	26.6188	-14.3458	15.2905	-52.8267	7.72006	24.2141	0.94476	-45.1067
chr1	80935945	80936981	0	0	0	0	-99.3055	96.2472	-98.6111	100	-81.4154	52.1429	-3.05835	1.38888	-29.2725
chr1	81076642	81077059	0	0	0	0	-48.2143	88.2067	-94.3024	93.6037	-70.303	21.4732	39.9925	-0.69872	-48.8298
chr1	81115421	81115661	0	2	0	2	-1.85185	17.7055	-96.6667	84.0341	-79.1667	11.3636	15.8536	-12.6326	-67.803
chr1	81186698	81186888	0	0	4	4	-3.57143	74.3128	-100	68.75	-8.71213	37.5	70.7414	-31.25	28.7879
chr1	81198666	81198895	0	2	4	6	-2.08333	95.8542	-80.5195	90.4762	-76.9048	19.0476	93.7709	9.9567	-57.8571
chr1	81233574	81234502	0	0	0	0	-4.42177	46.8759	-45.9259	55.5556	-31.4815	60	42.4541	9.62963	28.5185
chr1	81318450	81319472	0	2	0	2	-84.1126	96.401	-93.6508	100	-63.3333	0	12.2885	6.3492	-63.3333
chr1	81381518	81381857	0	2	0	2	-96.6667	95.5684	-93.217	87.996	-80.7143	13.8889	-1.09828	-5.22096	-66.8254
chr1	81903344	81903779	0	2	4	6	0	98.1547	-81.1111	91.6667	-54.7619	0	98.1547	10.5556	-54.7619
chr1	81911096	81911292	1	0	4	5	-4	89.8846	-85.3333	18.3333	-22.1465	6.66668	85.8846	-67	-15.4798
chr1	83297503	83301264	0	0	0	0	-88.1944	81.9766	-80.5	79.9174	-33.3214	0	-6.2178	-0.582645	-33.3214
chr1	83358151	83360734	0	0	4	4	-28.745	89.8166	-86.1111	68.0556	-47.2222	0	61.0715	-18.0555	-47.2222
chr1	83373194	83376861	0	0	0	0	-63.9011	83.1215	-84.271	59.8039	-53.0817	16.1111	19.2204	-24.4671	-36.9706
chr1	84056942	84057322	0	0	0	0	-94	95.4021	-96.875	88.8889	-71.6667	38.5714	1.40206	-7.9861	-33.0952
chr1	84242969	84243151	1	0	0	1	0	4.50207	-14.2857	78.5714	0	0	4.50207	64.2857	0
chr1	84516575	84518272	0	0	4	4	-3.21429	90.6418	-72.2995	82	-10.6667	15.2381	87.4275	9.70054	4.57142
chr1	84529406	84529741	0	0	0	0	-86.5079	96.4603	-85.0956	71.9223	-52.3214	4.34028	9.95238	-13.1733	-47.9811
chr1	84983822	84983963	0	2	0	2	-100	99.1228	-98.1818	100	-76.9048	20	-0.8772	1.81818	-56.9048
chr1	84985348	84985590	0	2	0	2	-93.956	87.2124	-91.9444	90.9524	-70	0	-6.74361	-0.99205	-70
chr1	84996426	84997238	0	0	4	4	-3.57143	94.329	-72.2619	80.7937	-25.8333	9.52381	90.7576	8.53176	-16.3095
chr1	85019449	85019576	0	0	4	4	0	92.633	-71.4286	40	-10	10	92.633	-31.4286	0
chr1	85504444	85505257	0	2	4	6	-13.967	94.4444	-90.1099	96.4286	-78.5714	14.2857	80.4774	6.31869	-64.2857
chr1	85731594	85731927	0	2	4	6	-3.57143	93.1429	-75	87.5	-58.6667	0	89.5714	12.5	-58.6667
chr1	85939803	85940759	1	0	4	5	-8.38294	81.9372	-33.75	93.5714	-28.5714	44.4444	73.5543	59.8214	15.873
chr1	86011272	86011507	0	0	0	0	-34.9359	70.9664	-90	92.25	-59.5	13.3333	36.0305	2.25	-46.1667
chr1	86496163	86496510	0	0	4	4	-8	65.9722	-100	96.3636	-41.3131	0	57.9722	-3.63636	-41.3131
chr1	86646135	86646859	0	0	4	4	-18.8889	74.5089	-82.8571	81.497	-38.5417	0	55.62	-1.3601	-38.5417
chr1	86832737	86833270	0	2	0	2	-10.3704	16.0331	-84.0202	80.3483	-68.1818	0	5.66275	-3.6719	-68.1818
chr1	87116533	87116730	0	0	0	0	-94.5684	82.342	-67.1939	99.5885	-12.6683	1.38889	-12.2264	32.3946	-11.2795
chr1	87298367	87299358	0	2	0	2	-94	84.9835	-100	68.1624	-100	23.1481	-9.01649	-31.8376	-76.8519
chr1	87317142	87317282	0	0	0	0	-100	97.5564	-65.6667	100	-64.0152	35.5555	-2.44361	34.3333	-28.4596
chr1	87363093	87363242	0	0	0	0	-96.6667	94.8016	-95.5556	98.1385	-66.0987	26.606	-1.86507	2.58296	-39.4926
chr1	87388330	87388473	0	0	0	0	-96.4286	96.8939	-96.0294	97.7273	-85.1754	35.4167	0.465358	1.69788	-49.7588
chr1	87398189	87398610	0	2	0	2	-86.6667	97.1932	-100	92.0635	-78.6616	28.0952	10.5266	-7.93651	-50.5664
chr1	87421238	87421345	0	0	0	0	-95.8333	92.7559	-97.1429	95.8333	-83.9286	47.9167	-3.07747	-1.30952	-36.0119
chr1	87984504	87984722	0	0	0	0	-4.85714	39.4211	-98.5714	64.2857	-46.4286	0	34.564	-34.2857	-46.4286
chr1	88047658	88047939	0	2	0	2	0	20.0595	-90.8333	87.5	-75	0	20.0595	-3.33333	-75
chr1	88104529	88104913	0	0	4	4	-93.3333	26.998	-96.4385	89.4605	-67.5595	19.697	-66.3353	-6.97795	-47.8626
chr1	88831435	88832433	0	2	4	6	-2.9762	69.5784	-94.2857	100	-34.7222	96.875	66.6022	5.71429	62.1528
chr1	88874744	88875063	0	0	4	4	-4	93.2094	-96.25	95.4762	-26.5344	68.4199	89.2094	-0.77381	41.8855
chr1	89204895	89206379	0	0	0	0	-98.9583	92.1966	-72.5714	62.5	-58.125	17.2222	-6.76178	-10.0714	-40.9028
chr1	89601216	89602207	0	0	4	4	-8.68386	95.969	-54.5455	96.946	-15.136	50.2551	87.2851	42.4006	35.1191
chr1	89727965	89729611	0	0	4	4	-31.4	97.619	-91.5556	82.1151	-57.7645	14.0852	66.219	-9.44047	-43.6793
chr1	89962190	89963858	0	0	0	0	-90.3815	96.2509	-75	97.619	-41.6667	62.5	5.8694	22.619	20.8333
chr1	90019446	90021044	0	0	0	0	-100	94.8949	-80	100	-60	38.2653	-5.10512	20	-21.7347
chr1	90024835	90026128	0	0	0	0	-98.5714	95.65	-83.3333	89.7436	-85.7143	40	-2.92146	6.41026	-45.7143
chr1	90063488	90063720	0	2	0	2	-97.1429	88.7152	-100	96.1174	-70	8.33333	-8.42769	-3.88258	-61.6667
chr1	90088719	90088806	0	0	0	0	-94.4445	85.4422	-91.6346	96.75	-55.1374	23.9682	-9.00226	5.11538	-31.1691
chr1	90288778	90289023	0	0	0	0	-1.25	17.9102	-58.1197	97.7778	-36.5476	24.0212	16.6602	39.6581	-12.5264
chr1	90409622	90410656	0	0	0	0	-1.57868	13.5453	-94.4444	87.7451	-50	36.1111	11.9666	-6.69934	-13.8889
chr1	90410867	90411163	0	2	0	2	-11.7141	8.92122	-96.9697	89.2857	-84.3333	28.5714	-2.79289	-7.68399	-55.7619
chr1	90414347	90415058	0	0	0	0	-2.22222	11.4427	-78.4615	87.5	-73.3333	47.6191	9.22049	9.03846	-25.7143
chr1	90415148	90415294	0	0	0	0	-4.5813	32.4711	-78.2809	98.6513	-81.5657	43.254	27.8898	20.3705	-38.3117
chr1	90548310	90548464	0	0	4	4	-2.5	62.9001	-83.3333	85	-43.75	0	60.4001	1.66667	-43.75
chr1	90613729	90614174	0	0	0	0	-25.6771	7.79659	-81.6349	70.0134	-64.746	20.2222	-17.8806	-11.6215	-44.5238
chr1	90757428	90757640	0	2	4	6	-3.125	96.8755	-93.8462	92.3185	-16.3746	69.0807	93.7505	-1.5277	52.7061
chr1	91377762	91378858	0	0	4	4	-3.27273	89.5582	-72.9592	95.4545	-61.6667	44.4444	86.2855	22.4954	-17.2222
chr1	91524579	91526081	0	0	4	4	-5.52118	56.238	-68.8657	98.1818	-66.2879	16.3393	50.7168	29.3161	-49.9486
chr1	91715142	91715245	0	2	0	2	0	11.899	-15.6863	28.4091	-12.8788	100	11.899	12.7228	87.1212
chr1	91791587	91792261	0	0	0	0	-100	96.2982	-83.9717	69.072	-52.4065	9.97836	-3.70178	-14.8997	-42.4281
chr1	91898245	91898308	0	2	4	6	-95	22.5158	-89.5	100	-63.3333	0	-72.4842	10.5	-63.3333
chr1	91898481	91898643	0	2	4	6	-100	11.3959	-91.6667	100	-100	50	-88.6041	8.33334	-50
chr1	92387432	92387664	0	0	4	4	-1.19048	94.3398	-59.5238	100	-52.619	36.1905	93.1494	40.4762	-16.4286
chr1	92436255	92438493	0	0	4	4	-2.85714	92.8696	-100	100	-44.2222	6.06061	90.0124	0	-38.1616
chr1	92460883	92461179	0	2	4	6	-4.72222	96.2994	-96.9697	92.0202	-60.7459	9.09091	91.5771	-4.9495	-51.6549
chr1	92521873	92522251	0	0	0	0	-2.42857	15.8419	-98.9899	50.7778	-43.0486	18.1818	13.4133	-48.2121	-24.8667
chr1	92607050	92607314	0	2	4	6	-18.6147	98.3007	-100	87.5	-69.1667	0	79.686	-12.5	-69.1667
chr1	92632453	92634661	0	0	0	0	-96.0034	92.2867	-79.1667	91.3195	-48.8095	44.898	-3.71674	12.1528	-3.91157
chr1	92646853	92647082	0	2	0	2	-95.5556	100	-100	80	-80	12.7976	4.44444	-20	-67.2024
chr1	92667854	92668083	0	2	0	2	-58.254	89.5978	-93.0117	100	-62.9911	12.5992	31.3438	6.98833	-50.3919
chr1	92669477	92670622	0	0	0	0	-87.2306	96.6387	-67.8945	85.3851	-61.0678	20.6916	9.40817	17.4905	-40.3762
chr1	92673261	92676798	0	0	0	0	-66.112	95.6337	-93.4226	85.5372	-59.6606	21.7949	29.5217	-7.88543	-37.8657
chr1	92699523	92700128	0	0	4	4	-31.5873	91.6667	-84.7222	90.4762	-49.03	8.33333	60.0794	5.75397	-40.6967
chr1	92869742	92870500	0	0	4	4	0	91.7178	-98.3333	95	-55.5769	23.8036	91.7178	-3.33334	-31.7734
chr1	92908813	92908990	0	2	4	6	-2.5	95.5357	-100	100	-100	10	93.0357	0	-90
chr1	92973048	92973598	0	0	4	4	-5.55555	92.2422	-88.3631	97.7273	-39.596	0	86.6866	9.36417	-39.596
chr1	93104346	93104609	0	2	4	6	0	94.6667	-81.25	100	0	65.625	94.6667	18.75	65.625
chr1	93236869	93237265	0	0	0	0	-100	94.1358	-86.0234	90.8901	-74.0741	29.1539	-5.8642	4.86668	-44.9202
chr1	93462230	93462903	0	0	4	4	0	96.4643	-96.3492	89.8148	-8.88888	46.8519	96.4643	-6.53438	37.963
chr1	93776911	93777037	0	2	0	2	-8.22222	57.9789	-54.1667	92	-31.5238	100	49.7567	37.8333	68.4762
chr1	93798024	93798412	0	2	4	6	-2.94397	97.2201	-98	98.5714	-60.9762	7.38095	94.2761	0.57143	-53.5953
chr1	93802309	93806584	0	0	4	4	-31.9698	90.4904	-82.963	66.6667	-34.2593	7.14286	58.5206	-16.2963	-27.1164
chr1	93863206	93863429	0	2	4	6	-4.65553	87.9054	-90.4762	95.102	-5.71428	67.381	83.2498	4.62584	61.6667
chr1	93946190	93946270	0	2	4	6	-3.86905	92.8572	-82.9167	86.4286	-67.0833	0	88.9881	3.51188	-67.0833
chr1	94039377	94039571	0	2	4	6	0	90.5612	-95	93.3333	0	58.5	90.5612	-1.66666	58.5
chr1	96916178	96917814	0	2	4	6	-8.31439	92.5373	-93.0556	92.5926	-63.254	0	84.2229	-0.462962	-63.254
chr1	96991374	96991746	0	0	4	4	-5	91.6667	-62.9004	100	-36.3506	36.4286	86.6667	37.0996	0.07792
chr1	97034786	97035291	0	0	0	0	-2.85714	52.1429	-88.3333	92.0513	-45.0284	0	49.2857	3.71795	-45.0284
chr1	97062100	97062954	0	0	4	4	0	95.614	-92.3789	82.9986	-38.6422	2.5	95.614	-9.3803	-36.1422
chr1	97206698	97206859	0	0	4	4	-6.08974	92.5071	-100	93.9286	-34.3867	0	86.4174	-6.07143	-34.3867
chr1	97512403	97512675	0	0	4	4	0	89.9206	-77.2378	92.1229	-44.2682	3.7037	89.9206	14.8851	-40.5645
chr1	97574550	97574887	0	0	4	4	-15.7936	83.2997	-91.4863	81.0185	-42.8783	4.16667	67.506	-10.4678	-38.7117
chr1	97963876	97966122	0	2	4	6	-12.0238	94.5833	-100	87.5	-72	20	82.5595	-12.5	-52
chr1	98036908	98037188	0	2	4	6	-4.16667	68.8299	-76	100	-20	90	64.6633	24	70
chr1	98073361	98073925	0	0	0	0	-95.788	98.3333	-98.7451	82.5926	-50.0381	9.26316	2.54528	-16.1525	-40.7749
chr1	98388958	98389387	0	0	4	4	-7.14286	100	-96.1735	85.4762	-58.4921	14.2857	92.8571	-10.6973	-44.2063
chr1	98598584	98599051	0	0	0	0	-3.71795	22.2724	-68.6957	98.6111	-12.7056	1.85186	18.5545	29.9154	-10.8538
chr1	98602102	98602360	0	2	0	2	-2.86195	44.2669	-52.0833	62	-72.4074	0	41.4049	9.91666	-72.4074
chr1	98703488	98704305	0	0	4	4	-96.9809	18.1211	-85.1562	58.2534	-33.3692	5.14493	-78.8598	-26.9028	-28.2243
chr1	98747233	98747455	0	2	4	6	-82.8571	9.91919	-90.8333	79.359	-71.4286	9.28571	-72.938	-11.4743	-62.1429
chr1	98864591	98864997	0	0	4	4	0	59.0412	-82.7994	78.9841	-48.6905	2	59.0412	-3.8153	-46.6905
chr1	99623220	99623893	0	0	4	4	0	93.1756	-88.8007	80.3039	-35.9821	2.22222	93.1756	-8.49679	-33.7599
chr1	99706816	99706917	0	2	4	6	0	89.5307	-92.8572	96.4103	-90	25	89.5307	3.5531	-65
chr1	99721952	99722273	0	0	4	4	-10.1905	96.8982	-83.3333	92.3077	-47.5	0	86.7078	8.97437	-47.5
chr1	99793349	99796459	0	0	0	0	-2.4381	36.0991	-54.1667	55.5555	-15.873	11.1111	33.661	1.38889	-4.7619
chr1	102300483	102300618	1	0	0	1	-3.64584	13.9233	0	87.5	-40	12.5	10.2775	87.5	-27.5
chr1	105588959	105589173	0	0	4	4	-16.799	95.0491	-49.2063	91.8367	-21.4286	24.6599	78.2502	42.6304	3.23129
chr1	105762121	105765773	0	0	4	4	-3.34821	91.1428	-85.8333	90	-52.5253	5.30304	87.7946	4.16667	-47.2222
chr1	105867442	105869391	0	0	4	4	-30.5085	87.6214	-92.4074	94.9074	-42.8333	2.38096	57.1129	2.50001	-40.4524
chr1	106106642	106107562	0	2	4	6	-5.00721	94.1389	-84.6439	88.4028	-54.5833	1.5625	89.1317	3.7589	-53.0208
chr1	106121107	106122849	0	0	4	4	-14.2526	96.7018	-76.7708	91.1458	-53.0776	23.2639	82.4492	14.375	-29.8137
chr1	106549136	106549297	0	2	4	6	-8.85714	65.5391	-93.3333	100	-60.4167	9.71428	56.6819	6.66666	-50.7024
chr1	107038521	107039840	0	2	4	6	-6.86553	74.1146	-88.0808	88.3333	-70	2	67.249	0.252521	-68
chr1	107066892	107067202	0	2	4	6	-2.77778	90.2381	-83.5152	96.2	-58.8889	6.35294	87.4603	12.6848	-52.536
chr1	107155019	107155893	0	0	4	4	-10.625	96.7532	-86.1429	72.2431	-35.6191	20	86.1282	-13.8998	-15.6191
chr1	107382553	107383425	0	0	0	0	-100	100	-83.619	86.6987	-23.2143	34.2857	0	3.07968	11.0714
chr1	107408335	107409219	0	0	4	4	-96.7574	15.6151	-76.506	79.0919	-53.254	8.26666	-81.1422	2.58585	-44.9873
chr1	107733877	107738315	0	0	0	0	-45	90	-82.2917	83.3333	-45.3216	7.14286	45	1.04166	-38.1788
chr1	108066707	108068202	0	0	0	0	-82.5	89.4168	-84	94.4445	-30.5556	0	6.91683	10.4445	-30.5556
chr1	109922720	109923145	0	0	0	0	-3.125	9.08777	-93.352	92.5926	-41.3428	0	5.96277	-0.7594	-41.3428
chr1	110677970	110678102	0	0	4	4	-36.1111	94.2929	-88.8889	91.6667	-55.5555	18.0556	58.1818	2.77777	-37.5
chr1	110867128	110867988	1	0	4	5	-14.0816	77.7158	-90	24.2857	-4	39.2857	63.6341	-65.7143	35.2857
chr1	111102192	111105745	1	0	4	5	0	71.979	-33.3333	83.3333	-23.3333	16.6667	71.979	50	-6.66667
chr1	111279013	111284358	0	0	0	0	-54.1799	85.1879	-83.3333	86.8056	-40.8333	0	31.008	3.47223	-40.8333
chr1	111768321	111768499	0	0	4	4	-10	96.5079	-100	100	-40	6.66666	86.5079	0	-33.3333
chr1	112035948	112036272	0	0	4	4	-4.7619	70.8333	-70.8333	72	-33.8293	0	66.0714	1.16665	-33.8293
chr1	112751322	112754263	0	0	4	4	-6.30111	91.6667	-76.1905	80.9524	-5.97527	0	85.3656	4.76192	-5.97527
chr1	112779462	112780158	0	2	4	6	-5.71428	100	-88.6364	93.5897	-69.4445	7.43055	94.2857	4.95338	-62.0139
chr1	112980976	112982683	0	0	4	4	-27.1428	78.1818	-84.0205	86.1111	-15.2941	0	51.039	2.09064	-15.2941
chr1	112994551	112995654	0	0	0	0	-17.8764	59.368	-94.3056	94.2685	-49.5932	3.81944	41.4916	-0.037016	-45.7738
chr1	113156178	113156719	0	2	4	6	0	91.6667	-100	100	-72.7083	0	91.6667	0	-72.7083
chr1	113171414	113171627	0	0	4	4	-5.35714	85.8974	-79.0954	87.1528	-39.7024	5.55555	80.5403	8.05732	-34.1468
chr1	113346844	113347319	0	0	0	0	-4.62121	17.0857	-84.8947	77.6102	-31.6288	2.38095	12.4645	-7.28448	-29.2478
chr1	113450180	113450337	0	0	4	4	0	71.0606	-93.7393	89.6364	-41.619	1.81818	71.0606	-4.10296	-39.8009
chr1	113534931	113536806	0	0	4	4	-2.5	96.9792	-81.3889	98.4375	-47.1836	3.7037	94.4792	17.0486	-43.4799
chr1	113844875	113845670	0	2	4	6	-18.3333	96.4286	-93.5238	89.1667	-55.9524	2.04081	78.0952	-4.35714	-53.9116
chr1	114228199	114228320	1	0	4	5	-6.80819	86.4587	-100	45.8333	-75	36.3636	79.6505	-54.1667	-38.6364
chr1	114232605	114232726	0	0	0	0	0	11.8078	-74.1585	72.1456	-29.2424	6.05959	11.8078	-2.01286	-23.1828
chr1	114753953	114755976	0	2	4	6	-30.4762	92.7446	-80	100	-51.3889	0	62.2685	20	-51.3889
chr1	115015705	115016006	0	0	4	4	-1.78571	88.9866	-89.1667	74.2785	-44.246	12.6263	87.2009	-14.8882	-31.6198
chr1	115952289	115954137	0	0	4	4	-3.4359	85.2151	-95.3125	97.6191	-39.9267	30.5481	81.7792	2.30655	-9.3786
chr1	118351881	118354532	0	0	4	4	-17.1949	73.9597	-67.0815	67.5	-6.85714	0	56.7648	0.418471	-6.85714
chr1	120056955	120057221	0	2	0	2	-62.2222	87.1212	-89.7294	88.3889	-91.6667	25.8333	24.899	-1.34047	-65.8333
chr1	120363424	120364459	0	0	0	0	-64.4445	60.7978	-58.6667	96.627	-26.1905	0	-3.64663	37.9603	-26.1905
chr1	120456393	120457250	0	0	0	0	-25.0101	65.9116	-86.4899	86.1842	-46.2047	7.63889	40.9016	-0.305675	-38.5658
chr1	120467833	120468708	0	0	0	0	-29.8809	72.8572	-80.303	71.9394	-44.8611	0	42.9762	-8.36365	-44.8611
chr1	120793026	120795253	0	0	4	4	-4.16667	73.9103	-77.5	97.5	-13.0769	7.98611	69.7436	20	-5.09081
chr1	121078010	121079220	0	0	4	4	-20.9545	71.4286	-91.1111	87.7778	-42.2222	0	50.474	-3.33333	-42.2222
chr1	121233189	121233642	0	0	0	0	-8.7413	42.4567	-78.266	90.4957	-49.8977	1.87729	33.7154	12.2297	-48.0204
chr1	122984628	122985746	0	0	4	4	0	89.0623	-70.6155	67.2222	-20.5357	27.7778	89.0623	-3.39324	7.24207
chr1	123018435	123018695	0	0	0	0	0	14.4887	-81.25	76.2418	-53.5417	6.25	14.4887	-5.00817	-47.2917
chr1	123315575	123315740	0	0	0	0	-44.1666	84.3333	-79.0303	86.6667	-43.3333	0	40.1667	7.63636	-43.3333
chr1	123630176	123630455	0	0	4	4	-11.1111	79.5041	-100	95.8333	-40	0	68.393	-4.16667	-40
chr1	123645878	123646650	0	0	0	0	-91.4286	76.8055	-100	83.3333	-66	17.1429	-14.623	-16.6667	-48.8571
chr1	123673373	123673984	0	0	0	0	-50.1614	18.4615	-78.75	73.8095	-34.2659	1.66667	-31.6999	-4.94048	-32.5992
chr1	123877340	123878648	0	0	4	4	-1.0101	91.8918	-85.7864	73.5931	-36.8738	23.0159	90.8817	-12.1933	-13.858
chr1	123964157	123964967	0	2	4	6	-9.00297	77.7776	-97.4026	90.625	-50.0694	0	68.7746	-6.7776	-50.0694
chr1	124564085	124564150	0	2	4	6	0	95.3072	-100	79.1667	-16.6667	75	95.3072	-20.8333	58.3333
chr1	124809590	124810735	0	0	0	0	-95.5372	91.6217	-91.7222	96.2963	-13.8095	62.7679	-3.91546	4.57407	48.9583
chr1	125010902	125012052	0	0	4	4	-7.69558	93.7166	-100	95.4545	-50	25	86.021	-4.54546	-25
chr1	125069267	125070365	0	0	4	4	-2.04081	96.8697	-100	100	-37.7083	58.3333	94.8288	0	20.625
chr1	125092428	125099150	0	0	0	0	-3.74496	42.6712	-66.1586	82.3286	-65.5097	17.978	38.9262	16.1699	-47.5317
chr1	125116074	125117919	0	2	4	6	0	94.1775	-93.4259	69.1176	-62.5926	5.15873	94.1775	-24.3083	-57.4339
chr1	125235031	125235310	0	2	4	6	-32.6667	95.2754	-60.1852	85.7143	-71.4286	11.3095	62.6088	25.5291	-60.1191
chr1	125359650	125359992	0	0	0	0	-91.9444	93.9881	-91.5825	75	-43.1129	7.77778	2.04365	-16.5825	-35.3351
chr1	125381467	125381923	0	0	0	0	-86.4538	81.811	-91.3695	92.4845	-54.7553	17.5689	-4.64282	1.11505	-37.1864
chr1	125382680	125382949	0	0	0	0	-100	98.75	-97.6425	89.1542	-35.3366	0	-1.25	-8.48835	-35.3366
chr1	125417796	125418020	0	2	0	2	-94.0972	91.1049	-100	100	-51	0	-2.99234	0	-51
chr1	125443795	125444324	0	0	0	0	-100	88.6797	-93.7654	94.8611	-54.7873	5.75397	-11.3203	1.09568	-49.0334
chr1	125574883	125575298	0	2	4	6	-1.25	88.3069	-90.2466	92.702	-75.032	20.5	87.0569	2.45541	-54.532
chr1	125639780	125639924	0	2	0	2	0	11.7533	-84.6642	82.7778	-60	0	11.7533	-1.8864	-60
chr1	125676004	125676209	0	2	4	6	0	90.5697	-78.4822	71.9286	-60	0	90.5697	-6.55357	-60
chr1	125694753	125694909	0	0	4	4	-2.77778	97.9167	-84.2857	100	-36.25	10.7143	95.1389	15.7143	-25.5357
chr1	126420143	126420323	0	0	4	4	0	93.8774	-75.7143	100	-49.6825	1.42857	93.8774	24.2857	-48.254
chr1	126535454	126535676	0	2	4	6	-3.92857	91.8055	-87	84.8052	-15.6349	87.8701	87.877	-2.1948	72.2352
chr1	126537689	126537900	0	2	4	6	0	90.3188	-58.9091	83.2143	-50.5357	0	90.3188	24.3052	-50.5357
chr1	126696565	126696740	1	0	4	5	-3.57143	98.4375	-48.3333	100	-19.8214	32.9166	94.8661	51.6667	13.0952
chr1	126713632	126713829	0	2	4	6	0	93.8889	-100	87.9167	-68.75	8.33333	93.8889	-12.0833	-60.4167
chr1	126755715	126755943	0	2	0	2	-100	96.5608	-75.3571	85.4225	-63.3333	5.55555	-3.43917	10.0654	-57.7778
chr1	126777237	126777563	0	0	0	0	-98.4127	88.138	-100	90	-67.8571	26.1905	-10.2747	-10	-41.6667
chr1	126826502	126826983	0	0	0	0	-100	88.0063	-98.4127	91.0847	-70.0377	22.7778	-11.9937	-7.32804	-47.2599
chr1	127389926	127391604	0	0	4	4	0	98.5043	-99.0385	64.4613	-42.8105	6.66666	98.5043	-34.5772	-36.1438
chr1	127424668	127424876	0	2	4	6	-7.87545	98.7654	-83.3333	98.7654	-3.70371	56.25	90.89	15.4321	52.5463
chr1	127585523	127586204	0	0	0	0	-91.7388	89.1637	-98.4848	100	-61.2121	33.3333	-2.57507	1.51515	-27.8788
chr1	127834054	127834585	0	0	4	4	-1.78571	92.3125	-87.09	63.4722	-37.8571	0	90.5268	-23.6177	-37.8571
chr1	127838899	127839072	0	0	4	4	-2.77778	96.2522	-91.7133	85.086	-39.1538	0	93.4744	-6.6273	-39.1538
chr1	127857343	127857645	1	0	4	5	0	77.094	-22	83.3333	-18.5714	12.5	77.094	61.3333	-6.07143
chr1	128477831	128478404	0	2	4	6	-14.1667	97.1726	-84.6154	100	-60.7143	0	83.0059	15.3846	-60.7143
chr1	128486286	128486602	0	0	0	0	-90.9206	96.2578	-89.6104	94.9741	-61.7522	14.9782	5.33717	5.36372	-46.7739
chr1	128522851	128522997	0	0	0	0	-100	78.3463	-76.0714	100	-51.0714	8.8141	-21.6537	23.9286	-42.2573
chr1	128618063	128618499	0	2	4	6	-31.4436	92.1467	-100	93.4259	-61.9048	2.5	60.7031	-6.57407	-59.4048
chr1	128625720	128625856	0	0	4	4	-23.3333	97.6191	-81.4142	82.5	-52.9837	8.33333	74.2857	1.08585	-44.6504
chr1	128633747	128634005	0	2	4	6	-12.8118	98.6745	-87.3377	95.644	-59.5238	0	85.8627	8.30627	-59.5238
chr1	128656568	128656858	0	0	0	0	-76.0714	85.043	-97.5275	91.6667	-52.0953	9.39394	8.97159	-5.86081	-42.7014
chr1	128822214	128822698	1	0	4	5	-4.43395	88.227	-42.2844	95.4545	-46.5278	34	83.793	53.1702	-12.5278
chr1	128850387	128851239	0	0	4	4	-1.23457	91.4517	-85.6548	82.1429	-34.4445	3.57143	90.2172	-3.5119	-30.873
chr1	128938675	128939706	0	0	0	0	-98.9899	96.6281	-77.0833	100	0	0	-2.36177	22.9167	0
chr1	128985730	128985865	0	2	0	2	-82.1818	96.0908	-100	95	-90	0	13.909	-5	-90
chr1	129024931	129025753	0	2	0	2	-93.5185	89.3956	-92.3077	93.75	-77.1429	0	-4.12294	1.44231	-77.1429
chr1	129090742	129092029	0	0	0	0	-97.3809	93.0449	-100	94.6528	-45.4923	14.0602	-4.33609	-5.34722	-31.4322
chr1	129102366	129106186	0	0	0	0	-98.4127	89.7245	-54.2857	77.208	-45.7576	11.4286	-8.68824	22.9223	-34.329
chr1	129112248	129114388	0	2	0	2	-95.2564	94.2779	-94.5062	84.5756	-72.7941	8.75	-0.978505	-9.9306	-64.0441
chr1	129138058	129138212	0	0	0	0	-100	96	-93.8194	97.0588	-54.7837	10.2431	-4	3.2394	-44.5407
chr1	129139963	129140305	0	0	0	0	-100	92.3733	-94.4653	86.1236	-63.9122	15.3125	-7.6267	-8.34174	-48.5997
chr1	129145484	129146932	0	0	0	0	-94.7338	90.9952	-93.5282	95.2529	-59.3958	11.1111	-3.73853	1.72468	-48.2847
chr1	129171642	129172494	0	0	0	0	-99.6599	89.2667	-95.7265	95	-48.4615	21.4286	-10.3931	-0.7265	-27.033
chr1	129172611	129175891	0	2	0	2	-97.1456	89.6948	-96.0784	100	-52.7506	0	-7.45079	3.92157	-52.7506
chr1	129184198	129184557	0	0	0	0	-80.5555	83.2682	-95.1515	99.3939	-95.4545	50.7143	2.71269	4.24242	-44.7403
chr1	129191172	129192109	0	0	0	0	-96.2963	92.1464	-100	97.2222	-50	3.57143	-4.14988	-2.77778	-46.4286
chr1	129192706	129192837	0	2	0	2	-100	97.3464	-98	93.8333	-81.0777	25	-2.65362	-4.16667	-56.0777
chr1	129214250	129214525	0	0	0	0	-97.1429	94.5715	-90.5882	93.4742	-55.8649	10.4762	-2.57139	2.886	-45.3887
chr1	129229024	129229144	0	2	0	2	-89.7222	98.3333	-87.5	93.75	-65.8117	8.33333	8.6111	6.25	-57.4784
chr1	129281588	129281984	0	0	0	0	-98.9796	89.5988	-95.1515	73.5503	-50.427	2.5	-9.3808	-21.6013	-47.927
chr1	129299619	129300035	0	2	0	2	-95.0583	95.1484	-100	90.1191	-83.3333	18.7857	0.090142	-9.88095	-64.5476
chr1	129306146	129306679	0	0	0	0	-92.5	96.8829	-91.7929	94.4017	-66.9183	29.9385	4.38293	2.60878	-36.9799
chr1	129369529	129369649	0	0	4	4	0	99.0909	-96.875	90.7005	-30.8333	0	99.0909	-6.17453	-30.8333
chr1	129400709	129403699	0	0	4	4	-28.7271	95.7958	-88.7206	67.1429	-27.6562	0	67.0687	-21.5777	-27.6562
chr1	129497404	129497925	0	2	4	6	-11.0714	86.1039	-91.7949	100	-61.7857	6.25	75.0325	8.20512	-55.5357
chr1	129516224	129516505	0	0	4	4	-21.4286	95.6863	-95.4134	90.9598	-81.8956	42.4603	74.2577	-4.45356	-39.4353
chr1	129576569	129579358	0	0	0	0	-2.32421	23.9443	-97.2222	100	-33	0	21.6201	2.77778	-33
chr1	129894058	129894267	1	2	4	7	0	92.8571	-100	47.1429	-58.3333	0	92.8571	-52.8571	-58.3333
chr1	130030370	130032395	0	0	4	4	0	95.9344	-100	100	-18.0556	11.4286	95.9344	0	-6.62697
chr1	131030976	131031549	0	0	4	4	-5.15873	94.0079	-96.9283	91.8367	-52.6191	17.619	88.8492	-5.09157	-35
chr1	131034013	131034197	0	0	0	0	-4	14.3363	-51.9445	91.6667	-41.25	0	10.3363	39.7222	-41.25
chr1	131058317	131058777	0	0	4	4	0	98.0576	-79.2361	83.8869	-47.4206	2.70563	98.0576	4.65078	-44.715
chr1	131485125	131485514	0	0	4	4	-8.10185	93.4087	-96.7857	93.4722	-37.619	0	85.3068	-3.31349	-37.619
chr1	131793740	131793864	0	0	0	0	-28.8095	24.7619	-79.1026	66.6667	-38.6111	0	-4.04763	-12.4359	-38.6111
chr1	131874496	131874550	0	2	4	6	0	81.5125	-81.4944	99.1071	-15.4167	66.6667	81.5125	17.6127	51.25
chr1	132301957	132303172	0	0	4	4	-6.25	91.8177	-92.1865	93.4076	-31.2141	0.74074	85.5677	1.22108	-30.4733
chr1	132568751	132571841	0	0	4	4	-4.6627	95.5023	-59.5	100	-33.3333	0	90.8396	40.5	-33.3333
chr1	132617765	132620660	0	0	4	4	-5.85859	67.4074	-85.1948	84.8485	-31.7857	27.0833	61.5488	-0.346327	-4.70237
chr1	132770598	132777112	0	0	4	4	-5.87018	95.5982	-64.7159	96.0318	-36.8984	0	89.7281	31.3158	-36.8984
chr1	133199298	133199525	0	2	4	6	-1.25	93.5054	-91.2953	81.8182	-23.6364	88.7446	92.2554	-9.47712	65.1082
chr1	133446507	133446782	0	2	0	2	-97.1429	90	-90	100	-56.8453	0	-7.14286	10	-56.8453
chr1	133815614	133816200	0	2	0	2	-45.5	89.2791	-100	67.8571	-90.1786	23.0769	43.7791	-32.1429	-67.1016
chr1	133870612	133871012	0	0	4	4	-13.5119	98.718	-95.2381	95.2381	-41.4352	4.16667	85.2061	-1.7e-05	-37.2685
chr1	134045618	134045859	0	0	4	4	-22.5	88.6945	-93.1429	77.5	-47.0476	0	66.1945	-15.6429	-47.0476
chr1	134053931	134056053	0	0	4	4	-6.63909	95.1252	-86.9048	92.5926	-38.4615	50	88.4861	5.68783	11.5385
chr1	134089838	134090591	0	0	4	4	0	95.2778	-87.2511	94.8718	-41.6667	16.6667	95.2778	7.6207	-25
chr1	136052625	136055139	0	0	0	0	-96	89.18	-98.8889	70	-49.4048	8.33333	-6.82003	-28.8889	-41.0714
chr1	136647158	136648282	0	0	4	4	-2.08333	96.2963	-56.6666	95.2381	-42.8571	5	94.213	38.5715	-37.8571
chr1	137751230	137752871	0	0	4	4	-1.38889	95.2025	-95.5556	81.6667	-43.5714	7.14286	93.8136	-13.8889	-36.4286
chr1	137863677	137863974	0	2	4	6	-7.77778	95.1235	-93.3333	72.4762	-65	12	87.3457	-20.8572	-53
chr1	138304863	138307993	0	2	4	6	-7.74892	88.5697	-87.037	95.3846	-57.9365	0	80.8208	8.34759	-57.9365
chr1	138668284	138669047	0	0	4	4	-3.22222	91.136	-89.6667	91.6667	-42.5	22.2222	87.9138	2	-20.2778
chr1	138684002	138684764	0	0	4	4	0	71.875	-97.6191	93.3333	-53.1945	8.33333	71.875	-4.28571	-44.8611
chr1	138715411	138719395	0	0	0	0	-62.1429	95.623	-92.1296	81.4286	-44.8413	10.119	33.4801	-10.7011	-34.7222
chr1	138790932	138792002	0	0	4	4	-5	96.875	-87.1429	83.3333	-48.2143	0	91.875	-3.80953	-48.2143
chr1	138983177	138987685	0	2	0	2	-63.9583	84.8214	-87.3016	88.2653	-51.6327	0	20.8631	0.963711	-51.6327
chr1	139297975	139298295	0	2	4	6	0	92.4868	-100	100	-51	0	92.4868	0	-51
chr1	139792159	139793097	0	2	4	6	-9.02778	98.4127	-96.2963	85.4872	-57.5245	0	89.3849	-10.8091	-57.5245
chr1	139889911	139890288	0	0	0	0	-37.2836	26.5063	-90.625	85.7143	-47.0833	10	-10.7773	-4.91071	-37.0833
chr1	139948414	139949062	0	0	0	0	-79.9702	98.5714	-100	89.2857	-48.5714	0	18.6012	-10.7143	-48.5714
chr1	140013027	140015385	0	0	0	0	-92.6667	93.1385	-97.5	85.7143	-23.6111	22.2222	0.471878	-11.7857	-1.38888
chr1	140034016	140036273	0	0	0	0	-98.75	98.1262	-81.5922	93.75	-82.5	40.625	-0.623843	12.1578	-41.875
chr1	140047062	140049469	0	0	0	0	-86.4286	90.9655	-87.5	81.9301	-35.1521	4.16667	4.53696	-5.56992	-30.9854
chr1	140065380	140068579	0	0	0	0	-93.9474	95.0644	-80.0397	81.0114	-35.9375	10	1.11705	0.971714	-25.9375
chr1	140081550	140082032	0	0	4	4	0	96.4583	-92.8572	67.0766	-31.746	0	96.4583	-25.7806	-31.746
chr1	140246811	140247235	0	2	4	6	-3.125	96.6667	-75.9259	94.4445	-13.5185	83.1349	93.5417	18.5185	69.6164
chr1	140267284	140267425	0	2	4	6	-1.78571	93.7819	-73.3333	58.892	-85.7143	0	91.9961	-14.4413	-85.7143
chr1	140291641	140291776	0	0	4	4	0	98.1982	-96.3636	98.1818	-47.2857	0	98.1982	1.81818	-47.2857
chr1	140299278	140301017	0	0	4	4	-4.76191	83.2381	-82.6122	80.4894	-45.404	2.67857	78.4762	-2.12276	-42.7255
chr1	140351029	140351382	0	2	4	6	-0.462963	52.579	-82.963	80	-2.77778	90	52.116	-2.96297	87.2222
chr1	140463590	140464426	0	2	4	6	0	92.2355	-86.7857	71.2963	-66.6667	0	92.2355	-15.4894	-66.6667
chr1	140494672	140495905	0	0	4	4	-7.17262	97.7779	-100	78.355	-34.8485	23.3333	90.6053	-21.645	-11.5152
chr1	140560344	140560941	0	2	4	6	-4	93.4849	-86.1012	93.5129	-57.2917	4.8499	89.4849	7.41175	-52.4418
chr1	140564382	140564588	0	0	4	4	-1.78571	92.3172	-93.5065	98.8095	-31.4484	2.38096	90.5314	5.30303	-29.0674
chr1	140913657	140913863	0	0	0	0	-10.6667	51.4446	-63.3333	79.1667	-53.0051	10	40.778	15.8333	-43.0051
chr1	140930263	140930619	0	2	4	6	0	96.4015	-93.75	85	-82	11.6667	96.4015	-8.75	-70.3333
chr1	141102676	141103465	0	0	4	4	-8.53625	67.8803	-100	100	-20	28.5714	59.344	0	8.57143
chr1	141139828	141139903	0	0	0	0	-70	75	-95	96.875	-51.3889	92.8572	5	1.875	41.4683
chr1	141194269	141194473	0	0	4	4	-8.33334	97.9101	-86.7544	94.0344	-33.88	1.78571	89.5768	7.28005	-32.0943
chr1	141344785	141347844	0	0	4	4	-3.82997	91.8439	-95.4545	78.1926	-47.7381	0.833333	88.0139	-17.2619	-46.9048
chr1	141444377	141444850	0	0	4	4	-5.75396	88.5695	-89.7436	89.6916	-49.2149	3.84615	82.8155	-0.052023	-45.3687
chr1	141446911	141447283	0	2	0	2	-2.91667	44.9316	-25	5.23809	-94.4444	7.84314	42.0149	-19.7619	-86.6013
chr1	141450880	141451049	0	2	4	6	-1.66667	71.8813	-75	100	-95	0	70.2146	25	-95
chr1	141479014	141479261	0	0	0	0	-69.0476	71.4286	-96.3077	90.6765	-65.723	31.0065	2.38096	-5.63116	-34.7165
chr1	141880070	141882085	0	0	4	4	-1.49595	93.0667	-94.1176	85.7143	-83.3333	54.5455	91.5708	-8.40336	-28.7879
chr1	141946622	141946930	0	0	4	4	-4.7619	94.8424	-85.7143	80.5555	-80.4422	41.8367	90.0805	-5.15874	-38.6055
chr1	142176800	142177318	0	0	0	0	-95.7143	90.5018	-98.1818	68.75	-33.3333	33.3333	-5.21249	-29.4318	0
chr1	142225135	142225514	0	0	4	4	-1.25	96.0636	-75.6911	78.544	-32.5122	0	94.8136	2.85295	-32.5122
chr1	142288579	142289131	0	2	4	6	-25.4365	100	-96.0648	85.6044	-63.7831	0	74.5635	-10.4604	-63.7831
chr1	142333364	142334756	0	0	0	0	-13.125	30.3527	-75	60	-44.697	16.6667	17.2277	-15	-28.0303
chr1	142336796	142338749	0	0	4	4	-1.2987	96.8872	-66.2963	100	-28.5714	0	95.5885	33.7037	-28.5714
chr1	142663739	142663955	0	2	4	6	0	95.0893	-95	75	-66.4683	0	95.0893	-20	-66.4683
chr1	142804245	142804400	0	0	4	4	-1.5625	68.3992	-92.7778	84.7222	-37.5	0	66.8367	-8.05555	-37.5
chr1	143374615	143374990	0	0	4	4	-4.31548	73.2002	-40.1556	78.3654	-28.9584	8.33333	68.8847	38.2098	-20.6251
chr1	143547870	143548271	1	2	4	7	-2.04081	89.4102	-43	98.9899	-67.691	5.291	87.3694	55.9899	-62.4
chr1	143602678	143604149	0	2	0	2	-97.5	90.2955	-81.9444	77.2727	-81.25	22.6786	-7.20448	-4.67171	-58.5714
chr1	143690030	143690122	0	2	4	6	-13.3333	93.3333	-100	100	-83.3333	0	80	0	-83.3333
chr1	143691325	143691786	0	2	4	6	0	93.0926	-88.3929	100	-73.0769	0	93.0926	11.6071	-73.0769
chr1	143810059	143810889	0	0	0	0	-98.8636	94.0236	-92.7083	93.2468	-62.8571	36.1905	-4.84004	0.538427	-26.6667
chr1	143891910	143892105	0	2	4	6	-14.375	85.9823	-75.2244	100	-58.4286	0	71.6073	24.7756	-58.4286
chr1	143899370	143900703	0	2	4	6	-14.6393	94.3969	-53.9231	84	-72.7891	19.0476	79.7576	30.0769	-53.7415
chr1	143947622	143948905	0	0	0	0	-31.1453	48.6338	-49.7619	45.1252	-57.4033	11.5152	17.4885	-4.63672	-45.8881
chr1	144092560	144093668	0	0	4	4	-1.66667	97.2222	-54.5238	93.75	-14.2222	30.5556	95.5555	39.2262	16.3333
chr1	144144219	144144618	0	2	4	6	-5.41667	98.0824	-100	96.0317	-75	20	92.6657	-3.96826	-55
chr1	144214619	144214828	0	2	4	6	-2.27273	96.2302	-92.5	100	-50	0	93.9574	7.5	-50
chr1	144318851	144319173	0	2	4	6	-5	96.4683	-100	95.8333	-69.932	0	91.4683	-4.16667	-69.932
chr1	144348403	144349617	0	0	4	4	-2.08334	95.1995	-61.1111	69.2308	-28.6905	47.1429	93.1162	8.11966	18.4524
chr1	144354821	144356733	0	2	4	6	-4.09091	94.6876	-100	100	-53.3333	0	90.5967	0	-53.3333
chr1	144434167	144436012	0	0	4	4	-16.617	79.3506	-87.5	95	-46.6667	5	62.7336	7.5	-41.6667
chr1	144512285	144514626	0	2	4	6	-13.0159	100	-62.3611	100	-64.2857	0	86.9841	37.6389	-64.2857
chr1	144804905	144806741	0	0	4	4	-12.9762	77.9101	-71.0043	75.5556	-47.4074	48.8095	64.9339	4.55129	1.40211
chr1	145317168	145319258	0	0	0	0	-44.7619	81.764	-86.1667	49.6753	-57.5321	15.5263	37.0021	-36.4913	-42.0057
chr1	145738637	145738792	0	0	4	4	-5	91.1881	-75.2525	89	-38.2381	2	86.1881	13.7475	-36.2381
chr1	145758586	145760685	0	0	4	4	-3.63065	93.6527	-82.9091	94.8413	-26.6667	5	90.022	11.9322	-21.6667
chr1	145809157	145809579	0	0	4	4	-30.4762	88.1934	-92.9441	98.1481	-38.7879	5.39682	57.7172	5.204	-33.3911
chr1	146419002	146419704	0	0	4	4	-1.63399	97.1429	-88.0952	100	-26.7347	63.3333	95.5089	11.9048	36.5986
chr1	146621312	146622156	0	0	4	4	-30.4858	95.1191	-83.4802	76.8849	-22	0	64.6333	-6.59534	-22
chr1	146694875	146695266	0	0	4	4	0	96.4286	-95.2381	91.6667	-49.7619	3.82653	96.4286	-3.57143	-45.9354
chr1	147113309	147113590	0	2	4	6	0	74.1484	0	5.27211	0	51.7857	74.1484	5.27211	51.7857
chr1	148647413	148652473	1	0	4	5	-3.20972	64.8579	-33.3333	87.2024	0	24.8889	61.6482	53.869	24.8889
chr1	149522876	149523703	0	0	0	0	-12.9624	18.7077	-89.7924	90.4488	-33.9988	4.16666	5.74526	0.6564	-29.8321
chr1	149533764	149535103	0	0	0	0	-45.7143	63.8636	-95.1579	97.2222	-33.7919	1.78571	18.1494	2.06429	-32.0062
chr1	150135891	150137892	0	0	4	4	-15.6565	98.3333	-72.7435	79.5833	-47.8175	3.93518	82.6768	6.83982	-43.8823
chr1	150555948	150556150	0	0	0	0	0	20.8254	-98.3333	87.3364	-55.4335	11.1667	20.8254	-10.9969	-44.2668
chr1	150734173	150737511	0	0	4	4	-5.69444	93	-97.7553	96.6667	-4.7619	11.1111	87.3056	-1.08867	6.34921
chr1	151455538	151461571	0	0	4	4	-30.0227	80.9065	-87.2549	86.1534	-28.7989	7.69231	50.8838	-1.10146	-21.1066
chr1	151600394	151601516	0	0	4	4	-8.33333	85.5555	-88.6667	98.75	-35.4167	0	77.2222	10.0833	-35.4167
chr1	152152364	152152669	0	2	4	6	-7.14285	98.4848	-100	94.4445	-64.6032	7.14285	91.342	-5.55555	-57.4603
chr1	152521967	152525867	0	0	4	4	-1.11111	87.6992	-86.4469	98.5714	-31.25	4.61111	86.5881	12.1245	-26.6389
chr1	152676102	152676318	0	2	4	6	-4.16667	95.7047	-83.3333	100	-6.42857	73.3333	91.538	16.6667	66.9048
chr1	153224703	153225124	0	0	4	4	0	100	-97.2727	86.7197	-40.6213	0	100	-10.553	-40.6213
chr1	153316100	153317239	0	0	4	4	-6.80271	96.1874	-82.8571	100	-46.9048	3.33333	89.3846	17.1429	-43.5714
chr1	153341505	153342873	0	0	4	4	-10.6944	87.904	-93.3333	100	-28	25	77.2096	6.66666	-3
chr1	153410977	153411295	0	0	4	4	0	74.2384	-88.8889	100	-51.6667	4.16667	74.2384	11.1111	-47.5
chr1	153421751	153422061	0	2	4	6	-2.5	94.7897	-82.8571	88.0952	-71.6667	14.2857	92.2897	5.2381	-57.381
chr1	153542939	153545383	0	2	4	6	0	76.6453	-90.463	76.25	-63.2143	11.5278	76.6453	-14.213	-51.6865
chr1	153989650	153989930	0	2	4	6	-7.09013	94.7453	-88.3333	93.8889	-9.72222	67.935	87.6551	5.55557	58.2128
chr1	154116913	154119087	0	2	4	6	-3.57143	90.7344	-100	87.5	-78.5714	0	87.163	-12.5	-78.5714
chr1	154304400	154305951	0	0	4	4	-16.0572	78.3561	-52.381	94.4444	-46.4286	12.5	62.2989	42.0635	-33.9286
chr1	154452697	154452860	0	2	0	2	-90.8333	96.5278	-100	92	-86.5556	6.25	5.69446	-8	-80.3056
chr1	154482183	154482517	0	2	0	2	0	22.0825	-100	80	-83.3333	0	22.0825	-20	-83.3333
chr1	154979249	154980111	0	2	4	6	0	97.2255	-91.1111	87.1949	-61.5774	8.45238	97.2255	-3.91617	-53.125
chr1	155194383	155198858	0	0	4	4	-4.70238	91.642	-81.25	87.8571	-24.3056	3.57143	86.9396	6.60714	-20.7341
chr1	156034656	156035974	0	0	0	0	-43.5507	78.2543	-72.6786	92.0168	-57.7412	21.5	34.7035	19.3382	-36.2412
chr1	156551930	156555245	0	2	0	2	-48.2653	97.6293	-86.0101	98.1482	-57.9293	0	49.364	12.1381	-57.9293
chr1	156584423	156584681	0	2	0	2	-40.0288	48.3333	-62.5	94.1919	-77.0833	0	8.30448	31.6919	-77.0833
chr1	157281004	157281318	0	2	0	2	-56.0101	75.7738	-91.7907	92.9961	-60.878	1.5625	19.7637	1.20546	-59.3155
chr1	157384357	157384678	0	2	4	6	0	59.3333	-89.4571	93.4524	-68.2576	4.16667	59.3333	3.99532	-64.0909
chr1	157713753	157713901	0	0	4	4	-11.2121	97.5555	-100	94.9519	-64.2595	17.5595	86.3434	-5.04807	-46.6999
chr1	158534823	158535068	0	2	0	2	-69.2857	51.3641	-100	75.9616	-58.75	0	-17.9216	-24.0384	-58.75
chr1	158594248	158594560	1	0	0	1	-42.6111	79.1459	-37.037	94.4444	-44.4445	31.6667	36.5347	57.4074	-12.7778
chr1	159587540	159588633	0	2	4	6	-4	70.8333	-88.3333	76.3492	-50.9286	0	66.8333	-11.9841	-50.9286
chr1	160252660	160253168	0	0	4	4	-8.33333	90.291	-70.1429	97.5	-37.5	1.53846	81.9577	27.3571	-35.9615
chr1	160450113	160450427	0	0	4	4	-2.77778	94.0476	-91.6667	96.8254	-48.8889	0	91.2698	5.15873	-48.8889
chr1	160884485	160885831	0	0	4	4	-7.67677	97.3131	-92.6768	93.5931	-31.5618	21.4286	89.6364	0.916298	-10.1332
chr1	160896513	160897607	0	2	0	2	-56.2415	80.7143	-91.1111	78.5714	-62.5	0	24.4728	-12.5397	-62.5
chr1	161015196	161017244	0	2	4	6	-1.94445	95.5811	-87.7976	84.6366	-65.0794	8.92858	93.6366	-3.16098	-56.1508
chr1	161256143	161256674	0	2	4	6	0	100	-100	87.5	-56.8453	0	100	-12.5	-56.8453
chr1	161516338	161516642	0	0	0	0	-68.75	80.2968	-100	96.2963	-45.5983	16.6667	11.5468	-3.7037	-28.9316
chr1	161599323	161599832	0	0	0	0	-67.7083	80	-86.6413	88.7229	-53.9116	7.14286	12.2917	2.08169	-46.7687
chr1	161696290	161699599	0	0	0	0	-99.3734	95.9396	-86.5	84.7222	-44.8718	19.4444	-3.43379	-1.77778	-25.4274
chr1	161705189	161705290	0	2	0	2	-100	100	-100	92.1818	-50.381	0	0	-7.81818	-50.381
chr1	161708780	161710298	0	0	0	0	-99.5	92.515	-80.9524	75.1701	-30.8333	3.33334	-6.985	-5.78231	-27.5
chr1	161784657	161785424	0	2	0	2	-86.5385	88.5812	-86.6667	97.6191	-68.75	3.125	2.0427	10.9524	-65.625
chr1	161806167	161806501	0	0	0	0	-80.6984	78.9577	-92.8869	67.6046	-42.9183	0	-1.74076	-25.2823	-42.9183
chr1	161882286	161885664	0	0	4	4	-34.1616	90.651	-90.6686	81.3095	-44.1648	8.54167	56.4894	-9.35912	-35.6232
chr1	161893168	161893797	0	0	0	0	-5.55556	21.8056	-82.4636	86.1282	-39.0555	0	16.25	3.6646	-39.0555
chr1	162325810	162326059	0	0	4	4	-1.90909	96.1986	-70.1524	78.3145	-57.2727	11.9438	94.2895	8.1621	-45.329
chr1	162469105	162469986	0	0	0	0	-97.7778	95.2083	-95.2857	94.7619	-60.5782	18.75	-2.56944	-0.523814	-41.8282
chr1	162477337	162477700	0	2	0	2	-94.8148	100	-100	100	-75	9.16667	5.18518	0	-65.8333
chr1	162982129	162982534	0	2	4	6	-1.2987	73.6182	-92.5	100	-12.5	80.9524	72.3195	7.5	68.4524
chr1	163190932	163191724	0	2	4	6	0	91.1111	-87.5	85.7143	-85.7143	11.6667	91.1111	-1.78571	-74.0476
chr1	163326892	163327590	0	2	0	2	-2.67335	11.9113	-36.9048	15.119	-70.3373	0	9.23793	-21.7857	-70.3373
chr1	163703711	163703808	0	0	4	4	-4.72222	97.3813	-90.6493	97.7778	0	48	92.659	7.12846	48
chr1	163758769	163760648	0	0	4	4	-1.98135	92.7136	-67.2807	79.6266	-54.127	19.0476	90.7323	12.3459	-35.0794
chr1	163843982	163844076	0	0	0	0	-80.5556	90.9027	-93.3761	88.8258	-72.6786	27.3809	10.3471	-4.5503	-45.2976
chr1	164072159	164074049	0	2	0	2	-91.7778	95.4302	-100	93.3333	-60.7143	0	3.65239	-6.66666	-60.7143
chr1	164422185	164422408	0	2	0	2	-93.5	95.6219	-91.5556	68.6667	-56.6667	0	2.12187	-22.8889	-56.6667
chr1	164575254	164576900	0	0	4	4	-8.4656	87.0169	-90.625	89.7059	-19.7436	0	78.5513	-0.919125	-19.7436
chr1	164578229	164578331	0	2	4	6	0	98	-82.5397	100	-73.6667	2.85714	98	17.4603	-70.8095
chr1	164609844	164609918	0	0	4	4	-8.33335	97.2222	-97.9167	88.6905	0	45.8333	88.8889	-9.2262	45.8333
chr1	164699540	164700059	0	0	4	4	-2.5	93.0303	-90.1679	95	-15.0794	57.8175	90.5303	4.83214	42.7381
chr1	164908095	164908218	0	2	4	6	-1.78571	96.6434	-97.9167	83.3333	-16.9643	87.5	94.8576	-14.5833	70.5357
chr1	165219652	165220261	0	0	0	0	-74.1559	71.9048	-79.6429	77.6209	-37.3901	3.52273	-2.25109	-2.02201	-33.8674
chr1	165260206	165261956	0	2	0	2	-75	67.8571	-76.3539	79.5402	-61.6023	5.74618	-7.14286	3.18637	-55.8561
chr1	165786623	165789943	0	0	0	0	-97.5	90.6612	-72.2546	87.8378	-53.9692	6.25	-6.83885	15.5833	-47.7192
chr1	166032637	166032691	0	0	0	0	-11.6964	37.4684	-100	100	-50	58.3333	25.7719	0	8.33333
chr1	166083942	166084439	0	0	4	4	-2.5	83.547	-88.5328	93.4103	-54.3315	12.5	81.047	4.87753	-41.8315
chr1	166321040	166321176	0	2	0	2	-97.2222	99.0196	-100	100	-75	12.5	1.79738	0	-62.5
chr1	166418702	166419101	0	2	4	6	-2.22222	82.7763	-92.8571	100	-80	15	80.5541	7.14286	-65
chr1	166513203	166513365	0	0	0	0	-72.9167	98.282	-94.4445	80	-100	53.5417	25.3654	-14.4445	-46.4583
chr1	166774060	166776046	0	2	0	2	-86.3265	95.7547	-90.8995	90.8929	-85.881	32.1429	9.42814	-0.00662	-53.7381
chr1	166908456	166908632	0	2	0	2	-96	95.4368	-41.6667	57.5758	-64.2857	0	-0.563211	15.9091	-64.2857
chr1	166931921	166932849	0	0	4	4	-2.08333	96.8519	-93.7996	95.2381	-58.5594	23.3333	94.7685	1.4385	-35.2261
chr1	167133930	167135211	0	2	0	2	-98.5714	96.2181	-93.0983	95.8333	-83.6996	29.0171	-2.35335	2.73504	-54.6825
chr1	167267223	167269212	0	0	0	0	-97.9167	98.9583	-85.035	85.7778	-43.8095	28.5714	1.04167	0.7428	-15.2381
chr1	168163856	168164123	0	0	4	4	-2.77778	92.1306	-63.3333	100	-45.8333	0	89.3528	36.6667	-45.8333
chr1	168199850	168200197	0	0	4	4	-1.0989	62.7778	-75.4762	90.7051	-46.1168	0	61.6789	15.2289	-46.1168
chr1	168470230	168470687	0	0	0	0	-8.22916	39.1103	-82.3409	91.4026	-28.1441	0.769231	30.8812	9.06169	-27.3749
chr1	168699423	168701618	0	0	4	4	-4.7619	86.7974	-69.7143	71.3312	-7.0707	5.55555	82.0355	1.6169	-1.51515
chr1	168702267	168702410	0	0	0	0	-5.27778	12.9289	-86.4286	100	-33.3333	4.16667	7.65114	13.5714	-29.1667
chr1	168740443	168740531	0	0	0	0	-13.6508	24.4002	-95.2381	93.8059	-47.2222	4.08163	10.7494	-1.43216	-43.1406
chr1	169007600	169009445	0	2	4	6	-8.125	89.7322	-96.7033	92.8571	-55.5555	0	81.6072	-3.84616	-55.5555
chr1	169053248	169056839	0	0	4	4	-20.5357	94.9171	-100	86.9643	-20.0757	16.6667	74.3814	-13.0357	-3.40908
chr1	169077539	169080857	0	0	4	4	-2.38096	88.097	-58	73.8095	-41.5714	14.2857	85.7161	15.8095	-27.2857
chr1	169147291	169147375	0	0	4	4	-5.2381	95.5782	-83.3333	77.2322	-37.2916	0	90.3401	-6.10119	-37.2916
chr1	169299003	169302077	0	0	4	4	-7.08334	95.5503	-75.4293	89.0306	-46.4286	12.963	88.467	13.6013	-33.4656
chr1	170151344	170153959	0	0	4	4	-26.8056	80.4762	-97.017	90.8844	-41.4899	1.66667	53.6706	-6.13254	-39.8232
chr1	170272992	170273149	0	0	4	4	-10.4167	87.2592	-87.4937	96.25	-14.3178	56.7361	76.8426	8.75628	42.4183
chr1	170596028	170596289	0	2	4	6	-25.5102	86.8399	-82.8704	65.9255	-67.2203	5.55556	61.3297	-16.9449	-61.6647
chr1	170597813	170598210	0	0	4	4	-1.81406	95.8733	-100	100	-64.2857	50	94.0592	0	-14.2857
chr1	170637135	170639854	0	0	4	4	-3.43916	89.6802	-73.6364	83.3333	-34.2593	0	86.2411	9.69697	-34.2593
chr1	170822494	170823525	0	0	0	0	-40.873	83.0025	-80.9524	87.5	-30	4	42.1295	6.54761	-26
chr1	170989694	170990182	0	0	0	0	-38.6667	80.288	-93.0033	82.8542	-53.0977	10.1146	41.6214	-10.1491	-42.983
chr1	171625459	171627264	0	2	4	6	-13.5582	85.1579	-84.2687	47.7222	-1.02041	82.6923	71.5997	-36.5465	81.6719
chr1	171708452	171711311	0	0	4	4	-4.39302	77.3041	-93.75	86.3095	-37.6316	9.63204	72.9111	-7.44047	-27.9995
chr1	171740440	171740836	0	0	4	4	-4.5	97.3718	-69.4156	100	-20.7143	14.2857	92.8718	30.5844	-6.42857
chr1	171966086	171968345	0	2	0	2	-82.0521	95.2871	-73.9683	96.6667	-70	10.119	13.2351	22.6984	-59.881
chr1	171979670	171980065	0	2	0	2	-1.1489	2.08232	-4.0404	0.78125	-51.8056	0	0.933426	-3.25915	-51.8056
chr1	171984271	171986104	0	0	4	4	-5.14005	88.5317	-33.3333	79.8077	-37.7143	0	83.3917	46.4744	-37.7143
chr1	172312436	172312861	0	0	4	4	-22.7381	95	-93.5714	93.8265	-42.9819	10.0275	72.2619	0.2551	-32.9544
chr1	172632295	172632595	0	0	4	4	-2.77778	53.2214	-89.8551	100	-52.1645	3.57143	50.4437	10.1449	-48.5931
chr1	172740504	172740761	0	0	0	0	-64.7386	79.6296	-75.1252	89.8095	-43.1111	0	14.8911	14.6844	-43.1111
chr1	173208850	173210618	0	0	0	0	-76.6667	82.8108	-82.1429	88.8889	-22.1428	14.2857	6.14418	6.74604	-7.85713
chr1	173586300	173586793	0	0	4	4	0	73.0737	-79.0171	96.2963	-23.1071	31.8182	73.0737	17.2792	8.71104
chr1	173587422	173590290	0	2	4	6	-3.65654	95.5387	-86.0266	93.9499	-58.3029	7.00197	91.8821	7.92336	-51.301
chr1	173672387	173676620	0	0	0	0	-94.6123	88.262	-91.8519	90	-42.8571	12.5	-6.35035	-1.85186	-30.3571
chr1	173874772	173874922	1	0	4	5	0	97.479	0	83.3333	-52.7778	47.2222	97.479	83.3333	-5.55555
chr1	173883880	173884338	0	2	4	6	-13.8889	94.8611	-97.2222	93.287	-64.8611	2.08333	80.9722	-3.93518	-62.7778
chr1	174019663	174021266	0	2	4	6	-10.0245	95.1066	-53.3333	96.6667	-62.5	4.16667	85.0821	43.3333	-58.3333
chr1	174110769	174111084	0	0	4	4	0	97.2073	-100	86.5135	-78.7374	40.3333	97.2073	-13.4865	-38.404
chr1	175479535	175479718	0	0	4	4	0	93.834	-100	100	-39.2381	0	93.834	0	-39.2381
chr1	175633829	175635801	1	0	0	1	-99.375	92.312	-100	46.25	-54.697	43.3333	-7.06295	-53.75	-11.3636
chr1	176043938	176044328	0	0	4	4	-5.15873	99.2188	-98.6111	100	-52.381	19.4444	94.06	1.38889	-32.9365
chr1	176183993	176188758	0	0	4	4	-6.54229	95.5022	-97.9592	83.3333	-36.9697	30	88.9599	-14.6258	-6.9697
chr1	176204201	176206526	0	0	4	4	-1.07143	73.5043	-94.3376	100	-56.0745	7	72.4328	5.66239	-49.0745
chr1	176208422	176210312	1	0	4	5	0	98.8034	-94.8485	43.75	-32.9286	32.5926	98.8034	-51.0985	-0.335981
chr1	176297087	176298052	0	0	0	0	-95	98.439	-82.8472	100	-36.7532	24.2534	3.43899	17.1528	-12.4998
chr1	176398522	176398584	0	2	4	6	0	77.4074	-90.2998	90.3571	-3.7037	62.963	77.4074	0.057311	59.2593
chr1	176623743	176623921	0	2	4	6	-11.4286	92.4893	-90.4762	95.2381	-61.2302	4.7619	81.0607	4.76189	-56.4683
chr1	176661847	176662502	0	0	4	4	-8.11224	98.0307	-97.6461	95.4167	-46.5926	7.18344	89.9185	-2.22944	-39.4092
chr1	176745655	176745954	0	0	4	4	-12.5595	82.498	-97.9592	98.7013	-53.7699	14.2857	69.9384	0.742114	-39.4841
chr1	176764356	176764571	0	2	4	6	-1.97279	96.7887	-93.3333	87.8401	-61.6667	0	94.8159	-5.4932	-61.6667
chr1	176821053	176821512	0	0	4	4	-5.38033	97.0238	-47.534	94.5238	-31.175	13.1292	91.6435	46.9898	-18.0458
chr1	176999650	177000069	0	2	4	6	-18.6349	96.3092	-100	91	-86	10	77.6742	-9	-76
chr1	177122586	177123435	0	0	0	0	-96.4869	95.7316	-100	78.5714	-51.9048	21.9048	-0.755329	-21.4286	-30
chr1	177199754	177200207	0	0	0	0	-80.3535	76.6361	-91.2198	92.4007	-32.9154	1.998	-3.71747	1.18093	-30.9174
chr1	177203599	177203675	0	0	0	0	-100	97.2222	-100	93.3333	-28.3333	20	-2.77778	-6.66666	-8.33332
chr1	177225645	177225793	0	2	0	2	-95.8333	85.6782	-100	100	-64.5238	12.5	-10.1551	0	-52.0238
chr1	177265773	177266252	0	0	4	4	-3.93518	96.1309	-91.9872	92.9894	-86.1111	56.6667	92.1958	1.00223	-29.4444
chr1	177386756	177387237	0	2	4	6	-0.909091	91.1394	-93.4249	94.8718	-78.9744	3.84615	90.2303	1.44688	-75.1282
chr1	177785658	177786072	0	0	4	4	-1	92.2576	-79.375	88.9694	-50.891	4.36433	91.2576	9.5944	-46.5267
chr1	177790237	177790933	0	0	4	4	-3.78892	94.8238	-92.7706	75.5556	-48.1859	0	91.0348	-17.215	-48.1859
chr1	178001024	178001404	0	2	0	2	-92.6667	95.7189	-96.4286	94.1176	-64.1534	13.3333	3.0522	-2.31092	-50.8201
chr1	178001984	178002241	0	2	0	2	-90	100	-92.5463	95.7143	-66.25	0	10	3.16798	-66.25
chr1	178052374	178052621	0	2	0	2	-75	76.6667	-94.5055	100	-60.9804	10.0481	1.66666	5.4945	-50.9323
chr1	178416884	178417608	0	0	0	0	-71.875	80	-90	55.6818	-54.7619	28.5714	8.125	-34.3182	-26.1905
chr1	178725239	178725395	0	2	4	6	0	86.99	-92.8571	84.1667	0	60	86.99	-8.69048	60
chr1	179962576	179962993	0	0	0	0	-12.4111	35.679	-83.9598	85.1639	-35.4208	2.04081	23.2679	1.20404	-33.38
chr1	181512172	181512322	0	2	4	6	-17.2727	77.4892	-100	83.3333	0	75	60.2166	-16.6667	75
chr1	182463718	182463914	0	2	0	2	-10.6086	14.6519	-85	100	0	100	4.04334	15	100
chr1	183651389	183651592	0	0	4	4	-20.8807	92.4941	-83.1186	87.5	-49.697	2.77778	71.6135	4.38142	-46.9192
chr1	184080128	184082468	0	0	0	0	-100	94.2857	-67.3472	82.283	-34.8765	0	-5.71429	14.9358	-34.8765
chr1	184171637	184173633	0	0	4	4	-9.01234	94.7143	-69.4445	96.4286	-48.5714	0	85.7019	26.9841	-48.5714
chr1	184436567	184436709	0	0	4	4	-13.4028	98.5294	-95	96.6667	-33.6667	0	85.1266	1.66666	-33.6667
chr1	184468001	184468378	0	2	0	2	-62.7976	98.6842	-91.6667	89.1559	-50	0	35.8866	-2.51082	-50
chr1	184675679	184676907	0	0	4	4	-1.38889	93.4374	-93.3333	94.6478	-62.4578	18.75	92.0485	1.31447	-43.7078
chr1	184947306	184948800	0	0	0	0	-97.7679	97.0207	-95.1299	89.6115	-39.3047	0.961538	-0.747137	-5.51834	-38.3432
chr1	185013050	185013121	0	2	4	6	-3.125	97.5	-95	97.7273	-6.3492	72.5	94.375	2.72728	66.1508
chr1	185055813	185056422	0	0	0	0	-60.4365	73.6404	-92.8548	78.6641	-53.5185	4.44444	13.2039	-14.1908	-49.0741
chr1	185060638	185061031	0	0	4	4	-25.3685	96.706	-94.0481	91.8511	-50.2611	15.1278	71.3375	-2.19694	-35.1333
chr1	185460674	185460838	0	0	4	4	0	95.1077	-100	71.8872	-22.2222	0	95.1077	-28.1128	-22.2222
chr1	185477122	185477547	0	2	0	2	-71.4286	81.0749	-96.1905	100	-67.8283	17.2217	9.64637	3.80953	-50.6066
chr1	185523265	185524591	0	0	0	0	-97.5	91.6763	-87.3809	66.3726	-46.9048	0	-5.82374	-21.0084	-46.9048
chr1	185930474	185932733	0	0	4	4	-3.63636	94.0924	-85.7143	86.3834	-44.4913	12.7551	90.456	0.669147	-31.7362
chr1	186045552	186045980	0	2	4	6	0	83.8294	-93.4524	91.2698	-66.7424	7.14286	83.8294	-2.18253	-59.5996
chr1	186275427	186276009	0	2	4	6	-93.8344	20.3875	-90.9091	81.2054	-68.731	11.2121	-73.4469	-9.70373	-57.5189
chr1	186316809	186318826	0	2	0	2	-54.5	88.6905	-81.25	91.6667	-50.4166	0	34.1905	10.4167	-50.4166
chr1	187134885	187135571	0	2	0	2	-56.7641	91.0778	-98.75	89.8148	-52.9524	0	34.3137	-8.93519	-52.9524
chr1	187145979	187146945	0	0	0	0	-70.4286	92.7337	-75.619	75.1191	-45.4762	0	22.3051	-0.49999	-45.4762
chr1	187263269	187264141	0	0	4	4	-37.3809	100	-92.8865	92.8261	-60.5556	15.668	62.6191	-0.0604	-44.8876
chr1	187623485	187623786	0	0	4	4	-98.4127	14.1272	-57.7585	49.0353	-41.91	4.28571	-84.2855	-8.72315	-37.6243
chr1	187961790	187961851	0	2	0	2	-56.3528	83.7193	-86.6667	100	-73	10	27.3665	13.3333	-63
chr1	188010814	188010970	0	0	4	4	0	96.8361	-93.6508	85.1191	-35.7143	7.14285	96.8361	-8.53175	-28.5714
chr1	188603993	188604677	0	0	4	4	-16.1905	95.3456	-83.1868	95.3968	-55.3333	14.2857	79.1551	12.21	-41.0476
chr1	189061528	189061890	0	0	4	4	-2.77778	82.724	-92.5	90.9187	-46.3453	5	79.9463	-1.58134	-41.3453
chr1	189433982	189434142	0	2	4	6	-3.57143	97.0814	-80.6818	87.3077	-53.125	0	93.51	6.62587	-53.125
chr1	189435046	189435601	1	0	4	5	-1.85185	76.6775	-35.8333	94.4445	-30.2972	9.4017	74.8256	58.6111	-20.8955
chr1	189938813	189940536	0	0	0	0	-89.1429	90.9856	-91.5406	79.0079	-40.5724	22	1.84276	-12.5327	-18.5724
chr1	190443971	190448250	0	0	0	0	-30.5754	79.0448	-67.5758	83.8542	-16.6667	41.6667	48.4694	16.2784	25
chr1	190564340	190564841	0	2	0	2	-75.2778	89.7693	-82.5	82.3529	-82.0513	23.0769	14.4915	-0.147059	-58.9744
chr1	190792309	190792361	0	2	4	6	-5	96.0627	-100	100	-66.6667	0	91.0627	0	-66.6667
chr1	190794766	190795454	0	2	4	6	-31.3889	97.6852	-75.6482	91.8367	-67.5595	11.2698	66.2963	16.1886	-56.2897
chr1	190960466	190960545	0	2	4	6	0	92.1995	-81.4327	83.755	-66.3889	7.7381	92.1995	2.32223	-58.6508
chr1	191014136	191014438	0	2	4	6	0	98.9011	-100	98.9011	-70.4762	14.1204	98.9011	-1.0989	-56.3558
chr1	191025748	191026017	0	2	0	2	0	8.55766	-89.881	96.2963	-62.381	11.8518	8.55766	6.41534	-50.5291
chr1	191068220	191068618	0	2	4	6	-11.3333	91.2824	-90	92.7778	-61.9048	8.75	79.9491	2.77778	-53.1548
chr1	191470512	191471460	0	0	4	4	-13.1944	90.4726	-87.5397	97.2222	-12.2692	59.7222	77.2781	9.68254	47.453
chr1	191543204	191545981	0	0	4	4	-2.60869	89.5663	-80	68.75	-27	0	86.9576	-11.25	-27
chr1	191670004	191672323	0	0	0	0	-95.5556	94.1392	-95.8333	84.0278	-9.52381	27.5132	-1.41639	-11.8056	17.9894
chr1	191713235	191714075	0	2	4	6	-32.1699	87.8654	-97.3809	87.7778	-52.551	0	55.6955	-9.60317	-52.551
chr1	191840029	191841233	0	0	4	4	-3.75	99.5833	-91.4739	82.5	-58.6309	75	95.8333	-8.97393	16.3691
chr1	191878098	191878578	0	0	4	4	-2.04081	92.1549	-60.1852	93.421	-27.9221	44	90.1141	33.2359	16.0779
chr1	192130227	192130507	0	2	0	2	-97.2222	64.9735	-93.3333	70.8333	-55.7143	0	-32.2487	-22.5	-55.7143
chr1	192142322	192142398	0	0	0	0	-3.07692	36.9133	-100	100	0	0	33.8363	0	0
chr1	192486706	192486932	0	0	4	4	-3.125	96.1244	-100	52.381	-35.7143	0	92.9994	-47.619	-35.7143
chr1	192530554	192530949	0	2	4	6	-5.53846	88.9011	-75	100	-66.6667	1.42857	83.3626	25	-65.2381
chr1	192688007	192688385	0	0	4	4	-1.66667	88.4912	-84.3651	89.5602	-37.1367	4.5954	86.8245	5.1951	-32.5413
chr1	192714057	192715013	0	0	0	0	-100	80.7589	-94.375	83.3333	-50.068	9.18367	-19.2411	-11.0417	-40.8844
chr1	192811247	192811632	0	0	4	4	-2.77778	94.1233	-59.6296	100	-7.9365	0	91.3455	40.3704	-7.9365
chr1	193443308	193443514	0	0	4	4	-1.5873	95.0431	-83.879	100	-9.02778	56.2821	93.4558	16.121	47.2543
chr1	193454519	193457080	0	0	4	4	-2.22222	96.2142	-59.0909	97.3626	-18.5544	0	93.992	38.2717	-18.5544
chr1	193503968	193508469	0	0	4	4	-2.66741	93.598	-94.7138	94.2982	-19.646	40.1584	90.9305	-0.415584	20.5123
chr1	194156637	194156851	0	0	4	4	-9.38095	79.0745	-51.6667	100	-6.66668	0	69.6935	48.3333	-6.66668
chr1	194410714	194411911	0	2	0	2	-92.5	96.9048	-95.6063	69.958	-67.8572	0	4.40477	-25.6483	-67.8572
chr1	194415217	194419820	0	0	4	4	-33.2779	95.0752	-98.8889	94.2177	-32.0076	3.33333	61.7972	-4.6712	-28.6743
chr1	194439338	194439423	0	0	0	0	0	11.2605	-100	95.8333	-30.4487	0	11.2605	-4.16667	-30.4487
chr1	194453955	194455478	0	0	4	4	0	91.3057	-77.8395	80.1852	-34.4884	0	91.3057	2.34566	-34.4884
chr1	194486122	194486661	0	2	4	6	-7.25109	76.5625	-95.8075	100	-57.1429	0	69.3114	4.19254	-57.1429
chr1	195081953	195086822	0	0	0	0	-100	95.102	-95.3297	78.5131	-26.0204	24.1667	-4.89796	-16.8166	-1.85373
chr1	195088727	195100833	1	2	4	7	-92.1713	20.1397	-94.3416	11.8713	-59.9771	4.44444	-72.0316	-82.4702	-55.5327
chr1	195440762	195441108	0	0	0	0	-4.15825	17.4459	-73.239	94.9606	-46.9154	6.875	13.2877	21.7217	-40.0404
chr1	196061804	196062052	1	2	4	7	-9.82142	95.8333	-41.6667	100	0	85	86.0119	58.3333	85
chr1	196071498	196071950	0	0	0	0	-3.25069	13.3547	-78.553	89.3651	-29.7225	1.04167	10.1041	10.8121	-28.6809
chr1	196303988	196306539	0	2	4	6	-12.0833	79.1088	-93.0303	82.521	-54.0609	3.125	67.0255	-10.5093	-50.9359
chr1	196312351	196312686	0	2	4	6	-15.7143	93.3988	-58.3333	95	-62.963	5.55556	77.6845	36.6667	-57.4074
chr1	196448919	196449993	0	0	4	4	-5.60439	97.0151	-84.8684	87.6623	-39.8581	57.2421	91.4107	2.79392	17.384
chr1	196536130	196537014	0	2	4	6	-15.9796	77.7407	-80	92.3077	-78.3333	16.6667	61.7612	12.3077	-61.6667
chr1	196537132	196537719	0	0	0	0	-5.64815	25.2468	-91.7262	82.1154	-49.1667	0	19.5986	-9.61081	-49.1667
chr1	196548487	196550445	0	0	4	4	-10.1786	89.1404	-64.2857	64.693	-47.9167	10	78.9619	0.407265	-37.9167
chr1	196602020	196603352	0	2	4	6	-20.0486	89.0372	-90.9091	82.7936	-56.8272	1.38889	68.9886	-8.11544	-55.4384
chr1	196794161	196794610	0	2	4	6	0	94.2857	-68.5516	90.625	-68.1548	2.5	94.2857	22.0734	-65.6548
chr1	196935862	196936016	0	0	4	4	-3.21429	92.6279	-80.3571	71.8954	-44.2857	10.7143	89.4136	-8.46171	-33.5714
chr1	196946228	196946317	0	2	4	6	-6.60294	91.2293	-86.3333	100	0	63.2381	84.6264	13.6667	63.2381
chr1	196973009	196973891	0	2	4	6	0	95.6878	-87.5	85.4382	-63.9682	0	95.6878	-2.06177	-63.9682
chr1	197035768	197036481	0	0	0	0	-100	97.3333	-75.8333	95.3515	-52.7083	10.4167	-2.66667	19.5181	-42.2917
chr1	197137353	197138539	0	0	0	0	-100	95.3256	-93.4524	95.5267	-78.2828	33.3333	-4.67437	2.07432	-44.9495
chr1	197269099	197269215	0	0	4	4	0	97.432	-61	93.3333	-85	47	97.432	32.3333	-38
chr1	197341210	197342086	0	0	4	4	-6.49691	83.0635	-70.63	97.3755	-46.4099	0.925928	76.5666	26.7456	-45.484
chr1	197452433	197452567	0	2	4	6	-6.19048	78.9064	-90.2778	79.1667	-83.8095	0	72.7159	-11.1111	-83.8095
chr1	197602934	197603749	0	0	4	4	-27.655	96.088	-87.037	95.6349	-41.6667	0	68.433	8.59789	-41.6667
chr1	197625179	197625663	0	0	4	4	0	95.6805	-75	91.6667	-47.2222	0	95.6805	16.6667	-47.2222
chr1	197715997	197716195	0	0	0	0	-12.3689	54.1985	-83.6539	100	-45	0	41.8296	16.3461	-45
chr1	198265057	198265325	0	2	0	2	-26.6815	26.0806	-51.25	49.2424	-67.3077	0	-0.600984	-2.00758	-67.3077
chr1	198390341	198392231	0	2	0	2	-65.2355	95.59	-92.8571	87.96	-84.0278	8.33333	30.3545	-4.89718	-75.6945
chr1	198399466	198399680	0	2	4	6	-25.8503	95.3889	-96.2963	95.7265	-73.3863	15.3061	69.5386	-0.569789	-58.0801
chr1	199061570	199063201	0	0	4	4	-5.52338	80.408	-61.9048	75	-57.1429	60.7143	74.8847	13.0952	3.57143
chr1	199104679	199107637	0	0	4	4	-2.62527	89.4495	-100	83.8889	-59.7222	10	86.8242	-16.1111	-49.7222
chr1	199139522	199143600	0	0	4	4	-4.83958	96.7613	-100	68.2292	-25	68.29	91.9217	-31.7708	43.29
chr1	199198572	199198772	0	0	0	0	-95	97.1088	-100	96.4286	-30.1304	0	2.10884	-3.57143	-30.1304
chr1	199355038	199355153	0	0	0	0	-92.1429	94.398	-88.3333	96	-78.3333	31.3333	2.25517	7.66666	-47
chr1	199694700	199694870	0	2	0	2	-77.1494	99.2308	-67.6136	50	-91.0714	37.5	22.0814	-17.6136	-53.5714
chr1	199777923	199778053	0	2	4	6	0	96.0592	-98.3333	95.8333	-4.16667	68.3333	96.0592	-2.5	64.1667
chr1	199962502	199962655	0	2	4	6	-2.85714	90.3779	-68.0478	86.0318	-85.7143	7.14286	87.5207	17.9839	-78.5714
chr1	200203092	200203253	0	0	0	0	-76.6667	100	-100	100	-83.3333	37.5	23.3333	0	-45.8333
chr1	200657620	200657959	0	2	4	6	-2.88462	91.7917	-85.3846	100	-82.6923	14.3939	88.907	14.6154	-68.2984
chr1	200691441	200691589	0	2	4	6	0	89.1077	-93.4524	64.6429	-51.5306	0	89.1077	-28.8095	-51.5306
chr1	200730339	200733330	0	2	4	6	-29.02	92.833	-100	83.3333	-20.8333	76.6667	63.813	-16.6667	55.8333
chr1	200742783	200742853	0	2	4	6	0	89.8475	-92	86	-50	0	89.8475	-6	-50
chr1	201092104	201092374	0	0	0	0	-98.2143	98.3526	-93.3333	97.9167	-66.6667	21.875	0.138349	4.58332	-44.7917
chr1	201195432	201199237	0	0	0	0	-95.3696	93.9428	-100	100	-31.5476	18.75	-1.42685	0	-12.7976
chr1	201342653	201342863	0	2	4	6	-4.75654	98	-72.6631	91.9312	-5.95238	77.7778	93.2435	19.2681	71.8254
chr1	201388082	201389997	0	0	4	4	-38.7544	92.4829	-90.3941	90.9821	-50.0955	8.42246	53.7285	0.58805	-41.673
chr1	201402625	201403095	0	0	0	0	-59.7563	92.2719	-92.2222	82.3825	-59.0811	16.5207	32.5155	-9.83974	-42.5604
chr1	201406840	201407212	0	0	0	0	-59.1047	92.9331	-97.3825	100	-45.0739	4.16667	33.8284	2.61753	-40.9073
chr1	201427795	201427937	0	0	4	4	0	98.0769	-55.9524	82.5	-48.75	0	98.0769	26.5476	-48.75
chr1	201523077	201523869	0	2	4	6	-10.913	91.9129	-100	100	-93.75	0	80.9999	0	-93.75
chr1	201569437	201569694	0	2	4	6	-10.4365	88.2094	-75	94.4444	-70.8333	0	77.7729	19.4444	-70.8333
chr1	201585409	201585477	0	2	4	6	0	63.3333	-93.75	91.6667	-63.3929	6.25	63.3333	-2.08333	-57.1429
chr1	201599083	201599159	0	0	0	0	-73.3333	75.7054	-85.4747	84.6826	-47.6961	12.2051	2.37208	-0.792167	-35.4909
chr1	202109681	202111523	0	0	4	4	-4.13938	92.914	-93.1429	75	-40.6667	0	88.7746	-18.1429	-40.6667
chr1	202373391	202374001	0	2	4	6	-3.57143	93.734	-83.3333	100	-8.4656	83.3333	90.1626	16.6667	74.8678
chr1	202815276	202817514	0	0	0	0	-97.6768	93.324	-95.1389	92.0952	-56.3068	6.66667	-4.3528	-3.04365	-49.6401
chr1	203539876	203540024	0	2	4	6	-17.0139	95.7071	-100	86.3095	-81.5972	29.1667	78.6932	-13.6905	-52.4305
chr1	203592895	203593239	0	2	0	2	-3.62811	14.3431	-60.2564	60.5128	-83.3333	0	10.715	0.256415	-83.3333
chr1	203824872	203825354	0	0	0	0	-81.4286	92.0316	-92.6667	90	-51.6667	2.66666	10.603	-2.66666	-49
chr1	203837344	203837476	0	0	0	0	-88.1818	80.5779	-82.3485	95.5556	-44.4286	3.57143	-7.6039	13.2071	-40.8572
chr1	203869903	203872345	0	0	4	4	-16.3636	88.4398	-79.5614	75.5556	-21.25	0	72.0762	-4.00584	-21.25
chr1	203905623	203909105	0	2	4	6	-5.43651	87.385	-85.4546	81.6667	-69.8204	0	81.9485	-3.7879	-69.8204
chr1	203999018	204004936	0	0	4	4	-11.25	75.6956	-96.6667	100	-35.1852	1.42857	64.4456	3.33333	-33.7566
chr1	204079480	204080030	0	0	4	4	0	83.6111	-92.6353	87.5472	-55	6.68528	83.6111	-5.08818	-48.3147
chr1	204146603	204147008	0	0	4	4	-26.875	94.907	-94.9275	90.625	-39.4383	1.85185	68.032	-4.30253	-37.5865
chr1	204552788	204552910	0	2	0	2	-28.125	66.5476	-89.3333	90	-70.8333	0	38.4226	0.66666	-70.8333
chr1	204598169	204598425	0	2	4	6	-4.16667	97.4554	-96.5278	100	-76.9445	20	93.2887	3.47222	-56.9445
chr1	204656936	204657337	0	2	4	6	-29.7867	95.5188	-87.9371	84.0931	-73.2295	19.8863	65.7321	-3.844	-53.3432
chr1	205037222	205038171	0	2	4	6	-33.1812	95.6513	-100	98.4127	-67.9167	12.5	62.4701	-1.5873	-55.4167
chr1	205774881	205775047	0	0	4	4	-8.57142	95.7778	-89.4841	93.75	-63.125	28.125	87.2064	4.26587	-35
chr1	205803739	205803861	0	0	0	0	-71.875	77.0053	-94.0476	97.3684	-71.25	25.8928	5.13034	3.32082	-45.3572
chr1	205904045	205904904	0	0	0	0	-55.8712	87.1266	-91.1842	80.5119	-53.8674	8.64197	31.2554	-10.6723	-45.2254
chr1	205911681	205911907	0	0	4	4	-8.90151	72.2222	-90	83.3333	-51.7333	6.53846	63.3207	-6.66666	-45.1949
chr1	205916775	205917151	0	0	0	0	-81.9445	76.7643	-83.4488	76.6588	-43.2923	10.3114	-5.18018	-6.79001	-32.9809
chr1	205955734	205956013	0	0	0	0	-98.4127	85.4256	-87.0683	90.1057	-69.3561	21.3889	-12.9871	3.03744	-47.9672
chr1	206273367	206276657	0	2	0	2	-91.353	89.1045	-88.3333	66.1797	-51.9231	0	-2.2485	-22.1537	-51.9231
chr1	206975706	206975982	0	2	4	6	-5.85714	95.2441	-96.875	94.0972	-83.6905	27.5	89.387	-2.77778	-56.1905
chr1	207357879	207359627	0	0	4	4	-1.85185	96.3168	-98.2143	90.8163	-16.6667	64.2857	94.4649	-7.39795	47.619
chr1	207581341	207581604	0	2	0	2	-0.925927	16.1784	-89.8148	83.6508	-50	0	15.2525	-6.16402	-50
chr1	207662694	207663153	0	0	4	4	-8.5989	92.4266	-86.8135	68.7351	-29.1405	1.42857	83.8277	-18.0785	-27.7119
chr1	207713539	207713910	0	2	4	6	-1.19048	97.5045	-98.9846	95.2381	-68.658	8.92857	96.314	-3.74649	-59.7294
chr1	207957010	207957924	0	2	0	2	-69.697	92.2278	-77.0833	94.4444	-75	5.55556	22.5309	17.3611	-69.4444
chr1	208165313	208165564	0	0	4	4	-23.6219	93.7342	-75.0794	72.2222	-50.7778	9.16666	70.1122	-2.85713	-41.6111
chr1	208197860	208199683	0	0	0	0	-88.038	97.1633	-90	77.7273	-44.8718	36.1111	9.1253	-12.2727	-8.76068
chr1	208368160	208368347	0	2	4	6	0	57.443	-77.0833	93.1818	-73.1667	0	57.443	16.0985	-73.1667
chr1	208436471	208436577	0	2	0	2	-97.1429	98.8095	-98.8235	84.1912	-83.3333	6.66666	1.66666	-14.6323	-76.6667
chr1	208707589	208708210	0	0	4	4	-1.66667	93.4675	-91.9192	91.1616	-47.0833	4.16667	91.8009	-0.757583	-42.9167
chr1	208822160	208822252	0	2	4	6	-3.93518	100	-93.8552	94.5833	0	55.5556	96.0648	0.728116	55.5556
chr1	208852888	208853370	0	0	4	4	-4.40909	89.3057	-84.3368	86.9853	-44.2982	7.19008	84.8966	2.64852	-37.1081
chr1	209077724	209077939	0	2	4	6	-2.5	98.0921	-100	96.6518	0	60	95.5921	-3.34821	60
chr1	209391675	209392953	0	2	4	6	-6.83333	93.8314	-99.1228	100	-56.3542	0	86.9981	0.8772	-56.3542
chr1	209628760	209628886	0	2	4	6	0	79.4016	-64.7619	100	-60	8	79.4016	35.2381	-52
chr1	209798635	209799800	0	2	0	2	-97.6191	69.6372	-85.7143	92.6923	-81.9185	28.8809	-27.9818	6.97802	-53.0376
chr1	209946646	209948178	0	2	4	6	-2.93706	87.1661	-88.2666	75.8494	-55.4985	4.1228	84.229	-12.4172	-51.3757
chr1	209948482	209948830	0	0	4	4	-7.14285	94.4567	-81.9445	86.1111	-45.8333	0	87.3138	4.16667	-45.8333
chr1	210040301	210042635	0	0	4	4	-17.2222	96.5842	-50	89.0476	-54.1667	20	79.362	39.0476	-34.1667
chr1	210131652	210132091	0	0	0	0	-33.3333	68.2143	-83.3333	84.8684	-25.4167	5	34.8809	1.5351	-20.4167
chr1	210493589	210495506	0	0	0	0	-64.3939	86.9643	-93.4211	72.3718	-27.3443	10	22.5704	-21.0493	-17.3443
chr1	210627486	210630974	0	2	0	2	-96.9612	96.694	-100	88.1104	-60.5159	2.5	-0.267253	-11.8896	-58.0159
chr1	210647006	210648273	0	0	0	0	-97.4725	96.6749	-80	75	-37.5	25	-0.797656	-5	-12.5
chr1	210704009	210704252	0	2	4	6	-6.25	70.4762	-75.5556	86.6667	-90	8.72222	64.2262	11.1111	-81.2778
chr1	210848835	210852556	0	0	4	4	-28.5185	91.7543	-97.062	87.7778	-53	12.5	63.2358	-9.28419	-40.5
chr1	210928118	210928291	0	2	0	2	-100	96.1389	-88.125	100	-83.3333	16.3095	-3.86112	11.875	-67.0238
chr1	210930344	210930723	0	0	0	0	-93.3333	92.094	-58.3333	38.6364	-62.1667	12.7778	-1.23933	-19.697	-49.3889
chr1	211648441	211649444	0	0	0	0	-75.0397	96.0984	-96.5196	88.2828	-20.5267	8.33333	21.0588	-8.23676	-12.1934
chr1	211683255	211683667	0	2	4	6	-5.78846	96.8104	-93.4921	95.9524	-60.9954	0	91.0219	2.46032	-60.9954
chr1	212123932	212124771	0	2	4	6	0	92.1797	-92.7706	83.5556	-58.3333	1.85185	92.1797	-9.21501	-56.4815
chr1	212126348	212126586	1	0	4	5	-2.5	89.1568	-100	23.3333	0	15	86.6568	-76.6667	15
chr1	212277405	212277721	0	0	0	0	-7.22222	40.087	-93.6508	85.8392	-39.8461	0	32.8648	-7.81164	-39.8461
chr1	212849840	212850106	0	0	4	4	-10.8376	86.5646	-91.5178	66.1111	-31.859	1.04167	75.727	-25.4067	-30.8173
chr1	213011499	213011843	0	2	4	6	-2.38096	94.7563	-64.8876	83.4615	-82.9167	1.25	92.3754	18.574	-81.6667
chr1	213613834	213614136	0	0	0	0	-89.968	95.5098	-85.7143	88.0952	-70	33.3333	5.5418	2.38096	-36.6667
chr1	213621933	213622533	0	0	0	0	-95.7058	94.9105	-95	80	-65.3333	37.5	-0.795236	-15	-27.8333
chr1	213705447	213707220	0	2	4	6	-3.05556	86.8177	-77.1894	93.1372	-69.7279	18.3333	83.7621	15.9478	-51.3946
chr1	213853089	213853158	0	0	4	4	0	92.523	-95	100	0	25	92.523	5	25
chr1	213910949	213911147	0	2	4	6	-1.71429	91.2412	-92.5	100	-81.1667	0	89.527	7.5	-81.1667
chr1	214359771	214360539	0	0	4	4	-0.714286	93.6946	-85.3524	89.5833	-40	0	92.9804	4.23098	-40
chr1	214820778	214820979	0	2	0	2	-97.5	93.7678	-96.6386	94.6839	-87.963	15	-3.7322	-1.95475	-72.963
chr1	215128807	215130588	0	0	0	0	-52.8214	85.6908	-93.3333	100	-30	22.5	32.8694	6.66666	-7.5
chr1	215745399	215746881	1	0	4	5	-3.54804	69.5712	-40.5619	94.2235	-1.62393	46.2121	66.0232	53.6616	44.5882
chr1	215747006	215750603	1	2	4	7	-1.41724	76.2304	-8.71279	92.1118	-14.34	69.8448	74.8131	83.399	55.5049
chr1	215780122	215783824	1	0	4	5	-1.74466	70.2698	-80.5555	24.8148	-15.4762	34.6667	68.5251	-55.7407	19.1905
chr1	216077119	216079974	0	0	0	0	-96.9374	94.0436	-82.5877	84.9924	-53.9398	4.32292	-2.89388	2.40471	-49.6169
chr1	216102131	216103119	0	0	0	0	-91.634	87.646	-91.6703	88.8122	-56.3045	16.6138	-3.98802	-2.85811	-39.6907
chr1	216115782	216116696	0	0	4	4	0	95.0079	-92.6667	96.6474	-35.641	3.33334	95.0079	3.98078	-32.3077
chr1	216141857	216144232	0	0	4	4	-1.45688	94.832	-87.4635	85.1083	-47.9257	14.1837	93.3752	-2.35522	-33.742
chr1	216177005	216178066	0	0	4	4	0	91.8045	-88.2353	79.5918	-25.6944	5.55556	91.8045	-8.64345	-20.1389
chr1	216195313	216195465	0	0	0	0	-4.86111	11.6075	-64.7619	93.8889	0	0	6.74639	29.127	0
chr1	216203984	216204123	0	0	0	0	-70	84.2014	-90.1786	88.5417	-64.2857	16.6667	14.2014	-1.6369	-47.6191
chr1	216206187	216206765	0	2	0	2	-81.3542	93.5938	-92.8571	84.4444	-92.7083	8.75	12.2396	-8.41271	-83.9583
chr1	216246768	216247046	0	2	0	2	-100	93.8685	-90	79.2857	-56.6667	0	-6.13147	-10.7143	-56.6667
chr1	216247358	216249135	0	2	0	2	-96.2088	90.5592	-92.7324	81.9243	-64.5179	7.71717	-5.64963	-10.808	-56.8007
chr1	216250141	216250676	0	0	0	0	-97.9592	94.4959	-77.5996	82.0313	-53.8005	5.86965	-3.46332	4.43167	-47.9309
chr1	216252983	216253908	0	0	0	0	-91.6667	77.6762	-95.098	89.5238	-76.3889	30.4762	-13.9905	-5.57422	-45.9127
chr1	216270299	216271253	0	0	4	4	-13.8408	95.078	-83.3333	47.3325	-36.746	0	81.2372	-36.0008	-36.746
chr1	216301256	216301930	0	0	0	0	-100	94.8052	-94.5833	94.8418	-47.2381	9.25926	-5.1948	0.258418	-37.9788
chr1	216321928	216322395	0	0	0	0	-88.2275	88.3158	-96.4445	91.1672	-67.8591	21.7396	0.08831	-5.27727	-46.1195
chr1	216322828	216324132	0	0	0	0	-96.6667	95.161	-91.3096	94.0909	-42.4689	7.32026	-1.50562	2.78132	-35.1487
chr1	216328522	216329418	0	2	0	2	-75.9524	92.6093	-68.8438	80.4225	-73.4803	3.75445	16.6569	11.5786	-69.7259
chr1	216345546	216345723	0	2	0	2	-100	97.1861	-89.1234	83.3333	-64.2857	5	-2.81386	-5.79005	-59.2857
chr1	216374364	216374715	0	2	0	2	-97.1781	94.2754	-78.8889	81.0131	-58.141	5	-2.9027	2.12418	-53.141
chr1	216496578	216499535	1	2	4	7	-96.1285	19.5919	-93.8304	26.6057	-73.2821	7.08431	-76.5366	-67.2248	-66.1978
chr1	216675605	216676007	0	2	4	6	0	84.1075	-69.4445	78.2143	-59.7884	8.33333	84.1075	8.76985	-51.455
chr1	216683297	216684146	0	0	4	4	-20.7006	88.8905	-47.9798	45.5782	-46.9697	4.01494	68.1899	-2.40157	-42.9548
chr1	216690151	216690802	0	2	4	6	0	95.75	-57.3333	60.7143	-53.3333	0	95.75	3.38096	-53.3333
chr1	216690970	216691381	0	0	4	4	-24.4589	85.15	-65.4368	62.8493	-42.5311	3.7037	60.6912	-2.5875	-38.8274
chr1	216710100	216711173	0	2	4	6	-3.51852	87.3466	-76.8027	55.1664	-54.0606	0	83.8281	-21.6363	-54.0606
chr1	216722860	216725735	0	0	0	0	-96.4542	95.2253	-98.1818	94.8718	-46.6667	30	-1.22891	-3.31002	-16.6667
chr1	216763628	216765969	0	0	0	0	-95.9235	96.8116	-91.6667	100	-45	20	0.888102	8.33334	-25
chr1	216910178	216912455	0	0	4	4	-28.3971	91.5661	-100	79.6667	-77.071	37.7551	63.169	-20.3333	-39.3159
chr1	216995214	216995444	0	0	0	0	-97.9167	87.6082	-95	75	-56.3333	14	-10.3084	-20	-42.3333
chr1	217050777	217051115	0	0	0	0	-66.6176	86.8354	-58.5714	81.1429	-52.3556	8.13636	20.2178	22.5714	-44.2192
chr1	217133032	217133493	0	2	4	6	-40.2182	99.1703	-87.9101	98	-60.5649	0.892857	58.952	10.0899	-59.6721
chr1	217141339	217141528	0	0	4	4	-3.48485	88.75	-89.2263	97.3333	-39.5897	3.66667	85.2652	8.10706	-35.9231
chr1	217355003	217355152	0	0	4	4	-1.42857	94.1636	-63.5606	97.5555	-13.8158	19.1981	92.735	33.9949	5.38234
chr1	217539098	217539412	0	0	4	4	-13.2643	94.6482	-93.6756	94.1338	-63.5915	13.75	81.3839	0.458187	-49.8415
chr1	217672161	217675425	0	0	4	4	-21.759	97.0759	-96.9093	93.75	-72.2689	37.1111	75.3169	-3.15934	-35.1578
chr1	217706347	217708660	0	0	0	0	-100	92.8131	-87.5	88.0952	-54.6131	8.33333	-7.18688	0.595233	-46.2798
chr1	218310853	218311730	0	0	4	4	-1.66667	82.3384	-62.5474	71.941	-50.1191	14.5833	80.6718	9.39361	-35.5357
chr1	218367843	218370130	0	0	4	4	-3.1706	95.9731	-92.5	95.2381	-50	28.125	92.8025	2.7381	-21.875
chr1	218373783	218373919	0	0	4	4	0	87.2401	-85.1428	97.7778	-55.9091	15.0297	87.2401	12.6349	-40.8794
chr1	225903636	225903866	0	2	4	6	-14.2857	88.8142	-94.4444	95.8333	-61.1111	11.1111	74.5285	1.38889	-50
chr1	226176403	226178669	1	0	4	5	0	95.1789	-90.625	28.5714	-13.7255	42.8571	95.1789	-62.0536	29.1316
chr1	226455218	226455468	0	2	4	6	-1.42857	94.9824	-73.3334	100	0	80	93.5539	26.6666	80
chr1	226474681	226474773	0	2	4	6	0	78.5719	-90.5339	93.3333	-6.66667	59.5238	78.5719	2.79942	52.8571
chr1	226644534	226644745	0	2	0	2	-96.8254	92.6787	-85.9797	81.1632	-60.767	2.38096	-4.14668	-4.81655	-58.3861
chr1	226655365	226655619	0	2	4	6	0	86.8725	-82.6667	50.6667	-53.8889	0	86.8725	-32	-53.8889
chr1	228110793	228111857	0	0	0	0	-69.8653	90.4595	-83.3333	95.4545	-40.9091	50	20.5942	12.1212	9.09091
chr1	231363123	231364781	0	0	4	4	-2.38095	88.2427	-85.7143	97.1345	-61	25	85.8617	11.4202	-36
chr1	231535743	231535909	0	0	4	4	-2.27273	98.1085	-83.3333	100	-12.5	0	95.8357	16.6667	-12.5
chr1	231718965	231723054	0	2	4	6	-11.5659	95.3299	-92	89.8148	-53.6508	2.77778	83.764	-2.18518	-50.873
chr1	232542672	232543605	0	0	4	4	0	78.5895	-50	74.7917	-32.0833	19.9074	78.5895	24.7917	-12.1759
chr1	232945361	232945664	0	2	4	6	-5.71428	96.4682	-87.5	85.8608	-60.2381	0	90.754	-1.63918	-60.2381
chr1	233105368	233105689	0	2	4	6	-8.51852	91.9848	-96.6667	79.7619	-88.8889	2.04081	83.4663	-16.9048	-86.8481
chr1	233260786	233260884	0	0	4	4	-7.61905	96.1111	-88.0952	100	0	28.5714	88.4921	11.9048	28.5714
chr1	233261234	233262385	0	0	0	0	-4.56349	46.9502	-100	83.3333	-16.6667	0	42.3867	-16.6667	-16.6667
chr1	233378959	233384056	0	0	0	0	-0.714285	16.0318	-48.4259	15.5556	-3.75	0.892857	15.3175	-32.8704	-2.85714
chr1	234546757	234546971	0	2	4	6	-10.1389	65	-81.25	100	-50.4167	0	54.8611	18.75	-50.4167
chr1	235258677	235259542	0	0	4	4	-1.13636	91.2698	-92.8571	91.5625	-23.3333	25	90.1335	-1.29464	1.66666
chr1	235280207	235284609	0	0	4	4	-4.23597	95.9021	-95.4545	71.4286	0	10	91.6662	-24.026	10
chr1	235294753	235295091	0	2	4	6	0	85.9127	-62.585	100	-78.7755	13.2653	85.9127	37.415	-65.5102
chr1	235904023	235905833	0	0	4	4	-3.33333	91.6961	-87.5	76.452	-40.8631	0	88.3628	-11.048	-40.8631
chr1	236943388	236943564	1	0	4	5	-2.85714	93.2322	-25	77.7778	-4.16667	23.8889	90.375	52.7778	19.7222
chr1	237153987	237154214	0	0	4	4	-2.04081	77.7778	-95.8871	89.5542	-51.6493	6.14011	75.737	-6.33291	-45.5092
chr1	237657704	237660235	0	0	4	4	-16.8572	97.9167	-74.0543	88.4297	-34.9732	1.38889	81.0595	14.3755	-33.5843
chr1	237761898	237762079	0	0	4	4	-4	100	-97.2222	100	-48.6936	7.61904	96	2.77777	-41.0745
chr1	237856826	237857525	0	2	4	6	-5.2381	95.8654	-94.4048	94.8485	-54.8056	0	90.6273	0.443722	-54.8056
chr1	237931899	237933664	0	0	4	4	-10.6907	93.3541	-97.619	88	-59.4907	16.6667	82.6633	-9.61904	-42.8241
chr1	238259227	238259659	0	2	4	6	-8.57142	79.4104	-85.2639	80.8858	-57.1387	2.8877	70.8389	-4.3781	-54.251
chr1	238747477	238749886	0	0	0	0	-95.5844	94.727	-89.1636	86.0544	-32.5397	27.2222	-0.857447	-3.10918	-5.31747
chr1	238798571	238803521	0	0	0	0	-56.7292	95.3384	-95.9864	90.7576	-65.483	16.625	38.6091	-5.22882	-48.858
chr1	238991436	238997021	0	0	0	0	-91.7559	93.6338	-100	66.6667	-19.697	62.5	1.87788	-33.3333	42.803
chr1	238997421	239001434	0	0	0	0	-78.0392	91.3952	-97.9167	87	-69.4444	29.1667	13.356	-10.9167	-40.2778
chr1	239030823	239033338	0	0	0	0	-96.9697	93.5556	-93.0952	74.0741	-31.5	12.5	-3.41415	-19.0212	-19
chr1	239457703	239457893	0	0	0	0	-96.6762	92.4219	-91.2698	98.4848	-57.963	12.4339	-4.25432	7.21501	-45.5291
chr1	239495979	239496376	0	0	4	4	-2.08334	93	-100	96.9697	-61.8333	12.5325	90.9167	-3.0303	-49.3009
chr1	239993985	239994941	0	2	4	6	-41.9312	98.6111	-98.5714	99.2188	-77.7778	0	56.6799	0.647321	-77.7778
chr1	240025608	240027726	0	0	0	0	-70	98.7654	-75	90.9722	-29.1667	3.33334	28.7654	15.9722	-25.8333
chr1	240255331	240255454	0	0	4	4	-14.881	91.4286	-84.7222	87.5	-44.0972	25	76.5476	2.77778	-19.0972
chr1	240351145	240351792	0	0	4	4	0	92.4242	-75	100	-8.33333	38.0952	92.4242	25	29.7619
chr1	240457194	240457950	0	0	0	0	-46	88.9015	-92.5595	80.3086	-58.4259	19.5011	42.9015	-12.2509	-38.9248
chr1	240496787	240498623	0	0	4	4	-4.16667	87.381	-67.0833	97.7273	-24.2857	7.94612	83.2143	30.6439	-16.3396
chr1	240655295	240657150	0	0	0	0	-3.38095	29.7629	-90	100	-25	16.6667	26.382	10	-8.33333
chr1	240662122	240662381	1	0	4	5	0	96.5646	-48.6111	100	-16.6667	4.16667	96.5646	51.3889	-12.5
chr1	240666232	240666647	0	0	4	4	-4.8718	68.5065	-97.5	97.9167	-40	3.33334	63.6347	0.416667	-36.6667
chr1	241279978	241281611	0	0	4	4	-7.41534	87.312	-91.0256	68.75	-26.8519	0	79.8967	-22.2756	-26.8519
chr1	241396312	241396514	0	2	4	6	0	97.1429	-99.4048	69.1327	-65.1701	8.33333	97.1429	-30.2721	-56.8368
chr1	241408635	241409277	0	2	4	6	0	99.1071	-87.9819	100	-57.8394	7.01299	99.1071	12.0181	-50.8264
chr1	241442255	241445329	0	2	0	2	-25.3968	50.998	-92.945	84.2614	-59.0842	0.854701	25.6012	-8.68364	-58.2295
chr1	241461447	241461712	0	0	0	0	0	28.4868	-80.0026	92.3469	-45.6287	7.02381	28.4868	12.3443	-38.6049
chr1	241467372	241468425	0	0	4	4	-2.5	98.0046	-88.3333	85.7143	-30.8333	14.2857	95.5046	-2.61905	-16.5476
chr1	241559022	241559278	0	0	0	0	-98.5714	90.6183	-92.931	97.4759	-58.746	11.3333	-7.9531	4.54491	-47.4126
chr1	241564226	241565580	0	2	0	2	-96.4286	97.6852	-99	92.8485	-65.0383	13.7363	1.25661	-6.15151	-51.302
chr1	241593345	241593643	0	2	0	2	0	16.2869	-91.8982	52.6667	-65.625	7.03703	16.2869	-39.2315	-58.588
chr1	241856782	241857048	0	2	0	2	-90.2778	78.2045	-100	74.2857	-96.6667	12.8788	-12.0732	-25.7143	-83.7879
chr1	241979627	241980735	0	0	4	4	-100	19.6379	-93.5574	99.4737	-72.7564	54.2857	-80.3621	5.91625	-18.4707
chr1	242185703	242185937	0	0	4	4	0	94.5767	-88.3333	92.4812	-37.6623	0	94.5767	4.14786	-37.6623
chr1	242196908	242197212	0	2	4	6	0	95.9612	-73.4127	57	-50	0	95.9612	-16.4127	-50
chr1	242242988	242243607	0	0	4	4	-1.78571	90.8333	-100	100	-25	40.4167	89.0476	0	15.4167
chr1	242323385	242323475	0	2	4	6	-9.16667	97.0748	-100	80	0	75	87.9082	-20	75
chr1	242392558	242392884	0	2	0	2	-3.57143	17.2868	-57.8947	67.8138	-59.0476	2.22222	13.7153	9.91904	-56.8254
chr1	242428964	242430404	0	0	4	4	-4.56349	89.9931	-88.0952	84.2857	-57.013	16.6667	85.4296	-3.80953	-40.3463
chr1	242460781	242460986	0	0	4	4	0	93.5	-82.2367	91.6667	-54.8377	12.8889	93.5	9.43001	-41.9488
chr1	242545084	242545484	0	0	4	4	-5	92.8805	-67.5105	99.1667	-40.8521	10.2273	87.8805	31.6561	-30.6248
chr1	243458134	243458278	1	0	4	5	-3.1746	94.0955	-100	12.5	0	0	90.9209	-87.5	0
chr1	243480807	243481241	0	0	4	4	-14.162	94.8142	-82.8836	96.0684	-38.932	2.77778	80.6522	13.1848	-36.1542
chr1	243585453	243585657	0	2	0	2	-3.83422	1.05395	0	0	-81.8182	5.55556	-2.78027	0	-76.2626
chr1	243620178	243620745	0	0	4	4	-11.25	96.8784	-91.875	92.7706	-50.5952	10.7143	85.6284	0.895567	-39.881
chr1	243764711	243767248	0	2	4	6	-1.96531	94.0953	-70.8333	96.0317	-55.984	0	92.13	25.1984	-55.984
chr1	243893135	243893520	0	0	4	4	-4.16667	85.3333	-100	96.9697	-36.0787	7.5	81.1667	-3.0303	-28.5787
chr1	244357513	244357833	0	0	0	0	0	30.9481	-97.6949	90.8488	-49.2559	2.27273	30.9481	-6.84609	-46.9832
chr1	244635761	244636145	0	2	0	2	-46.6667	93.1642	-67.7083	93.3333	-62	6.66666	46.4976	25.625	-55.3333
chr1	244665596	244666319	0	2	0	2	-97.6786	95.681	-96.0784	100	-90.1488	10.4167	-1.99759	3.92157	-79.7321
chr1	244992787	244995043	0	0	4	4	-8.34524	92.2546	-93.3333	82.7143	-15.6899	10	83.9093	-10.619	-5.68985
chr1	245021827	245024051	0	2	0	2	-96.8254	98.2347	-79.7902	72.0021	-71.9118	12.2222	1.40932	-7.7881	-59.6895
chr1	245596285	245596656	0	0	4	4	-2.22222	87.4217	-95.8016	100	-47.7381	0	85.1995	4.1984	-47.7381
chr1	245651232	245652304	0	0	4	4	-2.20779	97.6082	-53.0303	75.3968	-20.1852	18.8889	95.4004	22.3665	-1.29629
chr1	245824990	245825153	0	2	0	2	-79.9305	92.3469	-85.7143	95.5782	-61.1111	5.55555	12.4164	9.86394	-55.5555
chr1	246139754	246141055	0	2	4	6	-2.85714	82.9293	-90.7407	90.2778	-58.7585	6.54761	80.0722	-0.462964	-52.2109
chr1	246424504	246424725	0	2	0	2	-94.4444	97.6608	-60.3896	96.4286	-68.5034	15.873	3.21637	36.039	-52.6304
chr1	246478345	246478823	0	0	0	0	-96.6667	77.8905	-97.433	99.4318	-76.1905	30.9524	-18.7762	1.99878	-45.2381
chr1	246642947	246643309	0	0	0	0	-97.9167	95.8806	-84.5486	79.2535	-62.7651	25.8333	-2.0361	-5.29514	-36.9318
chr1	246709178	246712847	0	2	0	2	-92.9023	94.7832	-88.4314	88.5714	-75.9425	11.9048	1.88093	0.140054	-64.0377
chr1	246905894	246910420	0	0	4	4	-4.54124	93.1761	-50.8333	66.3741	-36.164	9.20139	88.6349	15.5407	-26.9626
chr1	247024733	247024977	0	2	0	2	-0.904977	40.8251	-94.3122	94.5743	-76.8926	14.359	39.9202	0.26214	-62.5336
chr1	247457203	247460271	0	0	0	0	-98	96.7101	-73.1099	98.7013	-49.1905	20.3957	-1.28989	25.5914	-28.7948
chr1	247639474	247639741	0	0	0	0	-87.2619	94.7649	-95.8333	55	-51.3889	40	7.50305	-40.8333	-11.3889
chr1	248005387	248005664	0	2	0	2	0	19.1999	-62.3512	82.8333	-14.2857	73.2143	19.1999	20.4821	58.9286
chr1	248023938	248024394	0	2	4	6	-2.77778	95.7936	-98.2143	84.0351	-52.381	1.5625	93.0159	-14.1792	-50.8185
chr1	248235546	248236164	0	2	0	2	-100	97.2727	-93.3333	86.6667	-68.2143	5	-2.72728	-6.66668	-63.2143
chr1	248519115	248519307	0	2	0	2	-23.2067	61.6191	-73.3333	76	-50.5051	0	38.4124	2.66666	-50.5051
chr1	248608387	248609520	0	0	4	4	-34.1587	96.8561	-95.2381	97.9167	-53.6188	4.7619	62.6973	2.67857	-48.8569
chr1	248817741	248817953	0	0	0	0	-0.793651	13.3942	-100	74.359	-45.5688	2.77778	12.6005	-25.641	-42.791
chr1	248840040	248842019	0	2	4	6	-7.62235	95.7241	-95.4545	92.381	-56.0278	5	88.1017	-3.07358	-51.0278
chr1	249064280	249064430	0	2	4	6	-4	99.0196	-94.1667	74.2857	0	58.3333	95.0196	-19.8809	58.3333
chr1	249065062	249065308	0	2	4	6	0	94.7949	-97.9167	99.3056	-25.7692	90	94.7949	1.38889	64.2308
chr1	249344189	249344456	0	0	4	4	0	97.9107	-97.2222	100	-63.3333	20.2778	97.9107	2.77778	-43.0556
chr1	249400441	249401347	0	2	0	2	-83.3333	93.0059	-75.0595	83.507	-70.1515	4.7619	9.6726	8.44741	-65.3896
chr1	249496060	249496437	0	0	4	4	0	94.802	-93.4524	92.2619	-38.4354	0	94.802	-1.19046	-38.4354
chr1	249546394	249547948	0	0	0	0	-21.1984	22.8611	-87.873	69.1595	-57.4702	17.7083	1.66265	-18.7135	-39.7619
chr1	249570498	249572343	0	2	4	6	-0.925926	97.4838	-88.9116	100	-55.8974	0	96.5578	11.0884	-55.8974
chr1	249597391	249598169	0	0	0	0	-2.33333	19.4635	-81.1905	80.2247	-53.4862	22.7502	17.1302	-0.965756	-30.736
chr1	249865295	249865734	0	0	0	0	-24.2381	59.3781	-100	96.6667	-53.3333	23.3333	35.1401	-3.33334	-30
chr1	249986081	249990134	0	0	0	0	-82.123	91.4377	-72.9167	100	-20.8333	0	9.31468	27.0833	-20.8333
chr1	249998752	250000013	0	2	0	2	-90.0595	99.3939	-90.0909	84.9535	-66.1396	8.42857	9.33442	-5.13743	-57.711
chr1	250030344	250030566	0	2	0	2	-92	92.6411	-100	92.632	-52.619	2.38096	0.64112	-7.36796	-50.2381
chr1	250049800	250051172	0	0	0	0	-86.8254	85.2378	-92.0833	92.2727	-37.6319	4.05643	-1.58759	0.1894	-33.5754
chr1	250062302	250062616	0	2	0	2	-87.2024	96.1405	-100	96.3542	-79.1667	25.8928	8.93814	-3.64584	-53.2738
chr1	250115597	250116325	0	0	0	0	-93.3837	92.2631	-76.5625	92.3308	-58.0318	8.22222	-1.12062	15.7683	-49.8095
chr1	250120944	250122582	0	2	0	2	-100	94.9412	-98.8889	58.4615	-71.8333	4.16667	-5.05883	-40.4273	-67.6667
chr1	250475486	250475955	0	0	4	4	0	97.3737	-70.2117	94.4445	-45.1797	8.33333	97.3737	24.2328	-36.8464
chr1	250562184	250562586	0	0	0	0	-100	100	-95.4545	91.2088	-43.7247	0	0	-4.24575	-43.7247
chr1	250595610	250598625	0	0	0	0	-95	91.8849	-72.6496	93.0208	-48.0556	2.22222	-3.11508	20.3713	-45.8333
chr1	250634605	250635369	0	0	4	4	-9.82142	93.1868	-90	57.4074	-32.7381	0	83.3654	-32.5926	-32.7381
chr1	250932087	250932226	0	0	4	4	-11.9048	95	-52.7778	100	-41.4286	46.4286	83.0952	47.2222	5.00001
chr1	251032331	251032917	0	0	0	0	-96.4286	100	-73.3333	98.913	-41.7857	12.8571	3.57143	25.5797	-28.9286
chr1	251098747	251098967	0	2	4	6	-2.77778	100	-100	99.2857	-11.6667	62.9464	97.2222	-0.714286	51.2797
chr1	251636142	251636378	0	2	0	2	-2.85714	19.5613	-83.7778	83.3333	-77.7891	14.0816	16.7041	-0.444437	-63.7075
chr1	251768468	251768714	0	0	0	0	-61.2755	97.5	-92.1875	95.4861	-61.1111	15.4167	36.2245	3.29861	-45.6945
chr1	251817969	251818415	0	2	4	6	-1.81818	97.4165	-94.4444	96	-22.2423	91.1561	95.5983	1.55556	68.9138
chr1	251902294	251904621	0	2	0	2	-94.8052	96.2222	-90.9722	81.604	-58.2143	0	1.417	-9.36818	-58.2143
chr1	251926674	251927270	0	2	4	6	-0.854701	91.6058	-55	59.7222	-25	85.6061	90.7511	4.72222	60.6061
chr1	251959638	251961586	0	0	4	4	-12.4783	90.5037	-94.697	72.071	-17.8333	33.3333	78.0253	-22.626	15.5
chr1	252214531	252214990	0	0	4	4	-9.92062	98.6667	-92.8283	88.0952	-40.7653	0	88.746	-4.73304	-40.7653
chr1	252504233	252504534	0	0	0	0	-93.8889	99.1228	-95.9284	96.712	-44.2622	7.98428	5.23392	0.7836	-36.2779
chr1	252594850	252596692	0	0	4	4	-2.43056	93.3842	-87.5	100	-20.5128	38.3333	90.9536	12.5	17.8205
chr1	252689736	252690038	0	2	4	6	-20.3373	97.7778	-96.8687	92.5	-53.6667	2.85714	77.4405	-4.36868	-50.8095
chr1	253037277	253037646	0	0	4	4	-4.67237	95.6838	-97.9167	100	-48.9524	0	91.0114	2.08334	-48.9524
chr1	253121811	253122120	0	2	4	6	0	96.8498	-95.4046	100	-2.8125	71.8367	96.8498	4.5954	69.0242
chr1	253294209	253294495	0	2	4	6	0	94.4444	-85.5272	84.5238	-1.19048	61.8367	94.4444	-1.00339	60.6463
chr1	253304288	253304623	0	0	4	4	-6.79924	85.8675	-85.17	88.7616	-52.2024	2.77778	79.0682	3.59157	-49.4246
chr1	254169619	254170866	0	0	0	0	-9.16667	43.7384	-49.8268	74.2599	-29.0028	0	34.5718	24.433	-29.0028
chr1	254201523	254201613	0	2	4	6	-7.78986	81.9048	-50	50	0	100	74.1149	0	100
chr1	254949456	254949894	0	2	0	2	-1.5873	15.1794	-87.7778	86.1186	-66.039	0.505051	13.5921	-1.65915	-65.5339
chr1	254996293	254996397	0	2	4	6	0	85.2122	-100	85	-58.6667	3.125	85.2122	-15	-55.5417
chr1	255054657	255055324	0	2	4	6	-10.1905	97.3214	-100	92.5	-65.6085	3.57143	87.131	-7.5	-62.037
chr1	258125765	258125945	0	2	0	2	-38.3333	78.4108	-66.6667	60	0	75	40.0774	-6.66667	75
chr1	258181897	258182030	0	2	4	6	-27.3242	87.608	-58.3333	70	-80	7.14286	60.2838	11.6667	-72.8571
chr1	258567454	258567632	0	0	4	4	-12.1046	84.5749	-100	66.6667	-45.8333	0	72.4703	-33.3333	-45.8333
chr1	258762152	258762457	0	0	4	4	-33.6701	91.65	-84.7863	98.7013	-45.4945	0	57.9799	13.915	-45.4945
chr1	259479093	259481760	0	0	4	4	-41.7172	94.4869	-95.2381	92.6768	-71.1806	26.4706	52.7698	-2.56133	-44.71
chr1	260141949	260143200	1	0	4	5	-5.66138	92.359	-40	92.381	-40.4762	2.77778	86.6976	52.381	-37.6984
chr1	260241475	260242904	0	2	0	2	-7.57496	28.0579	-41.2963	70.0983	-52.7778	0	20.483	28.802	-52.7778
chr1	260334493	260334755	0	0	4	4	0	79.8144	-69.5833	76.7045	-28.8889	0	79.8144	7.12122	-28.8889
chr1	260420545	260420704	0	2	4	6	-1.51515	95.2969	-100	100	-100	16.1111	93.7818	0	-83.8889
chr1	260435754	260437253	0	0	4	4	-3.71328	88.9606	-96.0417	95.4762	-31.746	11.1264	85.2473	-0.565484	-20.6197
chr1	260510893	260515530	0	0	0	0	-97.381	84.1258	-86.3636	74.359	-91.0053	50	-13.2552	-12.0047	-41.0053
chr1	260544317	260544714	0	0	4	4	-2.85714	96.8107	-100	100	-42.1111	5.55555	93.9536	0	-36.5556
chr1	260870693	260870944	0	2	4	6	-4.54545	92.2414	-89.5833	91.1058	-75	15.4762	87.6959	1.52242	-59.5238
chr1	261067827	261068000	0	2	4	6	0	97.896	-100	100	-2.22222	85.7143	97.896	0	83.4921
chr1	261098616	261099355	0	2	0	2	-96.9444	49.3829	-88.581	90.6524	-76.8674	11.5109	-47.5616	2.07138	-65.3565
chr1	261369592	261369808	0	0	0	0	-72.3485	79.7446	-98.2143	86.3637	-74.7294	28.5444	7.39605	-11.8506	-46.1851
chr1	261449922	261450282	0	2	0	2	-1.25	46.7386	-97.9167	100	-61.1667	9.54546	45.4886	2.08333	-51.6212
chr1	261488212	261488483	0	0	4	4	-12.5	96.7361	-83.3712	80.8152	-38.6904	2.5	84.2361	-2.556	-36.1904
chr1	261489178	261489481	0	0	4	4	0	94.9998	-88.0723	89.8869	-46.8668	12.7172	94.9998	1.81462	-34.1496
chr1	261494509	261496389	0	0	4	4	-0.444445	92.7951	-90.7845	88.1306	-31.064	11.6071	92.3507	-2.65394	-19.4568
chr1	261606982	261607070	0	2	4	6	-0.980392	98.2792	-83.7302	94.1026	-55.5556	4.16667	97.2988	10.3724	-51.3889
chr1	261611278	261611836	0	0	4	4	0	94.3976	-87.3333	85.6566	-50.0529	1.5625	94.3976	-1.67676	-48.4904
chr1	261624596	261628109	0	0	4	4	-2.96703	95.2692	-88.6111	86.6667	-38.4375	0	92.3022	-1.94444	-38.4375
chr1	261644002	261644263	0	0	4	4	-10.2678	95.3224	-80.303	95.7143	-53.5952	3.7037	85.0545	15.4112	-49.8915
chr1	261652861	261655579	0	0	4	4	-1.73789	94.6775	-76.0727	83.8889	-37.2727	9.28571	92.9396	7.81623	-27.987
chr1	261672195	261672772	0	2	4	6	-1.42857	86.3569	-92.0588	88.8725	-56.8627	2.89772	84.9283	-3.18628	-53.965
chr1	261697495	261697635	0	2	4	6	0	97.5306	-80	92.9452	-2.22222	54.5397	97.5306	12.9452	52.3175
chr1	261719966	261720335	0	0	4	4	-4.16667	95.0106	-96.875	90	-30.4848	41.4286	90.844	-6.875	10.9437
chr1	261732548	261732939	0	0	4	4	-2.77778	94.7325	-63.9278	98.4615	-36.0897	29.5454	91.9547	34.5338	-6.5443
chr1	261860584	261862051	0	0	4	4	-4.34554	95.4802	-92.5595	82.1429	-51.8398	2.77778	91.1346	-10.4167	-49.062
chr1	261889328	261889624	0	0	4	4	-3.125	86.9826	-100	97.2222	-20.7143	0	83.8576	-2.77778	-20.7143
chr1	263259042	263259212	0	0	4	4	-2.85714	95.1777	-96.6775	96.6667	-14.5989	0	92.3206	-0.01089	-14.5989
chr1	263285221	263285468	0	2	4	6	0	94.1677	-85.6838	73.8095	-55.5556	3.33334	94.1677	-11.8742	-52.2222
chr1	263306973	263308341	0	2	4	6	-3.5875	91.2089	-93.75	88.8889	-77.5	25	87.6214	-4.86111	-52.5
chr1	263314202	263314330	0	0	4	4	0	93.8095	-100	95	-53	6.66666	93.8095	-5	-46.3333
chr1	263331456	263331776	0	2	4	6	0	97.3077	-90.0977	92.1826	-10.5202	61.3384	97.3077	2.08493	50.8182
chr1	263422757	263423117	0	0	0	0	-98.2143	96.4602	-87.0265	83.8095	-63.04	14.7619	-1.7541	-3.217	-48.2781
chr1	263438770	263440502	0	0	4	4	-5.80688	95.7398	-95.8974	98.7654	-58.001	13.2936	89.9329	2.86799	-44.7073
chr1	263464155	263464384	0	2	4	6	0	91.6667	-63.6458	47.1591	-75.5782	5.35714	91.6667	-16.4867	-70.2211
chr1	263675143	263675238	0	2	4	6	-5.07936	92.5397	-81.4286	91.2614	-75.671	22.4008	87.4603	9.83282	-53.2702
chr1	263700707	263700949	0	0	4	4	0	88.6362	-100	81.5777	-39.1667	83.3333	88.6362	-18.4223	44.1667
chr1	263757462	263757544	0	2	0	2	-8.09524	13.4107	-93.8776	78.5714	-100	28.5714	5.31546	-15.3061	-71.4286
chr1	263925567	263925673	0	0	0	0	-100	92.3175	-75	75	-50	25	-7.6825	0	-25
chr1	263943322	263943599	0	0	0	0	-97.6191	91.0563	-76.1905	86.3095	-45.3401	2.72727	-6.56276	10.1191	-42.6129
chr1	263971237	263972008	0	0	4	4	-30	96.5986	-84.1071	84.7643	-34.8148	8.92857	66.5986	0.657173	-25.8862
chr1	264092816	264093035	0	0	4	4	-5.37598	95.2035	-93.1566	75	-42.0387	0	89.8275	-18.1566	-42.0387
chr1	264107477	264107880	0	0	0	0	-100	100	-92.3413	95.2381	-62.7324	16.6667	0	2.89683	-46.0658
chr1	264117716	264117913	0	0	4	4	-8.05555	94.8148	-79.8886	89.9958	-55.625	17.5	86.7593	10.1072	-38.125
chr1	264194006	264198992	0	0	4	4	-23.8857	92.3017	-87.7381	93.6539	-52.1032	5	68.416	5.91575	-47.1032
chr1	264251181	264251421	0	2	4	6	0	78.6623	-93.75	87.037	-71.4286	10.2513	78.6623	-6.71295	-61.1773
chr1	264284117	264284363	0	0	0	0	-100	96.8769	-64.3182	98.8095	-53.4722	23.1685	-3.12312	34.4913	-30.3038
chr1	264318979	264319164	1	0	0	1	-97.3718	94.7934	-33.3333	100	-27.1428	30	-2.57836	66.6667	2.85716
chr1	264446028	264447306	0	0	4	4	-3.34967	92.2409	-85.4123	86.9658	-47.2132	1.42857	88.8912	1.55352	-45.7846
chr1	264449951	264450271	0	0	4	4	0	87.4639	-77.8858	90.1587	-35.1725	1.5873	87.4639	12.273	-33.5852
chr1	264570193	264570334	0	0	4	4	-4.44444	97.2351	-83.2184	97.1429	-42.75	2.5	92.7907	13.9244	-40.25
chr1	265090785	265092715	0	0	4	4	-2	92.765	-92.2222	90.1786	-52.6786	45.0794	90.765	-2.04365	-7.59922
chr1	265197578	265198178	0	2	4	6	-35.746	94.6807	-91.5306	97.6191	-71.61	7.63888	58.9346	6.08844	-63.9711
chr1	265432282	265433827	0	0	4	4	-1.0101	93.3109	-89.7436	71.4286	-6.66667	7.14286	92.3008	-18.315	0.476187
chr1	266005580	266006970	0	0	0	0	-75.6597	95.1678	-83.3333	90	-75.7823	42.8571	19.508	6.66667	-32.9252
chr1	266054098	266054233	0	2	0	2	-96.3822	82.8584	-75	56.7708	-68.6905	1.78571	-13.5238	-18.2292	-66.9048
chr1	266206855	266206952	0	0	0	0	-100	94.8639	-100	100	-30.9523	0	-5.13606	0	-30.9523
chr1	266209409	266209632	0	2	0	2	-98.2143	93.2417	-65.7143	100	-100	26.1905	-4.97261	34.2857	-73.8095
chr1	266252520	266252701	0	0	4	4	-10.8571	88.5382	-89.6856	82.3788	-44.6822	7.27272	77.681	-7.30682	-37.4095
chr1	266754651	266754865	0	0	0	0	-93.75	96.4444	-77.1429	98	-40	16.6667	2.69444	20.8571	-23.3333
chr1	266798447	266798523	0	0	4	4	-6.48657	94.5837	-94.6428	77.1428	-37.0833	0	88.0971	-17.5	-37.0833
chr1	266799765	266799900	0	2	4	6	-6.66667	78.7302	-95.8333	77.7778	-78.125	8.33333	72.0635	-18.0555	-69.7917
chr1	266915046	266915377	0	0	4	4	0	99.2647	-72.3915	86.0544	-49.0363	4.7619	99.2647	13.6629	-44.2744
chr1	267000097	267004109	0	0	4	4	-3.78649	91.0339	-96.0714	88.3333	-24.2424	45	87.2474	-7.7381	20.7576
chr1	267523949	267524280	0	0	4	4	0	83.9681	-75	100	-37.5	0	83.9681	25	-37.5
chr1	267564319	267564807	0	0	0	0	-3.23413	21.6348	-87.4306	83.0673	-30.0801	8.24314	18.4006	-4.36327	-21.837
chr1	268095478	268095752	0	0	4	4	0	96.2175	-50	98.8636	-24.6296	44.2857	96.2175	48.8636	19.6561
chr1	268852374	268854131	0	0	4	4	-15.8235	97.7778	-87.0268	95.6553	-26.039	4.16666	81.9542	8.62851	-21.8723
chr1	269251186	269251407	0	0	4	4	-3.24074	100	-92.9534	94.4445	-47.4537	0	96.7593	1.49102	-47.4537
chr1	269277200	269277429	0	0	4	4	-1.77404	58.861	-90	100	-48.3333	0	57.087	10	-48.3333
chr1	269294756	269294935	0	2	4	6	-8.33335	91.2843	-100	83.3333	-50	0	82.9509	-16.6667	-50
chr1	269367374	269370561	0	0	4	4	-16.3636	90.6506	-31.8182	33.3333	-55	7.14286	74.2869	1.51515	-47.8571
chr1	269457786	269458102	0	0	4	4	0	85.1178	-79.6856	79.2659	-38.4081	2.59259	85.1178	-0.419717	-35.8155
chr1	269470893	269471496	0	2	4	6	0	97.9263	-95	100	-63.4524	4.96969	97.9263	5	-58.4827
chr1	269569313	269569434	0	0	4	4	0	85.2525	-88.8736	85.2941	-50.0253	8.75	85.2525	-3.5795	-41.2753
chr1	269666922	269671055	0	0	4	4	-5.79832	97.0815	-77.5	97.9167	-42.0048	14.2857	91.2831	20.4167	-27.7191
chr1	269875924	269877192	0	0	4	4	-6.66666	96.5909	-100	71.0516	-37.7097	3.62811	89.9242	-28.9484	-34.0816
chr1	270263867	270266888	0	0	4	4	-5.66667	94.4114	-90	48.5714	-8.75	50	88.7447	-41.4286	41.25
chr1	270362407	270366586	0	0	4	4	-17.6404	93.0871	-86.157	88.3504	-32.0635	3.33333	75.4467	2.1934	-28.7301
chr1	271078446	271079129	0	0	4	4	-2.95139	97.7106	-69.6429	60	-29.3651	0	94.7592	-9.64286	-29.3651
chr1	271132262	271132563	0	0	4	4	-1.53846	78.75	-66	96.875	-70.9524	35	77.2115	30.875	-35.9524
chr1	271195283	271196139	0	0	4	4	-8.43406	94.3333	-100	100	-41	0	85.8993	0	-41
chr1	271999556	271999615	0	0	0	0	-64.3636	90.9506	-95.2778	76.9425	-46.7836	11.3194	26.587	-18.3353	-35.4642
chr1	271999721	272003623	0	0	0	0	-73.3608	84.7661	-90	83.8889	-21.9841	22.7564	11.4053	-6.11111	0.772283
chr1	272175689	272179354	0	0	4	4	-5.60185	97.1429	-76.5179	80	-41.8519	0	91.541	3.48214	-41.8519
chr1	272215513	272217495	0	2	4	6	-11.4286	96.0833	-85	93.75	-58.3333	0	84.6548	8.75	-58.3333
chr1	272263867	272265869	0	0	4	4	-42.3611	95.7614	-94.9206	82.265	-56.9444	7.03703	53.4003	-12.6557	-49.9074
chr1	272605289	272606903	0	0	4	4	-12.3077	80.5555	-71.7308	92.8284	-47.6706	0	68.2479	21.0977	-47.6706
chr1	272611160	272611977	0	0	0	0	-3.0303	4.55031	-51.6531	77.7551	-31.1174	6.56552	1.52001	26.102	-24.5519
chr1	272890943	272891611	0	2	4	6	0	94.1818	-84.375	72.0238	-64.1667	4.76191	94.1818	-12.3512	-59.4047
chr1	273062114	273062364	0	0	0	0	-52.3295	29.2857	-96.8485	91.2854	-46.381	10	-23.0438	-5.56308	-36.381
chr1	273491269	273493987	0	0	4	4	-5.28499	96.8254	-89.6296	100	-14.6296	0	91.5404	10.3704	-14.6296
chr1	273687799	273688197	0	0	0	0	-2.38096	7.98639	-52.7639	52.7636	-53.7634	4.35392	5.60543	-0.000317	-49.4094
chr1	273696389	273696669	0	0	4	4	-5.5	98.3333	-97.1429	93.4615	-56.2222	6.66666	92.8333	-3.68132	-49.5556
chr1	273722135	273722463	0	2	4	6	-15.7143	85.5298	-88.2675	94.4445	-74.4792	18.4524	69.8156	6.1769	-56.0268
chr1	273730652	273730821	0	0	0	0	-91.5	97.2222	-90	92	-50	8.33334	5.72222	2	-41.6667
chr1	273753883	273754069	0	0	4	4	-16.3889	93.1267	-100	100	-45.7143	26.5873	76.7378	0	-19.127
chr1	273922584	273922929	0	0	0	0	-93.9683	94.2857	-91.6486	100	-48.9255	7.38096	0.317454	8.35137	-41.5445
chr1	273950741	273951180	0	2	0	2	-98.6111	96.2385	-93.3594	97.4219	-74.2141	18.5897	-2.3726	4.0625	-55.6244
chr1	274015395	274015666	0	0	4	4	0	95.7738	-100	56.25	-32.5	67.1428	95.7738	-43.75	34.6429
chr1	274123901	274124144	0	2	4	6	-4.64744	94.798	-95.8333	97.2222	-73.8889	4	90.1505	1.38889	-69.8889
chr1	274236941	274237114	0	0	4	4	-3.125	93.5556	-84.25	78.8312	-49.6667	0	90.4306	-5.41882	-49.6667
chr1	274418925	274419163	0	0	0	0	-96.6667	78.0524	-75.5804	62.3621	-37.2894	5.45454	-18.6143	-13.2184	-31.8348
chr1	274448190	274450666	0	0	0	0	-96.6329	95.3054	-94.477	70.4977	-54.1927	20.9872	-1.32751	-23.9793	-33.2056
chr1	274454313	274454626	0	0	0	0	-92.5	81.4815	-97.4359	84.4445	-81.5657	32.0346	-11.0185	-12.9915	-49.531
chr1	274481073	274481442	0	0	0	0	-95.7653	97.4756	-73.254	92.8571	-48.693	4.84849	1.71027	19.6032	-43.8445
chr1	274488913	274489344	0	0	0	0	-50.57	94.0127	-88.8095	81.25	-10	33.3333	43.4427	-7.55953	23.3333
chr1	274532907	274533353	0	2	0	2	-98.1818	94.3494	-81.7708	100	-64.8148	9.25926	-3.83246	18.2292	-55.5556
chr1	274573832	274574093	0	0	0	0	-98.7013	99.4318	-76.2245	97.9592	-62.7183	13.0952	0.730512	21.7347	-49.623
chr1	274852924	274853324	0	0	0	0	-3.1746	26.2488	-45	85.7143	-29.6429	22.3016	23.0742	40.7143	-7.34127
chr1	274872068	274872641	0	2	4	6	-2.69841	97.5	-87.5	97.1429	-58.3333	0	94.8016	9.64286	-58.3333
chr1	274880291	274880450	0	2	4	6	-5	85.6043	-100	100	0	78	80.6043	0	78
chr1	275066811	275068743	0	0	0	0	-79.2517	95.037	-81.8182	96.6667	-47.2751	2.83333	15.7853	14.8485	-44.4418
chr1	275405035	275406760	0	0	4	4	-3.02198	93.6909	-87.1245	91.6667	-49.5918	1.78571	90.669	4.54211	-47.8061
chr1	275643770	275644669	0	0	4	4	-5.62169	80.488	-87.8205	97.0588	-44.4444	2.5	74.8663	9.2383	-41.9444
chr1	275644748	275644917	0	2	4	6	-4.31818	96.7319	-69.4445	100	-57.4405	7.14285	92.4137	30.5555	-50.2976
chr1	275783944	275784083	0	0	4	4	-3.05556	88.6383	-91.8579	78.9683	-37.8836	3.24074	85.5827	-12.8896	-34.6428
chr1	275785762	275786023	0	2	4	6	-1.92308	98.0769	-85.6628	60.5555	-64.6429	10.7955	96.1538	-25.1072	-53.8474
chr1	276254308	276255278	0	0	4	4	-0.396826	89.9381	-100	80.2083	-28.3333	33.3333	89.5413	-19.7917	5
chr1	276278721	276278926	0	2	4	6	0	88.8278	-85.3896	93.75	-83.3333	6.25	88.8278	8.36039	-77.0833
chr1	276426711	276426859	0	0	0	0	-100	97.0707	-97.6191	79.1667	-84.7222	58.3333	-2.9293	-18.4524	-26.3889
chr1	276431152	276432092	0	0	0	0	-100	86.207	-83.3333	79.5455	-60.7143	29.1667	-13.793	-3.78788	-31.5476
chr1	276451912	276452235	0	2	0	2	-100	93.6455	-78.6458	98.4375	-67.1429	8.33333	-6.35449	19.7917	-58.8095
chr1	276532810	276532888	0	0	0	0	-48.7302	81.7949	-100	98.1818	-77.4286	45	33.0647	-1.81818	-32.4286
chr1	276556625	276557703	0	0	0	0	-100	96.2674	-100	82.1429	-53.3333	4	-3.73264	-17.8571	-49.3333
chr1	276578853	276579346	0	2	0	2	-91.6607	85.2059	-97.0068	94.9383	-67.9968	16.3158	-6.45477	-2.06853	-51.681
chr1	276582048	276583081	0	0	0	0	-96.3889	97.1287	-93.2935	97.5	-77.8175	39.6154	0.739854	4.20652	-38.2021
chr1	276750922	276751265	0	0	4	4	0	76.0648	-77.8175	94.4445	-71.875	58.3333	76.0648	16.627	-13.5417
chr1	277010390	277010474	0	2	4	6	0	100	-70	83.3333	-18.75	73.3333	100	13.3333	54.5833
chr1	277077612	277079307	0	0	0	0	-45.5946	86.9499	-86.218	77.1626	-36.3021	4.36508	41.3554	-9.05534	-31.937
chr1	277112003	277112223	0	2	4	6	-2.76351	89.843	-74.1667	100	-23.7179	84.375	87.0795	25.8333	60.6571
chr1	277357034	277357124	0	0	0	0	-39.0476	19.1667	-59.4286	100	-33.3333	20	-19.8809	40.5714	-13.3333
chr1	277435347	277435792	0	2	4	6	-4.69017	87.6241	-88.7013	90.7406	-25.2324	79.3254	82.934	2.03929	54.093
chr1	277498519	277499646	0	0	4	4	-3.33333	94.0605	-62.5	55.102	-23.3333	0	90.7272	-7.39796	-23.3333
chr1	277673522	277673793	0	0	0	0	-81.4286	93.8306	-93.7771	90.4762	-37.7417	4.54545	12.402	-3.30085	-33.1962
chr1	277726806	277727077	0	2	0	2	-98	92.6871	-90	83.6508	-59.1212	6.66666	-5.31293	-6.3492	-52.4546
chr1	277764559	277765099	0	0	0	0	-95.8442	87.3911	-93.6008	92.0773	-73.9017	25.5411	-8.45303	-1.52351	-48.3606
chr1	277853849	277854207	0	0	0	0	-100	95.0788	-95.7919	91.3203	-47.8198	10.8815	-4.92122	-4.47157	-36.9382
chr1	277894518	277894740	0	0	4	4	-30	82.7	-49.0476	19.1068	-54.1667	8.33333	52.7	-29.9409	-45.8333
chr1	278006585	278006902	0	0	0	0	-73.795	74.6563	-90.6389	96.8056	-48.6797	5.79545	0.861357	6.16667	-42.8842
chr1	278109225	278109518	0	0	4	4	0	69.8479	-100	86	-47.6364	0	69.8479	-14	-47.6364
chr1	278230747	278230863	0	2	4	6	0	98	-100	100	-66.4286	0	98	0	-66.4286
chr1	278278501	278278673	0	0	0	0	0	5.0497	-81.25	100	-44.4444	75	5.0497	18.75	30.5556
chr1	278540114	278540512	0	0	4	4	-3.47923	94.9783	-83.774	89.6667	-41.6498	7.66667	91.4991	5.89268	-33.9831
chr1	278701974	278702154	0	2	4	6	-4.38312	96.8603	-100	100	-100	0	92.4772	0	-100
chr1	278760386	278763040	0	0	4	4	-6.43601	96.4444	-78.7879	97.3214	-49.5238	0	90.0084	18.5335	-49.5238
chr1	278877943	278878960	0	0	4	4	-2.5	88.4815	-83.3333	88.0952	-48.6111	28.5714	85.9815	4.76191	-20.0397
chr1	278887373	278887694	0	0	4	4	-3.367	81.3571	-84.7222	80.9722	-40.5692	5.44872	77.9901	-3.75	-35.1205
chr1	279000482	279000622	1	0	4	5	-5.55555	97.4603	-18.75	98	-12.4444	6.66666	91.9048	79.25	-5.77778
chr1	279616846	279617127	0	0	4	4	0	94.975	-87.1429	100	-53.4722	6.28571	94.975	12.8571	-47.1865
chr1	279649733	279650337	0	0	0	0	-96	91.9546	-82.4113	94.281	-45.6209	0	-4.04544	11.8697	-45.6209
chr1	279701865	279702136	0	0	4	4	-5	83.7425	-80	100	-75.3333	30	78.7425	20	-45.3333
chr1	279995488	279995605	0	0	4	4	-18.9484	97.2944	-88.5417	77.0452	-13.3928	55	78.346	-11.4965	41.6072
chr1	280008323	280011335	0	0	4	4	-4.84538	84.8784	-100	97.7273	-74.6667	44.4445	80.033	-2.27273	-30.2222
chr1	280245363	280248643	0	0	4	4	-2.77778	95.2273	-66.6667	93.8947	-34.8333	2.85714	92.4495	27.2281	-31.9762
chr1	280301218	280301509	0	0	0	0	-1.19048	25.4167	-82.0931	87.3377	-50.1443	5.61224	24.2262	5.24456	-44.5321
chr1	280536158	280536356	0	0	4	4	-3.81818	98.7897	-50	95	-24	15	94.9715	45	-9
chr1	280569241	280569982	0	0	4	4	0	87.5	-77.0504	59.2614	-42.8535	1.23457	87.5	-17.7891	-41.619
chr1	280579787	280580232	0	2	0	2	-7.16942	30.7951	-91.6667	100	-82.4901	2.5	23.6257	8.33333	-79.9901
chr1	280585978	280587288	1	2	4	7	-2.5	94.804	-50	100	-50	0	92.304	50	-50
chr1	280645516	280646168	0	0	0	0	-5.86111	35.4833	-24.5455	35.3333	-34.3723	44.0774	29.6222	10.7879	9.70509
chr1	280876601	280878580	0	2	0	2	-52.8388	92.3932	-82.8889	80.8974	-62.1032	0	39.5544	-1.99145	-62.1032
chr1	280920327	280920569	0	0	4	4	0	98.9474	-65.6494	97.5	-39.2381	0	98.9474	31.8506	-39.2381
chr1	280962169	280967050	0	0	4	4	-7.43568	96.3091	-93.75	100	-16.7619	37.5	88.8734	6.25	20.7381
chr1	281163752	281165170	0	0	4	4	-11.8713	80.3433	-81.9967	87.2222	-38.0272	2.08333	68.472	5.22556	-35.9439
chr1	281489945	281490673	0	0	4	4	-4.4697	98.3166	-78.1602	92.2222	-35.5769	23.7374	93.8469	14.062	-11.8396
chr1	281795283	281796571	0	0	4	4	0	97.9025	-81.4484	79.3182	-30.8045	0	97.9025	-2.13021	-30.8045
chr1	282574890	282576143	0	0	4	4	-10	94.8208	-90.2778	93.75	-14.2857	44.0476	84.8208	3.47222	29.7619
chr10	831332	832201	0	0	0	0	-83.6508	94.2244	-83.1429	82.2116	-22.5	11.6667	10.5736	-0.93131	-10.8333
chr10	1155093	1155166	0	2	0	2	-96.6667	99	-100	100	0	96	2.33334	0	96
chr10	2134811	2139073	0	0	4	4	-1.3986	95.1546	-83.3333	92.9487	-26.5278	60.9307	93.756	9.61538	34.403
chr10	2393111	2393798	0	0	4	4	0	56.4011	-87.6329	86.1201	-49.2222	2.5	56.4011	-1.51272	-46.7222
chr10	2528063	2531971	0	0	4	4	-8.38522	90.2183	-81.25	100	-34.375	7.14286	81.833	18.75	-27.2321
chr10	2588635	2588877	0	0	4	4	0	97.5	-84.513	84.5098	-54.9225	12.8472	97.5	-0.0032	-42.0752
chr10	2674739	2675745	0	0	4	4	-2.77778	94.2647	-93.4524	93.0115	-56.6667	16.0714	91.487	-0.440912	-40.5952
chr10	2803877	2806655	0	2	0	2	-82.4232	91.698	-87.5	84.5238	-52.381	0	9.27485	-2.97619	-52.381
chr10	3850750	3850865	1	0	0	1	-100	97.3291	-44.5833	100	-54.1667	19.375	-2.67093	55.4167	-34.7917
chr10	3921374	3925427	0	2	0	2	-95.7295	94.8158	-60	73.75	-8.33333	70.8333	-0.913714	13.75	62.5
chr10	4123217	4123563	0	2	0	2	-92.2222	93.9354	-100	92.5	-79.3452	22.4405	1.71319	-7.5	-56.9048
chr10	4143721	4143918	0	0	0	0	-100	75.5675	-85.015	86.75	-52.971	22.0833	-24.4325	1.73502	-30.8877
chr10	4281608	4281948	0	0	4	4	-5.53113	96.9136	-81.6667	88.7927	-42.8571	5.74405	91.3824	7.12608	-37.1131
[truncated: 14,155 more rows]

## Sheet: rat DMRS heatmap
#chr	start	end	EB_DMR_d50	EPC_DMR_d50	gamete_DMR	index	rat oocyte	rat sperm	rat epi maternal	rat epi paternal	rat EPC maternal	rat EPC paternal	gamete_delta	EB_delta	EPC_delta
[truncated: 5,876 more rows]

[truncated: 8 more sheets: rat DMRs shared all (45), mouse epiblast DMRs, mouse epc DMRs, mouse indexes, mouse DMRs heatmap, mouse DMRs shared all (452), mouse known gDMRs, maternal DMR counts]
