# Supplementary material for: Conservation and divergence of canonical and non-canonical imprinting in murids
Source: Genome Biol. 2023 Mar 14;24:48. doi: 10.1186/s13059-023-02869-1 (PMC10012579; doi:10.1186/s13059-023-02869-1)
Supplement: Supplementary file 4 — Additional file 4: Table S3. Datasets generated and mined in this study. [file 13059_2023_2869_MOESM4_ESM.xlsx]

## Sheet: Datasets generated
Supplemental Table S3 - List of datasets generated and mined
Organism	Tissue	Cross	Data type			Read length (paired-end)	Sequenced reads (pairs)	Coverage (WGBS) and unique alignments	Comments
			WGBS	RNA-seq	CUT&RUN
Rat	E8.5 Epiblast	BxW				150	47602350	0.77936	low coverage sequencing
		BxW				150	45788569	0.7266
		BxW				151	383593782	17.2334
		WxB				150	52285152	0.83045	low coverage sequencing
		WxB				150	54934182	0.88628
		WxB				100	734548968	8.1188
		WxB				100	717783603	8.67768
	E8.5 Ectoplacental cone	BxW				150	34901862	0.55488	low coverage sequencing
		BxW				150	59017004	0.96649
		BxW				151	357917386	15.4689
		WxB				150	49523034	1.20958	low coverage sequencing
		WxB				150	39239444	0.54254
		WxB				100	288770665	4.39771
		WxB				100	360433318	4.50686
	E8.5 Epiblast	BxW				100	44250229	28222488
		BxW				100	51746246	30139059
		BxW				100	42193390	28461734
		WxB				100	46479629	29456871
		WxB				100	54173108	33794962
		WxB				100	53503826	35302517
		BxF				100	30191211	15247952
		BxF				100	38922128	21504612
		FxB				100	31636893	10966061
		FxB				100	36173550	14133048
	E8.5 Ectoplacental cone	BxW				100	47866872	30396559
		BxW				100	41477651	26965103
		BxW				100	52419353	31734512
		WxB				100	48307100	30385227
		WxB				100	45323937	28539443
		WxB				100	49373212	31567667
		BxF				100	35563490	18502903
		BxF				100	33386995	21192585
		FxB				100	41116680	18222174
		FxB				100	27822890	12509599
		FxB				100	31114735	16308689
	GV oocyte	BrlHan:WIST			H3K4me3	75 SE	26853129	25072792
		BrlHan:WIST			H3K4me3	75 SE	35032716	33740851
		BrlHan:WIST			H3K27me3	75 SE	29185950	23317440
		BrlHan:WIST			H3K27me3	75 SE	33521457	27684724
		BrlHan:WIST			H3K36me3	75 SE	33584538	25280727
		BrlHan:WIST			H3K36me3	75 SE	32668047	25383226
Mouse	E7.25 Epiblast	CxJ				100	680018259	9.70871
		CxJ				100	672011920	11.2309
		JxC				150	424130678	14.8735
	E7.25 Ectoplacental cone	CxJ				100	373818522	5.63818
		CxJ				100	421539274	6.77156
		JxC				150	430793040	14.5937
	E7.25 Epiblast	CxJ				100	22071781	13697682
		CxJ				100	23887499	14703070
		JxC				100	23269458	14297582
		JxC				100	27109880	16796580
	E7.25 Ectoplacental cone	CxJ				100	24386675	14989423
		CxJ				100	22997163	14689579
		JxC				100	23061405	14718616
		JxC				100	23277354	14868736
GEO accession numbers:			GSE186492	GSE185574	GSE185573

## Sheet: Datasets mined
Organism	Developmental Stage	Data type			Accession(s)	Reference
		WGBS	ChIP-seq/CUTnRUN	RNA-seq
Mouse	GV oocyte				DRS001541	Shirane et al. 2013
	Spermatozoa				DRA002477	Kubo et al. 2015
	MII oocyte				GSM1845295-6	Zhang et al. 2016
	GV oocyte		H3K27me3		GSM2041069	Zheng et al. 2016
	MII oocyte		H3K27me3		GSM2041070-1	Zheng et al. 2016
	1C		H3K27me3		GSM2041072	Zheng et al. 2016
	E2C		H3K27me3		GSM2041074	Zheng et al. 2016
	L2C		H3K27me3		GSM2041076	Zheng et al. 2016
	8C		H3K27me3		GSM2041077	Zheng et al. 2016
	ICM		H3K27me3		GSM2041078	Zheng et al. 2016
	MII oocyte		H3K36me3		GSM3084624-5	Xu et al. 2019
	MII oocyte		H3K4me3		GSM1845262-3	Zhang et al. 2016
	GV oocyte		H3K4me3		GSM3543871	Xia et al. 2019
	FG oocyte		H3K9me2		GSM3067625	Au Yeung et al. 2019
	ESC		TET1		GSM1386972	Xiong et al. 2018
Rat	Oocyte				DRR126423-5	Brind'Amour et al., 2018
	Spermatozoa				DRR126426-8	Brind'Amour et al., 2018
	Adult blood				PRJEB23955	Sahm et al., 2018
	MII oocyte				GSM3074502-3	Brind'Amour et al., 2018
	FG oocyte		H3K27me3		GSM4982922-4	Lu et al. 2021
	1C		H3K27me3		GSM4982928-9	Lu et al. 2021
	2C		H3K27me3		GSM4982930-1	Lu et al. 2021
	4C		H3K27me3		GSM4982932-3	Lu et al. 2021
	8C		H3K27me3		GSM4982934-5	Lu et al. 2021
	Blastocyst		H3K27me3		GSM4982936-7	Lu et al. 2021
Human	Oocyte				GSM1861606	Hendrickson et al. 2018
	Oocyte		H3K4me3		GSM3543849-50	Xia et al. 2019
	References
	1
	2
	3
	4
	5
	6
	7
	8
	9
	10
	11
	12
	13
