# Supplementary material for: Conservation and divergence of canonical and non-canonical imprinting in murids
Source: Genome Biol. 2023 Mar 14;24:48. doi: 10.1186/s13059-023-02869-1 (PMC10012579; doi:10.1186/s13059-023-02869-1)
Supplement: Supplementary file 6 — Additional file 6. Allele agnostic RNAseq. [file 13059_2023_2869_MOESM6_ESM.xlsx]

## Sheet: S2d
chr	start	end	strand	name	ID	ExonLength	BJ_EB1_RNA.bam_RPKM	BJ_EB2_RNA.bam_RPKM	BJ_EPC1_RNA.bam_RPKM	BJ_EPC2_RNA.bam_RPKM	JB_EB1_RNA.bam_RPKM	JB_EB2_RNA.bam_RPKM	JB_EPC1_RNA.bam_RPKM	JB_EPC2_RNA.bam_RPKM
chr1	3199732	3672278	-	XM_006495550.3	XM_006495550.3	13042	0.0854726	0.191298	0	0.0220881	0.127901	0.124355	0.00585138	0
chr1	3214481	3671498	-	NM_001011874.1	NM_001011874.1	3634	0.131465	0.400485	0	0.0792716	0.22951	0.297529	0.0209999	0
chr1	3322815	3672278	-	XM_011238395.2	XM_011238395.2	2872	0	0.289567	0	0.100304	0.158402	0.0941175	0.0265716	0
chr1	3361551	3377812	+	XR_865166.2	XR_865166.2	14425	0.00551985	0.00960874	0	0	0	0.00936934	0	0
chr1	4115672	4243365	-	XM_011238412.1	XM_011238412.1	2108	0	0	0	0	0	0.0641142	0	0
chr1	4115672	4233728	-	XM_017313202.1	XM_017313202.1	2420	0	0	0	0	0	0.0558482	0	0
chr1	4115672	4233728	-	XM_017313203.1	XM_017313203.1	2272	0	0	0	0	0	0.0594862	0	0
chr1	4115672	4233728	-	XM_017313206.1	XM_017313206.1	2316	0	0	0	0	0	0.0583561	0	0
chr1	4290845	4409241	-	NM_001195662.1	NM_001195662.1	3047	0	0	0	0	0	0.044356	0	0
chr1	4343506	4360314	-	NM_011283.2	NM_011283.2	7508	0	0	0	0	0	0.0360023	0	0
chr1	4344148	4409266	-	XM_011238362.1	XM_011238362.1	6848	0	0	0	0	0	0.0394722	0	0
chr1	4490927	4497354	-	NM_011441.5	NM_011441.5	4071	6.49352	6.0604	0.0764806	0.176905	8.15769	6.75598	0.374914	0.550957
chr1	4490927	4497354	-	NM_001289465.1	NM_001289465.1	3704	3.89091	3.59238	0.0840585	0.11666	4.68769	3.92249	0.26784	0.366998
chr1	4490927	4497354	-	NM_001289464.1	NM_001289464.1	3288	8.01566	7.48253	0.0946936	0.219033	10.0542	8.34428	0.464196	0.682161
chr1	4490927	4497354	-	NM_001289467.1	NM_001289467.1	2897	4.9198	4.52132	0.107474	0.149157	5.83647	4.92186	0.34245	0.469231
chr1	4490927	4497354	-	NM_001289466.1	NM_001289466.1	2960	4.81509	4.4485	0.105187	0.145983	5.71225	4.8171	0.335162	0.459244
chr1	4490930	4497243	-	XM_011238364.2	XM_011238364.2	4485	5.82311	5.48552	0.0694209	0.160576	7.30324	6.07208	0.340307	0.500099
chr1	4490930	4495367	-	XM_006495474.2	XM_006495474.2	3701	6.94907	6.6101	0.0841266	0.194591	8.80934	7.32184	0.371156	0.606038
chr1	4490930	4497386	-	XM_006495475.3	XM_006495475.3	3293	7.97931	7.42908	0.0945498	0.218701	9.94687	8.27005	0.463491	0.681125
chr1	4583126	4608781	-	XR_001778806.1	XR_001778806.1	1098	0	0	0	0.131181	0	0	0	0
chr1	4583126	4608781	-	XR_001778812.1	XR_001778812.1	431	0	0	0	0.167096	0	0	0	0
chr1	4595056	4602832	+	XR_865167.2	XR_865167.2	4438	0	0	0	0.0324553	0	0	0	0
chr1	4595056	4602832	+	XR_865168.2	XR_865168.2	3046	0	0	0	0.0472871	0	0	0	0
chr1	4603254	4606521	-	XR_001778820.1	XR_001778820.1	1034	0	0	0	0	0	0	0	0.0657331
chr1	4608936	4617805	+	XR_001778816.1	XR_001778816.1	1019	0	0	0	0	0.148816	0	0	0
chr1	4608936	4611839	+	XR_001778817.1	XR_001778817.1	348	0	0	0	0	0	0	0	0
chr1	4613388	4617805	+	XR_001778819.1	XR_001778819.1	1677	0	0	0	0	0.0904255	0	0	0
chr1	4613388	4617805	+	XR_001778815.1	XR_001778815.1	2475	0	0	0	0	0.0612702	0	0	0
chr1	4613388	4617805	+	XR_373196.2	XR_373196.2	2492	0	0	0	0	0.0608522	0	0	0
chr1	4773197	4785726	-	NR_033530.1	NR_033530.1	1763	31.5244	24.6472	24.283	22.5491	26.4065	27.3295	23.288	27.0253
chr1	4773197	4785726	-	NM_001177658.1	NM_001177658.1	4203	16.4628	13.422	12.5008	11.6004	13.9268	14.0362	11.8383	14.4248
chr1	4773197	4785726	-	NM_025300.4	NM_025300.4	1918	30.5543	23.9923	23.2946	22.1161	25.8537	25.9665	22.4008	26.436
chr1	4779323	4785749	-	XM_006495524.3	XM_006495524.3	3476	15.8515	12.1819	12.5849	12.1412	13.2841	13.4336	11.7017	14.2741
chr1	4807559	4846153	+	XM_006495471.3	XM_006495471.3	2082	24.1702	20.0053	16.8612	18.1602	18.9372	20.8701	17.7772	19.9138
chr1	4807825	4846739	+	XM_006495472.3	XM_006495472.3	2472	21.2588	17.4099	14.7993	16.1691	16.9004	18.8077	15.5282	17.5969
chr1	4807892	4846735	+	NM_008866.2	NM_008866.2	2433	21.5668	17.6889	15.0366	16.4875	17.109	19.0536	15.7772	17.879
chr1	4846845	4848409	+	XR_865170.1	XR_865170.1	308	0	0	0	0	0	0	0.495544	0
chr1	4857693	4897909	+	NM_001159750.1	NM_001159750.1	2668	29.6351	30.3136	22.6396	20.0021	33.6481	30.4448	19.6219	20.9152
chr1	4857693	4897909	+	NM_011541.4	NM_011541.4	2671	29.6018	30.2795	22.6142	19.9796	33.6103	30.4106	19.5999	20.8917
chr1	4858327	4897909	+	NM_001159751.1	NM_001159751.1	2564	26.8311	27.1914	19.4899	17.9484	28.9507	27.0938	16.9355	18.8211
chr1	4909572	4916912	-	XM_006495554.2	XM_006495554.2	1413	0	0	0.110174	0.203873	0	0	0	0
chr1	4909572	4963362	-	XM_011238400.1	XM_011238400.1	1645	0	0	0.094636	0.17512	0	0	0	0
chr1	4909575	5018734	-	NM_001290372.1	NM_001290372.1	1708	0	0	0.0911454	0.168661	0	0	0	0
chr1	4909575	5019539	-	NM_021374.5	NM_021374.5	1778	0	0	0.087557	0.162021	0	0	0.0429211	0
chr1	4909575	5070285	-	NM_001177795.1	NM_001177795.1	2125	0	0	0.0732594	0.135564	0	0	0	0
chr1	4916895	5070302	-	XM_011238401.2	XM_011238401.2	846	0	0	0	0.170256	0	0	0	0
chr1	4968429	4977005	+	XR_373197.2	XR_373197.2	6337	0	0	0	0.0227294	0	0	0	0
chr1	5019379	5070308	-	XM_006495553.1	XM_006495553.1	1722	0	0	0	0	0	0.0784859	0.0886339	0
chr1	5082977	5163213	+	XM_006495433.3	XM_006495433.3	3182	8.23264	8.86434	13.2829	12.765	7.50593	9.57792	13.5264	13.1151
chr1	5083085	5162549	+	NM_133826.5	NM_133826.5	2063	12.3894	13.2694	20.1858	19.3398	11.2832	14.4456	20.3454	19.8007
chr1	5083085	5162549	+	NM_001310442.1	NM_001310442.1	2009	12.6827	13.626	20.6122	19.8238	11.5865	14.8338	20.7783	20.3329
chr1	5093365	5163213	+	XM_006495436.3	XM_006495436.3	2322	8.74422	8.62557	13.744	13.1196	7.93484	9.42926	13.8035	13.5526
chr1	5110209	5163213	+	XM_011238336.2	XM_011238336.2	2022	8.62395	7.30047	12.5881	12.2524	6.97471	8.92329	12.4548	12.0003
chr1	5110324	5163213	+	XM_006495439.3	XM_006495439.3	1963	8.88315	7.51989	12.9664	12.6206	7.18434	9.19149	12.8291	12.361
chr1	5110478	5163213	+	XM_017321103.1	XM_017321103.1	2484	7.01998	5.94265	10.2468	9.97354	5.73853	7.26364	10.1383	9.76836
chr1	5112706	5163213	+	XM_011238337.2	XM_011238337.2	2077	8.39558	7.10715	12.2547	11.9279	6.79001	8.687	12.125	11.6825
chr1	5114465	5163213	+	XM_006495437.3	XM_006495437.3	2274	7.66826	6.52192	11.33	11.0846	6.20179	7.93443	11.1752	10.7003
chr1	5588449	5606134	+	XM_006495470.1	XM_006495470.1	4450	0.035786	0.0934423	0	0	0.0340772	0.0607428	0	0
chr1	5588492	5606133	+	NM_001204371.1	NM_001204371.1	4707	0.0338321	0.0883404	0	0	0.0322166	0.0574263	0	0
chr1	5588492	5606133	+	NM_001318735.1	NM_001318735.1	4707	0.0338321	0.0883404	0	0	0.0322166	0.0574263	0	0
chr1	5588492	5606133	+	NM_011011.2	NM_011011.2	4677	0.0340491	0.088907	0	0	0.0324233	0.0577946	0	0
chr1	5913706	5917398	-	NM_010342.1	NM_010342.1	3692	0.0215666	0	0	0	0	0.0366069	0	0
chr1	6164705	6167315	-	XR_001779704.1	XR_001779704.1	712	0	0	0	0	0	0	0	0
chr1	6209862	6216612	-	XR_001778783.1	XR_001778783.1	5595	0.668869	0.433531	1.02949	1.63473	0.460758	0.6039	0.954774	0.692436
chr1	6214661	6276104	+	NM_009826.4	NM_009826.4	7046	5.8989	5.56706	9.16913	9.19903	5.39125	5.58181	8.68629	8.69135
chr1	6214867	6276374	+	XM_011238341.2	XM_011238341.2	7155	5.69775	5.38539	8.94241	8.87772	5.21374	5.33622	8.43664	8.44495
chr1	6214867	6275582	+	XM_006495443.3	XM_006495443.3	6309	6.4113	6.10754	10.1169	10.0453	5.88884	6.03035	9.51956	9.49118
chr1	6214867	6276374	+	XM_011238338.2	XM_011238338.2	7164	5.69059	5.37863	8.93118	8.86656	5.20719	5.32952	8.42604	8.43434
chr1	6214869	6276374	+	XM_011238340.2	XM_011238340.2	7266	5.61071	5.30312	8.81651	8.74209	5.1341	5.264	8.30776	8.30658
chr1	6214869	6276374	+	XM_011238339.2	XM_011238339.2	7309	5.5777	5.27192	8.76465	8.69066	5.10389	5.23303	8.25888	8.25772
chr1	6359330	6394731	+	NM_001195732.1	NM_001195732.1	858	0	0.161545	0	0	0	0	0	0
chr1	6377511	6382119	-	XR_001778821.1	XR_001778821.1	726	0	0	0	0	0	0	0	0
chr1	6487230	6860940	+	NM_001244693.1	NM_001244693.1	5820	0	0	0	0	0	0	0	0
chr1	6487230	6860940	+	NM_001244692.1	NM_001244692.1	5898	0	0	0	0	0	0	0	0
chr1	6729780	6860936	+	XM_006495503.3	XM_006495503.3	6055	0	0	0	0	0	0	0	0
chr1	6729780	6860936	+	XM_011238371.2	XM_011238371.2	6097	0	0	0	0	0	0	0	0
chr1	6729780	6860936	+	XM_011238372.2	XM_011238372.2	6024	0	0	0	0	0	0	0	0
chr1	6730050	6860940	+	NR_045188.1	NR_045188.1	5862	0	0	0	0	0	0	0	0
chr1	6730050	6860940	+	NM_173868.2	NM_173868.2	5711	0	0	0	0	0	0	0	0
chr1	6730050	6860940	+	NR_045189.1	NR_045189.1	5784	0	0	0	0	0	0	0	0
chr1	6733666	6860936	+	XM_006495504.3	XM_006495504.3	6823	0	0	0	0	0	0	0	0
chr1	6733666	6860936	+	XM_006495501.3	XM_006495501.3	6974	0	0	0	0	0	0	0	0
chr1	6733666	6860936	+	XM_006495502.3	XM_006495502.3	6896	0	0	0	0	0	0	0	0
chr1	6733666	6860936	+	XM_011238373.2	XM_011238373.2	6870	0	0	0	0	0	0	0	0
chr1	6737579	6860936	+	XM_011238370.1	XM_011238370.1	5715	0	0	0	0	0	0	0	0
chr1	6768896	6860936	+	XM_011238374.1	XM_011238374.1	5570	0	0	0	0	0	0	0	0
chr1	6768897	6860936	+	XM_011238375.1	XM_011238375.1	5443	0	0	0	0	0	0	0	0
chr1	6790247	6860936	+	XM_011238369.1	XM_011238369.1	5496	0	0	0	0	0	0	0	0
chr1	7088891	7173628	+	XM_006495536.3	XM_006495536.3	4838	2.69911	2.6644	1.49627	2.12869	2.4762	2.87737	2.25566	2.21971
chr1	7088919	7173628	+	XR_373188.2	XR_373188.2	5442	2.91164	2.82714	1.67348	2.02477	2.54969	2.9678	2.27174	2.2731
chr1	7088919	7173628	+	NM_183028.3	NM_183028.3	5232	3.01329	2.94061	1.74065	2.10604	2.65202	3.08692	2.36293	2.36433
chr1	7089003	7173628	+	XM_006495535.2	XM_006495535.2	4918	2.65521	2.66333	1.47193	2.10871	2.49759	2.84431	2.28103	2.22506
chr1	7314637	7398666	-	XR_865172.1	XR_865172.1	1300	0.306246	0.05331	0.119751	0	0	0.207927	0.293514	0
chr1	7374048	7398666	-	XR_373202.2	XR_373202.2	2964	0.241773	0.0701448	0.0525224	0.170083	0.102324	0.136794	0.128734	0
chr1	7374048	7398666	-	XR_373201.2	XR_373201.2	3088	0.232064	0.0673281	0.0504133	0.163254	0.0982148	0.131301	0.123565	0
chr1	7374048	7398666	-	XR_373200.2	XR_373200.2	9107	0.131147	0.0608789	0.119659	0.142344	0.0666053	0.0445216	0.0670374	0.0149266
chr1	7374048	7398666	-	XR_865174.1	XR_865174.1	9180	0.130104	0.0603948	0.118707	0.141212	0.0660757	0.0441676	0.0665044	0.0148079
chr1	7374048	7398666	-	XR_865175.1	XR_865175.1	8332	0.124233	0.0665415	0.112105	0.155584	0.0546004	0.0486628	0.0732729	0.0163149
chr1	7374048	7398666	-	XR_865176.1	XR_865176.1	3733	0.234627	0.0556949	0.0834055	0.135046	0.121867	0.108615	0.102215	0
chr1	7374048	7398666	-	XR_373199.2	XR_373199.2	3017	0.237526	0.0918834	0.0515997	0.190966	0.100526	0.134391	0.151767	0
chr1	7374048	7396472	-	XR_865173.1	XR_865173.1	8197	0.126279	0.0676374	0.123447	0.158147	0.0739996	0.0494642	0.0744797	0.0248755
chr1	8108628	8122449	-	XR_865178.1	XR_865178.1	678	0	0	0	0	0	0	0	0
chr1	8359738	9250481	-	XM_017312324.1	XM_017312324.1	6606	0	0	0	0	0	0	0	0
chr1	8359738	9299877	-	NM_001290393.1	NM_001290393.1	7208	0	0	0	0	0	0.0187504	0	0
chr1	8359738	9301064	-	XM_017312321.1	XM_017312321.1	8392	0	0	0	0	0	0.016105	0	0
chr1	8359738	9250479	-	XM_017312320.1	XM_017312320.1	6624	0	0	0	0	0	0	0	0
chr1	8359738	9299877	-	NM_001290392.1	NM_001290392.1	6994	0	0	0	0	0	0.0193241	0	0
chr1	8359738	8679095	-	XM_017312325.1	XM_017312325.1	4992	0	0	0	0	0	0	0	0
chr1	8359738	9299877	-	NM_027671.5	NM_027671.5	7262	0	0	0	0	0	0.018611	0	0
chr1	8359738	9301064	-	XM_006495573.3	XM_006495573.3	8260	0	0	0	0	0	0.0163623	0	0
chr1	8359738	9301063	-	XM_011238407.2	XM_011238407.2	8466	0	0	0	0	0	0.0159642	0	0
chr1	8359738	9299877	-	NM_001290390.1	NM_001290390.1	7259	0	0	0	0	0	0.0186186	0	0
chr1	8359738	9301062	-	XM_006495572.2	XM_006495572.2	8354	0	0	0	0	0	0.0161782	0	0
chr1	8445026	9301066	-	XR_001778003.1	XR_001778003.1	4402	0	0	0	0	0	0.0307026	0	0
chr1	9437053	9438070	+	XR_373205.2	XR_373205.2	583	0	0	0	0	0	0	0	0
chr1	9437053	9438070	+	XR_373204.2	XR_373204.2	588	0	0	0	0	0	0	0	0
chr1	9545407	9547455	+	NM_021511.2	NM_021511.2	2048	73.1311	64.0579	53.6658	52.2906	64.2708	58.6014	45.4603	58.9742
chr1	9547934	9576909	+	XM_017312699.1	XM_017312699.1	2368	0.100875	0.0877994	0.295838	0.243305	0	0	0.290044	0.114811
chr1	9547969	9576909	+	XM_006495585.3	XM_006495585.3	2292	0.10422	0.0302369	0.271686	0.188529	0	0	0.266366	0.0889634
chr1	9547970	9576909	+	XM_006495586.2	XM_006495586.2	2076	0.115063	0.033383	0.299954	0.104073	0	0	0.22056	0.0982197
chr1	9548045	9577968	+	NM_175236.4	NM_175236.4	3139	0.076098	0.0662342	0.198377	0.114715	0	0	0.17018	0.129917
chr1	9548045	9577968	+	NR_027664.1	NR_027664.1	3098	0.0771051	0.0223702	0.175877	0.06974	0	0	0.147799	0.109697
chr1	9560831	9631092	-	NR_015470.1	NR_015470.1	1246	0.0639036	0.0556204	0	0.115599	0	0	0.122494	0.054549
chr1	9601266	9627142	+	NM_178399.4	NM_178399.4	3187	0	0	0	0	0	0	0	0
chr1	9667406	9685512	-	XM_011238350.2	XM_011238350.2	6273	0.672735	0.464009	0.173718	0.424785	0.48348	0.398585	0.42579	0.2167
chr1	9667406	9700439	-	XM_006495461.1	XM_006495461.1	5113	1.19911	0.799702	0.258801	0.619754	0.830437	0.687262	0.597017	0.425382
chr1	9667410	9700209	-	NM_008651.3	NM_008651.3	4984	1.23014	0.820401	0.265499	0.650245	0.851931	0.718609	0.61247	0.436392
chr1	9667410	9700209	-	NM_001290397.1	NM_001290397.1	4804	1.25966	0.836714	0.259244	0.674608	0.883851	0.731468	0.619533	0.452743
chr1	9671588	9700439	-	XM_011238349.1	XM_011238349.1	2540	2.00627	1.00953	0.398384	0.93567	1.2239	1.06419	0.660985	0.802772
chr1	9718621	9748382	-	NM_173443.3	NM_173443.3	9749	5.52115	5.34577	7.89639	8.73911	5.65417	5.24031	8.10966	6.72081
chr1	9747647	9771256	+	NR_040462.1	NR_040462.1	1494	6.12901	4.68514	7.39827	7.37536	4.71983	5.24689	8.93903	5.86873
chr1	9775557	9791319	+	XR_865181.2	XR_865181.2	1676	0	0	0	0	0	0	0	0
chr1	9780300	9791319	+	XR_865182.2	XR_865182.2	611	0	0	0	0	0	0	0	0
chr1	9783688	9791319	+	XR_865180.2	XR_865180.2	475	0	0	0	0	0	0	0	0
chr1	9783688	9791319	+	XR_865179.2	XR_865179.2	623	0	0	0	0	0	0	0	0
chr1	9784824	9791319	+	XR_865184.2	XR_865184.2	484	0	0	0	0	0	0	0	0
chr1	9787096	9791319	+	XR_865183.2	XR_865183.2	1779	0	0	0	0	0	0	0	0
chr1	9798129	9902570	+	NM_177547.3	NM_177547.3	5410	4.04742	3.49718	2.23011	2.82216	2.55075	5.39612	3.32903	2.48756
chr1	9798129	9902570	+	NM_133220.2	NM_133220.2	5517	3.96893	3.42935	2.18686	2.76742	2.52877	5.29146	3.26446	2.45163
chr1	9848280	9902570	+	NM_001037759.1	NM_001037759.1	5398	4.10067	3.46643	2.17739	2.7884	2.50024	5.30796	3.26574	2.43013
chr1	9906156	9921177	+	XM_017320486.1	XM_017320486.1	6985	0.0683956	0.0396868	0.0222872	0.0206208	0.0217099	0.019349	0.087403	0
chr1	9906159	9940480	+	XR_001784301.1	XR_001784301.1	7231	0.165172	0.0479208	0.043058	0.0497982	0.0524283	0.0373815	0.105537	0.00939954
chr1	9906163	9942166	+	XR_001784300.1	XR_001784300.1	9093	0.402804	0.243891	0.273927	0.396009	0.225139	0.222951	0.243385	0.194344
chr1	9906165	9940640	+	XM_011238377.2	XM_011238377.2	7635	0.208576	0.0453851	0.0713644	0.0660285	0.0496541	0.0442543	0.0999525	0.0178043
chr1	9906166	9942166	+	XR_865162.2	XR_865162.2	9077	0.403514	0.24432	0.27441	0.396707	0.225536	0.223344	0.243814	0.194687
chr1	9906166	9940640	+	XM_011238376.1	XM_011238376.1	5579	0.285441	0.0372664	0.0976639	0.0903616	0.0407717	0.0605632	0.10943	0.0243657
chr1	9908637	9940954	+	NM_177722.3	NM_177722.3	2553	0.592579	0.0542914	0.2744	0.197465	0.118796	0.105878	0.119567	0.106491
chr1	9942024	9944118	-	NR_024067.2	NR_024067.2	407	17.4116	10.0464	14.5349	13.979	11.7365	12.9508	13.8752	10.6879
chr1	9942469	9942543	-	NR_004410.1	NR_004410.1	74	5.37999	2.80958	4.20747	7.78575	5.1231	3.65278	7.21887	3.67395
chr1	9960162	9968207	-	XM_006495431.3	XM_006495431.3	4284	0.167277	0.210303	0.254373	0.268976	0.0707954	0.18929	0.285019	0.317311
chr1	9960162	9968207	-	XM_006495432.3	XM_006495432.3	4262	0.16814	0.211389	0.255686	0.270364	0.0711608	0.190267	0.28649	0.318949
chr1	9960162	9967485	-	NM_001285425.1	NM_001285425.1	3746	0.191301	0.222006	0.270127	0.192254	0.0607222	0.216475	0.285209	0.362883
chr1	9968621	10009136	-	NR_110971.1	NR_110971.1	1150	0	0.0602635	0	0	0	0	0.0663598	0
chr1	9968621	10009136	-	NM_145692.2	NM_145692.2	1427	0	0.0971311	0	0	0.106267	0	0.0534784	0
chr1	9968623	10013541	-	XM_006495566.2	XM_006495566.2	5670	0	0.0244455	0	0.0254032	0.0133725	0	0.0134592	0
chr1	9976610	10013540	-	XM_006495567.2	XM_006495567.2	5450	0	0.0254323	0	0.0264287	0.0278245	0	0.0140025	0
chr1	9977317	10013541	-	XM_006495565.2	XM_006495565.2	5970	0	0.0116085	0	0.0241267	0.0127005	0	0.0127829	0
chr1	10024599	10038159	-	NM_001277101.1	NM_001277101.1	1482	34.9765	38.2055	29.3075	27.6507	33.7156	34.0618	28.0641	30.8195
chr1	10024599	10038159	-	NM_013715.2	NM_013715.2	1731	34.3611	37.394	28.4642	27.8753	33.246	33.7687	28.2154	30.6269
chr1	10024599	10038159	-	NR_102282.1	NR_102282.1	1739	34.203	37.222	28.3333	27.7471	33.093	33.6133	28.0856	30.486
chr1	10038117	10116725	+	XM_006495487.3	XM_006495487.3	2929	8.88938	9.77199	7.89277	9.88437	7.86952	9.29781	6.25309	6.72951
chr1	10038117	10136769	+	XM_006495485.3	XM_006495485.3	3963	6.67048	7.50214	5.57811	7.21454	6.23717	7.19587	4.62157	5.3167
chr1	10038117	10136769	+	XR_001783697.1	XR_001783697.1	4536	6.93374	7.50172	5.93739	7.52571	6.23491	7.19563	4.79485	5.42426
chr1	10038117	10136769	+	XM_006495481.3	XM_006495481.3	4326	7.27033	7.76976	6.17163	7.82445	6.50252	7.46683	4.97468	5.5933
chr1	10038117	10136769	+	XM_017319589.1	XM_017319589.1	4455	7.0598	7.63811	6.04534	7.66254	6.34827	7.32646	4.88202	5.52288
chr1	10038117	10136769	+	XM_006495479.3	XM_006495479.3	4479	7.02197	7.59718	6.01295	7.62148	6.31425	7.2872	4.85586	5.49329
chr1	10038117	10112936	+	XM_006495488.3	XM_006495488.3	2688	8.67924	9.61683	7.99231	10.0472	8.15197	9.22639	6.55821	6.52372
chr1	10038217	10136768	+	NM_026493.3	NM_026493.3	4354	7.16871	7.75162	6.1677	7.82375	6.44329	7.44985	4.99527	5.60417
chr1	10039756	10136771	+	XM_006495486.2	XM_006495486.2	4377	7.16742	7.74256	6.17086	7.81555	6.47872	7.4879	4.93415	5.6213
chr1	10039765	10136771	+	XM_017319609.1	XM_017319609.1	4017	7.73047	8.24666	6.54949	8.31876	7.00271	7.97391	5.18637	5.93896
chr1	10039765	10136771	+	XM_017319607.1	XM_017319607.1	6102	5.15428	5.61057	4.50293	5.72416	4.67208	5.37111	3.62684	4.09902
chr1	10039771	10136771	+	XM_017319604.1	XM_017319604.1	3693	7.13661	7.90051	5.94377	7.6835	6.67265	7.66707	4.85614	5.59499
chr1	10039771	10136771	+	XM_006495484.3	XM_006495484.3	4346	7.21855	7.79779	6.21487	7.87129	6.52493	7.54131	4.96935	5.6614
chr1	10039771	10136771	+	XM_006495482.3	XM_006495482.3	4370	7.1789	7.75496	6.18074	7.82807	6.4891	7.4999	4.94206	5.63031
chr1	10039782	10136771	+	XM_006495483.3	XM_006495483.3	4327	7.25024	7.83203	6.24216	7.90586	6.55358	7.57443	4.99117	5.68626
chr1	10045071	10136771	+	XM_017319608.1	XM_017319608.1	4052	7.56545	8.19253	6.41608	8.19358	6.79253	7.75494	5.16041	5.90443
chr1	10046111	10136771	+	XM_011238365.2	XM_011238365.2	4436	6.30027	7.07716	5.52728	7.24078	5.70886	6.47429	4.42124	5.13285
chr1	10137506	10232670	-	NM_001102430.1	NM_001102430.1	7042	11.3975	12.5182	33.0165	32.5115	12.2099	13.7705	31.5138	32.044
chr1	10295790	10720054	-	XM_011238392.2	XM_011238392.2	2173	0	0	0	0.0662846	0	0	0	0
chr1	10295790	10440257	-	XM_011238393.2	XM_011238393.2	1276	0	0	0	0	0	0	0	0
chr1	10324718	10719945	-	NM_177834.4	NM_177834.4	1940	0	0	0	0.0742456	0	0	0	0
chr1	10324718	10719945	-	NM_001289497.1	NM_001289497.1	1815	0	0	0	0.0793589	0	0	0	0
chr1	10408368	10720061	-	XM_006495545.3	XM_006495545.3	1570	0	0	0	0.0917429	0	0	0	0
chr1	10993271	11303683	+	XM_006495441.3	XM_006495441.3	11305	0.732497	0.557857	9.01972	8.75303	0.576796	0.818926	6.8247	2.35679
chr1	10993464	11303682	+	NM_029525.1	NM_029525.1	11054	0.74913	0.570524	9.22453	8.95178	0.589893	0.837522	6.97966	2.4103
chr1	11263962	11303682	+	NM_001033636.4	NM_001033636.4	6537	0.207068	0.212033	4.53669	4.26358	0.255175	0.392826	3.16369	0.904577
chr1	11413562	11975902	+	XM_006495540.2	XM_006495540.2	3202	0.397871	0.497804	0	0	0.260475	0.422089	0	0
chr1	11413562	11975902	+	XM_006495541.3	XM_006495541.3	3183	0.400246	0.479003	0	0	0.26203	0.403378	0	0
chr1	11413568	11975902	+	XM_017321221.1	XM_017321221.1	3277	0.388765	0.486411	0	0	0.254513	0.412428	0	0
chr1	11414104	11975902	+	NM_001310451.1	NM_001310451.1	2732	0.466318	0.53271	0	0	0.249779	0.494703	0	0
chr1	11414104	11975902	+	NM_001160369.2	NM_001160369.2	2789	0.456788	0.521823	0	0	0.244674	0.484592	0	0
chr1	11414104	11975902	+	NM_177173.6	NM_177173.6	2780	0.458267	0.523512	0	0	0.245466	0.486161	0	0
chr1	11414104	11601821	+	NM_001160370.2	NM_001160370.2	6815	0.303774	0.335583	0	0	0.178012	0.267727	0	0
chr1	11414104	11601821	+	NM_001160371.2	NM_001160371.2	6168	0.335639	0.370785	0	0	0.196684	0.295811	0	0
chr1	11518660	11975902	+	XM_006495544.1	XM_006495544.1	2050	0.233045	0.439483	0	0	0.184931	0.362605	0	0
chr1	11583074	11975902	+	XM_006495543.3	XM_006495543.3	2225	0.214716	0.436064	0	0	0.170386	0.273343	0	0
chr1	11979539	11991123	+	XR_373206.2	XR_373206.2	6162	0	0.0224937	0	0	0	0	0	0
chr1	12029083	12061033	-	XR_373208.2	XR_373208.2	634	0	0	0	0	0	0	0	0
chr1	12423686	12432474	-	XR_865186.1	XR_865186.1	395	0	0	0	0	0	0	0	0
chr1	12425985	12426106	+	NR_105759.1	NR_105759.1	121	0	0	0	0	0	0	0	0
chr1	12667562	12673090	+	NR_045297.1	NR_045297.1	3200	0	0.0216572	0	0	0	0	0	0
chr1	12692261	12861192	+	XM_006495513.3	XM_006495513.3	5484	15.826	19.0192	0.127743	0.262648	18.6651	16.5737	1.01585	0.148727
chr1	12692261	12861192	+	XM_006495510.3	XM_006495510.3	5579	15.5851	18.7326	0.125568	0.258176	18.4152	16.3399	0.998549	0.146194
chr1	12692429	12860372	+	NM_001198566.1	NM_001198566.1	4530	18.8953	22.7338	0.12028	0.238471	22.0101	19.7359	1.16239	0.180048
chr1	12692429	12860372	+	NM_001198565.1	NM_001198565.1	4625	18.5416	22.3118	0.117809	0.233573	21.64	19.3889	1.13852	0.17635
chr1	12717902	12861192	+	XM_006495512.3	XM_006495512.3	5942	13.963	17.0517	0.117897	0.242404	16.4991	14.7049	0.95039	0.137263
chr1	12717902	12861192	+	XM_006495511.3	XM_006495511.3	6037	13.9543	16.9326	0.116042	0.238589	16.453	14.6637	0.948075	0.135103
chr1	12718544	12860372	+	NM_172294.1	NM_172294.1	4609	17.984	21.848	0.118218	0.234383	20.9912	18.8551	1.14247	0.176962
chr1	12785447	12861192	+	XM_006495514.1	XM_006495514.1	5213	15.8698	19.3432	0.134384	0.276302	18.7336	16.6964	1.05402	0.156458
chr1	12866548	12992185	-	XM_006495518.3	XM_006495518.3	9489	0.318865	0.233712	10.0076	7.33919	0.271677	0.256376	10.4229	11.8688
chr1	12866548	12993063	-	XM_011238380.2	XM_011238380.2	8876	0.340886	0.249853	10.804	7.97588	0.29044	0.289309	11.2201	12.8723
chr1	12866548	12944108	-	XM_006495517.1	XM_006495517.1	6740	0.437104	0.287906	10.209	7.75745	0.314987	0.300785	11.3678	12.807
chr1	12866548	12991135	-	NM_172841.2	NM_172841.2	8512	0.355464	0.260538	11.0923	8.1562	0.30286	0.285802	11.5564	13.2151
chr1	12866548	12992503	-	XM_011238381.2	XM_011238381.2	8618	0.351092	0.257333	10.9288	8.07259	0.299135	0.282287	11.3966	13.0368
chr1	12866548	12993062	-	XM_011238382.2	XM_011238382.2	8710	0.347383	0.254615	10.867	8.03693	0.28727	0.294822	11.3375	13.0006
chr1	13090687	13104959	-	XR_865187.1	XR_865187.1	253	0	0	0	0	0	0	0	0
chr1	13113427	13127163	-	NM_001081209.2	NM_001081209.2	2593	0	0	0	0.0555482	0	0.156366	0	0
chr1	13139104	13374083	-	NM_008678.3	NM_008678.3	8267	7.3007	8.20705	1.13928	1.62034	7.03464	9.26958	1.29236	1.23324
chr1	13139104	13372429	-	NM_001302702.1	NM_001302702.1	8161	7.34674	8.23722	1.135	1.65904	6.92161	9.30717	1.30914	1.26592
chr1	13139124	13374021	-	XM_011238351.2	XM_011238351.2	8260	7.32617	8.214	1.14024	1.62172	7.0406	9.28562	1.29345	1.23429
chr1	13139157	13374021	-	XM_006495465.3	XM_006495465.3	8212	7.36899	8.26201	1.14691	1.6312	7.08175	9.33989	1.30101	1.2415
chr1	13139157	13374021	-	XM_011238361.2	XM_011238361.2	8005	7.49986	8.39774	1.1474	1.64639	7.11333	9.49699	1.31559	1.27361
chr1	13142786	13374021	-	XM_017319241.1	XM_017319241.1	4773	9.1585	10.3236	1.53295	2.20295	9.03889	12.1334	1.90265	1.56641
chr1	13142787	13374021	-	XM_017319234.1	XM_017319234.1	5156	8.57084	9.67769	1.46437	2.08121	8.60275	11.3632	1.79092	1.46324
chr1	13142787	13374020	-	XM_017319235.1	XM_017319235.1	5095	8.6422	9.79356	1.4819	2.10613	8.70574	11.486	1.81236	1.48076
chr1	13142787	13373157	-	XM_017319232.1	XM_017319232.1	5810	7.63348	8.58833	1.33973	1.92131	7.58218	10.0725	1.61559	1.31023
chr1	13142787	13373673	-	XM_017319233.1	XM_017319233.1	4918	8.95323	10.1601	1.53524	2.16728	8.94198	11.8582	1.87759	1.52023
chr1	13142787	13310844	-	XM_017319230.1	XM_017319230.1	4995	8.76739	9.97575	1.51157	2.16271	8.78896	11.6889	1.84864	1.49679
chr1	13142787	13374021	-	XM_017319243.1	XM_017319243.1	4757	9.1893	10.3583	1.53811	2.21035	9.06929	12.1743	1.90905	1.57168
chr1	13142787	13374020	-	XM_017319231.1	XM_017319231.1	4918	8.95323	10.146	1.53524	2.18193	9.01907	11.8994	1.87759	1.52023
chr1	13142787	13374021	-	XM_017319229.1	XM_017319229.1	4979	8.87553	10.0217	1.51643	2.15519	8.90857	11.7672	1.85458	1.5016
chr1	13142787	13374021	-	XM_017319237.1	XM_017319237.1	4964	8.90235	10.052	1.52101	2.16171	8.93549	11.8027	1.86019	1.50614
chr1	13392553	13422408	-	XR_865189.2	XR_865189.2	217	0	0	0	0	0	0	0	0
chr1	13564692	13589910	-	NM_028173.5	NM_028173.5	2943	28.841	27.4104	36.9222	35.3606	29.628	30.7228	35.7842	35.4044
chr1	13625897	13660509	-	NM_145381.2	NM_145381.2	1889	10.032	10.8962	9.35376	8.76876	8.34883	9.87352	9.21098	8.74338
chr1	13625925	13660605	-	XM_006495490.3	XM_006495490.3	1875	9.97952	10.9037	9.25755	8.64218	8.24941	9.87516	9.19835	8.66366
chr1	13668737	13702230	+	XM_006495548.3	XM_006495548.3	1827	0	0	0	0	0	0	0	0
chr1	13668770	13701723	+	NM_001011873.2	NM_001011873.2	1926	0	0	0	0	0	0	0	0
chr1	13668922	13702230	+	XM_006495547.3	XM_006495547.3	2529	0	0	0	0	0	0	0	0
chr1	13785684	13786929	-	NR_004447.1	NR_004447.1	1245	0	0.11133	0	0	0.365406	0.325669	0.367777	0
chr1	13846499	13881933	+	XR_373212.1	XR_373212.1	427	0	0	0	0	0	0	0	0
chr1	13846499	13881933	+	XR_373211.1	XR_373211.1	573	0	0	0	0	0	0	0	0
chr1	13846499	13881933	+	XR_373210.1	XR_373210.1	553	0	0	0	0	0	0	0	0
chr1	14042253	14141388	+	XR_865192.2	XR_865192.2	508	0	0	0	0	0	0	0	0
chr1	14042253	14068552	+	XR_865190.2	XR_865190.2	524	0	0	0	0	0	0	0	0
chr1	14055412	14068552	+	XR_865191.1	XR_865191.1	501	0	0	0	0	0	0	0	0
chr1	14168952	14305652	-	XM_017315348.1	XM_017315348.1	4971	0.384424	1.33838	0	0	0.960928	1.07394	0	0
chr1	14168952	14305655	-	XM_017315381.1	XM_017315381.1	4850	0.394015	1.35748	0	0	0.953635	1.0868	0	0
chr1	14168952	14310264	-	XM_011238344.2	XM_011238344.2	4415	0.577115	1.56972	0	0	1.18498	1.27041	0	0
chr1	14168952	14305653	-	XM_006495446.3	XM_006495446.3	4878	0.391753	1.3639	0	0	0.979249	1.09441	0	0
chr1	14168952	14305655	-	XM_011238346.2	XM_011238346.2	4752	0.402141	1.38548	0	0	0.973302	1.10921	0	0
chr1	14168952	14310264	-	XM_017315414.1	XM_017315414.1	4348	0.586008	1.59391	0	0	1.20324	1.28998	0	0
chr1	14168952	14310265	-	XM_006495451.3	XM_006495451.3	4398	0.579346	1.57578	0	0	1.18956	1.27532	0	0
chr1	14168952	14310267	-	XM_006495452.3	XM_006495452.3	4291	0.593793	1.59893	0	0	1.18389	1.29137	0	0
chr1	14168952	14305652	-	XM_017315422.1	XM_017315422.1	4779	0.399869	1.37765	0	0	0.967803	1.10294	0	0
chr1	14168957	14310199	-	NM_001252192.1	NM_001252192.1	4214	0.604643	1.62814	0	0	1.20552	1.31497	0	0
chr1	14168957	14310199	-	NM_010164.2	NM_010164.2	4330	0.588444	1.60053	0	0	1.20825	1.29534	0	0
chr1	14168957	14310199	-	NM_001310459.1	NM_001310459.1	4342	0.586818	1.59611	0	0	1.20491	1.29176	0	0
chr1	14170917	14310252	-	XR_001780756.1	XR_001780756.1	2214	1.00699	2.50417	0	0	1.64383	1.95343	0	0
chr1	14183222	14310260	-	XM_011238347.2	XM_011238347.2	2225	0.930436	2.4295	0	0	1.60163	1.79191	0	0
chr1	14753343	14756089	-	XM_006495460.3	XM_006495460.3	1879	0.169503	0	0	0	0	0	0	0
chr1	14753343	14756089	-	XM_006495458.3	XM_006495458.3	1953	0.16308	0	0	0	0	0	0	0
chr1	14753345	14755966	-	NM_010827.2	NM_010827.2	1717	0.185495	0	0	0	0	0	0	0
chr1	14754233	14756089	-	XM_011238348.2	XM_011238348.2	1100	0.144771	0	0	0	0	0	0	0
chr1	14756150	14780974	+	XR_865193.1	XR_865193.1	4847	0	0	0	0	0	0	0	0
chr1	14756150	14780974	+	XR_865195.1	XR_865195.1	4743	0	0	0	0	0	0	0	0
chr1	14756151	14780974	+	XR_865194.1	XR_865194.1	4725	0	0	0	0	0	0	0	0
chr1	14756155	14780974	+	XR_865198.1	XR_865198.1	4617	0	0	0	0	0	0	0	0
chr1	14872647	14918862	-	NM_177781.4	NM_177781.4	4263	0.392236	0.325137	0.036518	0.0675751	0.35572	0.428	0.179014	0.0637749
chr1	14872649	14919014	-	XM_006495526.2	XM_006495526.2	4323	0.386792	0.320625	0.0360112	0.0666372	0.350783	0.422059	0.17653	0.0628897
chr1	15287156	15723750	+	XM_006495595.3	XM_006495595.3	15262	0.0104343	0.0272453	0.00510013	0	0.0198721	0.0265665	0	0
chr1	15312451	15714214	+	NM_001098528.2	NM_001098528.2	5309	0	0.0783232	0.0146615	0	0.0285635	0.0509146	0	0
chr1	15313008	15723751	+	XM_006495597.3	XM_006495597.3	14386	0.0110696	0.0289044	0	0	0.0210821	0.0281842	0	0
chr1	15621435	15723751	+	XM_006495596.2	XM_006495596.2	14777	0.0107767	0.0281395	0	0	0.0205243	0.0274385	0	0
chr1	15804981	15822260	+	XM_011238367.1	XM_011238367.1	1888	12.6521	11.6362	5.07102	5.49291	11.3251	12.1337	8.08408	6.80401
chr1	15804987	15843431	+	XR_001783785.1	XR_001783785.1	2216	22.0978	21.235	8.11399	8.57979	20.153	18.2359	11.4677	10.7657
chr1	15805645	15844052	+	NM_009352.3	NM_009352.3	2268	21.6613	20.9009	8.06524	8.54184	19.7244	17.9071	11.3057	10.429
chr1	15805645	15844052	+	NM_001286628.1	NM_001286628.1	2181	22.4524	21.7029	8.35127	8.55237	20.4069	18.5595	11.3718	10.5645
chr1	15853861	15892722	-	NM_001033288.3	NM_001033288.3	2748	0.173851	0.151317	0.113302	0.157245	0	0.0245911	0	0
chr1	15905204	15907764	+	XR_001779753.1	XR_001779753.1	1959	0	0	0	0	0	0	0	0
chr1	16053334	16053906	+	XR_001778784.1	XR_001778784.1	477	0	0	0	0	0	0	0	0
chr1	16065973	16093344	-	XM_006495584.3	XM_006495584.3	861	0.369913	0.160983	0	0	0.616438	0.235458	0	0.394704
chr1	16065973	16082486	-	XM_006495582.2	XM_006495582.2	983	0.405004	0	0	0	0.154266	0.13749	0.155267	0.276574
chr1	16065978	16093325	-	NM_001243238.2	NM_001243238.2	1001	0.477266	0.138468	0	0	0.530223	0.202527	0.152475	0.407401
chr1	16065978	16093325	-	NM_001305227.1	NM_001305227.1	1844	0.25908	0.075166	0.0844231	0	0.287827	0.10994	0.0827698	0.221154
chr1	16101294	16104433	-	NM_011291.5	NM_011291.5	934	648.585	650.365	563.201	523.944	642.456	642.916	583.955	565.503
chr1	16105881	16132550	+	NM_133832.3	NM_133832.3	2295	2.81025	2.98954	6.30845	7.24889	1.91619	4.03397	6.38442	2.72465
chr1	16228802	16520177	-	XM_006495532.3	XM_006495532.3	2813	1.69834	1.92166	1.27286	1.02408	1.96765	1.65758	1.57348	1.18394
chr1	16228802	16519314	-	XM_011238390.2	XM_011238390.2	2820	1.77883	1.99062	1.38011	1.04707	1.96276	1.67743	1.56957	1.18101
chr1	16228802	16519314	-	XM_017321102.1	XM_017321102.1	2924	1.71556	1.91982	1.33102	1.00983	1.89295	1.61777	1.51375	1.139
chr1	16228802	16520182	-	XM_006495528.3	XM_006495528.3	2949	1.62002	1.85654	1.24055	0.976849	1.90262	1.58114	1.50091	1.12934
chr1	16228802	16519313	-	XM_017321109.1	XM_017321109.1	2688	1.86618	2.06259	1.41892	1.09849	2.03094	1.7598	1.64665	1.239
chr1	16228802	16509408	-	XM_011238387.1	XM_011238387.1	2921	1.63555	1.89806	1.25245	1.01087	1.86894	1.59629	1.5153	1.14017
chr1	16228802	16516903	-	XM_011238389.1	XM_011238389.1	2658	1.79738	2.03372	1.34709	1.0838	2.02534	1.77966	1.69395	1.25299
chr1	16228809	16519302	-	NM_025303.3	NM_025303.3	2890	1.73575	1.9424	1.34668	1.02171	1.91522	1.6368	1.53156	1.1524
chr1	16228809	16519302	-	NM_001111272.1	NM_001111272.1	2759	1.81816	2.00951	1.38241	1.07022	1.97868	1.71451	1.60428	1.20712
chr1	16253586	16263525	+	XR_865202.1	XR_865202.1	631	0	0	0	0.114133	0	0	0	0
chr1	16253586	16259572	+	XR_865201.2	XR_865201.2	1131	0	0	0.137645	0	0	0	0	0
chr1	16253586	16263525	+	XR_001778825.1	XR_001778825.1	797	0	0	0	0.0903616	0	0	0	0
chr1	16334062	16519314	-	XM_011238388.2	XM_011238388.2	2719	1.72777	1.93712	1.43137	1.03299	1.95201	1.41664	1.59981	1.17488
chr1	16344196	16519313	-	XM_011238391.2	XM_011238391.2	3131	2.08533	2.32412	1.71537	1.15008	2.27635	2.09355	1.7549	1.17224
chr1	16344196	16519110	-	XM_017321108.1	XM_017321108.1	3315	1.89752	2.17421	1.5732	1.06452	2.15	1.97735	1.68051	1.10717
chr1	16540787	16619338	-	NM_001271016.1	NM_001271016.1	1536	1.96986	2.75227	1.01352	0.937737	1.77707	2.28774	0.943985	1.46025
chr1	16565991	16619415	-	XM_017322047.1	XM_017322047.1	5821	1.53202	1.57155	0.735457	0.643351	1.35466	1.77619	0.471963	0.700581
chr1	16565991	16619415	-	XM_017322048.1	XM_017322048.1	5742	1.5531	1.59317	0.745576	0.652202	1.3733	1.80062	0.478456	0.71022
chr1	16568672	16619338	-	NM_025773.3	NM_025773.3	3139	2.6888	2.82599	1.36384	1.19304	2.5121	3.16462	0.875213	1.25586
chr1	16568672	16619338	-	NM_001271017.1	NM_001271017.1	3060	2.75821	2.89895	1.39905	1.22384	2.57695	3.24632	0.897809	1.28828
chr1	16568672	16619338	-	NR_073122.1	NR_073122.1	3036	2.78002	2.92187	1.41011	1.18607	2.57235	3.22746	0.904906	1.29847
chr1	16584269	16619415	-	XM_011238402.2	XM_011238402.2	911	2.88429	3.49938	1.53797	1.58108	2.82979	3.4122	1.50785	2.23825
chr1	16584279	16619415	-	XM_006495557.3	XM_006495557.3	980	2.68121	3.253	1.42968	1.46976	2.63055	3.17195	1.40168	2.08066
chr1	16591020	16596309	-	XM_017313254.1	XM_017313254.1	5259	0.257388	0.474407	0.0888056	0.438217	0.317186	0.231294	0.145111	0.129241
chr1	16641724	16656905	-	XM_006495558.2	XM_006495558.2	2265	12.6554	11.1986	11.2719	9.95218	13.9592	11.5163	11.287	12.8434
chr1	16641724	16656905	-	XM_006495559.2	XM_006495559.2	2101	13.4538	11.9408	12.0406	10.6948	14.8324	12.3188	12.1317	13.7489
chr1	16641724	16657119	-	NM_001310470.1	NM_001310470.1	2145	13.5119	11.6636	11.9025	10.5425	14.3514	12.0031	12.3098	13.752
chr1	16641724	16657035	-	XM_006495564.1	XM_006495564.1	2075	13.9678	12.0571	12.3416	10.8635	14.8355	12.408	12.7986	14.347
chr1	16641724	16656990	-	XM_011238403.2	XM_011238403.2	2096	13.7138	11.9693	12.0694	10.7203	14.6869	12.3159	12.5248	14.0735
chr1	16641724	16656914	-	XM_006495562.1	XM_006495562.1	2208	13.0182	11.425	11.6334	10.1439	14.354	11.8136	11.613	13.2673
chr1	16641724	16656897	-	XM_006495563.3	XM_006495563.3	1987	14.2257	12.5562	12.7315	11.2359	15.6452	12.9575	12.8278	14.5035
chr1	16641724	16657097	-	XM_006495561.2	XM_006495561.2	2057	14.09	12.0952	12.4117	10.9235	14.9285	12.4837	12.8364	14.3404
chr1	16641724	16655504	-	XM_017322272.1	XM_017322272.1	2103	13.2896	11.6988	11.9182	10.6503	14.3856	12.1785	12.1565	13.8651
chr1	16642764	16656865	-	NM_026456.4	NM_026456.4	955	27.2639	23.5122	23.7182	20.3612	30.7257	25.2615	24.6122	27.1872
chr1	16657551	16662278	+	NR_037998.1	NR_037998.1	2788	0	0.0994304	0	0	0	0	0	0
chr1	16665190	16678275	+	NM_027415.2	NM_027415.2	1729	6.9078	6.2529	14.3611	11.5379	5.8763	6.37071	9.66611	11.6359
chr1	16665190	16678275	+	NM_026392.1	NM_026392.1	1732	6.89583	6.24207	14.3362	11.5179	5.86612	6.35967	9.64937	11.6158
chr1	16688455	16709605	+	NM_016923.2	NM_016923.2	603	0	0.229861	0.774509	0.597166	0	0	0.37967	0.676299
chr1	16688455	16709605	+	NM_001159711.1	NM_001159711.1	549	0	0.25247	0.85069	0.655904	0	0	0.417015	0.74282
chr1	16942103	17097904	-	XR_001785237.1	XR_001785237.1	2541	2.60086	3.00013	0.888353	1.36044	2.98394	3.53706	1.62178	1.25718
chr1	16964292	17097904	-	XM_011238399.2	XM_011238399.2	2583	2.55857	2.95135	0.843774	1.33832	2.93542	3.47954	1.6545	1.23674
chr1	16994937	17097889	-	NM_020604.2	NM_020604.2	4809	2.23523	2.27696	0.550322	1.01835	2.1758	2.68394	1.26952	0.904545
chr1	16996581	17097904	-	XM_011238396.2	XM_011238396.2	2757	2.48373	2.89077	0.87522	1.41059	2.86016	3.70114	1.60544	1.20799
chr1	16996581	17097904	-	XM_011238397.2	XM_011238397.2	2760	2.48103	2.88763	0.874269	1.40905	2.85705	3.7216	1.60369	1.20668
chr1	16996581	17097904	-	XM_011238398.2	XM_011238398.2	2606	2.56654	3.03167	0.896065	1.46468	3.02589	3.88966	1.69846	1.27799
chr1	17097968	17100793	+	XR_001778833.1	XR_001778833.1	2097	0.0759407	0	0	0	0	0	0	0
chr1	17098572	17124568	-	XR_865203.2	XR_865203.2	407	0.391272	0	0	0	0	0	0	0
chr1	17098572	17124057	-	XR_373223.2	XR_373223.2	1002	0.15893	0.138329	0	0	0	0	0	0
chr1	17120596	17128971	+	XR_373222.2	XR_373222.2	2937	0	0.0943861	0.0530052	0.049042	0.0516322	0	0	0
chr1	17145372	17164271	+	NM_010267.3	NM_010267.3	3938	0	0.0351971	0	0	0.0385078	0.0686403	0	0
chr1	17168401	17173109	+	XR_373225.2	XR_373225.2	3946	0	0	0	0	0	0	0	0
chr1	17202969	17205577	+	XR_865206.1	XR_865206.1	332	0	0	0	0	0	0	0	0
chr1	17205167	17205577	+	XR_865207.1	XR_865207.1	291	0	0	0	0	0	0	0	0
chr1	17601900	17630939	+	NM_053191.2	NM_053191.2	6923	0	0.0200211	0.0224868	0.0208055	0.722843	0.0390446	0.551161	0
chr1	17615097	17641098	-	XR_865212.2	XR_865212.2	4767	0	0	0	0	0	0	0	0
chr1	17621619	17641098	-	XR_373228.3	XR_373228.3	4407	0	0	0.0176624	0	0.0688194	0	0.0519495	0
chr1	17621619	17641098	-	XR_373227.3	XR_373227.3	4082	0	0	0.0190686	0	0.0742987	0	0.0560856	0
chr1	17621619	17641098	-	XR_865210.2	XR_865210.2	4701	0	0	0.0165578	0	0.0645155	0	0.0487005	0
chr1	17621619	17641098	-	XR_001778837.1	XR_001778837.1	4343	0	0	0.0179227	0	0.0698336	0	0.052715	0
chr1	17621619	17641098	-	XR_373229.3	XR_373229.3	4404	0	0	0.0176744	0	0.0688663	0	0.0519848	0
chr1	17621619	17641098	-	XR_865209.2	XR_865209.2	4704	0	0	0.0165472	0	0.0644743	0	0.0486695	0
chr1	17635757	17641098	-	XR_865211.2	XR_865211.2	2716	0	0	0	0	0	0	0	0
chr1	17635757	17641098	-	XR_865213.2	XR_865213.2	4034	0	0	0	0	0	0	0	0
chr1	17635757	17641382	-	XR_001778838.1	XR_001778838.1	1031	0	0	0	0	0	0	0	0
chr1	17635757	17641098	-	XR_865208.2	XR_865208.2	4592	0	0	0	0	0	0	0	0
chr1	17676026	17727646	-	NR_130314.1	NR_130314.1	2264	0	0.306109	0.0343808	0	0.0334902	0.298482	0.0337075	0.0300212
chr1	17727028	17767235	+	XM_006495592.3	XM_006495592.3	4975	0.640192	1.11442	0.0312917	0	0.457217	1.24965	0.0920367	0.0273238
chr1	17727029	17767235	+	XM_006495593.3	XM_006495593.3	4792	0.66464	1.09913	0.0162434	0	0.458855	1.21276	0.0955514	0.0141837
chr1	17727398	17766211	+	XM_006495594.3	XM_006495594.3	3707	0.708818	1.36475	0.0209976	0	0.55225	1.60419	0.0823456	0.0183351
chr1	17727416	17766207	+	NM_031402.2	NM_031402.2	4006	0.715541	1.36668	0.0388608	0	0.567812	1.58567	0.114299	0.0339331
chr1	17730134	17767235	+	XM_011238409.2	XM_011238409.2	4702	0.609625	0.972777	0	0	0.387011	1.10663	0.0649202	0
chr1	17745844	17767235	+	XM_011238410.2	XM_011238410.2	4066	0.6854	1.00563	0	0	0.410251	1.16339	0.075075	0
chr1	17751285	17944776	-	XR_865214.2	XR_865214.2	1082	0.147179	0	0	0	0	0	0	0
chr1	18114883	18141446	-	XM_006495591.3	XM_006495591.3	1457	0	0	0	0	0	0	0	0
chr1	18114904	18145965	-	XM_006495590.3	XM_006495590.3	1601	0	0	0	0	0	0	0	0
chr1	18114904	18141446	-	XM_006495589.2	XM_006495589.2	1571	0	0	0	0	0	0	0	0
chr1	18114904	18145966	-	XM_006495588.3	XM_006495588.3	1719	0	0	0	0	0	0	0	0
chr1	18115190	18137051	-	NM_030033.1	NM_030033.1	1192	0	0	0	0	0	0	0	0
chr1	18210052	18223564	-	NR_002879.2	NR_002879.2	222	0	0	0	0	0	0	0	0
chr1	18236472	18237443	-	NM_001039123.1	NM_001039123.1	258	0	0	0	0	0	0	0	0
chr1	18250977	18265138	-	NM_183124.3	NM_183124.3	469	0	0	0	0.153557	0	0	0	0
chr1	18260523	18265138	-	NM_001040027.2	NM_001040027.2	256	0	0	0	0	0	0	0	0
chr1	19063299	19075464	-	XR_373232.3	XR_373232.3	747	0	0	0	0	0	0	0	0
chr1	19103021	19166338	+	NM_153154.2	NM_153154.2	1753	0	0.0790679	0	0	0	0	0	0
chr1	19103347	19168592	+	XM_006495499.3	XM_006495499.3	4026	0	0.0344277	0	0	0	0	0	0
chr1	19103688	19168592	+	XM_006495498.2	XM_006495498.2	4070	0	0.0340555	0	0	0	0	0	0
chr1	19104035	19168592	+	XM_006495497.3	XM_006495497.3	4062	0	0.0341226	0	0	0	0	0	0
chr1	19208913	19238845	+	NM_001286340.1	NM_001286340.1	3831	0	0.0361801	0	0	0	0	0	0
chr1	19208913	19238845	+	NM_009334.3	NM_009334.3	6132	0	0.0339056	0	0	0	0	0	0
chr1	19208918	19238576	+	XM_006495493.1	XM_006495493.1	4801	0	0.0288702	0	0	0	0	0	0
chr1	19208925	19238577	+	XM_006495491.3	XM_006495491.3	3641	0	0.0380681	0	0	0	0	0	0
chr1	19208926	19238577	+	XM_006495494.3	XM_006495494.3	3577	0	0.0387492	0	0	0	0	0	0
chr1	19208927	19238576	+	XM_006495492.3	XM_006495492.3	5876	0	0.0353828	0	0	0	0	0	0
chr1	19208927	19238576	+	XR_373183.3	XR_373183.3	4695	0	0.0442831	0	0	0	0	0	0
chr1	19211112	19238576	+	XM_006495495.2	XM_006495495.2	5572	0	0.0248755	0	0	0	0	0	0
chr1	19212053	19238845	+	NM_001025305.2	NM_001025305.2	6167	0	0.0337132	0	0	0	0	0	0
chr1	19606088	19636734	+	XR_373235.2	XR_373235.2	369	0	0	0	0	0	0	0	0
chr1	19606088	19636734	+	XR_373234.2	XR_373234.2	270	0	0	0	0	0	0	0	0
chr1	20057778	20618057	-	NM_153179.3	NM_153179.3	12928	0	0	0.0361254	0.0111414	0	0.0104543	0	0
chr1	20196195	20618082	-	XM_011238384.2	XM_011238384.2	11856	0	0	0.0393918	0.0121488	0	0.0113995	0	0
chr1	20237043	20618082	-	XM_006495521.2	XM_006495521.2	9445	0	0	0.0494472	0	0	0.0143094	0	0
chr1	20350416	20618082	-	XM_011238385.1	XM_011238385.1	7822	0	0	0.0398047	0	0	0	0	0
chr1	20356453	20392300	+	NR_045734.1	NR_045734.1	786	0	0	0	0	0	0	0	0
chr1	20669881	20682958	+	NR_131249.1	NR_131249.1	521	0	0	0	0	0	0	0	0
chr1	20679009	20679082	+	NR_029593.1	NR_029593.1	73	0	0	0	0	0	0	0	0
chr1	20682768	20682887	+	NR_029902.1	NR_029902.1	119	0	0	0	0	0	0	0	0
chr1	20730904	20734496	+	NM_010552.3	NM_010552.3	1171	0	0.118366	0	0	0	0	0	0
chr1	20777145	20784270	-	NM_145856.2	NM_145856.2	1178	0	0	0.132153	0	0	0	0.194347	0.115396
chr1	20777158	20785274	-	XM_006495523.2	XM_006495523.2	1934	0	0	0.0804945	0.037238	0	0	0.118377	0.0702876
chr1	20803013	20820213	-	NM_008563.2	NM_008563.2	2886	141.232	150.301	74.0622	71.3943	163.598	154.751	85.5423	76.0931
chr1	20888649	20890473	-	NR_040492.1	NR_040492.1	1120	0	0	0	0	0	0	0	0
chr1	20890621	20938756	+	NM_028829.3	NM_028829.3	4420	0.792636	1.1446	0.140884	0.13035	0.823404	0.718572	0.414373	0.246038
chr1	20890927	20939650	+	XM_006495578.3	XM_006495578.3	5306	0.690294	1.00572	0.132029	0.108584	0.714491	0.598585	0.330798	0.281813
chr1	20917834	20939650	+	XM_006495577.2	XM_006495577.2	5304	0.690554	1.0061	0.117403	0.108625	0.714761	0.58607	0.330923	0.281919
chr1	20951549	20979551	+	XM_006495576.3	XM_006495576.3	1892	0.084169	1.13551	0	0.0761292	0.440825	0.750055	0	0.143696
chr1	20951625	20990841	+	NM_027974.1	NM_027974.1	2208	0.144246	1.00439	0.282022	0.130468	0.480754	0.795736	0.0691248	0.123131
chr1	21001396	21079225	-	NM_177409.3	NM_177409.3	1390	2.92145	3.88895	44.2949	43.3145	6.81851	4.13237	53.2549	48.4578
chr1	21166435	21230167	+	XM_006495579.2	XM_006495579.2	1152	0.760297	0.54143	0	0.187547	1.1189	0.938561	0.132489	0.649001
chr1	21166447	21230167	+	XM_006495581.2	XM_006495581.2	957	0.915217	0.651753	0	0.225762	1.26766	1.1298	0.159485	0.639198
chr1	21189045	21195335	-	XR_373237.2	XR_373237.2	2990	0	0.0695348	0	0.0481727	0	0	0.051046	0.0454636
chr1	21207233	21271685	-	XR_373236.2	XR_373236.2	1436	0	0	0	0	0	0	0	0
chr1	21218574	21230167	+	NM_029398.3	NM_029398.3	1168	0.954396	0.593348	0	0.246638	0.778991	1.04142	0.130674	0.465535
chr1	21218574	21230167	+	NM_001290679.1	NM_001290679.1	1351	0.825118	0.512976	0	0.213229	0.729596	0.900351	0.112974	0.503094
chr1	21240584	21265575	+	NM_001077353.2	NM_001077353.2	1470	0.108332	0.141435	0.0529511	0.097984	0	0.0919406	0.155742	0
chr1	21240584	21265575	+	NM_001288617.1	NM_001288617.1	1515	0.105114	0.137234	0	0.0475368	0	0.0892097	0.151116	0
chr1	21240584	21265575	+	NM_010356.4	NM_010356.4	1375	0.115817	0.151207	0	0.0523769	0	0.0982929	0.166503	0
chr1	21285245	21298312	-	NR_002858.1	NR_002858.1	1148	0	0	0.135607	0	0	0	0.0664754	0
chr1	21349676	21352199	+	NM_183322.2	NM_183322.2	1950	0.122498	0	0	0.0738648	0.077766	0	0	0
chr1	21368330	21369743	+	NM_001033904.1	NM_001033904.1	844	0.0943411	0	0	0	0	0	0	0
chr1	21369787	21381308	-	XR_001778839.1	XR_001778839.1	163	0	0	0	0	0	0	0	0
chr1	21383555	21386384	+	NM_001113187.1	NM_001113187.1	2247	0.0708713	0	0	0	0	0	0	0
chr1	21398398	21962650	-	NM_001310477.1	NM_001310477.1	7608	0.0627948	0.163966	0.0204622	0.0189322	0.0996607	0.0710582	0	0.0536026
chr1	21398398	21608181	-	XM_011238368.1	XM_011238368.1	6191	0.0771674	0.201495	0.0251456	0.0348982	0.122471	0.0873221	0	0.0439141
chr1	21398402	21961942	-	NM_001160139.1	NM_001160139.1	6980	0.0684446	0.178718	0.0223032	0.0309534	0.108627	0.0774514	0	0.0584253
chr1	21398402	21961942	-	NM_023872.3	NM_023872.3	6923	0.0690081	0.18019	0.0224868	0.0312082	0.109522	0.0780891	0	0.0589063
chr1	22288421	22805724	-	NM_183018.2	NM_183018.2	4152	0.153418	0.367213	0	0	0.273923	0.374339	0	0
chr1	22288421	22805724	-	NM_001012623.1	NM_001012623.1	3969	0.160492	0.384144	0	0	0.286553	0.391599	0	0
chr1	22288421	22805724	-	NM_001012625.1	NM_001012625.1	3744	0.170136	0.407229	0	0	0.303773	0.415133	0	0
chr1	22288421	22805724	-	NM_053270.1	NM_053270.1	4236	0.150376	0.359931	0	0	0.268491	0.366916	0	0
chr1	22288421	22805724	-	NM_001012624.1	NM_001012624.1	3897	0.163457	0.391241	0	0	0.291847	0.398834	0	0
chr1	22898386	22905081	+	XR_373273.1	XR_373273.1	1447	0	0	0	0	0	0	0.0527393	0
chr1	23100472	23102253	-	NM_025746.2	NM_025746.2	1781	0	0	0	0.0808739	0	0	0	0.0763257
chr1	23123988	23127725	+	XR_373275.2	XR_373275.2	238	0	0	0	0	0	0	0	0
chr1	23228492	23235658	-	XR_373274.2	XR_373274.2	488	0	0	0	0	0	0	0	0
chr1	23228492	23235658	-	XR_865292.1	XR_865292.1	629	0	0	0	0	0	0	0	0
chr1	23272268	23272339	+	NR_029533.1	NR_029533.1	71	0	0	0	0	0	0	0	0
chr1	23291700	23291784	+	NR_029717.1	NR_029717.1	84	0	0	0	0.85736	1.80528	0	0	0
chr1	23366423	23383175	-	NM_001081079.1	NM_001081079.1	4844	2.02183	2.43219	1.41407	1.24887	1.78441	1.68801	1.19733	1.41717
chr1	23366433	23383210	-	XM_006496261.1	XM_006496261.1	4872	2.01021	2.41821	1.40594	1.24169	1.77416	1.67831	1.19044	1.42298
chr1	23391677	23399959	-	XR_373277.3	XR_373277.3	3666	0	0	0	0	0	0	0	0
chr1	23574442	23596862	+	XR_001779773.1	XR_001779773.1	1120	0	0	0	0	0	0	0	0
chr1	23576378	23596862	+	XR_865293.1	XR_865293.1	782	0	0	0	0	0	0	0	0
chr1	23761925	23847865	+	NM_172124.2	NM_172124.2	4362	1.77064	2.20842	3.03358	2.44353	1.63394	2.38578	2.5193	2.99172
chr1	23844824	23909736	-	NR_110972.1	NR_110972.1	1885	23.6971	20.9564	31.5895	29.1511	21.1979	21.7607	31.5781	31.6583
chr1	23845624	23909736	-	NM_001290683.1	NM_001290683.1	2083	22.5913	21.2268	31.8378	28.7658	20.6026	21.8334	31.0311	31.8794
chr1	23845624	23922381	-	NM_028534.3	NM_028534.3	2353	21.6571	19.9103	31.4594	27.5463	19.5274	21.4246	29.2541	29.9834
chr1	23845624	23922450	-	XM_006496362.1	XM_006496362.1	2503	20.3593	18.7171	29.5741	26.0106	18.3572	20.1406	27.562	28.1865
chr1	23978190	23999887	+	XR_865295.1	XR_865295.1	749	0.106307	0	0	0	0	0	0	0
chr1	23995938	24005640	-	NM_026503.3	NM_026503.3	667	6.68506	5.19513	8.40232	4.64285	4.77439	6.07883	6.40715	4.07605
chr1	24010757	24100341	-	NM_026604.4	NM_026604.4	6467	6.91953	5.76543	6.04218	6.64835	5.93256	6.01886	6.58467	5.65437
chr1	24011089	24043030	-	XM_011238569.1	XM_011238569.1	4033	6.39676	6.1175	6.4656	7.33932	6.61772	6.68559	7.17156	6.33672
chr1	24011089	24100368	-	XM_006496229.2	XM_006496229.2	6032	7.22053	6.08929	6.41339	6.96065	6.23469	6.36329	6.88241	5.94946
chr1	24011089	24100460	-	XM_006496233.2	XM_006496233.2	5536	7.40721	6.39701	6.73491	7.38915	6.58784	6.68928	7.25091	6.24923
chr1	24011089	24100366	-	XM_006496234.2	XM_006496234.2	5572	7.5737	6.44274	6.76125	7.52236	6.68136	6.74308	7.3958	6.33084
chr1	24011089	24100366	-	XM_017322275.1	XM_017322275.1	5364	7.64472	6.57629	6.92185	7.58581	6.77082	6.87858	7.48341	6.43695
chr1	24011481	24046407	-	XM_017322278.1	XM_017322278.1	4353	7.35327	6.54343	6.93802	7.6601	6.88023	6.78403	7.4508	6.68282
chr1	24011481	24043030	-	XM_006496237.3	XM_006496237.3	4229	6.85341	6.14534	6.58928	7.25461	6.65167	6.74326	7.23618	6.39662
chr1	24011481	24053299	-	XM_006496235.2	XM_006496235.2	4585	7.64111	6.63556	6.85858	7.79085	6.96205	6.8387	7.70627	6.65598
chr1	24011481	24057505	-	XM_006496236.2	XM_006496236.2	6863	5.83576	4.88746	5.02438	5.62462	5.0489	4.94293	5.54868	4.84284
chr1	24011481	24100368	-	XM_006496231.3	XM_006496231.3	5937	7.63112	6.29178	6.71267	7.35102	6.52602	6.57894	7.24961	6.20493
chr1	24011481	24100368	-	XM_006496232.3	XM_006496232.3	5562	7.83068	6.54155	6.92734	7.48409	6.73426	6.8524	7.46398	6.43998
chr1	24011481	24100368	-	XM_006496230.3	XM_006496230.3	5848	7.65195	6.35199	6.70835	7.36438	6.58644	6.65595	7.28165	6.2645
chr1	24177588	24210535	+	XM_006495649.3	XM_006495649.3	1685	0.614309	0.287906	0	0.0427408	0.0899962	0.200523	0	0
chr1	24177609	24252738	+	NM_007740.3	NM_007740.3	3888	0.696299	0.516921	0	0.0185232	0.253519	0.278092	0	0
chr1	24195202	24252738	+	NM_001290691.1	NM_001290691.1	3097	0.87414	0.671324	0	0.0232542	0.367235	0.392759	0	0
chr1	24257682	24587437	-	NM_007733.2	NM_007733.2	10542	0.22659	0.0394439	0	0	0.0719236	0.0384612	0.00723902	0
chr1	24257682	24586929	-	XM_006495645.3	XM_006495645.3	11421	0.209151	0.0606803	0	0	0.0663881	0.0355011	0.00668188	0
chr1	24257682	24587535	-	XM_006495646.3	XM_006495646.3	10927	0.218607	0.0380542	0	0	0.0832673	0.0371061	0.00698396	0
chr1	24257682	24587535	-	XM_006495643.3	XM_006495643.3	11014	0.21688	0.0377536	0	0	0.0826096	0.036813	0.00692879	0
chr1	24257682	24587535	-	XM_006495644.3	XM_006495644.3	10963	0.217889	0.0379292	0	0	0.0829939	0.0369842	0.00696103	0
chr1	24257682	24587535	-	XM_006495642.3	XM_006495642.3	11017	0.216821	0.0377433	0	0	0.0825871	0.036803	0.00692691	0
chr1	24678041	24765445	+	XM_017322292.1	XM_017322292.1	5035	1.94513	2.0784	1.91697	2.27426	2.24378	2.87216	2.36444	2.38934
chr1	24678543	24766301	+	NM_026719.2	NM_026719.2	5392	1.96402	2.05647	1.8911	2.31067	2.22178	2.7572	2.39188	2.3572
chr1	24678917	24766299	+	NM_001310483.1	NM_001310483.1	5234	1.99288	2.10531	1.91844	2.35291	2.23091	2.78878	2.44951	2.3894
chr1	25026580	25027593	-	XR_865298.2	XR_865298.2	720	0	0	0	0	0	0	0	0
chr1	25067475	25829707	-	NM_175642.4	NM_175642.4	5522	0	0.150604	0	0.0130421	0.0823852	0.195803	0	0.0123086
chr1	25067549	25830205	-	XM_006495817.3	XM_006495817.3	5841	0	0.154244	0	0.0123298	0.0778858	0.185109	0	0.0116364
chr1	25067675	25531950	-	XM_006495818.3	XM_006495818.3	3621	0	0.133974	0	0.019889	0.0837579	0.186624	0	0.0187705
chr1	25067675	25559840	-	XM_017319555.1	XM_017319555.1	4185	0	0.198718	0	0.0172087	0.108705	0.193767	0	0.0162409
chr1	25276403	25277954	-	NM_001204913.1	NM_001204913.1	1551	0	0	0	0	0	0	0	0
chr1	25830418	25837285	+	XR_001779915.1	XR_001779915.1	5679	0.0280415	0	0.0274126	0	0	0	0	0
chr1	25879167	25892305	+	XR_865299.1	XR_865299.1	279	0	0	0	0	0	0	0	0
chr1	25896969	25903608	-	XR_373279.2	XR_373279.2	248	0	0	0	0	0	0	0	0
chr1	26619657	26775020	+	XR_001778846.1	XR_001778846.1	743	0	0	0	0	0	0	0	0
chr1	26619657	26775020	+	XR_001778847.1	XR_001778847.1	734	0	0	0	0	0	0	0	0
chr1	26619657	26678581	+	XR_001778848.1	XR_001778848.1	443	0	0	0	0	0	0	0	0
chr1	26619657	26775020	+	XR_001778842.1	XR_001778842.1	856	0	0	0	0	0	0	0	0
chr1	26619657	26775020	+	XR_001778843.1	XR_001778843.1	792	0	0	0	0	0	0	0	0
chr1	26619657	26775020	+	XR_001778844.1	XR_001778844.1	771	0	0	0	0	0	0	0	0
chr1	26681800	26687460	-	NM_001033764.3	NM_001033764.3	4331	0	0	0.0359447	0.2328	0	0	0.0704814	0.0313868
chr1	27884013	27902391	+	XR_104583.3	XR_104583.3	2029	0	0	0	0	0	0	0	0
chr1	28580380	28580768	-	XR_373281.2	XR_373281.2	388	15.5964	18.5761	13.6417	13.7354	23.8409	21.2482	15.5381	17.8679
chr1	28776121	28780252	-	NM_001013750.1	NM_001013750.1	2882	0	0	0	0	0	0	0.0264794	0
chr1	28796144	28895588	-	XR_865224.1	XR_865224.1	632	0	0	0	0	0	0	0	0
chr1	29421487	29421612	+	NR_105760.1	NR_105760.1	125	0	0	0	0	0	0	0	0
chr1	30121012	30139879	-	XR_865308.2	XR_865308.2	3248	0	0	0	0	0	0	0.0234956	0
chr1	30121012	30139879	-	XR_373282.3	XR_373282.3	3364	0	0	0	0	0	0	0.0226854	0
chr1	30121012	30138493	-	XR_865307.2	XR_865307.2	2021	0	0	0	0	0	0	0.0377604	0
chr1	30127596	30138442	-	XR_865309.1	XR_865309.1	1016	0	0	0	0	0	0	0	0
chr1	30171704	30262611	-	XR_373283.3	XR_373283.3	3053	0	0	0	0	0	0	0	0
chr1	30482931	30755682	-	XR_865311.1	XR_865311.1	909	0	0	0	0	0	0	0	0
chr1	30502304	30516611	+	XR_373284.2	XR_373284.2	649	0	0	0	0	0	0	0	0
chr1	30633637	30755682	-	XR_865310.1	XR_865310.1	779	0	0	0	0	0	0	0	0
chr1	30633637	30700502	-	XR_865312.1	XR_865312.1	644	0	0	0	0	0	0	0	0
chr1	30802341	30873925	-	XM_011238470.2	XM_011238470.2	7816	24.0318	25.0487	21.5907	22.6301	24.3588	25.687	21.8025	25.6793
chr1	30802341	30873925	-	XM_011238471.2	XM_011238471.2	7639	24.1717	25.3207	21.6732	22.8339	24.5659	25.9902	21.978	25.8651
chr1	30802341	30863071	-	XM_006495841.1	XM_006495841.1	5497	24.7983	24.8745	21.7924	21.6435	24.5383	26.9224	21.4628	26.25
chr1	30802341	30863256	-	NM_001081080.1	NM_001081080.1	7561	24.5369	25.4627	21.7939	22.8694	24.8294	26.0885	22.0837	26.1049
chr1	30802341	30873924	-	XM_006495840.3	XM_006495840.3	5759	23.4627	23.7909	21.1119	20.9589	23.5536	25.9205	20.7249	25.1384
chr1	30802341	30873925	-	XM_006495838.3	XM_006495838.3	7746	23.6631	24.792	21.2934	22.3139	23.9916	25.3433	21.3986	25.2884
chr1	30802341	30873924	-	XM_006495839.3	XM_006495839.3	6190	23.7843	23.7242	21.176	21.2099	23.702	25.8515	21.0695	25.3755
chr1	30802341	30873925	-	XM_006495836.3	XM_006495836.3	7908	23.7522	24.7573	21.3395	22.385	24.0946	25.3881	21.5585	25.3978
chr1	30803101	30873571	-	XM_006495837.3	XM_006495837.3	7349	25.0931	26.0558	22.2849	23.4801	25.3909	26.7584	22.648	26.7377
chr1	30940302	30950181	-	XM_006495798.3	XM_006495798.3	4552	5.84235	6.21169	5.09573	4.68308	5.2469	5.44827	5.43182	5.53958
chr1	30940302	30949755	-	NM_011200.2	NM_011200.2	4129	6.44087	6.84806	5.58007	5.16285	5.74769	5.94096	5.98829	6.10708
chr1	30940302	30949332	-	XM_006495799.2	XM_006495799.2	4258	5.85305	6.10348	4.88088	4.70199	5.21742	5.14203	5.55596	5.45915
chr1	31019095	31044774	+	XR_373288.2	XR_373288.2	2441	0	0	0	0	0	0	0	0
chr1	31019187	31096454	-	NR_136907.1	NR_136907.1	881	0	0	0	0	0	0	0	0
chr1	31033793	31044774	+	XR_373286.3	XR_373286.3	2323	0	0	0	0	0	0	0	0
chr1	31037747	31044774	+	XR_373287.2	XR_373287.2	1968	0	0	0	0	0	0	0	0
chr1	31039599	31044774	+	XR_373289.2	XR_373289.2	4003	0	0	0	0	0	0	0	0
chr1	31039599	31044774	+	XR_373285.2	XR_373285.2	4207	0	0	0	0	0	0	0	0
chr1	31039599	31044774	+	XR_865314.1	XR_865314.1	3940	0	0	0	0	0	0	0	0
chr1	31141077	31222656	-	NR_033445.1	NR_033445.1	1094	0	0.0633483	0	0	0	0	0	0
chr1	31176434	31204725	+	NM_153601.1	NM_153601.1	1903	0	0.0728355	0	0	0	0	0	0
chr1	31222838	31224287	+	NM_029062.2	NM_029062.2	1449	0	0	0	0	0	0	0	0
chr1	31264846	31268061	+	NR_015347.1	NR_015347.1	914	0	0	0	0	0	0	0	0
chr1	32172686	32705224	+	XR_001783141.1	XR_001783141.1	2187	0	0	0	0	0	0	0	0
chr1	32172686	32705224	+	XR_001783140.1	XR_001783140.1	2261	0	0	0	0	0	0	0	0
chr1	32172686	32705224	+	XR_373242.3	XR_373242.3	2117	0	0	0	0	0	0	0	0
chr1	32172805	32657738	+	NM_133235.2	NM_133235.2	1359	0	0	0	0	0	0	0	0
chr1	32519562	32520999	-	NM_001199956.1	NM_001199956.1	1437	0	0.0964551	0	0	0	0	0	0
chr1	32543545	32547293	-	NM_001164286.1	NM_001164286.1	3748	0	0	0	0	0	0	0	0
chr1	32738534	32747184	+	XR_001779816.1	XR_001779816.1	2443	0	0	0	0	0	0	0	0
chr1	33133242	33176251	-	XR_865316.2	XR_865316.2	1568	0	0	0	0	0	0	0	0
chr1	33290822	33354602	-	XR_865317.1	XR_865317.1	325	0	0	0	0	0	0	0.469623	0.209133
chr1	33453807	33542449	-	XM_011238455.2	XM_011238455.2	2113	6.33072	8.134	9.54097	9.30477	8.43262	9.65834	9.39024	10.1325
chr1	33453807	33669794	-	NM_008922.2	NM_008922.2	1976	12.814	15.3968	17.4112	17.0934	15.3869	15.7655	16.2978	19.2278
chr1	33522520	33530620	+	XR_865318.2	XR_865318.2	5847	0.0272358	0.0355582	0.133125	0.320245	0.0129676	0.0346723	0.287139	0.174367
chr1	33540151	33669789	-	XR_001783247.1	XR_001783247.1	2031	6.54711	7.60934	8.31653	8.26206	7.50378	6.2885	7.70277	9.80534
chr1	33540152	33669789	-	XR_373247.3	XR_373247.3	1956	6.79815	7.90111	8.63542	8.54204	7.79151	6.52962	7.99812	10.1813
chr1	33540152	33669789	-	XR_373246.3	XR_373246.3	1959	6.78774	7.88901	8.62219	8.52896	7.77957	6.51962	7.98587	10.1657
chr1	33571022	33669789	-	XM_006495793.3	XM_006495793.3	1195	11.1274	12.8747	14.0044	14.2228	12.6898	10.5747	12.5806	16.4375
chr1	33613511	33669789	-	XM_006495797.2	XM_006495797.2	898	14.8076	17.0556	18.6361	18.2852	16.8868	14.0721	16.6565	21.8739
chr1	33669823	33670712	+	NR_033199.1	NR_033199.1	889	0.358263	0	0	0.162021	0.341156	0.152028	0.171684	0.152909
chr1	33714182	33719895	-	XR_373294.3	XR_373294.3	451	1.23585	1.69032	0.862951	1.27748	1.00872	1.19869	0.67684	1.50705
chr1	33714182	33719895	-	XR_865319.2	XR_865319.2	462	1.20642	1.65007	0.842404	1.24707	0.984699	1.17015	0.660725	1.47117
chr1	33719887	33742564	+	XM_006495801.3	XM_006495801.3	4532	8.97789	10.6279	8.79372	9.042	10.1051	11.0788	7.57749	7.79863
chr1	33719887	33742564	+	XM_006495802.3	XM_006495802.3	4342	9.35241	11.093	9.08888	9.4045	10.5473	11.5325	7.8915	8.07727
chr1	33719895	33742564	+	NM_008999.4	NM_008999.4	4321	9.39786	11.1469	9.13306	9.4502	10.5986	11.5885	7.92985	8.11653
chr1	33720418	33742564	+	NM_001159729.1	NM_001159729.1	4209	8.62639	10.2086	8.43293	8.55526	9.54753	10.1148	7.43375	7.07294
chr1	33745483	33757750	-	NM_145392.2	NM_145392.2	1815	13.5119	11.8369	33.5369	26.9423	10.8615	12.3611	29.138	42.6158
chr1	33745483	33757566	-	XM_017319691.1	XM_017319691.1	1805	11.8664	10.4818	29.6259	23.6603	9.45147	11.2315	26.1285	37.5048
chr1	33761540	33814595	-	NM_133817.3	NM_133817.3	4030	13.6526	11.8486	8.32463	9.75731	11.6273	10.3628	7.61244	7.58949
chr1	33761540	33814595	-	NM_001290699.1	NM_001290699.1	3792	13.2496	11.6236	8.35446	9.76196	11.8572	10.5143	7.84872	7.65358
chr1	33761544	33801575	-	XM_017313044.1	XM_017313044.1	3810	12.0167	9.85885	6.10856	7.42865	9.57226	9.01018	5.00746	5.58373
chr1	33761749	33815353	-	XM_006496370.3	XM_006496370.3	4438	12.0746	10.4626	7.419	8.69801	10.4046	9.2731	6.86102	6.79987
chr1	33762102	33815352	-	XM_011238626.2	XM_011238626.2	4281	12.35	10.6359	7.34562	8.81512	10.4496	9.2659	6.73828	6.89048
chr1	33762119	33815352	-	XR_865290.2	XR_865290.2	5569	9.47937	8.20088	5.68866	6.78929	8.01922	7.14715	5.20726	5.29685
chr1	33786405	33815456	-	XR_865291.2	XR_865291.2	3656	7.05638	7.58239	10.3898	9.35685	6.03505	6.21052	8.85039	9.38837
chr1	33801959	33814595	-	NM_001290700.1	NM_001290700.1	2077	9.85235	11.1779	16.3771	14.6672	9.3454	9.27264	14.5867	14.9877
chr1	33835898	33838914	-	NM_001161816.1	NM_001161816.1	3016	0.316806	0.252763	0.15485	0.0477574	0.201119	0.11203	0.126515	0.0901433
chr1	33852051	33907767	-	NM_001310484.1	NM_001310484.1	2230	0.107117	0.12431	1.25658	1.19492	0.0680016	0.0909099	1.02664	1.09724
chr1	33852051	33907621	-	NM_177235.3	NM_177235.3	2292	0.13896	0.120948	1.18863	1.31971	0.0661621	0.0884508	1.19865	1.18618
chr1	33873085	33874756	-	XR_373298.2	XR_373298.2	1199	0	0	0.129838	0	0	0	0	0.113375
chr1	33877524	33907934	-	XM_017321224.1	XM_017321224.1	831	0.574902	0.333589	2.71637	3.11992	0	0.0813193	1.56117	2.69909
chr1	33908212	34308656	+	XM_017314676.1	XM_017314676.1	24205	8.67787	12.9043	34.5729	38.3581	9.28782	10.7039	39.3817	41.1066
chr1	33908212	34307826	+	XM_017314722.1	XM_017314722.1	23048	8.97185	13.3927	35.5959	39.59	9.59287	11.1064	40.5938	42.1557
chr1	33908213	34308656	+	XM_017314689.1	XM_017314689.1	24114	8.71061	12.9501	34.6969	38.476	9.32287	10.7443	39.5304	41.2532
chr1	33908213	34308656	+	XM_006495666.3	XM_006495666.3	24279	8.65142	12.8707	34.4804	38.2709	9.26576	10.688	39.2931	41.0345
chr1	33908213	34308656	+	XM_017314651.1	XM_017314651.1	24243	8.66426	12.8869	34.5316	38.3129	9.27952	10.7038	39.3515	41.0926
chr1	33908213	34307826	+	XM_017314665.1	XM_017314665.1	23395	8.88642	13.277	35.3973	39.3353	9.5543	11.0456	40.3473	42.001
chr1	33908213	34308656	+	XM_017314687.1	XM_017314687.1	24132	8.70412	12.9405	34.6711	38.4563	9.31592	10.7363	39.5009	41.2281
chr1	33908213	34308656	+	XM_017314621.1	XM_017314621.1	24315	8.63861	12.8516	34.4325	38.2142	9.25204	10.6721	39.235	40.9737
chr1	33908213	34308656	+	XM_017314706.1	XM_017314706.1	23988	8.7099	12.9488	34.5936	38.4169	9.28334	10.7331	39.4549	41.1186
chr1	33908213	34308656	+	XM_017314635.1	XM_017314635.1	24297	8.64501	12.8611	34.458	38.2336	9.25889	10.6801	39.264	40.9985
chr1	33908213	34308656	+	XM_006495691.3	XM_006495691.3	23880	8.74929	13.0045	34.7436	38.5756	9.32532	10.7817	39.6333	41.3017
chr1	33908213	34308656	+	XM_006495690.3	XM_006495690.3	24189	8.68361	12.9157	34.6055	38.3895	9.30023	10.7277	39.4393	41.1787
chr1	33908220	34308656	+	XM_017314794.1	XM_017314794.1	18266	9.38521	14.3455	44.4418	48.413	10.419	12.1531	50.7324	53.5231
chr1	33908220	34307826	+	XM_017314811.1	XM_017314811.1	16998	9.89326	15.1914	46.7633	51.0373	10.9687	12.8529	53.4349	56.0643
chr1	33908221	34308656	+	XM_006495682.2	XM_006495682.2	18157	9.43716	14.4278	44.7	48.6798	10.4815	12.2261	51.0369	53.8406
chr1	33908224	34308662	+	NM_001276764.1	NM_001276764.1	24271	8.65099	12.8749	34.4885	38.2746	9.26881	10.6887	39.3029	41.0424
chr1	34005691	34308656	+	XM_006495674.3	XM_006495674.3	24121	8.65857	12.9061	34.0802	37.9005	9.28873	10.7552	38.9652	40.7989
chr1	34005691	34308656	+	XM_017314716.1	XM_017314716.1	24157	8.64567	12.8869	34.0326	37.8441	9.27489	10.7392	38.9072	40.7381
chr1	34005691	34308656	+	XM_017314712.1	XM_017314712.1	24169	8.64138	12.8805	34.0157	37.8253	9.27028	10.7338	38.8878	40.7178
chr1	34010944	34308652	+	XM_006495678.3	XM_006495678.3	24563	8.35689	12.499	32.8585	36.5911	9.01046	10.4736	37.6147	39.5611
chr1	34010944	34308652	+	XM_017314868.1	XM_017314868.1	18083	9.15434	14.0768	42.7953	46.7642	10.189	12.0182	49.1273	52.0914
chr1	34010944	34308652	+	XM_006495688.3	XM_006495688.3	24452	8.39483	12.55	32.9886	36.7248	9.04516	10.5046	37.7543	39.6879
chr1	34010944	34308652	+	XM_006495684.3	XM_006495684.3	18449	9.03316	13.9027	42.3682	46.2737	10.1183	11.9117	48.6035	51.6622
chr1	34010944	34308652	+	XM_017314741.1	XM_017314741.1	24599	8.34466	12.4807	32.8136	36.5376	8.99727	10.4583	37.5597	39.5032
chr1	34010944	34308652	+	XM_017314848.1	XM_017314848.1	24125	8.46241	12.6426	33.1292	36.9062	9.07348	10.5629	37.9528	39.8145
chr1	34011824	34308662	+	NM_134448.3	NM_134448.3	23252	8.78013	13.0845	34.363	38.2639	9.40762	10.9392	39.3614	41.2889
chr1	34011824	34308662	+	NM_133833.3	NM_133833.3	17210	9.61871	14.7465	44.9525	49.0988	10.697	12.6004	51.5971	54.7062
chr1	34077129	34308656	+	XM_017314750.1	XM_017314750.1	23875	8.59437	12.8359	33.7956	37.6033	9.27011	10.7443	38.6699	40.6755
chr1	34088627	34308656	+	XM_006495679.3	XM_006495679.3	24335	8.35012	12.5136	32.9169	36.6469	9.03256	10.4579	37.6943	39.658
chr1	34117358	34117431	+	NR_105861.1	NR_105861.1	73	0	0	1.06628	1.9731	0	0	1.04539	1.86214
chr1	34119909	34308656	+	XM_006495669.3	XM_006495669.3	25756	7.85851	11.7586	30.9044	34.4684	8.48418	9.82318	35.3865	37.288
chr1	34160133	34183904	+	XM_006495686.3	XM_006495686.3	8987	4.15529	6.28485	14.3689	17.4055	4.13405	5.17331	16.4652	15.7233
chr1	34160165	34308656	+	XM_006495680.3	XM_006495680.3	22873	8.6889	12.9498	33.9319	37.818	9.32483	10.7866	38.9092	41.1766
chr1	34160329	34308656	+	XM_006495685.2	XM_006495685.2	16595	9.64891	14.8002	45.2348	49.3994	10.7645	12.6072	51.9872	55.6318
chr1	34160329	34183904	+	NM_010081.2	NM_010081.2	8788	4.24938	6.41928	14.6943	17.7833	4.22766	5.28277	16.8293	16.0716
chr1	34166314	34177976	-	XR_001778860.1	XR_001778860.1	781	4.28195	4.61429	9.86681	10.9733	2.03874	3.11492	15.8295	10.7043
chr1	34433120	34433199	-	NR_039562.1	NR_039562.1	79	0	0	0	0	0	0	0	0
chr1	34436669	34439672	-	NM_027159.2	NM_027159.2	1705	9.24664	6.82868	7.98925	6.54711	7.47101	6.38111	6.71382	7.53429
chr1	34439828	34445747	+	NM_178601.3	NM_178601.3	2249	20.499	22.2485	24.7462	22.992	20.0933	19.1101	16.559	21.2759
chr1	34459008	34459827	-	XR_373299.2	XR_373299.2	568	0	0	0.137039	0.126793	0	0	0	0
chr1	34459745	34473784	+	NM_011206.2	NM_011206.2	1578	1.86697	1.22971	0.147981	0.502028	0.864888	0.856481	0.290166	0.0861446
chr1	34459762	34473784	+	XM_006495800.3	XM_006495800.3	1489	1.97856	1.30321	0.156826	0.532035	0.916583	0.907675	0.30751	0.0912936
chr1	34459765	34473784	+	XM_017319374.1	XM_017319374.1	1489	1.97856	1.30321	0.156826	0.532035	0.916583	0.907675	0.30751	0.0912936
chr1	34474786	34485981	+	XR_373300.2	XR_373300.2	1318	0	0	0	0.054642	0	0.102544	0	0
chr1	34474786	34485978	+	XR_865328.1	XR_865328.1	1294	0	0	0	0.0556555	0	0.104446	0	0
chr1	34477166	34485581	-	XR_865324.1	XR_865324.1	871	0	0.159134	0	0.0826845	0	0	0	0
chr1	34477166	34485832	-	XR_865325.1	XR_865325.1	907	0	0.152818	0	0	0	0	0	0
chr1	34477166	34499219	-	XR_373301.1	XR_373301.1	1436	0	0.0965223	0	0	0	0	0	0
chr1	34477166	34485826	-	XR_865326.1	XR_865326.1	750	0	0.184808	0	0	0	0	0	0
chr1	34477166	34485832	-	XR_865327.1	XR_865327.1	886	0	0.15644	0	0	0	0	0	0
chr1	34498429	34503062	+	NM_009355.2	NM_009355.2	1246	0	0	0	0	0	0	0	0
chr1	34535647	34544311	+	NM_007685.2	NM_007685.2	1038	8.05444	7.07719	0.149977	0	3.72535	8.98414	0	0
chr1	34536514	34560995	-	XM_006495857.2	XM_006495857.2	930	0.513702	0.298077	0	0	0.0815288	0.508639	0	0
chr1	34543979	34560957	-	XM_006495862.3	XM_006495862.3	1631	0.927562	0.849822	0	0	0.743807	1.11868	0	0
chr1	34544089	34560995	-	XM_006495856.3	XM_006495856.3	1030	1.23688	0.807414	0	0	0.883361	1.18095	0	0
chr1	34544405	34560995	-	XM_006495858.3	XM_006495858.3	1214	0	0.228346	0	0	0	0.166993	0	0
chr1	34552330	34560943	-	NM_009356.2	NM_009356.2	1301	0	0	0	0	0	0	0	0
chr1	34552336	34560794	-	XM_006495861.1	XM_006495861.1	1102	0	0	0	0	0	0	0	0
chr1	34552336	34560905	-	XM_006495860.1	XM_006495860.1	1286	0	0	0	0	0	0	0	0
chr1	34552604	34560995	-	XM_006495859.3	XM_006495859.3	963	0	0	0	0	0	0	0	0
chr1	34578931	34590944	+	XM_006495820.2	XM_006495820.2	4546	0.350303	0.320142	0	0	0.333576	0.32703	0	0
chr1	34579692	34590944	+	NM_213727.2	NM_213727.2	4356	0.292466	0.302286	0	0	0.313313	0.341295	0	0
chr1	34580530	34590944	+	XM_006495821.3	XM_006495821.3	4800	0.265413	0.274324	0	0	0.284332	0.309725	0	0
chr1	34633534	34636210	-	NR_033627.1	NR_033627.1	2676	0	0	0	0	0	0	0	0
chr1	34657235	34667004	-	XR_865332.1	XR_865332.1	1053	0	0	0	0	0	0	0	0
chr1	34658380	34667004	-	XR_865331.2	XR_865331.2	834	0	0	0	0	0	0	0	0
chr1	34663075	34666477	-	XR_865330.1	XR_865330.1	245	0	0	0	0	0	0	0	0
chr1	34663075	34667004	-	XR_865329.1	XR_865329.1	470	0	0	0	0	0	0	0	0
chr1	34685664	34688842	-	XR_373309.2	XR_373309.2	1471	0	0	0	0	0	0	0	0
chr1	34748271	34757061	-	XR_001778863.1	XR_001778863.1	7547	0.0211008	0	0.0206276	0.076341	0.0200932	0.0179081	0	0
chr1	34748271	34750503	-	XR_001778864.1	XR_001778864.1	1856	0	0	0	0	0	0	0	0
chr1	34759935	34792553	-	XR_865335.2	XR_865335.2	5218	0	0	0	0.0276038	0	0.0259013	0.0292502	0
chr1	34759935	34792553	-	XR_865333.2	XR_865333.2	4198	0	0	0	0.0343107	0	0.0321946	0.0363572	0
chr1	34759935	34792553	-	XR_373307.3	XR_373307.3	5580	0	0	0	0.025813	0	0.0242209	0.0273526	0
chr1	34759935	34792553	-	XR_865334.2	XR_865334.2	5265	0	0	0	0.0273573	0	0.02567	0.0289891	0
chr1	34759935	34792553	-	XR_001778861.1	XR_001778861.1	5473	0	0	0	0.0263176	0	0.0246945	0.0278874	0
chr1	34759935	34792553	-	XR_001778862.1	XR_001778862.1	5372	0	0	0	0	0	0.0251587	0.0284117	0
chr1	34801721	34812754	+	NM_183019.2	NM_183019.2	2714	0.880146	0.868203	0.831727	0.63686	0.474934	0.497984	1.34969	0.826436
chr1	34813217	34843050	-	NM_174997.2	NM_174997.2	5023	20.5757	19.3988	19.045	17.5493	19.5781	19.9783	17.9428	17.6178
chr1	34813217	34843050	-	NM_001160235.1	NM_001160235.1	5059	20.4293	19.2607	18.9095	17.4387	19.4388	19.8361	17.8151	17.4925
chr1	34813217	34843050	-	NM_001160236.1	NM_001160236.1	5044	20.49	19.318	18.9657	17.4763	19.4966	19.8951	17.8681	17.5445
chr1	34813223	34843029	-	XM_006495845.1	XM_006495845.1	5053	20.4535	19.2836	18.9319	17.4594	19.4619	19.8597	17.8362	17.5132
chr1	34849940	34879585	+	XM_017320232.1	XM_017320232.1	3447	2.19445	2.17137	5.91633	6.39326	1.80371	2.25451	6.30967	5.89569
chr1	34849958	34879585	+	NM_145516.2	NM_145516.2	3317	2.25645	2.25647	6.10127	6.64383	1.8744	2.34286	6.51094	6.12676
chr1	34849958	34871557	+	NM_175421.1	NM_175421.1	2794	1.02593	0.992169	2.70233	3.14467	0.976945	0.96745	3.03179	2.4813
chr1	34851076	34879585	+	XM_006495898.3	XM_006495898.3	4113	1.78103	1.75237	4.88263	5.39305	1.4379	1.82372	5.15809	4.7923
chr1	35869594	35881164	+	XR_373311.3	XR_373311.3	1192	0	0	0	0	0	0	0	0
chr1	35869596	35881165	+	XR_373312.3	XR_373312.3	1076	0	0	0	0	0	0	0	0
chr1	35942012	35955016	+	XR_373313.3	XR_373313.3	599	0	0	0	0	0	0	0.254804	0.226938
chr1	35959998	35965098	+	XR_865337.1	XR_865337.1	504	0	0	0	0	0	0	0	0
chr1	36001938	36011004	-	XR_865338.1	XR_865338.1	1767	0	0	0	0	0	0	0	0
chr1	36001938	36011073	-	XR_373314.2	XR_373314.2	1729	0	0	0	0	0	0	0	0
chr1	36016794	36021488	+	XR_865339.1	XR_865339.1	440	0	0	0	0	0	0	0	0
chr1	36058717	36066243	-	XR_865340.1	XR_865340.1	2286	0.0696622	0	0	0	0	0.0591219	0	0.0297323
chr1	36058717	36066243	-	XR_865341.1	XR_865341.1	2235	0.0712518	0	0	0	0	0.060471	0	0.0304108
chr1	36068399	36106446	+	NM_015818.2	NM_015818.2	3719	8.56401	10.1001	1.50695	2.92411	12.1511	12.574	1.88784	2.37587
chr1	36129865	36134928	+	XR_001778865.1	XR_001778865.1	2943	0.135277	0.141291	0.0528971	0.048942	0.0515269	0.0459235	0	0.0461896
chr1	36140027	36244302	-	NM_198899.2	NM_198899.2	9029	18.0342	16.5716	38.2423	42.2745	17.0135	17.2814	38.7612	34.6427
chr1	36140658	36244297	-	XM_006496062.3	XM_006496062.3	8369	19.3708	17.7709	41.0722	45.5137	18.3281	18.5797	41.7177	37.3097
chr1	36144251	36144313	-	NR_105862.1	NR_105862.1	62	30.8221	30.1803	65.2836	41.817	17.1211	30.5184	54.1581	50.4279
chr1	36244382	36250542	+	XR_865343.2	XR_865343.2	194	0	0.357232	0	0	0	0	0	0
chr1	36264601	36273425	-	NM_153408.2	NM_153408.2	2583	0.184957	0.107322	0	0.111526	0	0.209296	0.236357	0.105254
chr1	36264601	36274457	-	XM_006495848.3	XM_006495848.3	2826	0.169053	0.0980934	0	0.101937	0	0.191299	0.216033	0.0962039
chr1	36265789	36274674	-	XM_006495847.1	XM_006495847.1	1769	0.270064	0.156706	0	0.0814225	0	0.152801	0.215697	0.0768435
chr1	36265789	36274458	-	XM_006495846.3	XM_006495846.3	1741	0.274407	0.159226	0	0.082732	0	0.155259	0.219166	0.0780793
chr1	36307732	36324029	+	NM_001290727.1	NM_001290727.1	5575	0.171388	0.174034	0.390936	0.219607	0.0544013	0.0727279	0.219017	0.146299
chr1	36307732	36324029	+	NM_145996.4	NM_145996.4	5525	0.172939	0.150522	0.352209	0.20856	0.0548936	0.0733861	0.179562	0.123019
chr1	36307732	36324029	+	NM_001172205.1	NM_001172205.1	5699	0.167659	0.170248	0.38243	0.214829	0.0532176	0.0711455	0.214252	0.143116
chr1	36307732	36324029	+	NM_001290726.1	NM_001290726.1	5794	0.16491	0.167456	0.376159	0.211306	0.0523451	0.069979	0.210739	0.140769
chr1	36307732	36324029	+	NM_001172206.1	NM_001172206.1	5696	0.167747	0.170337	0.382631	0.214942	0.0532457	0.071183	0.214364	0.143191
chr1	36307732	36324029	+	NR_033310.1	NR_033310.1	5578	0.171296	0.173941	0.390726	0.219489	0.054372	0.0726888	0.218899	0.14622
chr1	36311599	36324036	+	XM_017319751.1	XM_017319751.1	5971	0.160021	0.150886	0.365009	0.205043	0.0507934	0.0679046	0.204492	0.125213
chr1	36335729	36369138	-	XM_017320236.1	XM_017320236.1	4697	10.4933	11.7153	9.92656	9.52167	15.0126	12.2291	11.3569	10.549
chr1	36335729	36368922	-	XM_017320235.1	XM_017320235.1	5551	8.90766	9.96286	8.48353	8.31628	12.7849	10.3964	9.80214	8.96282
chr1	36335729	36369138	-	XM_017320242.1	XM_017320242.1	4664	10.5676	11.7982	9.99679	9.58904	15.1188	12.3156	11.4372	10.6382
chr1	36335729	36369181	-	NM_001310513.1	NM_001310513.1	4741	10.3959	11.6065	9.83443	9.41812	14.8733	12.1156	11.2193	10.4654
chr1	36335729	36369141	-	XM_017320240.1	XM_017320240.1	4681	10.5292	11.7553	9.96049	9.53884	15.0639	12.2709	11.3631	10.5851
chr1	36335729	36369181	-	NM_172652.3	NM_172652.3	4663	10.5698	11.8007	9.99894	9.56021	15.1221	12.3182	11.407	10.6405
chr1	36335729	36369166	-	XM_011238482.2	XM_011238482.2	4745	10.3872	11.5968	9.82614	9.42535	14.8608	12.1054	11.242	10.4566
chr1	36337995	36369193	-	XM_006495902.3	XM_006495902.3	6045	4.35988	4.90681	4.63552	4.7893	6.53485	5.23172	5.23907	4.98095
chr1	36348681	36348758	-	NR_105863.1	NR_105863.1	77	20.6815	19.8009	24.2612	20.5766	29.541	30.7165	30.7237	22.0676
chr1	36372182	36414827	+	XM_006495604.2	XM_006495604.2	4077	0	0.0169985	0	0.0529935	0.0371949	0	0.0374362	0.0333422
chr1	36372182	36413115	+	XM_006495602.2	XM_006495602.2	4219	0	0	0	0.0341399	0	0	0.0361762	0
chr1	36372182	36411037	+	XM_017319843.1	XM_017319843.1	3577	0	0	0	0.0402674	0	0	0.0213346	0
chr1	36372182	36411384	+	XM_006495605.3	XM_006495605.3	3707	0	0	0	0.0388552	0	0	0.0411728	0
chr1	36372290	36422110	+	NM_001277076.1	NM_001277076.1	6318	0.9326	1.02013	0.677603	1.0373	0.768059	0.598968	0.785121	0.774565
chr1	36422062	36445272	-	XM_006495854.3	XM_006495854.3	3295	5.38881	5.76298	7.27592	7.8466	5.40763	6.72687	8.31461	7.44658
chr1	36422062	36445235	-	XM_006495855.3	XM_006495855.3	3315	5.50041	5.87455	7.34942	8.05996	5.60372	6.93091	8.49465	7.58618
chr1	36422062	36445272	-	XM_017319753.1	XM_017319753.1	3385	5.38667	5.77355	7.22044	7.93583	5.48784	6.78758	8.31899	7.4293
chr1	36423185	36445271	-	NM_001013374.2	NM_001013374.2	2257	7.23212	7.18516	9.44956	10.147	6.95397	8.89242	10.9889	9.63659
chr1	36423185	36445271	-	NM_001310517.1	NM_001310517.1	2290	7.1279	7.11188	9.34738	10.0637	6.85376	8.76427	10.8306	9.49772
chr1	36461977	36462873	+	XR_373316.2	XR_373316.2	445	0	0.155737	0	0	0	0	0	0
chr1	36464717	36471546	-	XR_373317.2	XR_373317.2	1152	0	0.0601589	0.135136	0	0	0.11732	0	0.118
chr1	36471596	36508776	+	NM_033570.2	NM_033570.2	4582	2.65876	3.32751	2.39528	3.23783	2.25049	2.30072	3.21444	3.23375
chr1	36511853	36527216	+	XM_006496356.3	XM_006496356.3	4182	7.9205	8.86588	4.28091	5.59682	7.79612	8.53188	3.83211	3.62431
chr1	36511875	36528237	+	NM_001039551.1	NM_001039551.1	5283	6.36026	7.04443	3.46242	4.53948	6.20008	6.79217	3.06237	2.86899
chr1	36511875	36528237	+	NM_053186.2	NM_053186.2	5184	6.48173	7.17896	3.4835	4.61228	6.31849	6.90885	3.12086	2.92378
chr1	36530192	36536556	-	NM_001310521.1	NM_001310521.1	2307	0.207084	0.180242	1.58578	1.68573	0.197196	0.234335	0.727743	0.648157
chr1	36530192	36535739	-	NM_153502.4	NM_153502.4	2305	0.276352	0.150332	1.62092	1.62471	0.230262	0.234538	0.62905	0.648719
chr1	36538170	36547252	-	NR_132321.1	NR_132321.1	2015	1.42256	1.20377	2.66543	3.32392	1.0536	1.50915	2.2345	2.42864
chr1	36538170	36547252	-	NM_001310533.1	NM_001310533.1	1874	1.48711	1.29435	2.69983	3.26657	1.09242	1.58664	2.3619	2.5751
chr1	36538170	36547252	-	NM_026241.4	NM_026241.4	1839	1.51541	1.31898	2.75121	3.32874	1.11321	1.61684	2.40685	2.62411
chr1	36542775	36547440	-	XM_006495624.1	XM_006495624.1	611	0.651586	0.340277	1.78353	3.53608	1.24095	1.65899	0.999198	2.11357
chr1	36548638	36557557	-	NM_001304330.1	NM_001304330.1	3923	8.93054	9.0449	52.9371	51.3472	10.3982	9.37077	66.5095	41.9798
chr1	36548638	36558381	-	NM_001126047.3	NM_001126047.3	3808	9.03296	9.19066	54.2905	52.86	10.6923	9.58278	68.5381	43.2475
chr1	36548638	36557557	-	NM_001304329.1	NM_001304329.1	3643	9.50765	9.60692	56.8349	55.1553	11.1766	10.0168	71.1815	45.113
chr1	36548652	36558296	-	XM_006495808.2	XM_006495808.2	3836	9.00854	9.17777	53.9754	52.4929	10.634	9.54807	68.2566	42.9673
chr1	36548652	36556786	-	XM_006495809.3	XM_006495809.3	3721	9.20136	9.40554	55.4343	53.9411	10.9423	9.80684	69.6278	44.1308
chr1	36548652	36558296	-	XM_006495805.2	XM_006495805.2	3712	9.26657	9.42835	55.6945	54.2077	10.9688	9.83061	70.3106	44.366
chr1	36548652	36557534	-	XM_006495807.1	XM_006495807.1	3730	9.32859	9.43859	55.551	53.9075	10.9362	9.81941	69.7667	44.0972
chr1	36548652	36558346	-	XM_006495803.2	XM_006495803.2	4418	7.8939	7.98444	47.1116	45.7246	9.25033	8.30556	59.2304	37.3378
chr1	36548652	36554337	-	XM_017319410.1	XM_017319410.1	3226	10.0455	10.3976	61.3343	59.338	11.7517	10.767	76.5503	49.1747
chr1	36548652	36558346	-	XM_006495804.2	XM_006495804.2	4415	7.89926	7.98986	47.1436	45.7556	9.25662	8.31121	59.2706	37.3632
chr1	36548652	36556786	-	XM_006495810.3	XM_006495810.3	3718	9.20878	9.41313	55.479	53.9846	10.9511	9.81475	69.684	44.1664
chr1	36562695	36593332	-	NM_027957.1	NM_027957.1	905	0.175964	0.612623	0.430045	0.159156	0.754029	0.29868	0.421623	0.150206
chr1	36562695	36683183	-	NM_001126046.1	NM_001126046.1	2282	0.0697843	0.242955	0.170548	0.0631185	0.398712	0.118451	0.167208	0.0595689
chr1	36562697	36597728	-	XM_011238555.2	XM_011238555.2	810	0.196602	0.684474	0.480482	0.177823	0.842465	0.33371	0.471073	0.167822
chr1	36562697	36683185	-	XM_017321436.1	XM_017321436.1	2567	0.0620365	0.215981	0.151613	0.112222	0.41352	0.1053	0.148644	0.0529553
chr1	36562697	36683167	-	XM_017321439.1	XM_017321439.1	2293	0.0694495	0.24179	0.16973	0.125631	0.462933	0.117883	0.166406	0.0592831
chr1	36562697	36600949	-	XM_017321452.1	XM_017321452.1	1104	0.144246	0.502196	0.352528	0.130468	0.686792	0.244842	0.345624	0.123131
chr1	36562697	36683183	-	XM_006496118.3	XM_006496118.3	2403	0.0662704	0.230722	0.16196	0.0599402	0.378636	0.112487	0.158788	0.0565693
chr1	36562697	36683184	-	XM_006496116.2	XM_006496116.2	2452	0.0649461	0.226111	0.158724	0.0587424	0.371069	0.110239	0.155615	0.0554389
chr1	36562697	36683185	-	XM_017321446.1	XM_017321446.1	2444	0.0651586	0.226851	0.159243	0.117869	0.434331	0.1106	0.156125	0.0556203
chr1	36562697	36589339	-	XM_006496122.3	XM_006496122.3	871	0.182833	0.636537	0.446832	0.165369	0.783463	0.310339	0.438081	0.156069
chr1	36597686	36683189	-	XM_017321449.1	XM_017321449.1	1956	0	0	0	0.0736382	0.232582	0	0	0
chr1	36599962	36683183	-	NM_201365.2	NM_201365.2	1672	0	0	0	0	0.181392	0	0	0
chr1	36600421	36683190	-	XM_017321451.1	XM_017321451.1	1670	0	0	0	0.0862493	0.181609	0	0	0
chr1	36691486	36693388	+	NM_009942.2	NM_009942.2	569	149.872	147.863	166.21	146.948	157.507	156.768	166.71	142.984
chr1	36699199	36709978	-	XM_011238485.2	XM_011238485.2	2067	31.8572	33.4277	29.5988	27.3857	35.0681	35.668	28.1331	29.2654
chr1	36699199	36706626	-	XM_011238486.2	XM_011238486.2	1900	29.5866	30.311	27.4072	25.0927	32.3639	32.5434	25.7057	26.6506
chr1	36699201	36709925	-	NM_146107.2	NM_146107.2	2077	31.7422	33.3335	29.4188	27.2886	34.9357	35.4963	27.9241	28.9282
chr1	36700336	36710017	-	XM_011238484.1	XM_011238484.1	1243	28.1214	30.3863	26.9897	21.843	30.8045	32.6193	24.6193	26.5748
chr1	36714537	36757960	+	NR_040290.1	NR_040290.1	1127	0	0	0	0	0	0	0	0
chr1	36714601	36744792	-	XR_865346.2	XR_865346.2	2522	0	0	0	0	0	0	0	0
chr1	36724297	36744389	-	XR_865348.1	XR_865348.1	2030	0	0	0	0	0	0	0	0
chr1	36724297	36744538	-	XR_865345.1	XR_865345.1	1961	0	0	0	0	0	0	0	0
chr1	36724297	36744792	-	XR_865344.2	XR_865344.2	3219	0	0	0	0	0	0	0	0
chr1	36724297	36744592	-	XR_865347.1	XR_865347.1	1962	0	0	0	0	0	0	0	0
chr1	36724297	36744538	-	XR_373319.2	XR_373319.2	1808	0	0	0	0	0	0	0	0
chr1	36761797	36782820	+	NM_009539.3	NM_009539.3	2247	0.283485	0.24674	0	0	0.202461	0	0.067925	0.120993
chr1	36764514	36782820	+	NM_001289766.1	NM_001289766.1	2255	0.282479	0.245864	0	0	0.201743	0	0.067684	0.120564
chr1	36766933	36782820	+	NM_001289765.1	NM_001289765.1	2290	0.278162	0.242107	0	0	0.19866	0	0.0666496	0.118722
chr1	36767369	36782821	+	XM_006495896.2	XM_006495896.2	2296	0.277435	0.241474	0	0	0.198141	0	0.0664754	0.118411
chr1	36778983	36782820	+	NM_001289612.1	NM_001289612.1	1343	0.474304	0.206413	0	0	0.338742	0	0.113647	0.101218
chr1	36792188	36939527	-	NM_018872.2	NM_018872.2	6548	27.4087	24.4593	16.9513	20.8862	24.0272	20.5887	17.2953	16.7948
chr1	36792193	36939851	-	XM_011238561.2	XM_011238561.2	6817	26.3739	23.5449	16.3966	20.1359	23.1903	19.8556	16.6464	16.162
chr1	36792193	36939852	-	XM_006496150.2	XM_006496150.2	6865	26.1895	23.3803	16.2819	20.0056	23.0282	19.7167	16.53	16.049
chr1	36792193	36939854	-	XM_017321814.1	XM_017321814.1	6825	26.343	23.5173	16.3774	20.1229	23.1632	19.8323	16.6269	16.143
chr1	36795422	36939874	-	XM_006496152.2	XM_006496152.2	6024	23.2501	20.7541	14.0972	18.2556	20.4281	17.5784	14.4672	14.8144
chr1	37028811	37142987	+	XM_006496382.1	XM_006496382.1	3244	0.0981799	0.0427269	0	0	0	0.0833248	0	0
chr1	37028811	37163781	+	XM_006496380.3	XM_006496380.3	3920	0.0812488	0.0353587	0	0	0	0.0689555	0	0
chr1	37028811	37187608	+	XR_001778869.1	XR_001778869.1	4619	0.0689533	0.0300078	0	0	0	0.0585204	0	0
chr1	37028811	37163275	+	XM_006496381.2	XM_006496381.2	3860	0.0825118	0.0359083	0	0	0	0.0700273	0	0
chr1	37028811	37166608	+	XM_006496379.1	XM_006496379.1	3728	0.0854333	0.0371797	0	0	0	0.0725068	0	0
chr1	37028811	37187608	+	XR_001778872.1	XR_001778872.1	4616	0.0689981	0.0300273	0	0	0	0.0585584	0	0
chr1	37028811	37187086	+	XM_006496378.1	XM_006496378.1	4531	0.0702925	0.0305906	0	0	0	0.0596569	0	0
chr1	37032469	37187608	+	XR_001778870.1	XR_001778870.1	4550	0.069999	0.0304629	0	0	0	0.0594078	0	0
chr1	37042566	37046351	-	XR_865352.2	XR_865352.2	432	0	0	0	0	0	0	0	0
chr1	37100667	37187608	+	XR_001778879.1	XR_001778879.1	2662	0.0598226	0	0	0	0	0	0	0
chr1	37113331	37187608	+	XR_001778880.1	XR_001778880.1	2625	0.0606658	0	0	0	0	0	0	0
chr1	37132272	37150509	-	XR_865349.1	XR_865349.1	2531	0	0	0	0	0	0	0	0
chr1	37132272	37150509	-	XR_865350.1	XR_865350.1	2306	0	0	0	0	0	0	0	0
chr1	37132272	37150509	-	XR_865351.1	XR_865351.1	2319	0	0	0	0	0	0	0	0
chr1	37218240	37262499	+	XM_017313745.1	XM_017313745.1	2647	0	0	0.0882185	0.054415	0.114578	0	0	0
chr1	37218240	37262499	+	XM_017313748.1	XM_017313748.1	2644	0	0	0.0883186	0.0544767	0.114708	0	0	0
chr1	37218277	37263384	+	NM_001282010.1	NM_001282010.1	3609	0	0.0384057	0.129407	0.0399103	0.0840364	0	0	0
chr1	37219204	37263384	+	NM_009918.2	NM_009918.2	3554	0	0.039	0.131409	0.040528	0.0853369	0	0	0
chr1	37299837	37410740	+	NM_030266.4	NM_030266.4	5748	1.46836	1.55534	0.893757	1.39075	1.0289	1.8928	0.955913	1.12334
chr1	37299837	37410740	+	NM_001290797.1	NM_001290797.1	5862	1.4398	1.52509	0.876376	1.3637	1.03476	1.87904	0.937323	1.1015
chr1	37299842	37410736	+	XM_006496013.1	XM_006496013.1	5838	1.44572	1.53136	0.879979	1.36931	1.03901	1.88677	0.928105	1.09438
chr1	37299842	37406951	+	XM_006496014.1	XM_006496014.1	6632	0.912457	1.08678	0.715942	1.08592	0.868887	1.24311	0.920552	0.809632
chr1	37299842	37410736	+	XM_006496011.1	XM_006496011.1	5856	1.44128	1.52665	0.877274	1.3651	1.03582	1.88097	0.938284	1.10262
chr1	37299842	37406951	+	XM_006496010.1	XM_006496010.1	6716	0.901044	1.07319	0.706987	1.07234	0.880599	1.23763	0.909038	0.799505
chr1	37299842	37410736	+	XM_006496020.1	XM_006496020.1	5721	1.47529	1.56268	0.897975	1.39731	1.03375	1.90173	0.947085	1.11676
chr1	37299842	37406951	+	XM_006496009.1	XM_006496009.1	6731	0.899036	1.07079	0.705412	1.06995	0.878636	1.24491	0.895675	0.787626
chr1	37299842	37406951	+	XM_006496008.1	XM_006496008.1	6746	0.897037	1.06841	0.703843	1.06757	0.876683	1.24214	0.904996	0.79595
chr1	37299842	37406951	+	XM_006496006.1	XM_006496006.1	6749	0.896639	1.06794	0.70353	1.06709	0.876293	1.24159	0.904593	0.795596
chr1	37299842	37410736	+	XM_006496019.1	XM_006496019.1	5736	1.47143	1.55859	0.895627	1.39366	1.03105	1.89676	0.957913	1.12569
chr1	37299842	37406951	+	XM_006496017.1	XM_006496017.1	6599	0.91702	1.09221	0.719522	1.09135	0.861742	1.23909	0.925155	0.81368
chr1	37299842	37406951	+	XM_006496018.1	XM_006496018.1	6596	0.917437	1.09271	0.719849	1.09185	0.862134	1.23965	0.925576	0.814051
chr1	37299842	37406951	+	XM_006496015.1	XM_006496015.1	6629	0.91287	1.08727	0.716266	1.08641	0.86928	1.24367	0.920968	0.809998
chr1	37299842	37406951	+	XM_006496016.3	XM_006496016.3	6614	0.91494	1.08974	0.71789	1.08888	0.871252	1.24649	0.911519	0.801559
chr1	37300124	37406951	+	XM_017320934.1	XM_017320934.1	7170	0.832886	0.995566	0.618797	0.984349	0.82484	1.16868	0.840835	0.76784
chr1	37328915	37334216	-	XR_865354.2	XR_865354.2	1550	0.0513702	0.0894232	0	0.185853	0.0489173	0	0.295408	0
chr1	37330329	37334216	-	XR_001778882.1	XR_001778882.1	2020	0.0788355	0	0.0385337	0.0713052	0.0375356	0	0.151116	0.13459
chr1	37348522	37406951	+	XM_011238525.2	XM_011238525.2	6494	0.919586	1.0992	0.695197	1.08682	0.910703	1.29034	0.928362	0.826837
chr1	37366195	37406951	+	XM_017320952.1	XM_017320952.1	6820	0.630453	0.772292	0.445115	0.939827	0.678172	0.921496	0.73852	0.607926
chr1	37369216	37404442	+	NM_001290798.1	NM_001290798.1	2971	0.964813	1.11967	0.812179	1.5029	1.04635	1.88786	1.07882	1.05235
chr1	37369216	37404442	+	NM_001290799.1	NM_001290799.1	2968	0.965788	1.1208	0.812999	1.50442	1.0474	1.88977	1.07991	1.05341
chr1	37369216	37404442	+	NM_172971.3	NM_172971.3	3004	0.954214	1.10737	0.803256	1.48639	1.06009	1.88962	1.06697	1.04079
chr1	37417084	37430103	-	NM_198006.4	NM_198006.4	3862	12.8858	13.4766	14.4309	13.613	13.0754	13.3858	11.6783	16.332
chr1	37430138	37438987	+	XM_006496222.3	XM_006496222.3	1097	5.44375	6.63338	11.7786	9.84752	5.39116	7.33053	10.7827	9.60351
chr1	37430171	37439124	+	NM_026123.3	NM_026123.3	1412	5.75187	6.72416	11.7419	10.1499	5.63831	7.94453	11.1876	9.29025
chr1	37430172	37438987	+	XM_006496220.3	XM_006496220.3	1270	6.39499	7.47599	13.0547	11.228	6.26873	8.83282	12.3785	10.329
chr1	37430172	37438987	+	XM_006496221.3	XM_006496221.3	1208	6.72321	7.8597	13.6603	11.8043	6.59047	9.23022	13.0138	10.8591
chr1	37430177	37438987	+	XM_006496223.3	XM_006496223.3	1054	5.66583	6.904	12.2591	10.2493	5.6111	7.62959	11.2226	9.9953
chr1	37439339	37541047	-	XM_017320967.1	XM_017320967.1	7263	1.24978	1.03053	10.2027	8.75562	1.00219	1.28398	8.71046	9.01187
chr1	37439339	37541047	-	XM_006496026.2	XM_006496026.2	7251	1.25184	1.03223	10.2303	8.77011	1.00385	1.2861	8.72488	9.02679
chr1	37439339	37536404	-	NM_001290801.1	NM_001290801.1	7172	1.26563	1.0436	10.3321	8.86671	1.0149	1.30027	8.81034	9.10727
chr1	37439339	37541016	-	NM_173870.3	NM_173870.3	7251	1.25184	1.03223	10.2303	8.78004	1.00385	1.2861	8.72488	9.01742
chr1	37439339	37541047	-	XM_017320964.1	XM_017320964.1	7278	1.2472	1.0284	10.1923	8.74747	1.00012	1.28133	8.69251	8.9933
chr1	37439339	37541047	-	XM_017320965.1	XM_017320965.1	7121	1.20761	1.01215	10.1219	8.73806	0.979583	1.27162	8.63767	8.80979
chr1	37439339	37541047	-	XM_017320966.1	XM_017320966.1	7094	1.2122	1.016	10.1604	8.76117	0.983311	1.27646	8.67055	8.84332
chr1	37439381	37541047	-	XM_011238526.2	XM_011238526.2	7213	1.25844	1.03767	10.2842	8.80633	1.00914	1.29288	8.77084	9.07434
chr1	37444320	37541047	-	XM_006496024.2	XM_006496024.2	2286	2.5775	1.90993	16.7526	13.3577	1.8574	2.24663	14.1544	15.1635
chr1	37444320	37540949	-	XM_006496022.3	XM_006496022.3	2519	2.33909	1.73326	15.203	12.1507	1.6856	2.03883	12.8149	13.7069
chr1	37444320	37541047	-	XM_017320961.1	XM_017320961.1	2259	2.60831	1.93275	16.9528	13.4855	1.8796	2.27349	14.3236	15.3447
chr1	37485850	37488605	-	NR_024017.1	NR_024017.1	2755	0.202311	0	0.875856	1.56845	0.0825646	0.0490573	0.775603	0.91282
chr1	37499036	37499941	-	XR_001778883.1	XR_001778883.1	821	0	0	0	0.35088	0	0	0.557713	0
chr1	37611675	37719811	-	NM_028096.1	NM_028096.1	4361	0.292131	0.397289	0.535461	0.809193	0.417272	0.418382	0.629969	1.04422
chr1	37611676	37665962	-	XR_001778040.1	XR_001778040.1	5658	0.225165	0.306217	0.357687	0.610971	0.32162	0.346362	0.472072	0.768815
chr1	37611676	37719153	-	XM_006496297.2	XM_006496297.2	4778	0.266635	0.362615	0.439856	0.738571	0.380855	0.381867	0.559017	0.924639
chr1	37611676	37720090	-	XM_006496295.3	XM_006496295.3	4642	0.274447	0.373239	0.503047	0.760209	0.392013	0.393055	0.591834	0.981013
chr1	37611676	37720090	-	XM_006496296.3	XM_006496296.3	5080	0.250784	0.341058	0.459674	0.708841	0.358213	0.359166	0.540806	0.909809
chr1	37611676	37665958	-	XM_006496291.3	XM_006496291.3	4658	0.273504	0.371957	0.434477	0.742137	0.390666	0.42072	0.573418	0.933868
chr1	37612098	37665958	-	XM_006496292.3	XM_006496292.3	4233	0.300964	0.409302	0.478099	0.816649	0.394066	0.462961	0.486764	1.02763
chr1	37614506	37615373	+	XR_373329.1	XR_373329.1	536	0.297104	0	0	0.403087	0.141459	0.252151	0	0.253612
chr1	37653240	37669555	+	XR_373326.3	XR_373326.3	1466	0	0	0	0	0	0.0921915	0.104112	0
chr1	37661995	37671961	+	XR_865358.1	XR_865358.1	1987	0	0	0	0	0	0	0	0
chr1	37661995	37669555	+	XR_373327.2	XR_373327.2	1448	0	0	0	0	0	0.0933375	0	0
chr1	37684599	37696393	+	XR_865356.2	XR_865356.2	6169	0	0	0	0	0	0	0	0.0440707
chr1	37754569	37864993	-	XR_865225.1	XR_865225.1	4135	0.558426	0.318442	0.432957	0.644419	0.440078	0.424906	0.553667	0.36162
chr1	37754569	37864993	-	XM_006495822.2	XM_006495822.2	3817	0.604949	0.344972	0.469027	0.698107	0.437013	0.460305	0.599794	0.391747
chr1	37754571	37865082	-	NM_207228.3	NM_207228.3	3607	0.64017	0.365056	0.496334	0.738751	0.462456	0.487104	0.634714	0.414554
chr1	37757365	37864993	-	XM_011238461.1	XM_011238461.1	3487	0.6622	0.377619	0.513415	0.764174	0.521859	0.503867	0.656556	0.428821
chr1	37757365	37840311	-	XM_017319578.1	XM_017319578.1	2542	0.156617	0.136316	0.398071	0.396638	0.298276	0.239255	0.300211	0.26738
chr1	37757365	37865110	-	XM_017319574.1	XM_017319574.1	3307	0.698244	0.398173	0.54136	0.805768	0.550264	0.531293	0.692293	0.452161
chr1	37757365	37865110	-	XM_017319576.1	XM_017319576.1	3263	0.707659	0.403542	0.54866	0.816633	0.557684	0.538457	0.701628	0.458258
chr1	37757365	37866737	-	XM_017319575.1	XM_017319575.1	4851	0.476003	0.27144	0.369053	0.56415	0.390754	0.376121	0.471946	0.336267
chr1	37757365	37864992	-	XM_017319571.1	XM_017319571.1	3276	0.704851	0.401941	0.546483	0.813392	0.555471	0.53632	0.675549	0.45644
chr1	37760697	37864991	-	XM_006495823.3	XM_006495823.3	2904	0.795142	0.453429	0.616487	0.917587	0.574408	0.605023	0.762086	0.51491
chr1	37760822	37865298	-	NM_001290720.1	NM_001290720.1	2706	0.853323	0.486607	0.661595	0.984728	0.644457	0.674265	0.817849	0.552586
chr1	37760822	37855373	-	NM_001290721.1	NM_001290721.1	2723	0.847996	0.483569	0.657465	0.97858	0.612589	0.645239	0.840768	0.549136
chr1	37800954	37864994	-	XM_011238463.2	XM_011238463.2	2665	0.866451	0.494093	0.671774	0.999878	0.625921	0.659282	0.859067	0.586591
chr1	37801438	37864989	-	XM_017319577.1	XM_017319577.1	2217	1.04154	0.593937	0.807522	1.20193	0.752404	0.792506	0.99824	0.674469
chr1	37801462	37855373	-	NR_110976.1	NR_110976.1	2034	1.13525	0.647373	0.880176	1.31007	0.820098	0.863808	1.08805	0.735151
chr1	37801462	37864873	-	XR_001783692.1	XR_001783692.1	2182	1.05825	0.603463	0.820475	1.22121	0.764473	0.805218	1.01425	0.685288
chr1	37801790	37864883	-	XM_017319580.1	XM_017319580.1	1739	1.32783	0.677488	1.02949	1.5323	0.915617	1.01034	1.14098	0.859861
chr1	37813845	37864881	-	XM_017319581.1	XM_017319581.1	2910	0.848227	0.404863	0.615216	1.01469	0.521112	0.603775	0.655616	0.560561
chr1	37868512	37876233	+	XM_006496175.3	XM_006496175.3	4889	0.423445	0.396908	0.366185	0.456651	0.310173	0.608174	0.405841	0.403165
chr1	37872205	37876298	+	NM_001037918.3	NM_001037918.3	1555	1.33133	1.2479	1.20136	1.52836	0.9752	1.91213	1.27599	1.31128
chr1	37872333	37876233	+	XM_006496176.2	XM_006496176.2	1625	1.27398	1.23679	1.10171	1.37389	0.933192	1.91293	1.22102	1.29662
chr1	37872392	37876233	+	XM_006496178.2	XM_006496178.2	1391	1.4883	1.39503	1.28704	1.60501	1.09018	2.18615	1.42643	1.51474
chr1	37872621	37876233	+	XM_006496177.2	XM_006496177.2	1394	1.48509	1.39203	1.34011	1.60155	1.08783	2.13297	1.42336	1.41397
chr1	37872651	37876233	+	XM_006496174.1	XM_006496174.1	1569	1.31945	1.28094	1.24025	1.42292	0.966499	1.89507	1.2646	1.25626
chr1	37878887	37885304	-	XM_017322349.1	XM_017322349.1	1757	4.16926	4.49661	9.43627	8.77171	4.87642	4.84611	6.12421	10.5995
chr1	37878887	37890442	-	XR_001785585.1	XR_001785585.1	2780	3.37972	3.39036	7.44782	7.79765	3.92746	3.9136	5.4353	8.92386
chr1	37878889	37890411	-	NM_026913.2	NM_026913.2	1229	7.51535	7.66901	16.1503	16.7007	8.88392	8.57764	11.86	19.854
chr1	37880017	37890442	-	XM_011238588.2	XM_011238588.2	796	9.40282	8.61935	19.1662	20.6283	10.2874	9.76292	14.189	23.823
chr1	37890470	37898338	+	XM_006495612.2	XM_006495612.2	697	26.9602	26.1502	35.7363	33.7876	28.1748	22.881	37.5547	37.7384
chr1	37890471	37898338	+	XM_011238417.2	XM_011238417.2	2365	8.48423	8.05849	11.289	10.6581	8.49589	7.05766	11.5197	11.9555
chr1	37890552	37898333	+	NM_027098.2	NM_027098.2	691	27.5399	26.5779	36.4972	34.6021	28.6389	23.373	38.2121	38.5579
chr1	37905922	37916493	-	NM_001033427.3	NM_001033427.3	2564	0	0	0	0	0	0	0	0
chr1	37946737	37957759	-	NM_027111.3	NM_027111.3	798	0	0	0	0	0	0	0	0
chr1	37946741	37957750	-	XM_006496258.1	XM_006496258.1	742	0	0	0	0	0	0	0	0
chr1	37983866	37997208	-	NM_172054.4	NM_172054.4	4596	8.15989	8.54978	13.7351	10.8435	9.00755	8.83668	11.3242	12.4667
chr1	37987108	37997725	-	XM_006496357.3	XM_006496357.3	2087	16.6344	17.5001	27.0028	20.7048	18.3832	18.3269	22.4517	25.8259
chr1	37987108	37997725	-	XM_006496358.3	XM_006496358.3	1816	19.1167	20.0735	30.9467	23.6756	21.0848	20.9502	25.634	29.4553
chr1	37998009	38055579	+	NM_198303.2	NM_198303.2	7797	50.1619	50.1662	48.1285	48.7141	52.0552	53.2239	48.6932	54.6133
chr1	38023489	38030460	-	XR_373331.2	XR_373331.2	861	0.369913	0.482948	0.452022	1.00374	0.176125	0	0	0.157882
chr1	38052785	38128315	-	XM_006496158.2	XM_006496158.2	4125	8.12646	8.85399	5.18921	5.63924	8.49204	8.40404	5.16158	3.8886
chr1	38052785	38129920	-	XM_006496155.3	XM_006496155.3	4197	7.96808	8.70209	5.08164	5.55966	8.3283	8.29207	5.01849	3.80569
chr1	38052785	38129705	-	XM_006496156.3	XM_006496156.3	4315	8.2484	9.04232	5.3215	5.77481	8.76827	8.97364	5.35876	4.07966
chr1	38052785	38129662	-	NM_019570.3	NM_019570.3	4262	8.3323	9.15476	5.38767	5.82972	8.87731	9.06938	5.38959	4.13039
chr1	38052785	38129919	-	XM_006496153.3	XM_006496153.3	4226	7.9134	8.65878	5.04677	5.52151	8.27115	8.23517	4.98405	3.77958
chr1	38052785	38129919	-	XM_006496154.3	XM_006496154.3	4223	7.91902	8.66493	5.05036	5.52543	8.27702	8.24102	4.98759	3.78226
chr1	38052785	38088402	-	XM_006496162.2	XM_006496162.2	3473	7.01552	7.503	4.5273	5.01826	7.31365	7.29661	4.06509	3.24869
chr1	38052792	38108454	-	XM_006496161.2	XM_006496161.2	4621	7.23697	7.81365	4.71644	5.12746	7.53132	7.41424	4.57453	3.54475
chr1	38052801	38129624	-	XM_017321831.1	XM_017321831.1	4795	7.4227	8.12269	4.88619	5.3319	7.89053	8.10353	4.88599	3.75632
chr1	38052801	38129541	-	XM_017321833.1	XM_017321833.1	4514	7.81422	8.42875	5.00068	5.44045	8.16336	8.38342	4.93656	3.80946
chr1	38052801	38092176	-	XM_017321835.1	XM_017321835.1	3968	7.06341	7.70228	4.55102	5.17268	7.54779	7.13571	4.09648	3.32304
chr1	38052801	38083783	-	XM_006496164.2	XM_006496164.2	2808	6.66368	6.46631	4.07486	5.02691	6.77752	6.32927	4.07659	2.66257
chr1	38052801	38088520	-	XM_017321836.1	XM_017321836.1	4155	5.99814	6.58837	4.06519	4.59322	6.38692	6.32665	3.59988	2.92811
chr1	38144022	38159892	+	XR_001778886.1	XR_001778886.1	1760	0	0	0	0	0	0	0	0
chr1	38144028	38159860	+	XR_001778887.1	XR_001778887.1	563	0	0	0	0	0	0	0	0
chr1	38175392	38628323	-	XM_006495737.3	XM_006495737.3	8425	3.1377	4.4502	0.44347	0.350474	3.67185	3.03191	0.552539	0.508248
chr1	38175392	38628325	-	XM_011238443.2	XM_011238443.2	8502	3.10928	4.4262	0.439453	0.3473	3.64751	3.00445	0.547535	0.503645
chr1	38175392	38628325	-	XM_011238444.2	XM_011238444.2	8499	3.11038	4.42776	0.439608	0.347423	3.6488	3.00551	0.547728	0.503823
chr1	38175392	38628333	-	XM_011238446.2	XM_011238446.2	8462	3.12398	4.44712	0.44153	0.348942	3.66475	3.01866	0.550123	0.506026
chr1	38175392	38628324	-	XM_011238447.2	XM_011238447.2	8420	3.13956	4.4693	0.443733	0.350682	3.68303	3.02569	0.552867	0.50855
chr1	38175990	38627244	-	NM_001290814.1	NM_001290814.1	7251	3.59082	5.17073	0.515271	0.397287	4.19315	3.52281	0.642	0.590538
chr1	38232301	38247651	+	XR_001778894.1	XR_001778894.1	5440	0.117094	0.191093	0	0.0264773	0.0557513	0	0	0.0249883
chr1	38232301	38247651	+	XR_001778895.1	XR_001778895.1	4918	0.129522	0.197284	0	0	0.0616688	0	0	0.0276405
chr1	38232301	38247651	+	XR_001778890.1	XR_001778890.1	8534	0.0933019	0.129933	0	0.0168779	0.0533081	0	0	0.0159288
chr1	38232301	38247651	+	XR_001778891.1	XR_001778891.1	9084	0.0876529	0.129695	0	0.0317121	0.0500805	0	0	0.0149643
chr1	38232301	38247651	+	XR_865363.2	XR_865363.2	9056	0.0879239	0.130096	0	0.0318102	0.0502353	0	0	0.0150106
chr1	38472196	38488148	+	XR_001778889.1	XR_001778889.1	15952	0.119795	0.0608226	0.0195181	0.00902936	0.00950625	0.0169449	0.00956792	0.00852157
chr1	38630666	38649698	+	XR_373335.2	XR_373335.2	1619	0.0983618	0	0	0	0	0.0417396	0	0
chr1	38630666	38653368	+	XR_373334.2	XR_373334.2	1623	0	0	0	0	0	0.208184	0	0
chr1	38630666	38653368	+	XR_373333.2	XR_373333.2	1717	0	0	0	0	0	0.196786	0	0
chr1	38630666	38645917	+	XR_373336.2	XR_373336.2	1933	0	0.0717051	0	0	0	0.0349593	0	0
chr1	38793651	38836715	-	XM_006496123.3	XM_006496123.3	6929	0.0229828	0.120023	0	0	0.0875414	0.0975269	0	0
chr1	38794508	38821215	-	NM_001029878.1	NM_001029878.1	5077	0.0313665	0.122853	0	0	0.104541	0.106482	0	0
chr1	38863871	38898160	-	NM_145142.2	NM_145142.2	3120	0.331766	0.755225	0	0.184662	0.972075	1.08295	0	0
chr1	38864175	38898261	-	XM_006496364.3	XM_006496364.3	2909	0.35583	0.810004	0	0.198056	0.964389	1.20797	0	0
chr1	38864175	38898263	-	XM_006496365.3	XM_006496365.3	3027	0.368264	0.778428	0	0.190336	0.926795	1.16088	0	0
chr1	38939148	38950276	+	NM_001011684.2	NM_001011684.2	1001	0	0	0	0	0	0	0	0
chr1	38939148	38950276	+	NM_001311788.1	NM_001311788.1	977	0	0	0	0	0	0	0	0
chr1	38980805	38981810	+	XR_373345.2	XR_373345.2	479	0	0	0	0	0	0	0	0
chr1	38987813	38997236	+	NM_026850.4	NM_026850.4	1706	14.5619	13.8119	21.5355	19.2921	14.6221	15.0918	23.6188	17.2111
chr1	39026006	39027357	-	XR_373346.1	XR_373346.1	349	0	0	0	0	0	0	0	0
chr1	39186895	39186992	-	NR_105767.1	NR_105767.1	97	0	0	0	0	0	0	0	0
chr1	39193714	39363238	+	XM_011238452.2	XM_011238452.2	4002	0.039792	0.0346342	0	0	0.0947299	0.168857	0.152551	0
chr1	39194271	39363240	+	NM_008719.2	NM_008719.2	4180	0.0190488	0.0331593	0	0	0.090696	0.129333	0.146055	0
chr1	39367850	39371911	+	NM_001252219.1	NM_001252219.1	1112	162.398	154.935	120.257	108.222	161.462	158.853	124.284	124.567
chr1	39367850	39371911	+	NM_001252218.1	NM_001252218.1	1254	144.326	137.777	107.074	96.3114	143.421	141.566	110.332	110.841
chr1	39367850	39371911	+	NM_053257.3	NM_053257.3	1040	172.799	164.994	127.46	114.952	171.693	169.136	132.375	132.407
chr1	39371494	39478747	-	NM_018775.4	NM_018775.4	4440	1.00426	1.60771	1.84077	2.05998	1.14416	1.14149	1.5469	0.964412
chr1	39371860	39478747	-	XM_011238558.2	XM_011238558.2	4119	0.869889	1.05999	1.66297	1.81838	0.754721	0.754677	1.48218	0.660044
chr1	39371860	39478773	-	XM_017321761.1	XM_017321761.1	4178	0.857605	1.04502	1.63948	1.7927	0.744063	0.744019	1.46125	0.650723
chr1	39371914	39478773	-	XM_017321765.1	XM_017321765.1	4079	0.839379	0.934461	1.64111	1.81855	0.706357	0.712377	1.4593	0.599865
chr1	39372775	39478773	-	XR_001785175.1	XR_001785175.1	3100	0.744868	0.938944	1.58187	1.34744	0.562549	0.479574	1.35395	0.504279
chr1	39383817	39478775	-	XM_011238560.2	XM_011238560.2	2817	0.056531	0.319822	0.88421	0.766967	0.349905	0.19191	0.812713	0.241278
chr1	39535801	39546881	+	NM_028043.2	NM_028043.2	3170	15.2717	14.1011	10.4112	9.92806	12.7725	16.1586	9.94245	10.1202
chr1	39548746	39548840	-	NR_028555.2	NR_028555.2	94	0	0	0	0	1.61323	0	0	0
chr1	39551293	39573504	-	XM_006496226.3	XM_006496226.3	3562	11.8922	12.5103	1.72634	2.04207	12.3248	12.4073	2.74232	2.23253
chr1	39551293	39577438	-	XR_373259.3	XR_373259.3	2430	21.5279	22.6732	3.23525	3.43791	22.3409	22.6923	4.67932	3.9718
chr1	39551295	39577347	-	NM_001033135.3	NM_001033135.3	2434	21.4598	22.6359	3.22993	3.43226	22.273	22.655	4.67163	3.96527
chr1	39618405	39651182	-	NM_170597.4	NM_170597.4	5799	0	0.0239017	0	0	0.0392249	0.0699187	0	0
chr1	39618573	39650962	-	XM_006496005.3	XM_006496005.3	5254	0	0.026381	0	0	0.0432938	0.0771713	0	0
chr1	39650105	39658419	+	XR_865365.2	XR_865365.2	4762	0	0	0	0	0.0955336	0.0283815	0	0
chr1	39651598	39658419	+	XR_001778897.1	XR_001778897.1	4114	0	0	0	0	0.0737208	0	0	0
chr1	39665298	39692247	-	XM_011238564.2	XM_011238564.2	2060	0	0.0672845	0	0	0.0736134	0.131216	0	0
chr1	39665300	39720989	-	NM_001145660.1	NM_001145660.1	2000	0	0.069303	0	0	0.0758218	0.135153	0	0
chr1	39804140	39805332	-	NM_001177348.1	NM_001177348.1	359	0	0	0	0	0	0	0	0
chr1	39842427	39847330	-	NR_040465.1	NR_040465.1	531	0	0	0	0	0	0.254525	0	0
chr1	39852436	39864814	+	XR_373351.1	XR_373351.1	567	0	0	0	0	0	0	0	0
chr1	39852436	39864814	+	XR_373350.1	XR_373350.1	316	0	0	0	0	0	0	0	0
chr1	39900911	40026306	+	XM_017321004.1	XM_017321004.1	5896	71.1834	64.7659	112.242	105.328	67.5401	66.7282	106.951	110.344
chr1	39900911	40026306	+	XM_017321018.1	XM_017321018.1	5671	72.8563	66.1134	115.062	108.135	69.1903	68.1603	110.01	113.26
chr1	39900911	40026306	+	XR_001784729.1	XR_001784729.1	6000	70.0159	63.7241	110.426	103.622	66.5336	65.6617	105.224	108.556
chr1	39900911	40026306	+	XM_011238530.1	XM_011238530.1	5872	70.6065	64.3579	110.527	103.98	67.0543	66.1954	105.659	109.013
chr1	39900911	40026306	+	XM_017320994.1	XM_017320994.1	6061	69.3113	63.0828	109.315	102.579	65.864	65.0009	104.165	107.475
chr1	39900911	40026306	+	XM_006496046.1	XM_006496046.1	5383	75.6745	68.8138	118.659	111.807	71.8497	70.7776	113.783	117.148
chr1	39900911	40026306	+	XM_006496044.1	XM_006496044.1	5629	72.6361	66.0158	113.736	107.176	69.0734	67.9966	109.068	112.403
chr1	39900911	40026306	+	XM_017321021.1	XM_017321021.1	5662	72.9721	66.2185	115.231	108.307	69.3002	68.2686	110.171	113.44
chr1	39900911	40026306	+	XM_017320998.1	XM_017320998.1	6058	69.3456	63.114	109.369	102.63	65.8966	65.0331	104.217	107.528
chr1	39900911	40026306	+	XM_006496045.1	XM_006496045.1	5548	73.6392	66.9671	115.368	108.702	70.0546	68.9406	110.592	113.97
chr1	39900911	40026306	+	XM_017321010.1	XM_017321010.1	5863	70.7149	64.4567	110.683	104.14	67.1572	66.297	105.808	109.18
chr1	39900911	40026306	+	XM_006496042.1	XM_006496042.1	5902	71.111	64.7	112.128	105.221	67.4714	66.6604	106.842	110.232
chr1	39900911	40026306	+	XM_017321011.1	XM_017321011.1	5833	71.0376	64.4674	112.093	105.342	67.5936	66.5221	107.138	110.406
chr1	39900911	40026306	+	XM_006496043.1	XM_006496043.1	5731	72.2464	65.6027	114.034	107.179	68.7702	67.6589	108.951	112.3
chr1	39900911	40026306	+	XM_017321013.1	XM_017321013.1	5809	72.1947	65.7239	113.883	106.868	68.5255	67.6811	108.474	111.927
chr1	39900911	40026306	+	XM_006496041.1	XM_006496041.1	6064	69.277	63.0516	109.261	102.529	65.8314	64.9687	104.113	107.422
chr1	39900911	40019678	+	XR_001784730.1	XR_001784730.1	3579	88.7009	80.96	142.41	135.706	85.0374	84.513	138.363	140.266
chr1	39900911	40026306	+	XM_017321001.1	XM_017321001.1	6055	69.3799	63.1453	109.41	102.681	65.9293	65.0653	104.256	107.581
chr1	39900911	40026306	+	XM_017321002.1	XM_017321002.1	5971	70.3026	64.022	110.924	104.089	66.8314	65.9353	105.658	109.027
chr1	39900911	40026306	+	XM_017321016.1	XM_017321016.1	5740	72.1331	65.4998	113.869	107.011	68.6623	67.5528	108.794	112.124
chr1	39900912	40026310	+	NM_001252201.1	NM_001252201.1	5581	73.9741	67.1672	116.876	109.84	70.2789	69.211	111.702	115.014
chr1	39900912	40026310	+	NM_008696.2	NM_008696.2	5620	73.645	67.145	115.303	108.476	69.8586	69.0193	110.18	113.683
chr1	39900912	40026310	+	NM_001252202.1	NM_001252202.1	5542	73.7189	67.0396	115.479	108.82	70.1304	69.0152	110.698	114.094
chr1	39900912	40026310	+	NM_001252200.1	NM_001252200.1	5782	71.6505	65.3476	112.207	105.561	68.0718	67.179	107.225	110.639
chr1	40076211	40085851	-	NR_037980.1	NR_037980.1	858	0	0	1.08865	1.343	0	0.157521	0.800494	0.475301
chr1	40083307	40125230	+	XM_017317722.1	XM_017317722.1	3156	0.252294	0.0878365	2.07174	3.30882	0	0	6.50456	4.52259
chr1	40083308	40125230	+	XM_011238437.2	XM_011238437.2	3015	0.264092	0.0919443	2.16862	3.43968	0	0	6.80876	4.71155
chr1	40084767	40125225	+	NM_010555.4	NM_010555.4	1343	0.592881	0.206413	4.81055	7.40023	0	0	15.2855	10.4255
chr1	40086347	40123201	+	XM_006495725.3	XM_006495725.3	1146	0.694798	0.181422	4.95828	7.60402	0	0	15.8488	10.2604
chr1	40088786	40125230	+	XM_011238439.2	XM_011238439.2	1506	0.528711	0.184072	4.18651	6.36017	0	0	13.4284	9.1617
chr1	40101382	40125230	+	XM_011238438.2	XM_011238438.2	1317	0.604585	0.210488	4.78731	7.27291	0	0	15.3555	10.3733
chr1	40101437	40125230	+	XM_011238440.2	XM_011238440.2	1483	0.536911	0.186927	4.25144	6.45881	0	0	13.6366	9.21212
chr1	40107054	40125230	+	XM_006495726.2	XM_006495726.2	1255	0.507562	0.110443	2.85303	4.47603	0	0	9.66843	6.49894
chr1	40149099	40152599	+	XR_373353.2	XR_373353.2	764	0	0	0	0	0	0	0	0
chr1	40225013	40316201	+	XM_006495722.2	XM_006495722.2	4681	0	0.0296103	0.56537	1.60006	0.242967	0.11549	1.04338	0.52272
chr1	40225013	40316201	+	XM_006495719.2	XM_006495719.2	4761	0	0.0582256	0.55587	1.63368	0.238884	0.11355	1.05791	0.542488
chr1	40225013	40316201	+	XM_006495713.2	XM_006495713.2	4758	0	0.0291312	0.55622	1.57417	0.239035	0.113621	1.0265	0.51426
chr1	40225079	40316177	+	NM_008362.2	NM_008362.2	4739	0	0.029248	0.55845	1.58048	0.239993	0.114077	1.03061	0.516322
chr1	40225165	40316201	+	XM_017317613.1	XM_017317613.1	4757	0	0.0582746	0.556337	1.61992	0.239085	0.113645	1.0588	0.542944
chr1	40225165	40316201	+	XM_017317595.1	XM_017317595.1	4943	0	0.0560817	0.535403	1.55896	0.230088	0.109369	1.04984	0.591266
chr1	40247354	40316201	+	XM_006495723.3	XM_006495723.3	4687	0	0.0295724	0.581253	1.56728	0.242656	0.115343	1.04205	0.52205
chr1	40247484	40316201	+	XM_006495721.3	XM_006495721.3	4637	0	0.0597826	0.570735	1.64631	0.245272	0.116586	1.0862	0.556995
chr1	40250619	40316201	+	XM_011238436.2	XM_011238436.2	4752	0	0.0583359	0.556923	1.62162	0.239337	0.113765	1.05991	0.543516
chr1	40266516	40316201	+	XM_006495720.3	XM_006495720.3	5087	0	0.0544942	0.520247	1.50067	0.23848	0.106273	1.09513	0.614612
chr1	40266516	40316201	+	XM_006495714.3	XM_006495714.3	4981	0	0.0556539	0.531318	1.56153	0.243555	0.108535	1.10311	0.586755
chr1	40266516	40316201	+	XM_006495715.3	XM_006495715.3	5167	0	0.0536505	0.512192	1.50532	0.234788	0.104628	1.07817	0.605096
chr1	40266585	40316177	+	NM_001123382.1	NM_001123382.1	4808	0	0.0576564	0.550436	1.58776	0.252319	0.11244	1.11106	0.607867
chr1	40277285	40316201	+	XM_006495717.2	XM_006495717.2	4582	0	0.0302501	0.594573	1.63463	0.248216	0.117986	1.06593	0.534014
chr1	40324437	40367555	+	XM_006495608.3	XM_006495608.3	4153	0.0383452	0.0333749	0	0.173412	0.0730285	0	0.0551267	0.016366
chr1	40324626	40365471	+	NM_133193.3	NM_133193.3	1950	0.0816655	0	0	0.258527	0.155532	0	0.117406	0.0348554
chr1	40324863	40367555	+	XM_006495611.3	XM_006495611.3	4428	0	0.0313022	0	0.162643	0.0684931	0	0.0517031	0.0153496
chr1	40325456	40367555	+	XM_006495609.3	XM_006495609.3	4182	0	0.0331435	0	0.17221	0.108783	0	0.0547444	0.0162525
chr1	40325994	40367555	+	XM_006495610.3	XM_006495610.3	3914	0	0.0354129	0	0.184002	0.0774878	0	0.0584929	0.0173654
chr1	40404863	40465418	+	XM_006495744.2	XM_006495744.2	5240	0.0303908	0	0.0594184	0	0.0289396	0	0.0291274	0
chr1	40423935	40465418	+	XM_017319082.1	XM_017319082.1	5224	0.0304839	0	0.0596004	0	0.0290283	0	0.0292166	0
chr1	40429532	40465418	+	XM_006495741.1	XM_006495741.1	5173	0.0307844	0	0.060188	0	0.0293144	0	0.0295046	0
chr1	40429569	40448411	+	NM_001294171.1	NM_001294171.1	2904	0	0	0.107215	0	0.0522189	0	0	0
chr1	40439628	40448411	+	NM_010743.3	NM_010743.3	3071	0	0	0.101385	0	0.0493792	0	0	0
chr1	40439628	40465415	+	NM_001025602.3	NM_001025602.3	5300	0.0300467	0	0.0587458	0	0.028612	0	0.0287976	0
chr1	40465551	40491578	+	NM_001161842.1	NM_001161842.1	1919	0.0414924	0.144457	0	0.0750581	0	0.0704287	0	0
chr1	40465556	40500117	+	XM_006495727.3	XM_006495727.3	3491	0.0228083	0.0794076	0	0.0412594	0	0.0387146	0.0437203	0
chr1	40465559	40500117	+	XM_006495734.3	XM_006495734.3	3320	0.0239831	0.0834976	0	0.0433845	0	0.0407087	0.0459721	0
chr1	40465559	40500117	+	XM_006495729.3	XM_006495729.3	3517	0.0226397	0.0788206	0	0.0409543	0	0.0384284	0.0433971	0
chr1	40465620	40491580	+	NM_001161843.1	NM_001161843.1	1793	0.0444082	0.154608	0	0.0803326	0	0.075378	0	0
chr1	40465816	40500117	+	XM_006495732.3	XM_006495732.3	3641	0.0218687	0.0761362	0	0.0395596	0	0.0371197	0.0419191	0
chr1	40465816	40500117	+	XM_006495730.3	XM_006495730.3	3617	0.0220138	0.0766414	0	0.0398221	0	0.037366	0.0421973	0
chr1	40465816	40500117	+	XM_006495728.3	XM_006495728.3	3522	0.0226076	0.0787087	0	0.0408962	0	0.0383739	0.0433355	0
chr1	40466005	40500854	+	NM_008365.2	NM_008365.2	4158	0.0191496	0.0666696	0	0.0346408	0	0.0325043	0.0367069	0
chr1	40515361	40551705	+	NM_010553.4	NM_010553.4	4889	0	0	0.0955265	0	0	0	0	0
chr1	40515387	40551707	+	XM_006495710.2	XM_006495710.2	4727	0	0	0.0988003	0	0	0	0	0
chr1	40515387	40541973	+	XM_006495711.1	XM_006495711.1	1513	0	0	0.205785	0	0	0	0	0
chr1	40525342	40551707	+	XM_006495712.2	XM_006495712.2	3757	0	0	0.0828727	0	0	0	0	0
chr1	40572182	40580519	-	XR_373354.2	XR_373354.2	341	0	0	0	0	0	0	0	0
chr1	40579712	40629324	+	XM_006495626.3	XM_006495626.3	2888	0	0	0	0.0249371	0	0	0	0
chr1	40579716	40630728	+	XM_006495625.2	XM_006495625.2	4008	0	0	0	0.0179686	0	0	0	0
chr1	40579722	40610387	+	XM_006495627.2	XM_006495627.2	2149	0	0	0	0	0	0	0	0
chr1	40580226	40630731	+	NM_177084.3	NM_177084.3	3822	0	0	0	0.0188431	0	0	0	0
chr1	40681711	40768885	+	NM_001033289.2	NM_001033289.2	3493	0.0455905	0.119043	0	0	0.0434136	0.193462	0	0
chr1	40770323	40785367	+	XR_865367.1	XR_865367.1	1760	0	0	0	0	0	0	0	0.0386182
chr1	40771235	40785367	+	XR_865366.2	XR_865366.2	835	0	0	0	0	0	0	0	0.0813989
chr1	40772039	40790657	-	NM_172499.2	NM_172499.2	3152	0.378921	0.307818	0.197559	0.456968	0.144331	0.300149	0.508435	0.345016
chr1	40774552	40785367	+	XR_865368.1	XR_865368.1	1587	0	0	0	0	0	0	0	0.042828
chr1	40805572	40856887	+	XM_017321461.1	XM_017321461.1	2739	0	0	0	0	0	0	0	0
chr1	40805600	40855267	+	NM_001081198.1	NM_001081198.1	1096	0	0	0	0	0	0	0	0
chr1	40805811	40856887	+	XM_006496124.1	XM_006496124.1	2489	0	0	0	0	0	0	0	0
chr1	41167559	41181252	-	NR_040475.1	NR_040475.1	573	0	0	0	0	0	0	0	0
chr1	41495621	41533313	-	XR_865370.1	XR_865370.1	1005	0	0	0	0	0	0	0	0
chr1	41495621	41533313	-	XR_865369.1	XR_865369.1	957	0	0	0	0	0	0	0	0
chr1	41570306	41573501	-	XR_373355.2	XR_373355.2	713	0	0	0	0	0	0	0	0
chr1	41743021	41939598	+	XR_373362.3	XR_373362.3	4008	0	0	0	0	0	0	0	0.0169581
chr1	41835281	41939598	+	XR_865372.2	XR_865372.2	4873	0	0	0	0	0	0	0	0.0139479
chr1	41895670	41939598	+	XR_373358.1	XR_373358.1	2701	0	0	0	0	0	0	0	0.025164
chr1	41895670	41939598	+	XR_373356.1	XR_373356.1	3431	0	0	0	0	0	0	0	0.01981
chr1	41895670	41939598	+	XR_373361.1	XR_373361.1	3350	0	0	0	0	0	0	0	0.020289
chr1	41895670	41939598	+	XR_373360.1	XR_373360.1	3513	0	0	0	0	0	0	0	0.0193476
chr1	41906638	41939598	+	XR_373363.3	XR_373363.3	4041	0	0	0	0	0	0	0	0.0168196
chr1	41911484	41939598	+	XR_001778899.1	XR_001778899.1	2781	0	0	0	0	0	0	0	0.0244402
chr1	42257851	42310010	+	XR_865383.2	XR_865383.2	10334	0	0	0	0.0139381	0	0	0	0
chr1	42257851	42310010	+	XR_865384.2	XR_865384.2	10746	0	0	0	0.0134037	0	0	0	0
chr1	42257851	42310010	+	XR_865380.2	XR_865380.2	11180	0	0	0	0.0128834	0	0	0	0
chr1	42257851	42310010	+	XR_865382.2	XR_865382.2	11323	0	0	0	0.0127207	0	0	0	0
chr1	42257851	42310010	+	XR_865379.2	XR_865379.2	11228	0	0	0	0.0128283	0	0	0	0
chr1	42257851	42310010	+	XR_865378.2	XR_865378.2	11526	0	0	0	0.0124967	0	0	0	0
chr1	42294291	42310010	+	XR_865386.2	XR_865386.2	8050	0	0	0	0.0178927	0	0	0	0
chr1	42294291	42310010	+	XR_001778900.1	XR_001778900.1	8148	0	0	0	0.0176775	0	0	0	0
chr1	42294291	42310010	+	XR_865377.2	XR_865377.2	10046	0	0	0	0.0143377	0	0	0	0
chr1	42297452	42310010	+	XR_865381.2	XR_865381.2	11162	0	0	0	0.0129042	0	0	0	0
chr1	42297545	42310010	+	XR_865385.2	XR_865385.2	9388	0	0	0	0.0153426	0	0	0	0
chr1	42331815	42350940	-	XR_001778901.1	XR_001778901.1	234	0	0	0	0	0	0	0	0
chr1	42399265	42427644	-	XR_373375.1	XR_373375.1	516	0	0	0	0	0	0	0	0
chr1	42399265	42416894	-	XR_373374.1	XR_373374.1	557	0	0	0	0	0	0	0	0
chr1	42560406	42573333	-	XR_001778907.1	XR_001778907.1	1012	0	0	0	0	0	0	0	0
chr1	42573782	42582017	-	XR_373378.2	XR_373378.2	872	0	0	0	0	0	0	0	0
chr1	42598930	42639740	-	XR_373380.2	XR_373380.2	6488	0	0	0	0	0	0	0	0
chr1	42602624	42639740	-	XR_373381.2	XR_373381.2	6196	0	0	0	0	0	0	0	0
chr1	42602624	42639740	-	XR_865393.1	XR_865393.1	5379	0	0	0	0	0	0	0	0
chr1	42602624	42641594	-	XR_001778910.1	XR_001778910.1	7188	0	0	0	0	0	0	0	0
chr1	42602624	42639740	-	XR_001778909.1	XR_001778909.1	6054	0	0	0	0	0	0	0	0
chr1	42602624	42639740	-	XR_865389.1	XR_865389.1	6192	0	0	0	0	0	0	0	0
chr1	42612299	42639740	-	XR_865391.1	XR_865391.1	7354	0	0	0	0	0	0	0	0
chr1	42648199	42694825	-	NR_027826.1	NR_027826.1	546	0.874988	0	0	0	0	0	0	0
chr1	42682364	42696565	+	XR_001778908.1	XR_001778908.1	2820	0.0847062	0.0983022	0	0.102153	0.134436	0.0718898	0.0811848	0.0964086
chr1	42695095	42696565	+	XR_865387.1	XR_865387.1	627	0.126992	0.442125	0	0.459446	0.60464	0.431109	0.365138	0.433608
chr1	42695098	42696565	+	XR_865388.1	XR_865388.1	564	0.141177	0.491511	0	0.510767	0.672179	0.479265	0.405924	0.482043
chr1	42697145	42700210	+	NM_008900.2	NM_008900.2	3065	0.155871	0.271333	0.101583	0.0469939	0.197904	0.485051	0.149391	0
chr1	42700335	42703176	+	NR_027891.1	NR_027891.1	2841	0	0	0	0	0.106754	0	0	0
chr1	42707060	42713454	-	NR_110495.1	NR_110495.1	463	0	0	0	0	0	0	0	0
chr1	42738846	42744791	+	XR_001778911.1	XR_001778911.1	2930	0	0	0	0	0	0	0	0
chr1	42750711	42752886	+	NR_130904.1	NR_130904.1	2175	0	0	0	0	0	0	0	0
chr1	42762306	42774147	+	XR_001778912.1	XR_001778912.1	1661	0	0	0	0	0	0	0	0
chr1	42851232	42905683	+	NM_023514.4	NM_023514.4	1419	28.5052	26.7151	23.697	22.382	29.1746	27.9544	20.7053	21.2191
chr1	42851237	42898295	+	XM_006496257.3	XM_006496257.3	1613	12.3903	11.2139	11.0025	10.0013	13.1149	11.6887	8.75266	8.68036
chr1	42884289	42905683	+	XM_006496256.3	XM_006496256.3	1028	27.574	25.483	21.2768	20.8068	27.29	26.8202	19.6723	21.6863
chr1	42936622	42952667	-	XR_865396.2	XR_865396.2	924	0.172346	0.22501	0.0842404	0	0	0	0	0
chr1	42952871	43035449	+	NM_053107.4	NM_053107.4	3860	0.206279	0.197496	0	0	0.157144	0.105041	0.0197704	0
chr1	42981090	43035451	+	XM_017312993.1	XM_017312993.1	6071	0.0786927	0	0	0	0	0	0	0.0223911
chr1	42981090	43035451	+	XM_006496346.2	XM_006496346.2	6291	0.0759407	0	0	0	0	0	0	0.021608
chr1	42981090	43035451	+	XM_006496347.2	XM_006496347.2	5692	0.0839324	0	0	0	0	0	0	0.023882
chr1	43016792	43035451	+	XM_006496348.2	XM_006496348.2	3521	0.135684	0	0	0	0	0	0	0
chr1	43047264	43092459	-	XM_011238604.2	XM_011238604.2	5184	6.06702	4.19775	6.12615	6.72392	4.09531	5.16208	5.27012	5.90001
chr1	43047264	43092334	-	XM_006496303.2	XM_006496303.2	5012	6.21168	4.34181	6.27426	6.83972	4.22073	5.31227	5.43576	6.02111
chr1	43047264	43092290	-	XM_006496300.2	XM_006496300.2	5013	6.21044	4.34094	6.27301	6.83835	4.21989	5.31121	5.43467	6.01991
chr1	43047267	43098637	-	XM_011238603.2	XM_011238603.2	5668	5.66133	3.99825	5.57556	6.21329	3.83925	4.85243	4.91435	5.43217
chr1	43047267	43098637	-	XM_006496302.3	XM_006496302.3	5654	5.67535	4.00815	5.58937	6.22867	3.84876	4.86445	4.92652	5.44562
chr1	43047267	43092497	-	XM_006496301.3	XM_006496301.3	5105	6.14531	4.26271	6.2362	6.85619	4.15869	5.24197	5.35168	5.99131
chr1	43047268	43098622	-	NM_001013025.2	NM_001013025.2	5538	5.76547	4.09211	5.70644	6.34613	3.92937	4.96634	5.02971	5.55968
chr1	43054524	43092291	-	XM_017312455.1	XM_017312455.1	1835	8.89531	5.81617	8.05954	9.26229	6.03269	7.84402	7.56899	8.371
chr1	43056055	43057134	+	XR_865397.1	XR_865397.1	625	0	0	0	0.230458	0	0.216244	0	0
chr1	43092279	43093842	+	XM_017313069.1	XM_017313069.1	1486	0.321496	0.419736	0.52381	1.16315	0.102048	0.409278	0.667617	0.503128
chr1	43098709	43115946	+	NM_133818.1	NM_133818.1	3457	7.00192	8.4599	5.26877	6.29144	6.29472	8.24913	5.73954	6.27186
chr1	43123070	43196761	-	NM_001289533.1	NM_001289533.1	1417	3.59628	4.59738	17.7429	19.2116	2.83596	4.62591	21.1654	16.1166
chr1	43123070	43163961	-	NM_010212.4	NM_010212.4	1566	3.76256	4.69101	20.5282	20.9248	3.09872	4.44468	23.1475	17.1873
chr1	43123070	43198299	-	XM_011238434.2	XM_011238434.2	1331	3.82865	4.89443	18.8893	20.453	3.0192	4.9248	22.5329	17.158
chr1	43189056	43189765	+	XM_985134.6	XM_985134.6	709	9.88279	6.25584	7.90458	5.68832	10.2664	9.72185	8.82613	6.71053
chr1	43246215	43277557	-	XR_865399.2	XR_865399.2	2382	0	0	0	0	0	0.0567392	0	0
chr1	43249809	43277557	-	XR_373384.3	XR_373384.3	1443	0	0	0	0	0	0	0	0
chr1	43249809	43309641	-	XR_865400.1	XR_865400.1	1504	0	0	0	0	0	0	0	0
chr1	43249809	43309641	-	XR_865401.1	XR_865401.1	1321	0	0	0	0	0	0	0	0
chr1	43445750	43570518	+	NM_010879.3	NM_010879.3	2775	6.80031	7.09263	2.83303	3.01049	8.77074	7.42731	3.93256	3.1351
chr1	43680425	43695980	+	XR_865403.1	XR_865403.1	1505	0	0	0	0	0	0	0	0
chr1	43714282	43718238	+	XR_373386.2	XR_373386.2	1498	0	0	0.0519614	0	0	0	0	0
chr1	43730601	43742564	+	NM_024283.3	NM_024283.3	888	0	0	0	0.162203	0.17077	0	0	0
chr1	43747849	43807377	-	XM_006496228.3	XM_006496228.3	3369	5.62496	5.94496	6.35366	6.26338	6.43664	5.31545	6.56901	6.11289
chr1	43747849	43827819	-	XM_006496227.3	XM_006496227.3	3770	6.16715	6.43397	6.89601	6.64783	7.20006	5.89725	6.98362	6.67061
chr1	43750230	43827708	-	NM_026430.3	NM_026430.3	1263	16.1391	17.5041	18.2424	17.6767	18.4902	15.7304	18.6706	18.028
chr1	43887979	43889727	+	XR_373388.3	XR_373388.3	1748	0.364411	0.237882	0.267179	0.412003	0.347011	0.618548	0.0873155	0.155533
chr1	43933864	44003000	+	XR_373249.3	XR_373249.3	4831	26.7995	26.3383	27.2458	26.8932	26.7126	25.9199	26.3962	29.5593
chr1	43933864	44003000	+	XR_001784011.1	XR_001784011.1	4792	27.0176	26.5527	27.4675	27.0669	26.9142	26.1308	26.6111	29.7857
chr1	43933993	44003000	+	NM_001310540.1	NM_001310540.1	4652	27.8307	27.3518	28.2941	27.8815	27.7242	26.9172	27.4119	30.6674
chr1	43933993	44003000	+	NM_009418.3	NM_009418.3	4691	27.5993	27.1244	28.0589	27.6958	27.5099	26.6935	27.184	30.427
chr1	44009398	44042588	-	XM_006496128.2	XM_006496128.2	1319	0	0.0525421	0.118026	0.218402	0.0574843	0	0	0
chr1	44009398	44020179	-	XM_006496126.3	XM_006496126.3	1404	0	0.0493611	0.166321	0.20518	0.0540041	0	0	0
chr1	44009398	44042588	-	XM_006496127.2	XM_006496127.2	1455	0	0.0476309	0.160491	0.197988	0.0521112	0	0	0
chr1	44009407	44020006	-	NM_001013799.1	NM_001013799.1	1086	0	0.0638149	0.143348	0.26526	0.0698175	0	0	0
chr1	44055868	44082447	-	XM_017313070.1	XM_017313070.1	22716	0	0.0183051	0.0205595	0.0475556	0.0133513	0.0118993	0.0134379	0.0239366
chr1	44086612	44102494	-	XM_011238615.2	XM_011238615.2	1315	9.20367	7.32557	10.3587	9.80324	5.18933	6.62917	10.7362	9.20024
chr1	44086612	44102494	-	XM_011238616.2	XM_011238616.2	1373	8.81488	7.06659	10.0912	9.54648	5.02534	6.49678	10.3938	8.9106
chr1	44086612	44102495	-	XM_006496315.3	XM_006496315.3	1320	9.10849	7.35032	10.4964	9.92978	5.22711	6.75764	10.8111	9.26837
chr1	44086612	44102495	-	XM_006496314.3	XM_006496314.3	1262	9.5271	7.63322	10.7937	10.2149	5.40726	6.90757	11.187	9.58662
chr1	44086616	44102388	-	NM_029368.1	NM_029368.1	1265	9.50451	7.77947	10.8912	10.4754	5.45438	7.05145	11.2208	9.61762
chr1	44106545	44118773	-	NM_023645.3	NM_023645.3	2324	12.6768	12.0475	3.14836	5.08218	10.5054	11.5147	5.9107	5.46903
chr1	44112789	44118926	-	XM_006496289.3	XM_006496289.3	1412	11.1654	11.0924	3.03194	4.23336	8.16212	9.7153	5.83703	4.23597
chr1	44118961	44144517	+	XM_006495998.3	XM_006495998.3	3268	5.7988	6.8073	1.64346	1.89522	5.93953	5.0248	2.38189	2.66215
chr1	44118961	44144517	+	XM_006496002.2	XM_006496002.2	3345	5.66532	6.67132	1.60563	1.85159	5.82547	4.90914	2.34987	2.62119
chr1	44118961	44144517	+	XM_017320726.1	XM_017320726.1	3876	5.01244	5.82889	1.42583	1.69083	5.12521	4.37608	2.12639	2.33224
chr1	44118962	44144517	+	XM_006496000.2	XM_006496000.2	3878	5.00986	5.82589	1.42509	1.68996	5.12257	4.37382	2.12529	2.33103
chr1	44118962	44144517	+	XM_017320721.1	XM_017320721.1	3801	5.11135	5.92567	1.45396	1.72419	5.20639	4.46242	2.14827	2.36037
chr1	44119445	44144522	+	XM_006496004.3	XM_006496004.3	3119	5.795	7.06584	1.6471	1.91648	6.07741	5.26485	2.251	2.72395
chr1	44119967	44144771	+	NM_144558.4	NM_144558.4	3571	5.12839	6.2103	1.41682	1.63357	5.37186	4.6363	2.00882	2.41723
chr1	44146980	44181178	+	XM_006495890.2	XM_006495890.2	4506	4.62971	3.89118	3.05756	3.19655	3.76922	3.85422	3.35333	3.43913
chr1	44146980	44181178	+	XM_017319871.1	XM_017319871.1	5051	4.16169	3.49877	2.74306	2.90867	3.39254	3.43835	2.99151	3.10842
chr1	44146980	44181178	+	XM_017319870.1	XM_017319870.1	4582	4.55291	3.84176	3.00684	3.15924	3.7067	3.79029	3.29771	3.41175
chr1	44147743	44181260	+	NM_011729.2	NM_011729.2	4010	5.30164	4.44161	3.55221	3.78949	4.31107	4.39836	3.8823	3.93232
chr1	44204069	44218931	-	NM_207281.3	NM_207281.3	3181	0	0	0	0	0	0	0	0
chr1	44392829	44393832	+	XR_865404.2	XR_865404.2	472	0	0	0	0	0	0	0	0
chr1	44522563	44551457	-	XR_865406.1	XR_865406.1	518	0	0	0	0	0	0	0	0
chr1	44550053	44551457	-	XR_865405.1	XR_865405.1	507	0	0.136692	0	0	0	0	0.30104	0
chr1	44551496	44796838	+	XM_006496277.3	XM_006496277.3	3187	2.0237	2.60946	0.586167	0.836107	2.18877	2.41723	0.694414	0.469187
chr1	44551496	44796838	+	XM_006496278.3	XM_006496278.3	3163	2.03906	2.62926	0.590615	0.842451	2.20538	2.43557	0.699683	0.472747
chr1	44551496	44796838	+	XM_006496276.3	XM_006496276.3	3176	2.03071	2.6185	0.588198	0.839003	2.19635	2.4256	0.696819	0.470812
chr1	44551670	44796836	+	NM_028450.3	NM_028450.3	2976	2.16718	2.79448	0.601572	0.895388	2.34395	2.58861	0.743649	0.502452
chr1	44551885	44796838	+	XM_011238599.2	XM_011238599.2	2881	2.01754	2.69418	0.594391	0.774927	2.28966	2.55669	0.715193	0.471837
chr1	44739674	44744949	-	NR_040602.1	NR_040602.1	906	0	0	0	0	0	0	0.0842315	0.15004
chr1	45311537	45349706	+	NM_009930.2	NM_009930.2	5564	0.114484	0.0747337	16.8155	16.5549	1.38998	0.170034	17.7755	5.28939
chr1	45374330	45503282	-	NM_007737.2	NM_007737.2	6615	1.05924	2.07438	0.258872	0.631452	1.81101	1.85924	1.90352	0.308245
chr1	45684792	45724478	-	XR_865408.1	XR_865408.1	2613	0	0	0	0	0	0	0	0
chr1	45684792	45724478	-	XR_865411.1	XR_865411.1	2410	0	0	0	0	0	0	0	0
chr1	45684792	45734129	-	XR_865412.1	XR_865412.1	3002	0	0	0	0.0479801	0	0	0	0
chr1	45684792	45734129	-	XR_865410.1	XR_865410.1	3205	0	0	0	0.0449412	0	0	0	0
chr1	45711801	45724478	-	XR_865409.2	XR_865409.2	3248	0	0	0	0	0	0	0	0
chr1	45795152	45818814	+	XM_006496307.3	XM_006496307.3	2220	24.4252	22.9137	22.8606	24.7522	24.8982	21.9775	19.9035	21.8906
chr1	45795152	45823638	+	XR_001778334.1	XR_001778334.1	3849	21.5557	20.2381	19.414	20.0019	21.5311	18.9965	17.408	19.6717
chr1	45795500	45823613	+	NM_028599.2	NM_028599.2	2612	31.5203	29.6899	28.34	29.3642	31.4376	27.8377	25.5645	28.7797
chr1	45826150	45830144	-	XR_373390.2	XR_373390.2	914	0	0	0.0851621	0	0	0.14787	0	0
chr1	45908069	45925594	-	NM_016917.2	NM_016917.2	3380	3.91052	2.17341	1.65809	2.36509	1.27865	2.95897	2.39327	2.81525
chr1	45908079	45926536	-	XM_006496137.2	XM_006496137.2	3216	3.83759	1.93945	1.54902	2.26177	1.2967	2.89973	2.30175	2.66293
chr1	45908079	45926535	-	XM_017321709.1	XM_017321709.1	3296	3.84108	2.01853	1.58227	2.27242	1.28823	2.91136	2.31534	2.74264
chr1	46020414	46030437	-	NR_037691.1	NR_037691.1	3483	0	0	0	0	0	0	0	0
chr1	46020414	46030437	-	NR_037690.1	NR_037690.1	3363	0	0	0	0	0	0	0	0
chr1	46065793	46373551	+	XM_011238490.2	XM_011238490.2	12676	0.0879405	0.0492054	0.0122812	0.0397702	0.0478522	0.0852968	0.054183	0.0321717
chr1	46066116	46373551	+	XM_011238488.2	XM_011238488.2	12625	0.0882958	0.0494041	0.0123308	0.0399309	0.0480455	0.0856413	0.0544019	0.0323017
chr1	46066424	46230403	+	XM_006495929.3	XM_006495929.3	7527	0.148098	0.0460363	0	0.0478399	0.0604399	0.0538672	0.030416	0.0541794
chr1	46066424	46230403	+	XM_006495930.3	XM_006495930.3	7524	0.148157	0.0460546	0	0.047859	0.060464	0.0538887	0.0304281	0.054201
chr1	46066425	46240863	+	XM_006495931.3	XM_006495931.3	7280	0.153123	0.0475982	0	0.0494631	0.0624905	0.0556948	0.031448	0.0560176
chr1	46066426	46241472	+	XM_006495928.3	XM_006495928.3	8832	0.126215	0.039234	0	0.0407712	0.0515094	0.0459079	0.0604842	0.046174
chr1	46066426	46245452	+	XM_011238495.2	XM_011238495.2	9260	0.120382	0.0374206	0	0.0466641	0.0491286	0.043786	0.0576886	0.0440398
chr1	46066427	46268735	+	XM_017320267.1	XM_017320267.1	9474	0.117662	0.0365754	0	0.0532117	0.0480189	0.0427969	0.0563855	0.043045
chr1	46066428	46277048	+	XM_011238494.2	XM_011238494.2	9816	0.113563	0.035301	0	0.0513577	0.0463459	0.0550745	0.054421	0.0415453
chr1	46066440	46344875	+	XM_006495925.3	XM_006495925.3	11844	0.094118	0.0526619	0.0131439	0.042564	0.0512137	0.085583	0.0579892	0.0344316
chr1	46066441	46373551	+	XR_373250.3	XR_373250.3	12847	0.08677	0.0485504	0.0121177	0.0392409	0.0472153	0.0841614	0.0534618	0.0317435
chr1	46066442	46373551	+	XM_006495915.3	XM_006495915.3	12548	0.0888376	0.0497073	0.0124065	0.0401759	0.0483403	0.0807814	0.0547357	0.0324999
chr1	46066445	46373551	+	XM_006495914.3	XM_006495914.3	12590	0.0885412	0.0495415	0.0123651	0.0400419	0.0481791	0.0858794	0.0545531	0.0323915
chr1	46066445	46373551	+	XM_006495912.3	XM_006495912.3	12731	0.0875606	0.0489928	0.0122281	0.0395984	0.0476455	0.0849283	0.0539489	0.0320327
chr1	46066445	46373551	+	XM_006495913.3	XM_006495913.3	12632	0.0882468	0.0493768	0.012324	0.0399088	0.0480189	0.0855939	0.0543717	0.0322838
chr1	46066445	46373551	+	XM_011238487.2	XM_011238487.2	12612	0.0883868	0.0494551	0.0123435	0.039972	0.048095	0.0857296	0.054458	0.0323349
chr1	46066445	46373551	+	XM_011238491.2	XM_011238491.2	12605	0.0884359	0.0494825	0.0123504	0.0399942	0.0481217	0.0857772	0.0544882	0.0323529
chr1	46066446	46373551	+	XM_006495916.3	XM_006495916.3	12505	0.0891431	0.0498782	0.0124491	0.0403141	0.0485066	0.0864632	0.0549239	0.0326116
chr1	46066737	46373550	+	NM_001160386.1	NM_001160386.1	12318	0.0904964	0.0506354	0.0126381	0.0409261	0.0492429	0.0877758	0.0557577	0.0331067
chr1	46081438	46373551	+	XM_006495918.3	XM_006495918.3	11996	0.0929255	0.0462174	0.0129773	0.0420246	0.0505647	0.0901319	0.0572544	0.0339954
chr1	46081454	46373551	+	XM_006495922.3	XM_006495922.3	11832	0.0672954	0.046858	0.0131572	0.0426071	0.0512656	0.0913812	0.058048	0.0344666
chr1	46083724	46373551	+	XM_006495919.1	XM_006495919.1	11878	0.0737382	0.0466766	0.0131063	0.0424421	0.0510671	0.0910273	0.0578232	0.0343331
chr1	46088858	46373551	+	XM_006495920.2	XM_006495920.2	11846	0.0672158	0.0468026	0.0131417	0.0425568	0.051205	0.0912732	0.0579794	0.0344258
chr1	46088904	46373551	+	XM_006495921.1	XM_006495921.1	11812	0.0674093	0.0469374	0.0131795	0.0426793	0.0513524	0.0915359	0.0581463	0.0345249
chr1	46100546	46373551	+	XM_011238492.2	XM_011238492.2	11744	0.0610196	0.0472091	0.0132558	0.036794	0.0516497	0.0920659	0.0584829	0.0347248
chr1	46108265	46373551	+	XM_006495923.1	XM_006495923.1	11537	0.0621145	0.0480562	0.0134937	0.0374542	0.0525765	0.0937178	0.0595323	0.0353479
chr1	46139518	46373551	+	XM_011238493.2	XM_011238493.2	9571	0.0166386	0.0506866	0.0162654	0.0376231	0.0475322	0.112969	0.0717609	0.0284058
chr1	46188688	46373551	+	XM_011238496.2	XM_011238496.2	8892	0	0.0467632	0.0175075	0.0323969	0.0341079	0.121595	0.060076	0.0152875
chr1	46188688	46373551	+	XM_006495927.3	XM_006495927.3	8837	0	0.0470542	0.0176164	0.0325985	0.0343202	0.122352	0.06045	0.0153826
chr1	46221791	46233437	-	XR_373392.2	XR_373392.2	1651	0	0	0	0	0.0918496	0	0	0
chr1	46222607	46233437	-	XR_865413.1	XR_865413.1	1481	0	0	0	0	0.102393	0	0	0
chr1	46424244	46807477	+	XM_011238631.2	XM_011238631.2	13627	0.0350586	0.0101714	0	0.0158549	0.0111282	0.0495901	0.0280009	0.019951
chr1	46425517	46807477	+	NM_001310335.1	NM_001310335.1	12282	0.0388978	0.0112853	0	0.0175912	0.0123468	0.0550207	0.0310673	0.0221358
chr1	46629539	46807477	+	XM_006496387.3	XM_006496387.3	8120	0.0196118	0	0	0.0266077	0	0.0665777	0.0469912	0.0334818
chr1	46807543	46853509	-	NM_172653.2	NM_172653.2	4961	20.8008	23.7064	39.2407	38.6584	22.3904	23.2928	40.5643	36.9776
chr1	46807543	46925773	-	XM_006495934.3	XM_006495934.3	5095	20.2068	22.9468	38.0406	37.4862	21.6527	22.5874	39.3027	35.8983
chr1	46807543	46854138	-	XM_006495935.2	XM_006495935.2	5724	18.1532	20.8853	34.1868	33.8073	19.684	20.3532	35.3438	32.2148
chr1	46807543	46888065	-	XM_006495932.3	XM_006495932.3	5000	20.6385	23.4106	38.7634	38.1985	22.0642	23.0841	40.0495	36.5804
chr1	46807543	46843790	-	XM_006495933.3	XM_006495933.3	6564	15.6846	17.8748	29.6221	29.2286	16.8185	17.5324	30.565	27.9887
chr1	47251862	47288100	+	XR_865414.2	XR_865414.2	463	0	0	0	0	0	0	0	0
chr1	47433523	47461160	+	XR_865415.1	XR_865415.1	624	0	0	0	0	0	0	0	0
chr1	47467020	47467125	-	NR_105768.1	NR_105768.1	105	0	0	0	0	0	0	0	0
chr1	49244615	49340431	+	XR_104575.1	XR_104575.1	542	0	0	0	0	0	0	0	0
chr1	50297901	50322048	-	XR_865416.1	XR_865416.1	114	0	0	0	0	0	0	0	0
chr1	50812474	50817701	+	XR_373393.1	XR_373393.1	2458	0	0.0281949	0	0	0	0	0	0
chr1	50900541	50914773	+	XR_001778913.1	XR_001778913.1	869	0	0	0	0	0	0	0	0
chr1	50927522	51187270	+	NM_019790.4	NM_019790.4	3339	0.0476932	0.0415112	0.0233118	0	0.0454159	0.040477	0	0
chr1	51218385	51333779	-	NR_045151.2	NR_045151.2	2552	0	0	0	0.0564406	0	0.0529595	0	0
chr1	51289125	51302960	+	NM_138741.1	NM_138741.1	3055	0	0	0	0.0471478	0.446741	0.265439	0.249799	0.0444963
chr1	51465805	51478414	-	XR_001785093.1	XR_001785093.1	4758	2.52694	2.2431	11.108	11.3824	2.26286	2.30083	8.88563	10.9852
chr1	51465856	51478414	-	XR_001785084.1	XR_001785084.1	5751	2.81058	2.31372	11.4774	11.834	2.33359	2.37357	9.46126	11.393
chr1	51466005	51478414	-	XR_001785088.1	XR_001785088.1	5291	2.27239	2.04333	10.0332	10.4264	2.06357	2.12014	8.23571	10.007
chr1	51469487	51478399	-	NM_001310548.1	NM_001310548.1	2362	5.49479	4.72387	22.1124	23.0202	4.7509	4.83506	18.4484	22.8766
chr1	51469487	51478399	-	NM_001310549.1	NM_001310549.1	2291	5.59557	4.80977	22.6278	23.4821	4.83195	4.9554	18.9202	23.4373
chr1	51469487	51478399	-	NM_028696.3	NM_028696.3	2838	5.69543	4.63974	22.5999	23.4985	4.72885	4.80988	19.1457	22.9434
chr1	51582166	51596718	-	XR_865419.2	XR_865419.2	1123	0	0	0	0	0	0	0	0
chr1	51582166	51607520	-	XR_865420.1	XR_865420.1	867	0	0	0	0	0	0	0	0
chr1	51622473	51639498	+	XR_373396.1	XR_373396.1	258	0	0	0	0	0	0	0	0
chr1	51622473	51645946	+	XR_373395.1	XR_373395.1	238	0	0	0	0	0	0	0	0
chr1	51749757	51915978	-	NM_010863.4	NM_010863.4	4966	19.8498	20.6402	44.405	42.1726	19.528	17.799	40.6925	44.5502
chr1	51749757	51915978	-	NM_001290982.1	NM_001290982.1	4879	19.9916	20.7383	44.9575	42.777	19.7519	17.8255	41.2773	45.2331
chr1	51749757	51915978	-	NM_001161817.2	NM_001161817.2	5053	19.5396	20.3122	43.6405	41.475	19.2368	17.5193	40.0069	43.81
chr1	51749873	51879603	-	XM_006495769.3	XM_006495769.3	4859	18.1894	18.7271	40.3208	38.8771	17.5238	16.1188	36.3429	41.069
chr1	51749873	51896855	-	XM_006495765.3	XM_006495765.3	5616	16.8719	17.2887	37.339	35.8937	16.2552	14.8846	34.1482	37.7358
chr1	51749873	51879603	-	XM_017319213.1	XM_017319213.1	4766	18.4943	19.0634	41.0912	39.6055	17.818	16.3907	37.02	41.8419
chr1	51749988	51915973	-	XM_006495767.2	XM_006495767.2	4649	20.9807	21.7643	47.1148	44.8468	20.6802	18.6783	43.2538	47.3393
chr1	51749988	51915973	-	XM_006495766.2	XM_006495766.2	4736	20.8138	21.6426	46.4958	44.175	20.4283	18.6349	42.6042	46.5845
chr1	51749988	51915973	-	XM_006495764.2	XM_006495764.2	4823	20.4714	21.2809	45.6571	43.408	20.107	18.3267	41.8515	45.7724
chr1	51916286	51919988	+	XR_001778914.1	XR_001778914.1	3392	0	0	0.0917903	0	0	0	0	0
chr1	51987105	52107189	+	XM_006495815.2	XM_006495815.2	2575	0.371063	0.56519	0.0906852	0.0839047	0.706689	0.944757	0.0592728	0
chr1	51987114	52107189	+	XM_006495814.2	XM_006495814.2	2695	0.35454	0.540024	0.0866473	0.0801687	0.675222	0.90269	0.0566336	0
chr1	51987147	52107189	+	NM_001308266.1	NM_001308266.1	2662	0.358936	0.546718	0.0877214	0.0811625	0.683593	0.91388	0.0573356	0
chr1	52008224	52107189	+	XM_006495816.1	XM_006495816.1	2876	0.332228	0.530134	0.0811942	0.0751233	0.685455	0.84588	0.0530694	0
chr1	52008239	52107189	+	NM_011487.5	NM_011487.5	2990	0.319561	0.509922	0.0780985	0.0722591	0.65932	0.813629	0.051046	0
chr1	52107292	52113890	-	XR_373397.3	XR_373397.3	1335	0	0	0.0583057	0	0	0.101238	0	0
chr1	52119437	52161865	+	NM_001205314.1	NM_001205314.1	5153	1.69971	1.17007	12.5677	11.1668	2.78097	1.2196	8.11565	14.4035
chr1	52119437	52161865	+	NM_009283.4	NM_009283.4	5168	1.69478	1.16667	12.5312	11.1344	2.7729	1.21606	8.09209	14.3617
chr1	52119441	52160922	+	XM_006495811.3	XM_006495811.3	4184	2.09336	1.40792	15.3481	13.5464	3.38879	1.50206	9.9952	17.7068
chr1	52119621	52161865	+	NM_001205313.1	NM_001205313.1	5135	1.70567	1.12019	12.4147	11.0797	2.76118	1.21072	8.06979	14.2819
chr1	52119621	52160922	+	XM_017319464.1	XM_017319464.1	4174	2.09838	1.34488	15.1424	13.4236	3.36057	1.48946	9.92773	17.5375
chr1	52119649	52160922	+	XM_017319463.1	XM_017319463.1	4183	2.09386	1.34199	15.0913	13.3431	3.35334	1.48626	9.90637	17.4998
chr1	52163448	52233232	-	NM_001081081.2	NM_001081081.2	4974	4.83442	3.76192	11.1734	10.9461	5.16759	4.18446	8.2236	7.3106
chr1	52163448	52217272	-	XM_006495703.3	XM_006495703.3	4199	4.24762	3.36695	8.74961	9.15878	4.40594	3.57274	6.63361	6.23189
chr1	52163448	52232811	-	XM_006495702.1	XM_006495702.1	4431	4.97761	3.91012	11.2427	11.1985	5.39018	4.34648	8.28411	7.50088
chr1	52164529	52204316	-	XM_017316236.1	XM_017316236.1	5747	2.16136	1.48326	4.53729	4.69929	1.9658	1.70499	3.25333	2.99216
chr1	52164562	52233719	-	XR_001781161.1	XR_001781161.1	4518	5.37523	4.12628	12.2494	12.1943	5.63881	4.57689	9.27318	8.07854
chr1	52185279	52233719	-	XR_001781162.1	XR_001781162.1	5078	6.53863	5.36355	14.1176	13.5584	6.5549	6.05499	10.5649	9.61029
chr1	52185279	52233651	-	XM_006495701.3	XM_006495701.3	4898	6.64887	5.50406	14.3821	13.792	6.71839	6.22232	10.5948	9.85246
chr1	52185280	52233232	-	NM_001113383.1	NM_001113383.1	4419	7.35156	6.08499	15.9411	15.2218	7.44663	6.8968	11.7432	10.9204
chr1	52200100	52233719	-	XM_006495704.3	XM_006495704.3	6196	2.60872	2.13636	6.31901	6.2766	2.88798	2.22492	4.61873	3.81744
chr1	52200100	52233719	-	XR_373241.3	XR_373241.3	3070	4.97973	3.9505	11.7898	11.6121	5.63107	4.33633	8.87427	7.39457
chr1	52249319	52258151	-	XR_373399.1	XR_373399.1	486	0	0	0	0	0	0	0	0
chr1	52249319	52250982	-	XR_373398.1	XR_373398.1	488	0	0	0	0	0	0	0	0
chr1	52305614	52367667	+	XR_373401.2	XR_373401.2	603	0	0	0	0	0	0	0	0
chr1	52343290	52367667	+	XR_373400.1	XR_373400.1	569	0	0	0	0	0	0	0	0
chr1	52455848	52500448	-	NM_008667.3	NM_008667.3	5088	2.4413	2.32917	11.076	9.95063	3.08473	2.15161	12.9439	11.1544
chr1	52457293	52500292	-	XM_006495771.2	XM_006495771.2	3484	3.45098	3.34182	15.9072	14.1804	4.46139	3.0452	18.487	16.0751
chr1	52457293	52500381	-	XM_006495770.2	XM_006495770.2	3580	3.38068	3.27157	15.6111	14.0617	4.38411	3.05793	18.3537	15.8149
chr1	52504494	52520703	+	XR_373402.2	XR_373402.2	1305	0.0610145	0	0	0.110373	0	0	0	0
chr1	52568534	52651919	+	XM_006495936.2	XM_006495936.2	3499	1.79774	1.96085	1.0678	1.50252	1.58188	1.06222	1.26499	1.22377
chr1	52568534	52651919	+	XM_006495937.2	XM_006495937.2	3413	1.84304	2.01025	1.09471	1.54038	1.62174	1.08898	1.29686	1.25461
chr1	52570013	52580292	-	XR_373403.3	XR_373403.3	2944	0	0	0	0	0	0	0	0
chr1	52630704	52651919	+	NM_001142647.1	NM_001142647.1	3394	1.97066	2.04193	1.10083	1.61266	1.74252	1.1349	1.37158	1.36176
chr1	52630704	52651919	+	NR_024590.1	NR_024590.1	3348	1.99773	2.06998	1.11596	1.61331	1.76646	1.15049	1.39042	1.38047
chr1	52656298	52726961	-	XM_006496374.3	XM_006496374.3	4731	0.471247	0.263677	0.756828	0.70024	0.224372	0.45708	1.12914	0.387896
chr1	52656298	52727462	-	XR_001778735.1	XR_001778735.1	7027	0.294609	0.177523	0.531696	0.491942	0.151061	0.307734	0.781925	0.270828
chr1	52656298	52727462	-	XM_006496375.2	XM_006496375.2	4944	0.418734	0.252317	0.75571	0.699206	0.214706	0.437388	1.11137	0.384932
chr1	52656303	52727318	-	NM_133829.2	NM_133829.2	4770	0.434008	0.261521	0.783277	0.724711	0.222538	0.453343	1.15191	0.398974
chr1	52659985	52727318	-	NM_178081.4	NM_178081.4	3349	0.499284	0.248324	0.697266	0.53761	0.135841	0.363205	0.957055	0.304425
chr1	52785424	52805914	-	XM_011238441.2	XM_011238441.2	5557	0.6018	0.57368	0.126065	0.155519	0.395687	0.316175	0.123596	0.146773
chr1	52785424	52806086	-	XM_011238442.2	XM_011238442.2	5640	0.607061	0.565237	0.110409	0.15323	0.389864	0.311522	0.121777	0.144613
chr1	52789417	52817688	-	NM_008384.2	NM_008384.2	1776	1.16566	1.52186	0.262967	0.243305	0.811157	0.684896	0.343756	0.382703
chr1	52845037	52920986	+	NM_146108.2	NM_146108.2	1838	6.6281	7.05096	7.11469	7.20966	6.27036	5.8826	6.35256	6.06462
chr1	52922319	52972037	-	XM_006496200.3	XM_006496200.3	3482	1.80651	2.36848	0.0894177	0.165464	1.43717	1.5914	0.109583	0.0390397
chr1	52922319	52953345	-	XM_006496201.3	XM_006496201.3	3564	1.76495	2.31399	0.0873604	0.161657	1.40411	1.55479	0.107062	0.0381415
chr1	52922319	52963273	-	XM_006496199.3	XM_006496199.3	3636	1.73	2.26817	0.0856305	0.158456	1.3763	1.524	0.104942	0.0373862
chr1	52922319	52991340	-	XM_011238566.2	XM_011238566.2	3487	1.80392	2.36509	0.0892895	0.165227	1.43511	1.58912	0.109426	0.0389837
chr1	52922319	52948059	-	XM_006496198.3	XM_006496198.3	3513	1.79057	2.34758	0.0886287	0.164004	1.42449	1.57736	0.108616	0.0386952
chr1	52925126	52952840	-	NM_144953.2	NM_144953.2	834	4.39172	5.65061	0.373324	0.345411	3.81837	3.72723	0.366013	0
chr1	53061639	53068079	+	NM_010834.3	NM_010834.3	2705	0	0	0	0	0	0	0	0
chr1	53158572	53188650	-	XM_006496253.2	XM_006496253.2	1795	0	0.0772178	0.0867277	0.160486	0	0.075294	0.0425146	0
chr1	53158572	53187647	-	XM_011238589.2	XM_011238589.2	887	0	0.156264	0	0.162386	0	0	0.0860358	0
chr1	53158572	53188650	-	XM_006496255.2	XM_006496255.2	1588	0	0	0.0980329	0.090703	0	0.0851088	0	0
chr1	53158576	53187617	-	NM_027070.1	NM_027070.1	627	0	0.221062	0	0.229723	0	0	0	0
chr1	53158761	53188650	-	XR_373261.1	XR_373261.1	1744	0.0456559	0.0794759	0.0892639	0.165179	0	0.0774958	0.0437579	0
chr1	53163225	53188650	-	XR_865288.1	XR_865288.1	1740	0.0457608	0.0796586	0.0894691	0.165559	0	0.077674	0.0438585	0
chr1	53189186	53297028	-	XM_011238497.2	XM_011238497.2	3188	7.29303	7.8042	5.00528	6.89007	6.87343	5.80801	5.12269	5.26603
chr1	53189186	53297028	-	XM_006495938.3	XM_006495938.3	3218	7.24978	7.75298	4.9828	6.8706	6.78579	5.77486	5.14608	5.25918
chr1	53189186	53297028	-	XM_006495939.3	XM_006495939.3	3263	7.1498	7.64606	4.91408	6.79792	6.73868	5.69522	5.07511	5.18665
chr1	53189186	53297028	-	XM_006495943.3	XM_006495943.3	3054	7.53481	7.94239	5.04648	7.09806	7.10054	5.97434	5.32247	5.47483
chr1	53189186	53297028	-	XM_006495944.3	XM_006495944.3	2900	7.88002	8.34026	5.28763	7.40049	7.45146	6.26829	5.44722	5.71869
chr1	53189186	53297028	-	XM_006495941.3	XM_006495941.3	3131	7.4258	7.96841	5.12126	7.03851	6.95013	5.93533	5.24032	5.40532
chr1	53189186	53297028	-	XM_006495942.3	XM_006495942.3	3109	7.45273	8.0025	5.13246	7.06515	7.04809	5.95559	5.17922	5.39984
chr1	53189186	53297028	-	NM_153556.2	NM_153556.2	3064	7.56219	8.12003	5.20784	7.14541	7.10211	6.04306	5.25529	5.47915
chr1	53297094	53310245	+	NM_145517.4	NM_145517.4	1846	3.88199	3.60406	3.66843	5.42282	3.5734	4.06337	3.84463	5.08104
chr1	53312891	53326175	+	XR_373262.3	XR_373262.3	2360	3.87998	4.90407	2.07788	2.50233	4.43365	3.20701	2.58691	2.7072
chr1	53313355	53326175	+	XM_006496290.3	XM_006496290.3	1963	4.70523	5.89588	2.49812	2.89834	5.33032	3.89003	3.03233	3.25471
chr1	53313623	53326343	+	NR_104360.1	NR_104360.1	1791	5.1571	6.53948	2.73803	3.21689	5.92689	4.26361	3.32355	3.56728
chr1	53313623	53326343	+	NM_001285839.1	NM_001285839.1	1868	4.98715	6.26992	2.62516	3.08429	5.68258	4.12404	3.18655	3.42023
chr1	53313623	53326343	+	NR_104361.1	NR_104361.1	1948	4.82321	6.01243	2.51735	2.95763	5.44921	3.95467	3.05568	3.27977
chr1	53315011	53326175	+	XM_011238601.1	XM_011238601.1	921	6.9163	7.82575	3.21156	3.6752	8.56186	5.42959	4.06012	4.64928
chr1	53344616	53352752	-	NM_001290984.1	NM_001290984.1	1011	34.4958	32.835	31.7974	26.8555	30.0737	29.6775	29.514	32.6731
chr1	53344616	53352752	-	NM_133728.3	NM_133728.3	2442	26.8347	26.4214	26.1054	21.6173	24.684	23.9921	23.6879	27.666
chr1	53396994	53706726	-	XM_006496179.3	XM_006496179.3	12287	0.038882	0.0225614	0	0.0234453	0.0185127	0	0	0
chr1	53397001	53706784	-	NM_001252070.1	NM_001252070.1	12272	0.0454178	0.022589	0	0.023474	0.0185353	0	0	0
chr1	53481748	53708118	-	XM_017321900.1	XM_017321900.1	10327	0.0539718	0.0268434	0	0	0.0073421	0	0	0
chr1	53704476	53760971	+	XR_373404.2	XR_373404.2	1556	0	0.0890784	0	0.277705	0.0487287	0	0.196179	0
chr1	53710991	53760971	+	XR_373405.2	XR_373405.2	1386	0	0.100004	0	0.311767	0.0547055	0	0.220242	0
chr1	53755511	53785164	-	XM_006496359.3	XM_006496359.3	3064	1.68915	2.03566	2.51501	2.5385	1.53425	1.94084	2.6401	3.50488
chr1	53755511	53785215	-	NM_133810.3	NM_133810.3	3278	1.70033	1.98733	2.63576	2.5046	1.50348	1.97905	2.81695	3.56635
chr1	53806871	53941264	-	XM_017321235.1	XM_017321235.1	11615	0.27421	0.471368	0.013403	0.0124009	0.528762	0.44217	0.0788433	0.0526657
chr1	53806871	53941264	-	XM_017321236.1	XM_017321236.1	11544	0.275897	0.474267	0.0134855	0.0124772	0.532014	0.44489	0.0793282	0.0529897
chr1	53806871	53978167	-	XM_011238537.2	XM_011238537.2	11073	0.287632	0.500699	0.0140591	0.0130079	0.582033	0.488225	0.0827025	0.06752
chr1	53806871	54194435	-	XM_006496068.3	XM_006496068.3	11259	0.289953	0.547826	0.0207402	0.012793	0.599355	0.510169	0.0813363	0.0664045
chr1	53806871	53978916	-	XM_006496069.3	XM_006496069.3	11517	0.276544	0.481396	0.0135171	0.0125064	0.559595	0.469403	0.0795142	0.064917
chr1	53806871	54194435	-	XM_006496066.3	XM_006496066.3	11654	0.280125	0.529258	0.0200373	0.0123594	0.592053	0.498676	0.0785795	0.0641538
chr1	53806871	54194605	-	XM_006496067.1	XM_006496067.1	11192	0.291689	0.532529	0.0208644	0.0128696	0.589394	0.525299	0.0818232	0.0668021
chr1	53806873	54195034	-	NM_001001883.3	NM_001001883.3	11179	0.29915	0.539347	0.0208887	0.0128846	0.596862	0.52591	0.0819183	0.0668797
chr1	53849423	53849495	+	NR_106149.1	NR_106149.1	72	0	0	0	0	0	0	0	0
chr1	53930812	54195034	-	NM_172655.3	NM_172655.3	1132	0.140678	0.550996	0.0687616	0	1.00471	1.01484	0.13483	0.24017
chr1	54250660	54319321	+	XM_017312920.1	XM_017312920.1	1955	0.529468	0.567186	0.358334	0.589407	0.775671	0.483923	0.0780703	0.347663
chr1	54250660	54368608	+	XM_006496332.1	XM_006496332.1	3638	0.328301	0.533393	0.25675	0.494902	0.750298	0.297202	0.0839074	0.205511
chr1	54250660	54368608	+	XM_017312903.1	XM_017312903.1	3546	0.314364	0.508144	0.263412	0.487433	0.727	0.285856	0.0645632	0.210843
chr1	54250660	54319563	+	XM_017312916.1	XM_017312916.1	2211	0.468164	0.532859	0.316845	0.521163	0.68586	0.427892	0.069031	0.307409
chr1	54250660	54368608	+	XR_001778458.1	XR_001778458.1	3921	0.304605	0.47722	0.258071	0.459183	0.696145	0.275752	0.0778513	0.190678
chr1	54250660	54368608	+	XM_017312900.1	XM_017312900.1	3593	0.332412	0.501497	0.259966	0.481057	0.71749	0.282117	0.0849582	0.208085
chr1	54250660	54353031	+	XM_006496341.2	XM_006496341.2	1886	0.548839	0.55119	0.412715	0.572785	0.804049	0.501627	0.0809266	0.360382
chr1	54250660	54368608	+	XM_017312896.1	XM_017312896.1	3647	0.327491	0.532077	0.256117	0.493681	0.748447	0.296469	0.0837003	0.205004
chr1	54250660	54368312	+	XR_001778455.1	XR_001778455.1	3470	0.344195	0.559217	0.269181	0.498109	0.786624	0.311591	0.0879697	0.195873
chr1	54250660	54329057	+	XM_017312918.1	XM_017312918.1	2023	0.511671	0.513863	0.346289	0.533996	0.749598	0.467657	0.0754461	0.335977
chr1	54250660	54368393	+	XR_001778456.1	XR_001778456.1	3451	0.34609	0.562296	0.270663	0.500851	0.790955	0.313307	0.0884541	0.196952
chr1	54250660	54368608	+	XR_001778457.1	XR_001778457.1	3583	0.33334	0.522239	0.260692	0.502499	0.761816	0.301764	0.0851954	0.208666
chr1	54250682	54368727	+	NM_030025.2	NM_030025.2	3807	0.313727	0.509715	0.245353	0.472933	0.716991	0.284009	0.0801826	0.214241
chr1	54250857	54368608	+	XM_017312898.1	XM_017312898.1	3545	0.336913	0.547386	0.241529	0.48757	0.769982	0.304999	0.0861086	0.210902
chr1	54263928	54368608	+	XM_017312907.1	XM_017312907.1	3060	0.208167	0.520905	0.127187	0.423637	0.743351	0.198754	0.0498783	0.133271
chr1	54263928	54368608	+	XM_017312906.1	XM_017312906.1	3047	0.209055	0.523127	0.127729	0.425444	0.746523	0.199602	0.0500911	0.133839
chr1	54272502	54368608	+	XM_017312913.1	XM_017312913.1	2909	0.191601	0.547944	0.107031	0.42087	0.755872	0.139381	0.0524673	0.093459
chr1	54279157	54368608	+	XM_017312914.1	XM_017312914.1	3594	0.0886187	0.289245	0.108289	0.280538	0.506323	0.0376051	0.0424673	0.0189115
chr1	54283685	54368608	+	XM_017312915.1	XM_017312915.1	2651	0.0600708	0.339849	0.0880854	0.298831	0.514822	0.0509818	0.0575736	0.0256387
chr1	54329565	54368608	+	XM_006496340.2	XM_006496340.2	2532	0.062894	0.465305	0.0922253	0.284432	0.479127	0.0533779	0.0602794	0.0268436
chr1	54395876	54439026	-	NM_001033194.3	NM_001033194.3	4764	12.552	12.6415	7.94067	8.90401	13.1622	12.5961	9.83557	9.41623
chr1	54442696	54447094	-	XM_017313097.1	XM_017313097.1	1324	0	0	0	0	0	0	0	0
chr1	54448329	54456948	-	XR_001779850.1	XR_001779850.1	1075	0	0	0	0	0	0.125723	0	0
chr1	54472999	54557684	-	NM_001163314.2	NM_001163314.2	10579	4.45575	4.65121	0.478257	0.694381	3.73411	4.42673	0.836789	0.591083
chr1	54645339	54828694	-	XM_006496074.1	XM_006496074.1	7131	0.446635	0.60255	0.294717	0.474668	0.723024	0.426439	0.877539	0.238284
chr1	54645339	54926732	-	XM_006496070.3	XM_006496070.3	7804	0.428524	0.58611	0.279276	0.498332	0.680103	0.406982	0.860534	0.226444
chr1	54645339	54926728	-	XM_006496071.3	XM_006496071.3	7746	0.431733	0.590498	0.281367	0.502063	0.685196	0.41003	0.866978	0.22814
chr1	54645339	54926732	-	XM_011238538.2	XM_011238538.2	8152	0.410231	0.561089	0.267354	0.477059	0.651071	0.389609	0.823799	0.216777
chr1	54645339	54926387	-	NM_001081433.3	NM_001081433.3	6140	0.53169	0.665941	0.354962	0.609926	0.864418	0.429231	1.00674	0.265673
chr1	54645527	54926727	-	XM_006496073.3	XM_006496073.3	6346	0.514431	0.644324	0.34344	0.590127	0.836358	0.415298	0.98609	0.257049
chr1	54681197	54729723	+	XR_001778917.1	XR_001778917.1	1832	0	0	0.0849761	0.0393112	0	0	0.083312	0
chr1	54681197	54729723	+	XR_865425.1	XR_865425.1	1285	0	0	0.0605744	0.0560453	0	0	0.118776	0
chr1	54716496	54766354	+	XR_001778918.1	XR_001778918.1	2186	0.0364245	0.0634062	0.106823	0.131781	0	0.0618265	0.0698204	0.0310924
chr1	54716496	54729723	+	XR_865423.1	XR_865423.1	1123	0	0	0.0693127	0.0641302	0	0	0.135911	0
chr1	54716496	54729723	+	XR_001778920.1	XR_001778920.1	1478	0	0	0.105329	0.0487268	0	0	0.103266	0
chr1	54985168	55027478	-	NM_031179.2	NM_031179.2	6192	64.823	66.3035	49.026	48.1633	67.7523	66.8124	54.3144	58.0121
chr1	54987022	55027383	-	XM_017312973.1	XM_017312973.1	4299	92.2555	94.0322	69.5274	68.2824	96.2632	94.9748	76.8463	82.4502
chr1	54987022	55027373	-	XM_017312972.1	XM_017312972.1	5547	71.5998	72.9512	54.2215	53.6599	74.66	73.6311	59.8321	64.1573
chr1	55003382	55027493	-	XR_001778474.1	XR_001778474.1	2981	54.6229	55.5401	39.9766	41.0704	57.9919	54.791	45.4401	50.3205
chr1	55012221	55027492	-	XR_373271.3	XR_373271.3	728	130.264	126.611	87.9956	94.1777	134.875	127.912	102.52	116.517
chr1	55052769	55072702	+	NM_001039710.1	NM_001039710.1	1733	3.12431	1.91953	5.92881	6.64911	3.01887	2.5736	5.10813	5.29468
chr1	55052769	55072702	+	NM_026424.3	NM_026424.3	1583	3.21916	1.9263	5.80221	6.64223	3.06544	2.68939	4.86904	5.15235
chr1	55077833	55087932	-	NM_010477.4	NM_010477.4	2332	350.898	340.869	399.271	383.716	363.958	350.661	406.407	457.735
chr1	55077833	55088217	-	XM_006495706.2	XM_006495706.2	2407	339.931	330.046	386.636	371.82	352.649	339.173	393.743	443.218
chr1	55088147	55091317	+	NM_008303.4	NM_008303.4	768	298.901	290.658	274.866	264.254	307.533	284.12	280.513	299.13
chr1	55131244	55154899	+	NM_001310585.1	NM_001310585.1	2763	10.3168	9.65677	8.95857	8.83611	8.39721	8.90257	9.28028	9.98735
chr1	55131244	55154899	+	NM_025283.3	NM_025283.3	2826	10.115	9.46602	8.75886	8.69009	8.23684	8.7041	9.1274	9.7647
chr1	55170158	55226335	-	XM_006496309.3	XM_006496309.3	3124	0.203902	0.377129	0.32391	0.599383	0.242708	0.173051	0.293139	0.174054
chr1	55170158	55226349	-	XM_006496308.3	XM_006496308.3	3322	0.191749	0.354651	0.328036	0.585338	0.228241	0.203421	0.275667	0.16368
chr1	55170158	55226782	-	NM_028713.1	NM_028713.1	3677	0.173237	0.320411	0.296365	0.548412	0.206206	0.183781	0.249052	0.147877
chr1	55170158	55227065	-	XM_011238611.1	XM_011238611.1	3742	0.170227	0.314845	0.228813	0.500394	0.202624	0.144471	0.244726	0.145309
chr1	55170158	55226335	-	XM_011238612.2	XM_011238612.2	2934	0.217107	0.401551	0.291827	0.613652	0.258425	0.184257	0.312122	0.185325
chr1	55170158	55226480	-	XM_017312489.1	XM_017312489.1	3191	0.199621	0.369211	0.317109	0.586798	0.237611	0.169417	0.286984	0.170399
chr1	55176003	55226349	-	XM_011238610.2	XM_011238610.2	1661	0.191749	0.250342	0.42176	0.997242	0.0912966	0.325473	0.459445	0.12276
chr1	55226660	55235534	+	XR_373414.2	XR_373414.2	660	0	0	0	0.218237	0.229763	0.409554	0	0
chr1	55226660	55235069	+	XR_001778921.1	XR_001778921.1	621	0	0	0	0.231943	0.244193	0.435275	0	0
chr1	55237176	55240058	+	NM_175439.3	NM_175439.3	2882	2.54177	1.99589	6.04988	6.09731	1.789	1.78203	5.87844	5.14123
chr1	55248710	55346437	-	XM_006496311.3	XM_006496311.3	778	0	0	0.500245	0	0.194915	0	0	0
chr1	55248710	55364059	-	XM_006496310.3	XM_006496310.3	1858	0.0857092	0	0.209468	0	0.122425	0.072741	0	0
chr1	55248710	55364055	-	XR_373267.3	XR_373267.3	1990	0.080024	0	0.195573	0	0.114304	0.067916	0	0
chr1	55269061	55364055	-	XM_011238613.1	XM_011238613.1	3204	0.0497028	0	0	0	0.0709942	0.0421825	0	0
chr1	55300068	55362707	-	NM_001113367.1	NM_001113367.1	1087	0.146502	0	0	0	0.139507	0.248671	0	0
chr1	55300068	55363469	-	NM_029267.3	NM_029267.3	1032	0.15431	0	0	0	0.220412	0.130962	0	0
chr1	55404263	55405956	-	XR_001778928.1	XR_001778928.1	562	0	0	0	0	0	0	0	0
chr1	55405945	55754285	+	NM_001114663.1	NM_001114663.1	6555	0	0.0211451	0	0.043947	0.0694021	0.0206183	0.139705	0
chr1	55443694	55445063	-	NR_037965.1	NR_037965.1	1369	0.639783	0.556854	0.454861	1.05213	1.38462	0.54298	0.501697	0.595776
chr1	55502041	55506499	-	XR_001778925.1	XR_001778925.1	1418	0	0	0	0	0	0	0	0
chr1	55502041	55506499	-	XR_001778926.1	XR_001778926.1	1365	0	0	0	0	0	0	0	0
chr1	55502041	55506499	-	XR_001778927.1	XR_001778927.1	1046	0	0	0	0	0	0	0	0
chr1	55888971	55917219	+	XR_373419.3	XR_373419.3	2094	0	0	0	0	0	0	0	0
chr1	55888971	55917219	+	XR_001778930.1	XR_001778930.1	2328	0	0	0	0	0	0	0	0
chr1	55931240	55972098	+	NR_045837.1	NR_045837.1	1906	0	0	0	0	0	0	0	0
chr1	56018977	56020203	+	NR_126076.1	NR_126076.1	424	0	0	0	0	0	0	0	0
chr1	56018977	56020203	+	NR_126075.1	NR_126075.1	482	0	0	0	0	0	0	0	0
chr1	56636043	56637451	-	NM_027661.2	NM_027661.2	1408	0	0	0	0	0	0	0	0
chr1	56793980	56971521	-	XM_017319629.1	XM_017319629.1	5336	1.32806	1.45464	16.0753	15.0623	2.07459	1.36774	13.8869	14.7375
chr1	56793980	56978679	-	XM_006495827.3	XM_006495827.3	5426	1.23266	1.3411	14.7184	13.4321	1.88646	1.24542	12.5174	13.0901
chr1	56793980	56974311	-	XM_006495828.3	XM_006495828.3	4908	1.29786	1.46852	15.5264	14.2188	1.96197	1.34932	13.1854	13.8069
chr1	56793980	56971429	-	XM_011238467.2	XM_011238467.2	5402	1.31183	1.44969	15.9221	14.8916	2.09135	1.36354	13.8585	14.6581
chr1	56793980	56971334	-	NM_139146.2	NM_139146.2	5286	1.34062	1.42906	16.0801	15.0549	2.10855	1.36789	13.9461	14.7611
chr1	56793980	56980448	-	XM_017319630.1	XM_017319630.1	5577	1.19928	1.30479	14.3059	13.0684	1.83539	1.2117	12.1785	12.76
chr1	56794176	56978667	-	XM_017319631.1	XM_017319631.1	5197	1.28697	1.4002	15.352	13.9824	1.96959	1.3003	13.0689	13.6669
chr1	56971468	56975196	+	NR_024326.1	NR_024326.1	1242	0	0.111599	3.00824	3.42115	0.427337	0.217637	2.51921	2.18899
chr1	56971468	56975196	+	NR_024325.1	NR_024325.1	3728	0.213583	0.408977	2.54728	2.56932	0.569477	0.362534	2.53833	1.87787
chr1	57002503	57042519	+	XR_373424.3	XR_373424.3	2340	0	0	0	0	0	0	0	0
chr1	57002549	57042519	+	XR_865432.1	XR_865432.1	2474	0	0	0	0	0	0	0	0
chr1	57127308	57150615	+	XR_865433.1	XR_865433.1	1244	0	0	0	0	0	0	0	0
chr1	57127308	57150615	+	XR_865434.1	XR_865434.1	991	0	0	0	0	0	0	0	0
chr1	57200644	57214996	-	NR_037990.1	NR_037990.1	3304	0	0	0	0.0435946	0	0	0.0461948	0
chr1	57359221	57377544	-	NR_037999.1	NR_037999.1	2052	2.13417	1.85754	0.910388	0.631739	1.44106	0.987959	0.446279	0.529965
chr1	57377594	57382831	+	XR_373264.3	XR_373264.3	547	1.74678	1.14027	3.9844	3.15985	0.831684	0.6177	4.74345	2.36087
chr1	57377594	57380228	+	XR_001778329.1	XR_001778329.1	645	1.48137	0.967019	3.25834	2.56809	0.587766	0.523848	4.25937	2.31829
chr1	57377619	57385423	+	NM_028546.1	NM_028546.1	3008	1.21765	0.645108	2.32893	2.65759	0.579755	0.696432	2.86684	2.10141
chr1	57388234	57406471	-	XM_011238586.2	XM_011238586.2	1662	5.03039	3.12739	6.79093	5.02654	4.65332	5.36708	6.24469	5.35729
chr1	57388234	57406471	-	XM_011238587.2	XM_011238587.2	1310	6.32128	3.75612	8.61567	6.26723	5.90368	6.80922	7.92265	6.79681
chr1	57388234	57406473	-	XM_017322330.1	XM_017322330.1	1246	6.64597	3.94905	8.93327	6.53135	6.20692	7.15897	8.32959	7.14592
chr1	57388243	57406674	-	NM_001037742.2	NM_001037742.2	1413	6.14225	3.82564	8.20799	5.65748	5.7953	6.55199	7.45315	6.39756
chr1	57388243	57406674	-	NM_001302963.1	NM_001302963.1	1379	6.29369	3.91997	8.41036	5.79697	5.93818	6.71353	7.63691	6.5553
chr1	57388243	57406674	-	NM_001302964.1	NM_001302964.1	1394	6.22597	3.87779	8.31986	5.73459	5.87429	6.64129	7.55473	6.48476
chr1	57388243	57406674	-	NM_001302962.1	NM_001302962.1	1419	6.11628	3.80947	8.17328	5.73506	5.77079	6.52429	7.42163	6.37051
chr1	57406547	57415958	+	NM_001081181.2	NM_001081181.2	1325	9.79524	10.0424	9.16434	10.762	8.18303	8.16017	10.7703	9.43858
chr1	57774161	57948251	+	XM_006496212.3	XM_006496212.3	4024	1.76106	1.3089	0.251465	0.536915	1.31897	1.29309	0.663763	0.489829
chr1	57774248	57948251	+	XM_006496211.3	XM_006496211.3	3865	1.83351	1.36275	0.26181	0.540369	1.37323	1.34628	0.691069	0.50998
chr1	57774593	57948398	+	XM_017322123.1	XM_017322123.1	3974	1.74315	1.34281	0.254629	0.507426	1.33556	1.30936	0.672114	0.495992
chr1	57774594	57946546	+	XM_006496217.3	XM_006496217.3	1917	3.15671	2.53063	0.324833	0.939205	2.33359	2.32657	1.3535	0.85093
chr1	57774594	57948251	+	XM_006496210.3	XM_006496210.3	3829	1.80916	1.39366	0.264272	0.526641	1.38614	1.35894	0.697566	0.514775
chr1	57774656	57948251	+	XM_006496218.3	XM_006496218.3	3682	1.85976	1.4493	0.274822	0.547667	1.42089	1.41319	0.725416	0.535327
chr1	57774860	57948398	+	XM_017322122.1	XM_017322122.1	3930	1.78293	1.35785	0.277286	0.513107	1.3891	1.35841	0.699057	0.51884
chr1	57774860	57948397	+	NM_144882.4	NM_144882.4	3932	1.78202	1.35715	0.277145	0.512846	1.3884	1.35771	0.698702	0.518576
chr1	57774868	57946546	+	XM_006496216.3	XM_006496216.3	1866	3.28566	2.59979	0.375425	0.964874	2.47863	2.46259	1.43139	0.910612
chr1	57845555	57948251	+	XM_006496215.3	XM_006496215.3	3615	1.82816	1.38031	0.279916	0.537895	1.44722	1.38331	0.67553	0.545249
chr1	57845570	57948397	+	NM_001164566.1	NM_001164566.1	3743	1.76564	1.33311	0.270344	0.519501	1.39773	1.336	0.652429	0.526603
chr1	57855463	57948398	+	XM_011238567.1	XM_011238567.1	3424	1.81386	1.41683	0.204598	0.525834	1.46152	1.38153	0.690925	0.555814
chr1	57955100	57969524	-	NR_027630.1	NR_027630.1	2647	2.1959	2.1469	2.20546	2.20381	2.03375	1.68494	1.81631	2.1569
chr1	57955100	57970084	-	NM_001159865.1	NM_001159865.1	2114	2.10924	2.0981	1.87784	1.9759	2.00853	1.37454	1.44397	1.76833
chr1	57955100	57970084	-	NM_001159864.1	NM_001159864.1	2615	2.16187	2.19968	2.23245	2.25831	2.05864	1.65388	1.78017	2.13131
chr1	57955122	57967466	-	XM_017321676.1	XM_017321676.1	3646	1.28848	1.4256	1.53712	1.5012	1.4973	1.07499	1.15119	1.34221
chr1	57955122	57966113	-	XM_017321677.1	XM_017321677.1	2853	1.61871	1.84614	1.96437	1.91847	1.80718	1.39748	1.47117	1.64381
chr1	57955122	57969952	-	XM_006496135.2	XM_006496135.2	3075	1.96794	1.87062	2.12631	2.15469	1.87397	1.51635	1.66277	1.87879
chr1	57955122	57969990	-	XM_006496136.3	XM_006496136.3	2551	2.21611	2.20053	2.28846	2.25851	2.14001	1.69537	1.85474	2.18478
chr1	57985339	58025897	+	NM_001177867.1	NM_001177867.1	4317	9.84923	11.414	7.77119	7.6072	12.4877	11.8184	8.39681	9.3521
chr1	57995973	58026277	+	NM_199007.2	NM_199007.2	5314	9.18506	11.2679	7.49965	7.04732	11.5573	11.2288	7.8554	8.85094
chr1	58029805	58073171	+	XM_006495630.3	XM_006495630.3	3458	0.069078	0.0200414	0.0225096	0.124959	0.131559	0.0390841	0.088275	0.0982766
chr1	58029968	58106410	+	NM_009676.2	NM_009676.2	4382	0.0908533	0.0158154	0.0177632	0.03287	0.190333	0.0616854	0.0696611	0.108575
chr1	58113134	58200451	+	XM_006496285.3	XM_006496285.3	4719	0.016873	0	0	0.0610453	0	0	0	0
chr1	58113135	58200452	+	NM_023617.2	NM_023617.2	4360	0.0182624	0	0	0.0660717	0	0	0	0
chr1	58115328	58200451	+	XM_006496284.3	XM_006496284.3	4212	0.0189041	0	0	0.0683934	0	0	0	0
chr1	58115414	58140751	-	XR_865435.2	XR_865435.2	3169	0	0	0	0	0	0	0	0
chr1	58141027	58200451	+	XM_017312370.1	XM_017312370.1	3666	0.0217195	0	0	0.0785796	0	0	0	0
chr1	58210396	58268597	+	NM_023631.2	NM_023631.2	4973	0	0	0	0	0	0.0271773	0	0
chr1	58230841	58268600	+	XM_006496287.2	XM_006496287.2	4156	0	0	0	0	0	0.0325199	0	0
chr1	58278325	58379264	+	NM_001008419.2	NM_001008419.2	4776	0	0	0	0.0150792	0.0317512	0.0141492	0.0319572	0
chr1	58278376	58359862	+	XM_017319653.1	XM_017319653.1	4803	0	0	0	0.0749721	0.0315727	0.0140696	0.0317775	0
chr1	58289414	58315429	-	XR_865437.2	XR_865437.2	423	0	0	0	0	0	0	0	0
chr1	58393135	58406548	+	NM_025824.3	NM_025824.3	2833	135.273	120.504	108.94	101.761	127.021	120.006	97.5135	111.009
chr1	58393540	58407354	+	XM_006496197.3	XM_006496197.3	3644	108.86	97.6785	88.2408	81.564	102.622	96.4873	77.8635	89.0262
chr1	58397774	58407354	+	XM_017322066.1	XM_017322066.1	3296	111.874	101.579	91.9369	85.0628	106.624	100.155	79.4163	91.229
chr1	58411987	58424088	-	NR_027853.1	NR_027853.1	1739	28.3422	24.2302	29.8104	34.6217	26.9453	27.357	36.5112	33.6127
chr1	58411987	58424088	-	NM_001042634.2	NM_001042634.2	1830	27.455	24.0099	29.7316	35.773	26.5169	26.8459	36.4054	33.5383
chr1	58411987	58424088	-	NR_027854.1	NR_027854.1	3088	17.0181	15.1488	19.2831	23.835	16.23	16.3908	22.909	20.8218
chr1	58430992	58445486	-	NM_001285826.1	NM_001285826.1	1421	12.7757	14.5824	15.1732	13.3292	13.0194	11.6987	12.0298	14.2059
chr1	58430992	58445486	-	NM_027351.3	NM_027351.3	900	19.1097	22.1	21.3622	19.4449	18.9555	16.819	17.2978	20.768
chr1	58430992	58445486	-	NM_001285827.1	NM_001285827.1	1086	16.6433	19.0807	19.567	17.1756	16.7562	15.1829	15.4595	18.5254
chr1	58432087	58445235	-	XM_011238596.2	XM_011238596.2	696	18.1899	22.6031	22.9265	20.1775	19.6091	18.3505	18.0916	23.3396
chr1	58432092	58445235	-	XM_011238590.2	XM_011238590.2	742	18.6719	22.4161	22.764	19.8972	19.9262	17.7593	17.4843	22.6255
chr1	58432092	58445420	-	XM_011238591.2	XM_011238591.2	741	20.4164	24.0363	23.3199	21.2847	20.9763	19.06	17.1989	22.9312
chr1	58432092	58445498	-	XM_011238592.2	XM_011238592.2	741	19.8791	23.2881	22.4796	20.2156	20.1578	18.148	16.89	22.1974
chr1	58432092	58445527	-	XM_011238593.2	XM_011238593.2	741	19.7716	22.8204	22.6897	20.1184	19.8508	17.6921	16.787	21.7388
chr1	58432092	58445021	-	XM_011238594.2	XM_011238594.2	863	15.2236	18.1489	17.4978	16.1895	15.9902	13.7032	13.8833	18.1143
chr1	58432092	58445115	-	XM_011238595.2	XM_011238595.2	740	17.6464	21.1655	20.7218	19.1724	18.9555	16.0722	16.294	21.0334
chr1	58433786	58445486	-	NM_027374.3	NM_027374.3	1292	12.6338	14.5901	15.0616	13.155	13.0282	12.0822	11.0454	14.5721
chr1	58445155	58461525	+	XM_006496185.1	XM_006496185.1	1833	19.2435	20.4166	19.1092	15.323	18.366	16.8111	14.988	15.9074
chr1	58445631	58461525	+	XM_006496186.1	XM_006496186.1	1412	20.1315	21.8412	18.7429	15.3013	19.2776	17.5163	15.7816	16.3181
chr1	58447633	58462276	+	NM_022988.2	NM_022988.2	2105	15.5843	16.1652	14.1255	11.3245	14.0117	13.5795	11.8187	12.2052
chr1	58462770	58505109	-	NM_001271526.1	NM_001271526.1	3555	22.1513	20.0988	18.6768	18.5363	22.224	19.389	17.4953	19.2337
chr1	58462770	58505109	-	NM_008765.3	NM_008765.3	3561	22.114	20.065	18.6453	18.5051	22.1866	19.3563	17.4658	19.2013
chr1	58462770	58501426	-	NM_001025378.2	NM_001025378.2	3030	23.3353	20.8595	19.1898	18.8959	22.9718	20.0499	17.5043	20.211
chr1	58462773	58505088	-	XM_011238453.2	XM_011238453.2	3393	22.7162	20.65	19.1785	18.8695	22.7711	19.8168	17.9033	19.8315
chr1	58505134	58517361	+	XR_865441.2	XR_865441.2	3443	0	0.0402573	0.0226077	0.0418346	0	0.0392544	0	0
chr1	58505137	58517361	+	XR_865439.2	XR_865439.2	3576	0	0.0387601	0.0217668	0.0402786	0	0.0566916	0	0
chr1	58505138	58519421	+	XR_865440.2	XR_865440.2	10383	0	0.0133493	0.0149934	0.0554893	0	0.0520669	0	0.0261844
chr1	58505140	58517361	+	XR_865444.2	XR_865444.2	2806	0	0	0.0277399	0.0513316	0	0.0240828	0	0
chr1	58505140	58517361	+	XR_865438.2	XR_865438.2	3433	0	0.0403746	0.0226735	0.0419564	0	0.0393687	0	0
chr1	58505167	58538839	+	XR_865442.2	XR_865442.2	7803	0	0.0177632	0.0199508	0.0553773	0	0.0519618	0	0.034842
chr1	58509665	58517361	+	XR_865443.2	XR_865443.2	3624	0	0	0	0.0596177	0	0.0932345	0	0
chr1	58522805	58586333	-	NM_172513.3	NM_172513.3	8695	1.38277	1.06007	1.9426	1.90502	1.39523	1.06475	1.99232	2.11057
chr1	58522805	58586333	-	NM_001310598.1	NM_001310598.1	8863	1.36555	1.03998	1.90577	1.90142	1.36878	1.09794	1.95455	2.07823
chr1	58522805	58586154	-	NM_001310599.1	NM_001310599.1	8625	1.39399	1.06064	1.94934	1.92049	1.38897	1.06555	1.99964	2.1277
chr1	58522805	58586309	-	XM_017319657.1	XM_017319657.1	8760	1.37251	1.0522	1.92818	1.89089	1.38487	1.05685	1.97754	2.09491
chr1	58522805	58586309	-	XM_017319658.1	XM_017319658.1	8727	1.3777	1.05618	1.93547	1.90629	1.39011	1.06858	1.99376	2.10283
chr1	58522805	58586309	-	XM_006495832.2	XM_006495832.2	8928	1.3556	1.0324	1.8919	1.88757	1.35881	1.08994	1.94032	2.0631
chr1	58522805	58586309	-	XM_006495833.2	XM_006495833.2	8741	1.3846	1.05449	1.88785	1.91972	1.37921	1.09007	1.92945	2.09168
chr1	58586396	58595964	+	NM_025597.3	NM_025597.3	750	16.2433	20.7909	15.1525	14.7877	22.8476	19.5521	15.3645	13.2311
chr1	58652640	58655831	+	NR_045007.1	NR_045007.1	936	0.170136	0.0740417	0	0	0	0	0	0
chr1	58656925	58696009	-	XM_006495613.3	XM_006495613.3	2794	0	0	0.0557181	0	0	0	0	0
chr1	58656925	58691620	-	XM_017321225.1	XM_017321225.1	2991	0	0	0.0520482	0	0	0	0	0
chr1	58656925	58695886	-	XM_011238418.2	XM_011238418.2	2856	0	0	0.0545085	0	0	0	0	0
chr1	58656925	58691621	-	XM_006495618.3	XM_006495618.3	2894	0	0	0.0537928	0	0	0	0	0
chr1	58658120	58695989	-	NM_175370.5	NM_175370.5	1575	0	0	0.0988421	0	0	0	0	0
chr1	58659270	58696009	-	XM_006495615.3	XM_006495615.3	1811	0	0	0.0859615	0	0	0	0	0
chr1	58659293	58696009	-	XR_865219.2	XR_865219.2	1244	0	0	0.125142	0	0	0	0	0
chr1	58667855	58696008	-	XM_006495617.2	XM_006495617.2	1121	0	0	0.0694363	0	0	0	0	0
chr1	58668191	58696008	-	XM_017321234.1	XM_017321234.1	838	0	0	0.0928856	0	0	0	0	0
chr1	58711306	58758884	+	XM_011238420.2	XM_011238420.2	7189	2.35914	1.97623	2.03555	2.71483	2.14103	2.38759	2.32476	1.69235
chr1	58711306	58758884	+	XM_011238421.2	XM_011238421.2	6914	2.42994	2.04481	2.08274	2.7499	2.18232	2.32618	2.39515	1.74983
chr1	58711490	58759209	+	NM_001289704.2	NM_001289704.2	6966	2.37751	1.96985	2.06719	2.67768	2.14426	2.25061	2.35536	1.7075
chr1	58711490	58759209	+	NM_001293804.1	NM_001293804.1	6949	2.41771	2.00459	2.07225	2.69459	2.17133	2.31446	2.37211	1.74102
chr1	58711598	58758884	+	XM_011238422.1	XM_011238422.1	6830	2.47149	2.06996	2.10835	2.78372	2.20916	2.35478	2.42461	1.7614
chr1	58712172	58758884	+	XM_011238423.2	XM_011238423.2	6717	2.50121	2.09446	2.14382	2.87344	2.22375	2.3944	2.4654	1.78091
chr1	58712445	58758884	+	XM_017313559.1	XM_017313559.1	6647	2.52755	2.11652	2.1664	2.86036	2.24716	2.41961	2.49136	1.79967
chr1	58713181	58758884	+	XM_006495635.3	XM_006495635.3	6941	2.44344	2.02687	2.10828	2.81183	2.19568	2.45343	2.40782	1.73323
chr1	58713183	58758884	+	XM_017313595.1	XM_017313595.1	6909	2.45475	2.0162	2.11804	2.78316	2.20585	2.48435	2.40793	1.74126
chr1	58713285	58733227	+	NM_009805.4	NM_009805.4	2018	1.06533	1.23633	0.771438	1.32045	0.939319	2.2771	1.24795	0.875704
chr1	58713285	58759209	+	NM_207653.5	NM_207653.5	7238	2.34317	1.95328	2.02177	2.69645	2.10558	2.37143	2.30902	1.66211
chr1	58730551	58759209	+	NM_001293805.1	NM_001293805.1	6442	2.45966	2.01175	2.16284	2.6719	2.21274	2.23436	2.47587	1.65647
chr1	58767582	58791873	-	XR_865447.2	XR_865447.2	795	0	0	0	0	0	0	0	0
chr1	58767582	58791874	-	XR_865448.1	XR_865448.1	785	0	0	0	0	0	0	0	0
chr1	58795227	58847014	+	XM_006495634.3	XM_006495634.3	2358	4.28848	4.96701	0.0990307	0.488673	4.30879	4.52802	0.51782	0.634138
chr1	58795373	58847503	+	NM_009812.2	NM_009812.2	2585	3.91189	4.53084	0.0903344	0.445761	4.04774	4.18268	0.472348	0.525865
chr1	58802501	58847503	+	NM_001277926.1	NM_001277926.1	2528	3.8741	4.52334	0.0923712	0.427323	4.04903	4.14333	0.422624	0.591494
chr1	58802501	58847503	+	NM_001080126.1	NM_001080126.1	2412	4.06042	4.74088	0.0968136	0.447874	4.24376	4.34259	0.442949	0.563583
chr1	58849790	58896695	-	XM_017313099.1	XM_017313099.1	2349	0	0	0	0.0613182	0	0	0.0649755	0
chr1	58900448	58926727	-	XM_017312290.1	XM_017312290.1	6831	5.99131	4.78861	13.4801	14.4015	4.31777	5.93556	12.4564	13.0941
chr1	58900448	58973481	-	XM_006496280.2	XM_006496280.2	6234	7.56133	5.89198	16.5316	17.6175	5.29074	6.95926	15.6447	15.7545
chr1	58900449	58973481	-	XM_011238600.2	XM_011238600.2	6183	7.6237	5.94058	16.6679	17.7629	5.33438	7.01666	15.7737	15.8845
chr1	58900449	58973482	-	NM_172406.3	NM_172406.3	6240	7.55406	5.88631	16.5157	17.6006	5.28566	6.95257	15.6296	15.7394
chr1	58900449	58973481	-	XM_006496282.2	XM_006496282.2	6133	7.67287	5.97771	16.715	17.8255	5.32842	7.04081	15.8774	15.9364
chr1	58900449	58973481	-	XM_006496281.3	XM_006496281.3	6044	7.61459	5.98547	16.7293	17.8139	5.36925	7.08859	15.7956	15.9012
chr1	58973526	58995126	+	XR_373251.2	XR_373251.2	2194	2.613	2.33748	1.66745	1.9695	1.96985	1.94043	2.40002	1.61091
chr1	58973570	58995122	+	NM_172656.5	NM_172656.5	2318	2.47322	2.30213	1.57825	1.86415	1.9626	1.92409	2.3704	1.6127
chr1	58994772	59022925	-	XM_017313438.1	XM_017313438.1	7246	0.120875	0.0573859	0	0.109329	0.0209279	0.0559561	0.0842548	0.0469004
chr1	58994772	59022925	-	XM_006496390.3	XM_006496390.3	7750	0.113015	0.0536539	0	0.102219	0.0195669	0.0523172	0.0787755	0.0438504
chr1	58994772	59022925	-	XM_011238634.2	XM_011238634.2	7702	0.113719	0.0539883	0	0.102856	0.0196889	0.0526432	0.0792664	0.0441236
chr1	58994772	59022925	-	XM_011238635.2	XM_011238635.2	7345	0.119246	0.0566124	0	0.107856	0.0206458	0.0552019	0.0831191	0.0462683
chr1	58994772	59022925	-	XM_011238636.2	XM_011238636.2	7297	0.12003	0.0569848	0	0.108565	0.0207816	0.0555651	0.0836659	0.0465726
chr1	59006251	59022925	-	XM_011238637.1	XM_011238637.1	561	0	0	0	0	0	0	0	0
chr1	59035933	59038188	+	XR_865449.1	XR_865449.1	716	0	0	0	0	0	0	0	0
chr1	59050505	59094900	-	NM_175200.4	NM_175200.4	2131	0.0373646	0	0	0.135182	0	0	0	0
chr1	59050726	59084517	-	XM_017312469.1	XM_017312469.1	1577	0.0504907	0	0	0.0456679	0	0	0	0
chr1	59050726	59095025	-	XM_011238605.2	XM_011238605.2	2038	0.0390696	0	0	0.141351	0	0	0	0
chr1	59100583	59120122	-	XM_006496097.3	XM_006496097.3	1858	6.77103	10.2201	1.08923	0.697701	6.93741	7.01951	1.0679	0.585301
chr1	59100583	59120695	-	XM_006496096.3	XM_006496096.3	2110	5.73594	8.73678	1.06981	0.580241	6.037	6.14913	0.868024	0.612035
chr1	59100592	59120096	-	NM_001033449.1	NM_001033449.1	1868	6.73478	10.1654	1.0834	0.693966	6.90027	6.98193	1.06218	0.618553
chr1	59100596	59119806	-	NM_001037812.2	NM_001037812.2	1823	6.63896	10.1883	1.06745	0.671591	6.82105	7.15427	1.00468	0.596538
chr1	59120934	59161636	-	NM_145143.3	NM_145143.3	2345	0.135819	0.206875	0	0.0614228	0.129334	0.172903	0	0.0579685
chr1	59120934	59163389	-	NM_001164682.1	NM_001164682.1	2982	1.7089	1.90572	1.67057	1.56981	1.50016	1.83558	1.33076	1.77784
chr1	59162755	59237093	-	NM_001159948.2	NM_001159948.2	6681	10.5355	10.5391	10.6254	10.3592	9.70329	10.0844	8.70395	9.77658
chr1	59162755	59237231	-	NM_028717.6	NM_028717.6	6512	10.8456	10.8126	10.9251	10.6391	9.95511	10.3461	8.91811	10.0303
chr1	59191608	59237231	-	NM_146109.3	NM_146109.3	2977	11.6614	10.8017	12.7333	11.999	10.3405	10.805	10.2538	12.1461
chr1	59237377	59239022	+	XR_373428.1	XR_373428.1	714	0.223036	0	0	0.201732	0	0	0	0
chr1	59256860	59352612	+	XM_006496049.3	XM_006496049.3	1808	0	0	0	0	0	0	0.126627	0
chr1	59256860	59352516	+	XR_373255.3	XR_373255.3	1621	0	0	0	0	0	0	0.0941564	0
chr1	59256861	59352612	+	XM_006496048.3	XM_006496048.3	1810	0	0	0	0	0	0	0.126487	0
chr1	59256863	59352612	+	XM_006496050.3	XM_006496050.3	1760	0	0	0	0	0	0	0.13008	0
chr1	59256906	59352369	+	NM_001033373.2	NM_001033373.2	1477	0	0	0	0	0	0	0.103336	0
chr1	59285772	59352612	+	XM_011238531.1	XM_011238531.1	1392	0	0	0	0	0	0	0.164469	0
chr1	59393245	59418927	-	XR_865453.1	XR_865453.1	1440	0	0	0.108109	0.150038	0	0	0	0
chr1	59408732	59418927	-	XR_001778934.1	XR_001778934.1	727	0	0	0	0	0	0	0	0
chr1	59411160	59418927	-	XR_373429.2	XR_373429.2	4397	0.0362174	0	0	0	0	0.0307375	0	0
chr1	59417477	59418927	-	XR_865451.1	XR_865451.1	399	0	0	0	0	0	0	0	0
chr1	59417477	59418927	-	XR_001778936.1	XR_001778936.1	403	0	0	0	0	0	0	0	0
chr1	59455327	59458627	-	XR_373430.1	XR_373430.1	2323	0.0685526	0	0	0	0	0.0581803	0	0
chr1	59482146	59486955	+	NM_008057.3	NM_008057.3	4809	37.8333	31.6612	0.615065	0.958446	31.9117	30.0152	0.507806	0.848011
chr1	59516263	59634509	+	NM_001013771.2	NM_001013771.2	3595	0.221485	0.154221	0.216518	0.160263	0.0843636	0.28196	0.148594	0.132344
chr1	59524278	59636417	+	XM_017321333.1	XM_017321333.1	3999	0.199109	0.103981	0.194644	0.144072	0.0758408	0.253475	0.190832	0.13597
chr1	59524278	59636417	+	XM_017321334.1	XM_017321334.1	3996	0.199259	0.104059	0.19479	0.144181	0.0758977	0.253665	0.190975	0.136072
chr1	59524278	59636417	+	XM_017321324.1	XM_017321324.1	4077	0.1953	0.101991	0.19092	0.141316	0.0743898	0.248625	0.187181	0.133369
chr1	59524278	59636417	+	XM_017321326.1	XM_017321326.1	4074	0.195444	0.102066	0.191061	0.14142	0.0744446	0.248808	0.187319	0.133467
chr1	59524278	59636417	+	XM_017321327.1	XM_017321327.1	4074	0.195444	0.102066	0.191061	0.14142	0.0744446	0.248808	0.187319	0.133467
chr1	59524279	59636417	+	XM_017321342.1	XM_017321342.1	3857	0.20644	0.107809	0.20181	0.149377	0.078633	0.262807	0.197858	0.140976
chr1	59524279	59634509	+	XM_017321344.1	XM_017321344.1	3802	0.209426	0.145824	0.204729	0.151538	0.0797705	0.266609	0.140504	0.125138
chr1	59524279	59636417	+	XM_017321345.1	XM_017321345.1	3749	0.212387	0.110914	0.207624	0.15368	0.0808982	0.270378	0.203558	0.145037
chr1	59524279	59636417	+	XM_017321335.1	XM_017321335.1	3938	0.202194	0.105591	0.197659	0.146304	0.0770156	0.257401	0.193788	0.138076
chr1	59524279	59636417	+	XM_006496100.2	XM_006496100.2	4055	0.19636	0.102545	0.191956	0.142083	0.0747934	0.249974	0.188197	0.134092
chr1	59524280	59636417	+	XM_017321340.1	XM_017321340.1	3913	0.203485	0.106266	0.198922	0.147239	0.0775076	0.259046	0.195026	0.138958
chr1	59524280	59636417	+	XM_017321337.1	XM_017321337.1	3916	0.20333	0.106184	0.19877	0.147126	0.0774482	0.258847	0.194877	0.138852
chr1	59524322	59636417	+	XM_017321347.1	XM_017321347.1	3490	0.228149	0.119146	0.223032	0.165085	0.0869018	0.290443	0.218664	0.155801
chr1	59532994	59537221	-	XR_865456.1	XR_865456.1	423	0	0	0	0	0	0	0	0
chr1	59542116	59548743	-	XR_373435.2	XR_373435.2	519	0	0	0	0	0	0	0	0
chr1	59542116	59548804	-	XR_373432.3	XR_373432.3	415	0	0	0	0	0	0	0	0
chr1	59542980	59636417	+	XM_017321351.1	XM_017321351.1	4618	0.172421	0.0900429	0.168554	0.124761	0.065675	0.219499	0.165253	0.117745
chr1	59542980	59636417	+	XM_017321352.1	XM_017321352.1	4543	0.175267	0.0915294	0.171336	0.126821	0.0667593	0.223123	0.167981	0.119688
chr1	59542980	59636417	+	XM_017321355.1	XM_017321355.1	4312	0.184656	0.0964328	0.180515	0.133614	0.0703356	0.235076	0.17698	0.1261
chr1	59548835	59636417	+	XM_006496108.1	XM_006496108.1	2955	0.269455	0.140717	0.263412	0.194973	0.102635	0.343027	0.258253	0.184008
chr1	59548871	59636417	+	XM_017321350.1	XM_017321350.1	3246	0.245298	0.128102	0.239797	0.177494	0.0934342	0.312275	0.235101	0.167512
chr1	59549950	59636417	+	XM_006496107.1	XM_006496107.1	2808	0.283561	0.148083	0.277201	0.20518	0.108008	0.360985	0.271773	0.193641
chr1	59562174	59636417	+	XM_006496109.3	XM_006496109.3	2344	0.339692	0.177397	0.332074	0.245796	0.129389	0.432443	0.325571	0.231973
chr1	59582481	59596208	-	XR_865454.1	XR_865454.1	8857	0	0.0312986	0	0	0.0342427	0.0152594	0.00861621	0
chr1	59586712	59596208	-	XR_865455.1	XR_865455.1	4760	0	0.0291189	0	0	0.0637158	0.0283934	0.0160323	0
chr1	59605703	59636417	+	XM_006496110.3	XM_006496110.3	2942	0.270645	0.141339	0.264576	0.195835	0.103089	0.344543	0.259394	0.184821
chr1	59612057	59619439	-	XR_373431.2	XR_373431.2	1335	0	0	0	0.107892	0	0	0	0
chr1	59639433	59670834	-	NM_009460.2	NM_009460.2	1215	90.9613	88.012	32.0962	29.4	88.49	79.4787	33.3519	31.2709
chr1	59684950	59711510	+	XM_006496149.2	XM_006496149.2	2148	145.903	129.217	105.777	100.785	134.912	122.978	95.3211	105.812
chr1	59685005	59711510	+	NM_018868.2	NM_018868.2	1976	157.958	139.693	114.709	108.829	146.041	132.896	103.193	114.369
chr1	59691957	59692010	+	NR_028554.1	NR_028554.1	53	0	0	2.93729	4.0765	0	0	0	0
chr1	59704807	59704870	+	NR_028521.1	NR_028521.1	63	0	4.40019	3.70658	2.28629	4.81408	4.29056	1.21133	2.15772
chr1	59764269	59877616	+	XM_006495633.1	XM_006495633.1	10628	4.12054	3.19519	11.579	12.2515	3.70263	3.77049	11.3738	13.7497
chr1	59764278	59878081	+	NM_007561.4	NM_007561.4	11087	3.94995	3.06291	11.0997	11.7573	3.54934	3.61439	10.9029	13.1804
chr1	59913005	59985348	+	NM_001037725.3	NM_001037725.3	5534	7.74081	7.93967	2.7287	2.73289	7.80962	8.47452	2.57873	2.53007
chr1	59989067	60028236	-	XM_017312255.1	XM_017312255.1	3098	0.128508	0.089481	0.201002	0.162727	0.0978978	0.0436258	0.0985329	0
chr1	59989067	60043062	-	XM_011238597.2	XM_011238597.2	3635	0.131429	0.0762619	0.171308	0.138687	0.0834353	0.0371809	0.104971	0
chr1	59989067	60028236	-	XM_017312240.1	XM_017312240.1	3308	0.12035	0.0838005	0.188242	0.152396	0.091683	0.0408563	0.115347	0
chr1	59989067	60017597	-	XM_006496272.2	XM_006496272.2	3679	0.0865712	0.0188375	0.126945	0.0978774	0.0412187	0	0.0622292	0
chr1	59989067	60043122	-	NM_027407.4	NM_027407.4	3685	0.129645	0.0752272	0.168984	0.136805	0.0823032	0.0366765	0.103546	0
chr1	59989067	60042796	-	XM_006496270.2	XM_006496270.2	3438	0.13896	0.0806318	0.181124	0.146634	0.0882162	0.0393114	0.110986	0
chr1	59989067	60043122	-	NM_001316694.1	NM_001316694.1	3422	0.116341	0.0810088	0.181971	0.14732	0.0886287	0.0394953	0.111505	0
chr1	59989067	60042643	-	XM_017312238.1	XM_017312238.1	3361	0.118453	0.082479	0.185274	0.149993	0.0902372	0.0402121	0.113528	0
chr1	59989067	60043512	-	XM_006496269.3	XM_006496269.3	3802	0.104713	0.0729122	0.163784	0.132595	0.0797705	0.0355478	0.10036	0
chr1	60020779	60042645	-	XM_017312256.1	XM_017312256.1	869	0.091627	0.319001	0.179144	0.16575	0.174504	0.155527	0.175636	0
chr1	60020779	60043092	-	XM_017312257.1	XM_017312257.1	1153	0.138116	0.240427	0.135018	0.124923	0.131521	0.117218	0.132374	0
chr1	60020790	60043122	-	NM_001316695.1	NM_001316695.1	889	0.0895657	0.311825	0.175114	0.162021	0.170578	0.152028	0.171684	0
chr1	60076867	60097907	-	NM_021312.5	NM_021312.5	2928	25.9158	23.8584	26.9297	23.9569	25.507	24.141	25.8028	28.2736
chr1	60076867	60098134	-	NM_001199061.1	NM_001199061.1	2838	26.5693	24.5173	27.5642	24.5643	25.9953	24.6923	26.7555	29.0984
chr1	60076867	60098500	-	NM_001199060.1	NM_001199060.1	3106	24.3281	22.6919	25.4365	22.5376	23.8255	22.714	24.5452	26.7189
chr1	60077583	60098129	-	XM_017321861.1	XM_017321861.1	2115	35.0496	32.4725	36.9133	32.1443	34.4873	32.9415	35.7213	38.4349
chr1	60077583	60098005	-	XM_011238563.2	XM_011238563.2	2048	36.1573	33.3318	38.1209	33.2662	35.5785	33.9862	36.5546	39.5927
chr1	60098220	60153953	+	XM_006495977.2	XM_006495977.2	5360	0.846746	0.659413	0.595404	0.752429	0.693147	0.86992	0.968159	0.951046
chr1	60098220	60153953	+	XM_006495975.2	XM_006495975.2	5485	0.827449	0.669655	0.581835	0.735282	0.677351	0.862415	0.973922	0.941764
chr1	60098220	60153953	+	XM_017320602.1	XM_017320602.1	5478	0.828507	0.670511	0.582578	0.736221	0.678216	0.863517	0.975167	0.942967
chr1	60098227	60153953	+	XM_006495974.2	XM_006495974.2	5636	0.833536	0.676307	0.593868	0.741138	0.699563	0.839309	0.974909	0.904472
chr1	60098227	60153953	+	XM_011238510.1	XM_011238510.1	5734	0.81929	0.664748	0.583718	0.728472	0.687606	0.824964	0.958247	0.889014
chr1	60098246	60153953	+	NM_001285463.1	NM_001285463.1	5684	0.826497	0.64621	0.588853	0.73488	0.693655	0.832221	0.953251	0.896834
chr1	60098246	60153953	+	NM_139150.5	NM_139150.5	5557	0.816728	0.636036	0.574296	0.725755	0.668575	0.851241	0.933837	0.905099
chr1	60100983	60153953	+	XM_017320594.1	XM_017320594.1	7304	0.62138	0.455442	0.447591	0.562026	0.539805	0.647638	0.752271	0.679308
chr1	60100983	60153953	+	XM_017320609.1	XM_017320609.1	7081	0.640949	0.45021	0.461686	0.579726	0.556805	0.65849	0.754408	0.691103
chr1	60100983	60153953	+	XR_001784597.1	XR_001784597.1	7141	0.624413	0.456132	0.446907	0.56477	0.552126	0.662421	0.769443	0.685296
chr1	60100983	60147457	+	XM_017320612.1	XM_017320612.1	3134	0.482723	0.574945	0.620917	0.66641	0.532253	0.754682	0.852259	0.824118
chr1	60100983	60153953	+	XM_017320599.1	XM_017320599.1	7192	0.631057	0.462534	0.454561	0.570778	0.548211	0.657723	0.763986	0.689887
chr1	60100983	60153953	+	XM_017320604.1	XM_017320604.1	7153	0.623366	0.465056	0.457039	0.57389	0.5512	0.661309	0.768152	0.693649
chr1	60100983	60153953	+	XM_017320598.1	XM_017320598.1	7186	0.631584	0.443632	0.45494	0.571255	0.548669	0.658273	0.743385	0.681005
chr1	60100983	60153953	+	XM_017320597.1	XM_017320597.1	7179	0.632199	0.444064	0.455384	0.571812	0.549204	0.658914	0.74411	0.681669
chr1	60100983	60153953	+	XM_017320606.1	XM_017320606.1	7074	0.641583	0.450656	0.462143	0.580299	0.557356	0.659142	0.755154	0.691787
chr1	60108082	60153953	+	NM_001285473.1	NM_001285473.1	5274	0.800164	0.52562	0.501801	0.682766	0.632567	0.858479	0.795839	0.850567
chr1	60108082	60153953	+	NR_104344.1	NR_104344.1	5009	0.731223	0.539592	0.512809	0.661377	0.620622	0.82295	0.807472	0.82772
chr1	60131850	60153953	+	XM_017320611.1	XM_017320611.1	4605	0.864537	0.466535	0.45638	0.656844	0.642139	0.821776	0.812025	0.7675
chr1	60178624	60338328	+	XM_006496032.3	XM_006496032.3	16185	3.14855	3.66961	0.288557	0.502815	2.82019	3.36107	0.447934	0.361153
chr1	60178624	60338328	+	XM_006496030.3	XM_006496030.3	16118	3.16164	3.68487	0.289756	0.504905	2.83191	3.37505	0.449796	0.362654
chr1	60179475	60338328	+	XM_006496033.3	XM_006496033.3	16005	3.18396	3.71088	0.291802	0.50847	2.8519	3.39887	0.452971	0.365214
chr1	60179475	60338328	+	XM_006496031.3	XM_006496031.3	16393	3.11346	3.62305	0.284895	0.496435	2.7844	3.31843	0.44225	0.35657
chr1	60180318	60338328	+	XM_006496035.3	XM_006496035.3	15903	3.19937	3.73468	0.298568	0.511731	2.8702	3.42067	0.455877	0.367557
chr1	60180496	60281290	+	XM_006496038.3	XM_006496038.3	7774	4.59881	4.75154	0.450568	0.713327	3.84278	4.56362	0.677341	0.489608
chr1	60180498	60338328	+	XM_006496037.3	XM_006496037.3	15832	3.22881	3.76457	0.30974	0.523124	2.88786	3.44455	0.457921	0.373498
chr1	60180498	60338328	+	XM_006496034.3	XM_006496034.3	15909	3.21819	3.74634	0.308241	0.520592	2.87865	3.43637	0.455705	0.37169
chr1	60180498	60338328	+	XM_011238527.2	XM_011238527.2	15918	3.21637	3.74423	0.308067	0.520297	2.87702	3.43443	0.455447	0.37148
chr1	60180498	60338328	+	XM_006496029.3	XM_006496029.3	15934	3.21314	3.74047	0.307757	0.519775	2.87413	3.43098	0.45499	0.371107
chr1	60180598	60334705	+	NM_173444.2	NM_173444.2	12108	3.85362	4.47024	0.366433	0.600747	3.39407	4.01284	0.542037	0.454692
chr1	60180749	60338328	+	XM_006496028.3	XM_006496028.3	16029	3.17422	3.70533	0.296221	0.516694	2.84763	3.39379	0.461815	0.368908
chr1	60343299	60388060	+	NM_001313721.1	NM_001313721.1	2079	6.08956	6.26694	12.842	12.4707	5.57996	5.72075	12.9943	12.8809
chr1	60343299	60388060	+	NM_030013.3	NM_030013.3	2246	5.88493	6.07867	12.0951	12.1847	5.36762	5.41574	12.4018	12.5284
chr1	60343373	60387965	+	XM_006496328.3	XM_006496328.3	1975	6.6118	6.87767	13.6759	13.7473	6.02736	6.12464	14.0649	14.1442
chr1	60408997	60481945	+	XM_006496075.3	XM_006496075.3	7464	17.4737	17.8829	3.81682	4.67964	17.259	15.871	5.44952	4.462
chr1	60408997	60481945	+	XM_017321244.1	XM_017321244.1	7374	17.6762	18.0823	3.83174	4.72699	17.4594	16.0372	5.49533	4.50724
chr1	60408997	60481945	+	XM_006496076.3	XM_006496076.3	7446	17.5053	17.9261	3.80514	4.69095	17.3007	15.9094	5.4422	4.47278
chr1	60408997	60481945	+	XM_017321245.1	XM_017321245.1	7356	17.7086	18.1266	3.81995	4.73856	17.5021	16.0765	5.48803	4.51827
chr1	60408997	60480734	+	XM_017321246.1	XM_017321246.1	6019	19.7373	20.3683	4.3969	5.34842	19.7018	17.9859	6.17458	5.14927
chr1	60408997	60481158	+	XM_017321247.1	XM_017321247.1	6440	19.0281	19.5964	4.12155	5.12179	18.8024	17.3558	5.91313	4.83375
chr1	60408997	60481945	+	XM_017321249.1	XM_017321249.1	7116	17.31	17.8322	3.74096	4.64536	17.1228	15.821	5.36212	4.38411
chr1	60408997	60481945	+	XM_006496085.3	XM_006496085.3	7194	18.1185	18.5059	3.91679	4.84526	17.8646	16.4291	5.62222	4.60112
chr1	60408997	60481945	+	XM_006496084.3	XM_006496084.3	7212	17.0686	17.6044	3.66957	4.57354	16.9159	15.5917	5.28017	4.33518
chr1	60408997	60481945	+	XM_006496081.3	XM_006496081.3	7263	17.9463	18.3491	3.8903	4.80915	17.7053	16.301	5.56881	4.56677
chr1	60408997	60481945	+	XM_006496080.3	XM_006496080.3	7281	17.9129	18.3038	3.90206	4.79726	17.6616	16.2607	5.57601	4.55548
chr1	60408997	60481945	+	XM_011238539.2	XM_011238539.2	7314	16.8523	17.3779	3.67161	4.5196	16.6903	15.4019	5.24827	4.28401
chr1	60408997	60481945	+	XM_017321250.1	XM_017321250.1	7047	17.4795	17.9871	3.76654	4.68062	17.2797	15.9471	5.41463	4.41739
chr1	60408997	60480734	+	XM_006496079.3	XM_006496079.3	6106	19.4691	20.1008	4.3725	5.28401	19.4335	17.7629	6.1116	5.08703
chr1	60408997	60481945	+	XM_017321240.1	XM_017321240.1	7461	17.4808	17.89	3.81836	4.68152	17.266	15.8774	5.45171	4.46379
chr1	60408997	60481945	+	XM_006496078.3	XM_006496078.3	7359	17.7014	18.1192	3.8184	4.73662	17.495	16.0699	5.4858	4.51643
chr1	60409618	60481163	+	NM_001198571.1	NM_001198571.1	5875	22.0643	22.5426	4.78291	5.93307	21.7463	20.0026	6.8585	5.59941
chr1	60409618	60481163	+	NM_198127.2	NM_198127.2	5773	22.4403	22.9169	4.82696	6.0379	22.0912	20.356	6.94002	5.69834
chr1	60409618	60481163	+	NM_001198570.1	NM_001198570.1	4804	23.9667	24.6254	5.07147	6.47624	23.7535	21.6908	7.57736	6.14033
chr1	60409618	60480734	+	XM_006496077.3	XM_006496077.3	5545	22.7025	23.2468	5.05351	6.1433	22.5893	20.5715	7.10151	5.93265
chr1	60471729	60567074	-	XM_017312876.1	XM_017312876.1	2582	8.14125	7.48859	9.88804	10.627	5.13897	8.1657	9.90128	8.71318
chr1	60483184	60567074	-	XM_006496324.2	XM_006496324.2	9501	4.99482	4.70481	6.80807	7.51185	3.77473	4.94323	7.69483	6.17371
chr1	60483184	60567074	-	XM_006496326.2	XM_006496326.2	2601	8.143	7.48718	9.78588	10.5494	5.21803	8.18399	10.093	8.67566
chr1	60483184	60493627	-	XM_006496325.2	XM_006496325.2	7303	4.02317	3.70097	5.97935	6.34092	3.27042	3.80308	6.80272	5.23977
chr1	60483184	60567074	-	XM_006496322.2	XM_006496322.2	9582	4.9526	4.67228	6.75864	7.44834	3.74282	4.90144	7.62978	6.12152
chr1	60483184	60567074	-	XM_006496323.2	XM_006496323.2	9507	4.99167	4.70914	6.81196	7.5071	3.77235	4.94011	7.68997	6.16982
chr1	60483184	60566765	-	NM_001045513.3	NM_001045513.3	9117	5.2052	4.89538	7.07775	7.80454	3.93372	5.15143	8.00219	6.43374
chr1	60483251	60567074	-	XR_373268.1	XR_373268.1	4656	7.31938	6.87672	9.83007	10.8429	5.58567	7.69233	11.2274	8.29164
chr1	60490233	60567074	-	XM_006496327.2	XM_006496327.2	2609	8.51478	7.70329	10.2034	10.9587	5.3764	8.2884	10.4131	9.03983
chr1	60522772	60523033	-	XM_006496391.3	XM_006496391.3	261	3.3558	2.65529	1.49115	4.96677	3.77657	6.47283	5.26302	4.42704
chr1	60591419	60593335	-	XR_865548.1	XR_865548.1	1467	0	0	0	0	0	0	0	0
chr1	60594001	60599633	-	XR_865457.1	XR_865457.1	5050	0	0	0	0.0285221	0.0300284	0	0	0.013459
chr1	60594001	60599636	-	XR_865458.2	XR_865458.2	4619	0	0	0	0.0311835	0.0328304	0	0	0.0147149
chr1	60746387	60773359	+	NM_007642.4	NM_007642.4	4317	0	0	0	0	0	0	0	0
chr1	60778460	60803769	+	XR_865459.1	XR_865459.1	688	0	0	0	0	0	0	0	0
chr1	60860957	60883061	+	XR_865463.1	XR_865463.1	3219	0	0	0	0	0	0	0	0
chr1	60863101	60883061	+	XR_865464.1	XR_865464.1	3351	0	0	0	0	0	0	0	0
chr1	60863824	60894365	+	XR_865466.1	XR_865466.1	923	0	0	0	0	0	0	0	0
chr1	60863824	60883061	+	XR_865465.1	XR_865465.1	3184	0	0	0	0	0	0	0	0
chr1	60863824	60883061	+	XR_865461.1	XR_865461.1	3329	0	0	0	0	0	0	0	0
chr1	60867187	60883061	+	XR_865462.2	XR_865462.2	3270	0	0	0	0	0	0	0	0
chr1	60887088	60887534	+	XR_865460.2	XR_865460.2	337	0	0	0	0	0	0	0	0.201686
chr1	60909024	60915832	+	NM_001281976.1	NM_001281976.1	1823	0	0	0	0	0	0	0.0418616	0
chr1	60909024	60915832	+	NM_009843.4	NM_009843.4	1933	0	0	0	0	0	0	0.0394794	0
chr1	60921231	60945017	+	XR_865468.2	XR_865468.2	1731	0	0	0	0	0	0	0	0
chr1	60921231	60943488	+	XR_373438.2	XR_373438.2	1434	0	0	0	0	0	0	0	0
chr1	60921231	60943488	+	XR_865470.1	XR_865470.1	1514	0	0	0	0	0	0	0	0
chr1	60921231	60943488	+	XR_865471.1	XR_865471.1	1252	0	0	0	0	0	0	0	0
chr1	60921591	60943488	+	XR_865469.1	XR_865469.1	1688	0	0	0	0	0	0	0	0
chr1	60960772	61000322	+	XM_006496139.1	XM_006496139.1	3874	0	0	0.0401849	0	0	0	0	0
chr1	60960772	61000322	+	XM_006496138.1	XM_006496138.1	4032	0	0	0.0386102	0	0	0	0	0
chr1	60977913	61000320	+	NM_017480.2	NM_017480.2	3254	0	0	0.0478415	0	0	0	0	0
chr1	60989484	61000322	+	XM_006496140.1	XM_006496140.1	3350	0	0	0.0464705	0	0	0	0	0
chr1	61306980	61355557	+	XR_865473.1	XR_865473.1	304	0	0	0	0	0	0	0	0
chr1	61311951	61355557	+	XR_865472.1	XR_865472.1	891	0	0	0	0	0	0	0	0
chr1	61378431	61395904	+	NR_040483.1	NR_040483.1	892	0	0	0.0872625	0	0	0	0	0
chr1	61638666	62346711	+	XM_011238602.2	XM_011238602.2	3953	0.543851	0.175318	0	0.0364372	0.479521	0.512849	0	0.0343881
chr1	61638670	62642284	+	XM_006496298.3	XM_006496298.3	8650	0.432638	0.216322	0	0.0166516	0.350621	0.406239	0.0352896	0.0314303
chr1	61638823	62642284	+	NM_001081050.2	NM_001081050.2	8392	0.445939	0.222972	0	0.0171635	0.3614	0.418729	0.0363745	0.0323966
chr1	61767992	62642284	+	XM_006496299.3	XM_006496299.3	7636	0.437952	0.226896	0	0.0188628	0.397181	0.407087	0.0399758	0.035604
chr1	61770672	61849542	-	XR_001779916.1	XR_001779916.1	2719	0	0.0509768	0.11451	0	0.0557718	0.0745602	0	0
chr1	61786330	61864579	-	XR_373443.2	XR_373443.2	14185	0.022453	0.0293139	0	0	0.0320713	0	0	0
chr1	62130357	62136341	-	XR_865474.1	XR_865474.1	3772	0	0.036746	0	0	0	0	0	0
chr1	62130357	62136341	-	XR_865475.1	XR_865475.1	1839	0	0.0753703	0	0	0	0	0	0
chr1	62513329	62526071	-	XR_373442.3	XR_373442.3	3434	0	0	0.0453338	0.0419442	0.0220797	0	0	0
chr1	62703316	62818692	+	NM_010939.2	NM_010939.2	6688	4.73838	7.18107	3.22386	4.77034	5.07897	8.74007	3.41175	6.66672
chr1	62703316	62797091	+	NM_001077407.1	NM_001077407.1	4696	3.91676	7.68886	3.71289	4.73885	4.79538	8.70607	3.80269	6.22365
chr1	62703316	62797091	+	NM_001077406.1	NM_001077406.1	4711	3.92119	7.66438	3.70107	4.72376	4.78011	8.69269	3.79058	6.20384
chr1	62703316	62818692	+	NM_001077405.1	NM_001077405.1	6673	4.74903	7.19721	3.23111	4.78107	5.09039	8.75971	3.41942	6.68171
chr1	62703316	62818692	+	NM_001077404.1	NM_001077404.1	6724	4.71301	7.14262	3.2066	4.7448	5.05178	8.69327	3.40484	6.64114
chr1	62703316	62818692	+	NM_001077403.1	NM_001077403.1	6739	4.70252	7.12672	3.19946	4.73424	5.04054	8.67392	3.39726	6.62636
chr1	62711674	62718920	-	XR_865478.1	XR_865478.1	4628	0.0344096	0.0299494	0.0672758	0.0933685	0.0655331	0	0.0659583	0.0293725
chr1	62790917	62794732	-	NR_040601.1	NR_040601.1	895	0.17793	0.154867	0.34788	0.160935	0.169434	0	0	0.303768
chr1	62820454	62823600	-	XR_373448.2	XR_373448.2	2019	0	0	0	0	0	0	0	0
chr1	62820454	62838167	-	XR_373449.2	XR_373449.2	2003	0	0	0	0	0	0	0	0
chr1	62836857	62839810	+	XR_373447.3	XR_373447.3	294	0	0	0	0	0	0	0	0
chr1	62840310	62844365	-	XR_865479.1	XR_865479.1	847	0	0	0	0	0	0	0	0
chr1	62906175	62956594	-	XR_865480.1	XR_865480.1	1998	0	0	0	0	0	0	0.190975	0
chr1	62906175	62956594	-	XR_373451.2	XR_373451.2	1887	0	0	0	0	0	0	0.202209	0
chr1	62974789	62981429	-	XR_373452.3	XR_373452.3	900	0	0	0	0	0	0	0	0
chr1	63047800	63114267	-	NM_001114609.1	NM_001114609.1	13529	6.33271	6.05998	5.29315	5.95139	5.17285	5.14478	5.87766	5.80258
chr1	63047800	63114267	-	NM_001081436.2	NM_001081436.2	13438	6.3756	6.0907	5.329	5.99169	5.20788	5.17459	5.91179	5.84187
chr1	63057964	63113726	-	XM_006495947.2	XM_006495947.2	3486	11.7631	12.0276	9.86932	12.2096	9.11341	10.0221	11.5806	11.5035
chr1	63057964	63113536	-	XM_006495948.2	XM_006495948.2	3540	11.5837	11.8442	9.71877	12.0234	8.97439	9.81194	11.4039	11.3472
chr1	63057964	63113901	-	XM_006495946.2	XM_006495946.2	3396	12.0749	12.3464	10.1309	12.5544	9.35493	10.2678	11.8875	11.8284
chr1	63114470	63158295	+	NR_045915.1	NR_045915.1	1581	3.62613	3.98898	3.69251	4.78299	2.87749	3.84685	4.2477	3.95513
chr1	63114739	63158295	+	NR_045914.1	NR_045914.1	1728	3.4559	3.72985	3.46848	4.16772	2.58882	3.36318	3.88635	3.658
chr1	63143591	63176822	-	NM_001160039.1	NM_001160039.1	2769	30.222	27.1055	34.1262	38.2589	27.93	31.5308	37.0683	35.7145
chr1	63143591	63176822	-	NM_001160040.1	NM_001160040.1	2823	30.067	26.7343	33.7767	37.8587	27.6644	31.2388	36.9269	35.1999
chr1	63143591	63176822	-	NM_145518.2	NM_145518.2	2665	31.2819	28.1113	35.2243	39.5357	28.9346	32.5837	38.2857	36.9297
chr1	63143591	63176822	-	NM_001160038.1	NM_001160038.1	2927	29.0258	25.8318	32.6564	36.5873	26.7073	30.175	35.667	34.0653
chr1	63143604	63176691	-	XM_006495952.3	XM_006495952.3	2731	31.0507	27.5842	34.9716	39.1868	28.4575	32.2912	38.115	36.4603
chr1	63176830	63180486	+	NM_018796.3	NM_018796.3	1933	294.522	284.024	241.649	225.257	294.972	285.932	258.038	251.443
chr1	63179022	63179135	+	NR_028558.1	NR_028558.1	113	3.52318	2.4532	8.266	10.8346	0.67099	3.58813	0.675343	2.40595
chr1	63182570	63214555	-	XM_006495981.2	XM_006495981.2	1926	0.0826831	0	2.06113	1.75745	0.15747	0.0701728	1.66416	0.811664
chr1	63182570	63213766	-	XM_006495980.2	XM_006495980.2	1934	0.0823411	0.0716681	2.1331	1.8619	0.235228	0.0698825	1.69674	0.808307
chr1	63182570	63214281	-	NM_146250.2	NM_146250.2	1798	0.0885694	0.077089	2.42432	2.04279	0.253021	0.0751684	1.86752	0.907249
chr1	63182570	63223350	-	XM_011238518.2	XM_011238518.2	1900	0.0838146	0.0729505	2.29418	1.93312	0.239437	0.071133	1.76727	0.858544
chr1	63182570	63210716	-	XM_011238519.2	XM_011238519.2	1827	0.0871635	0.0758654	2.25803	2.01036	0.249004	0.0739752	1.79611	0.855646
chr1	63200357	63314575	+	NM_001285937.1	NM_001285937.1	12648	5.58399	6.81633	0.221551	0.193597	6.25854	6.87625	0.386154	0.236448
chr1	63200357	63314575	+	NM_001285936.1	NM_001285936.1	12705	5.55894	6.78575	0.220557	0.192729	6.23046	6.8454	0.384422	0.235387
chr1	63248013	63253647	-	XR_001778941.1	XR_001778941.1	3721	0	0.0558745	0.0836744	0	0	0	0	0
chr1	63248013	63253647	-	XR_373460.2	XR_373460.2	3048	0	0.0682116	0.10215	0	0	0	0	0
chr1	63266676	63273171	-	XR_373455.3	XR_373455.3	883	0	0	0	0	0	0	0	0
chr1	63266676	63272807	-	XR_373454.2	XR_373454.2	624	0	0	0	0	0	0	0	0
chr1	63266676	63273256	-	XR_865482.1	XR_865482.1	585	0.136109	0.236933	0	0	0.12961	0	0	0
chr1	63266676	63273171	-	XR_373457.3	XR_373457.3	821	0	0	0	0	0	0	0	0
chr1	63266676	63273171	-	XR_373456.3	XR_373456.3	1042	0	0	0	0	0	0	0	0
chr1	63273233	63314576	+	XM_011238606.2	XM_011238606.2	12554	5.70826	6.97226	0.22321	0.195047	6.35976	6.98695	0.376888	0.238218
chr1	63273233	63314576	+	XM_011238607.2	XM_011238607.2	12471	5.74625	7.01866	0.224695	0.196345	6.40208	7.03345	0.379396	0.239804
chr1	63273268	63314575	+	NM_028673.1	NM_028673.1	12621	5.68426	6.94073	0.222025	0.205424	6.34402	6.95521	0.374887	0.236954
chr1	63273268	63314575	+	NM_001267872.1	NM_001267872.1	12571	5.70687	6.96834	0.222908	0.206241	6.36925	6.98287	0.376378	0.237896
chr1	63273483	63314576	+	XM_011238608.2	XM_011238608.2	12391	5.71266	6.95211	0.226146	0.197613	6.38835	7.04068	0.381846	0.241352
chr1	63431304	63436457	-	XR_373453.3	XR_373453.3	793	0	0	0	0	0	0	0	0
chr1	63445881	63596104	+	XM_006495969.3	XM_006495969.3	6267	0.876663	0.641387	0	0	0.314563	0.549927	0	0
chr1	63445883	63596104	+	XM_006495970.3	XM_006495970.3	6174	0.889868	0.651049	0	0	0.319301	0.558211	0	0
chr1	63445890	63596101	+	NM_011780.3	NM_011780.3	6255	0.891074	0.642618	0	0	0.315167	0.561786	0	0
chr1	63615597	63620732	+	XM_011238638.1	XM_011238638.1	1388	0	0	0	0	0	0.0973723	0	0
chr1	63622850	63686927	-	NM_001081658.1	NM_001081658.1	2427	0	0	0	0	0	0	0	0
chr1	63698826	63730318	-	NM_029696.4	NM_029696.4	1711	0.0930729	0.162018	0	0.0420913	0.0886287	0.157981	0.0892037	0.0794484
chr1	63730598	63752474	+	XM_006496313.2	XM_006496313.2	2215	9.38232	8.57292	11.8426	12.0626	7.56507	7.47459	10.7838	11.7832
chr1	63730624	63753385	+	NM_172422.3	NM_172422.3	3205	6.68294	6.0978	8.45169	8.58376	5.29925	5.27117	7.50042	8.27068
chr1	63754908	63769267	-	NM_001256158.1	NM_001256158.1	1756	0.0453439	0.394664	0.0886539	0.164051	0.172715	0.153933	0.0869177	0
chr1	63851920	63936247	+	XM_017313106.1	XM_017313106.1	1284	0	0	0	0	0	0	0	0
chr1	63964726	63968999	+	NR_027824.1	NR_027824.1	1432	0	0	0	0	0	0	0	0
chr1	64029447	64122192	-	XM_006496353.2	XM_006496353.2	7510	1.60096	1.30116	2.92282	3.57694	1.38317	1.27774	3.37366	3.06807
chr1	64029447	64121504	-	XM_006496354.3	XM_006496354.3	7428	1.60791	1.31553	2.9446	3.59703	1.3474	1.25546	3.4109	2.95553
chr1	64029447	64121504	-	XM_006496351.3	XM_006496351.3	7431	1.60726	1.31499	2.94342	3.59558	1.34686	1.25495	3.40952	2.95434
chr1	64029447	64122328	-	XM_006496352.3	XM_006496352.3	7439	1.60554	1.28563	2.94025	3.57235	1.3556	1.28085	3.36482	3.01512
chr1	64035662	64121389	-	NM_033563.2	NM_033563.2	1344	2.429	2.68137	4.51739	6.16227	1.97453	1.96092	6.81373	4.90543
chr1	64042437	64042501	-	NR_105864.1	NR_105864.1	64	0	3.24858	3.64866	12.3781	3.55415	6.33529	8.34682	3.186
chr1	64121534	64242198	+	XR_373464.3	XR_373464.3	326	0	0	0	0	0	0	0	0.208491
chr1	64246993	64256156	-	XR_865483.1	XR_865483.1	545	0	0	0	0	0	0	0	0
chr1	64279350	64298537	+	XR_373463.1	XR_373463.1	532	0	0	0	0	0	0	0	0
chr1	64516796	64521354	+	XR_373467.2	XR_373467.2	3588	0	0	0	0	0	0	0	0
chr1	64516796	64521354	+	XR_865486.1	XR_865486.1	3523	0	0	0	0	0	0	0	0
chr1	64516796	64521354	+	XR_865487.1	XR_865487.1	3692	0	0	0	0	0	0	0	0
chr1	64532314	64602970	+	XM_006495653.3	XM_006495653.3	7149	16.5284	16.6157	11.3126	10.6179	15.2195	15.3982	9.70334	10.6387
chr1	64532315	64602970	+	XM_006495654.3	XM_006495654.3	7106	16.6173	16.7065	11.3811	10.6416	15.3116	15.4914	9.75132	10.684
chr1	64532653	64602970	+	XM_006495650.3	XM_006495650.3	6877	17.5874	17.6155	11.9185	11.2159	16.1192	16.361	10.2314	11.2176
chr1	64532653	64602970	+	XM_017314080.1	XM_017314080.1	6993	17.3982	17.3827	11.7876	11.1122	15.9277	16.1669	10.1926	11.1093
chr1	64532654	64602970	+	XM_006495652.3	XM_006495652.3	6870	17.4083	17.3913	11.8173	11.1015	15.9811	16.2006	10.2751	11.0906
chr1	64532656	64602970	+	XM_006495651.3	XM_006495651.3	6832	17.6916	17.7214	11.997	11.2476	16.2253	16.4688	10.2876	11.2716
chr1	64532659	64602970	+	XM_017314099.1	XM_017314099.1	6945	17.4955	17.453	11.8018	11.0853	16.0268	16.2689	10.2081	11.147
chr1	64532670	64602970	+	XM_011238424.2	XM_011238424.2	7047	17.2648	17.279	11.8298	11.0168	15.8487	16.0814	10.1795	11.1014
chr1	64532803	64604548	+	NM_133828.2	NM_133828.2	8379	14.5678	14.5405	9.90279	9.30848	13.3202	13.5491	8.55217	9.27169
chr1	64532803	64604548	+	NM_009952.2	NM_009952.2	8421	14.5046	14.4762	9.8534	9.29626	13.2537	13.4816	8.51858	9.24159
chr1	64532803	64604548	+	NM_001037726.1	NM_001037726.1	8257	14.5323	14.5119	9.89827	9.27157	13.315	13.5284	8.57686	9.22759
chr1	64558940	64602970	+	XM_011238425.2	XM_011238425.2	6518	16.3328	16.8207	11.0583	10.2425	14.9131	15.2716	9.51873	10.2713
chr1	64575016	64602970	+	XM_006495655.3	XM_006495655.3	6131	15.9222	15.9269	10.3979	9.86712	14.5064	14.2405	8.92464	9.71131
chr1	64606472	64618544	-	XM_006496203.3	XM_006496203.3	3332	1.84005	2.20472	1.26148	1.96688	1.91147	1.52108	2.72549	2.24384
chr1	64606477	64618545	-	XM_006496204.3	XM_006496204.3	3558	1.79031	2.06468	1.22511	1.88243	1.83268	1.42446	2.55237	2.12042
chr1	64606479	64617168	-	NM_025964.3	NM_025964.3	2666	2.38931	2.57352	1.48903	2.43122	2.36054	1.69828	3.26323	2.67691
chr1	64608047	64618552	-	XR_001785519.1	XR_001785519.1	1982	1.2052	1.64341	1.09963	1.99849	1.4537	1.56837	2.46422	1.71463
chr1	64649477	64654018	+	XR_001778943.1	XR_001778943.1	3985	0	0	0	0	0	0	0	0
chr1	64649477	64654018	+	XR_001778944.1	XR_001778944.1	3881	0	0	0	0	0	0	0	0
chr1	64649477	64654018	+	XR_001778945.1	XR_001778945.1	3959	0	0	0	0	0	0	0	0
chr1	64679868	64690659	-	NR_038009.1	NR_038009.1	713	9.93902	8.45633	6.00434	4.24231	7.86931	6.25532	3.42502	4.76634
chr1	64691040	64723511	+	XM_011238499.2	XM_011238499.2	2186	10.0896	7.83067	5.73282	6.06192	7.87354	6.15174	5.30635	5.19244
chr1	64691041	64725646	+	XM_006495953.3	XM_006495953.3	3079	13.1112	10.2413	7.50826	7.06382	9.35768	7.54994	6.81594	6.88731
chr1	64691344	64725644	+	NM_001097644.1	NM_001097644.1	2927	12.5951	9.77866	7.52586	6.79092	9.04059	7.48027	6.38772	6.78055
chr1	64730557	64737750	-	NM_001042659.1	NM_001042659.1	6807	7.97759	5.21274	0.411661	0.740601	6.42709	4.81483	0.594187	0.389416
chr1	64730557	64737750	-	NM_022721.3	NM_022721.3	6914	7.87717	5.13207	0.40529	0.72914	6.33859	4.74032	0.584991	0.39322
chr1	64789119	64928775	-	XM_006495983.3	XM_006495983.3	8333	1.04152	0.90652	1.04619	1.11489	1.19197	0.997467	0.989066	0.897214
chr1	64789120	64956824	-	NM_001039493.1	NM_001039493.1	8562	1.29266	1.10082	1.40003	1.36264	1.43461	1.18389	1.14087	1.08755
chr1	64789120	64956770	-	XM_006495982.1	XM_006495982.1	8588	1.28874	1.09749	1.39579	1.35852	1.43027	1.1803	1.13742	1.08426
chr1	65013077	65032759	-	NM_027582.4	NM_027582.4	1372	0	0	0	0	0	0	0	0
chr1	65013077	65032759	-	NM_001310617.1	NM_001310617.1	1251	0	0	0	0	0	0	0	0
chr1	65048556	65051163	-	NM_007777.3	NM_007777.3	642	0	0	0	0	0	0	0	0
chr1	65061837	65063440	-	NM_007776.2	NM_007776.2	635	0	0	0	0	0	0	0	0
chr1	65071524	65073532	-	NM_001082573.2	NM_001082573.2	629	0	0	0	0	0	0	0	0
chr1	65071524	65073532	-	NM_007775.2	NM_007775.2	626	0	0	0	0	0	0	0	0
chr1	65080221	65082290	-	NM_144761.2	NM_144761.2	633	0	0	0	0	0	0	0	0
chr1	65100388	65103363	-	NM_007774.3	NM_007774.3	615	0	0	0	0	0	0	0	0
chr1	65105284	65123214	-	NM_001285882.1	NM_001285882.1	1156	0.0688788	0.119901	0.202002	0.249198	0.196769	0	0.198046	0.117592
chr1	65107312	65123214	-	NM_001285881.1	NM_001285881.1	2183	0.0364745	0.0634934	0.0356565	0.164952	0.104199	0	0.104875	0.186811
chr1	65107312	65123214	-	NM_175293.4	NM_175293.4	2201	0.0361762	0.0629741	0.0353649	0.163603	0.103346	0	0.104017	0.185283
chr1	65110865	65119014	+	XR_373470.3	XR_373470.3	2064	0.0771549	0	0.0754246	0	0	0	0	0
chr1	65114190	65119014	+	XR_865490.1	XR_865490.1	806	0	0	0.28972	0	0	0.0838417	0	0.168655
chr1	65114190	65119014	+	XR_373471.2	XR_373471.2	770	0	0	0.303265	0	0	0.0877615	0	0.17654
chr1	65158615	65179142	-	NM_010497.3	NM_010497.3	2263	11.787	16.5066	14.5495	16.1349	13.268	12.8105	13.118	7.92911
chr1	65158615	65186479	-	NM_001111320.1	NM_001111320.1	2285	11.4644	16.014	14.0347	15.7589	12.8084	12.5098	12.8915	7.58506
chr1	65186637	65255128	+	XM_011238454.2	XM_011238454.2	4547	5.28841	6.06611	5.83743	6.478	5.26934	5.52857	5.77346	5.03744
chr1	65186639	65276508	+	XM_006495782.3	XM_006495782.3	9115	5.64312	5.65677	5.67881	6.48677	5.13243	5.32308	5.89412	5.24208
chr1	65186639	65276508	+	XM_006495781.3	XM_006495781.3	9192	5.66514	5.61692	5.66511	6.44811	5.10593	5.30054	5.83644	5.21296
chr1	65186639	65276508	+	XM_006495779.3	XM_006495779.3	9280	5.61142	5.56366	5.61978	6.38696	5.05751	5.25756	5.80577	5.16352
chr1	65186639	65278684	+	XM_006495776.3	XM_006495776.3	11459	4.65555	4.55408	4.57831	5.23529	4.1355	4.29318	4.70176	4.21723
chr1	65186639	65276508	+	XM_006495777.3	XM_006495777.3	9228	5.64304	5.59501	5.65145	6.42295	5.08601	5.27986	5.83848	5.19262
chr1	65186684	65278696	+	NM_011086.2	NM_011086.2	11255	4.68334	4.63046	4.62672	5.31738	4.19698	4.34698	4.77342	4.2816
chr1	65186684	65278696	+	NM_001310624.1	NM_001310624.1	11390	4.68376	4.58167	4.59922	5.267	4.16055	4.31919	4.71015	4.24278
chr1	65280281	65389625	+	XM_011238473.1	XM_011238473.1	4323	0.0368373	0.0480937	0.0720223	0.216571	0.0175392	0.0468955	0.0353059	0
chr1	65290209	65389625	+	XM_011238474.2	XM_011238474.2	2933	0.0542952	0.0708861	0.0530775	0.22099	0.0258513	0.1152	0	0
chr1	65310883	65370227	+	XM_017319688.1	XM_017319688.1	1724	0	0.0803979	0.0902995	0.20887	0.0439802	0.117592	0	0
chr1	65311256	65389244	+	NM_139270.2	NM_139270.2	2414	0.0659684	0.0861264	0.0644889	0.268502	0.0314092	0.0839806	0	0
chr1	65311696	65389625	+	XM_006495842.1	XM_006495842.1	2575	0.0927657	0.0807414	0.0604568	0.251714	0.0294454	0.0787298	0	0
chr1	65322034	65389625	+	XM_017319687.1	XM_017319687.1	2457	0.0648139	0.0846191	0.0633603	0.263803	0.0308595	0.0550072	0	0
chr1	65334404	65389625	+	XM_006495843.3	XM_006495843.3	2968	0.0536549	0.0700502	0.0524516	0.218384	0.0255464	0.0455366	0	0
chr1	65926521	65928304	+	NM_027010.2	NM_027010.2	622	0	0	0	0	0	0	0	0
chr1	66175245	66442583	+	XM_011238448.1	XM_011238448.1	9686	1.86606	2.41838	0.0321446	0.104094	2.05876	2.02324	0.0315151	0.0561372
chr1	66175245	66442583	+	XM_006495746.2	XM_006495746.2	9623	1.87827	2.43421	0.032355	0.104776	2.06436	2.02947	0.0317214	0.0565047
chr1	66175245	66442583	+	XM_006495752.2	XM_006495752.2	9617	1.87944	2.43573	0.0323752	0.104841	2.06565	2.03073	0.0317412	0.0565399
chr1	66175245	66442583	+	XM_006495753.2	XM_006495753.2	9611	1.88062	2.43725	0.0323954	0.104906	2.06694	2.032	0.031761	0.0565752
chr1	66175245	66442583	+	XM_006495750.2	XM_006495750.2	9620	1.87886	2.43497	0.0323651	0.104808	2.065	2.0301	0.0317313	0.0565223
chr1	66175245	66442583	+	XM_006495751.2	XM_006495751.2	9620	1.87886	2.43497	0.0323651	0.104808	2.065	2.0301	0.0317313	0.0565223
chr1	66175246	66442583	+	XM_017319175.1	XM_017319175.1	9523	1.898	2.4525	0.0326948	0.105876	2.08604	2.05078	0.0320545	0.057098
chr1	66175246	66442583	+	XM_006495756.2	XM_006495756.2	9526	1.8974	2.45172	0.0326845	0.105842	2.08538	2.05013	0.0320444	0.05708
chr1	66175246	66442583	+	XM_006495757.2	XM_006495757.2	9517	1.89919	2.45404	0.0327154	0.105943	2.08735	2.05207	0.0320747	0.057134
chr1	66175246	66442583	+	XM_006495754.2	XM_006495754.2	9529	1.8968	2.45095	0.0326742	0.105809	2.08472	2.04949	0.0320343	0.0570621
chr1	66175246	66442583	+	XM_017319166.1	XM_017319166.1	9526	1.8974	2.45172	0.0326845	0.105842	2.08538	2.05013	0.0320444	0.05708
chr1	66175256	66442583	+	XM_006495761.3	XM_006495761.3	5526	3.09792	4.11353	0.0563432	0.182457	3.56744	3.41184	0.0276199	0.0983975
chr1	66175257	66442583	+	XM_006495759.3	XM_006495759.3	5528	3.0968	4.11205	0.0563228	0.182391	3.56615	3.4106	0.0276099	0.0983619
chr1	66175259	66442583	+	XM_006495762.3	XM_006495762.3	5433	3.15095	4.17119	0.0573077	0.18558	3.62851	3.47024	0.0280927	0.100082
chr1	66175328	66442583	+	NM_001039934.1	NM_001039934.1	5520	3.10129	4.11801	0.0564045	0.182655	3.58505	3.42779	0.0276499	0.0985044
chr1	66175328	66442583	+	NM_008632.2	NM_008632.2	5427	3.15444	4.1758	0.057371	0.185785	3.64649	3.48653	0.0281237	0.100192
chr1	66302118	66442583	+	XM_006495748.3	XM_006495748.3	9375	1.86001	2.43947	0.0332109	0.107547	1.98148	1.98224	0.0325605	0.0579994
chr1	66321676	66442583	+	XM_017319165.1	XM_017319165.1	9785	1.78208	2.33725	0.0318194	0.103041	1.89845	1.89918	0.0311962	0.0555692
chr1	66321678	66442583	+	XM_006495749.3	XM_006495749.3	9913	1.72694	2.29309	0.0314085	0.10171	1.82805	1.82012	0.0307934	0.0548517
chr1	66321678	66442583	+	XM_006495747.3	XM_006495747.3	9786	1.7819	2.33701	0.0318161	0.10303	1.89826	1.89899	0.031193	0.0555635
chr1	66321681	66442583	+	XM_017319169.1	XM_017319169.1	9687	1.80011	2.35374	0.0321413	0.104083	1.91766	1.9184	0.0315118	0.0561314
chr1	66321683	66442583	+	XM_017319194.1	XM_017319194.1	5605	2.94061	3.94428	0.0555491	0.179885	3.28719	3.19496	0.0272306	0.0970106
chr1	66321683	66442583	+	XM_006495760.1	XM_006495760.1	5698	2.89262	3.89206	0.0546424	0.176949	3.23354	3.14281	0.0267862	0.0954273
chr1	66321723	66442583	+	NM_001310634.1	NM_001310634.1	9648	1.80738	2.36326	0.0322712	0.104504	1.92541	1.92615	0.0316392	0.0563583
chr1	66381251	66442583	+	XM_006495758.3	XM_006495758.3	14778	0.975228	1.32247	0	0.0731001	0.959445	0.996864	0.020656	0.0459927
chr1	66468295	66699145	+	XM_011238547.2	XM_011238547.2	13526	0.806482	0.573853	0	0.0106489	0.459662	0.454639	0.050778	0
chr1	66468295	66699145	+	XM_017321274.1	XM_017321274.1	13469	0.809895	0.576282	0	0.0106939	0.461607	0.456563	0.0509929	0
chr1	66468295	66699145	+	XM_017321275.1	XM_017321275.1	13325	0.818647	0.577308	0	0.0108095	0.466596	0.461497	0.051544	0
chr1	66468299	66699145	+	XM_011238542.1	XM_011238542.1	13716	0.79531	0.576009	0	0.0105013	0.453295	0.453268	0.0500746	0
chr1	66468299	66699145	+	XM_011238543.1	XM_011238543.1	13707	0.795832	0.576388	0	0.0105082	0.453592	0.453566	0.0501075	0
chr1	66468299	66699145	+	XM_006496086.2	XM_006496086.2	13686	0.797053	0.577272	0	0.0105244	0.454288	0.454262	0.0501844	0
chr1	66468299	66699145	+	XM_011238544.1	XM_011238544.1	13665	0.798278	0.578159	0	0.0105405	0.454986	0.45496	0.0502615	0
chr1	66468299	66699145	+	XM_011238545.1	XM_011238545.1	13521	0.80678	0.579191	0	0.0106528	0.459832	0.459805	0.0507968	0
chr1	66468299	66699145	+	XM_017321270.1	XM_017321270.1	13515	0.795355	0.57432	0	0.0106575	0.460036	0.460009	0.0508194	0
chr1	66468299	66699145	+	XM_011238546.1	XM_011238546.1	13518	0.795178	0.574193	0	0.0106552	0.459934	0.459907	0.0508081	0
chr1	66468299	66699145	+	XM_017321271.1	XM_017321271.1	13479	0.797479	0.575854	0	0.010686	0.461265	0.461238	0.0509551	0
chr1	66468299	66699145	+	XM_017321272.1	XM_017321272.1	13476	0.797657	0.575982	0	0.0106884	0.461368	0.461341	0.0509664	0
chr1	66468299	66699145	+	XM_017321273.1	XM_017321273.1	13422	0.800866	0.5783	0	0.0107314	0.463224	0.463197	0.0511715	0
chr1	66468299	66699145	+	XM_006496092.2	XM_006496092.2	13482	0.797302	0.575726	0	0.0106836	0.461162	0.461135	0.0509438	0
chr1	66468299	66699145	+	XM_006496093.2	XM_006496093.2	13410	0.801583	0.578817	0	0.010741	0.463638	0.463611	0.0512173	0
chr1	66468299	66699145	+	XM_017321267.1	XM_017321267.1	13518	0.806959	0.57932	0	0.0106552	0.459934	0.459907	0.0508081	0
chr1	66468299	66699145	+	XM_011238540.1	XM_011238540.1	13722	0.794962	0.575757	0	0.0104968	0.453096	0.45307	0.0500527	0
chr1	66468299	66699145	+	XM_011238541.1	XM_011238541.1	13719	0.795136	0.575883	0	0.010499	0.453196	0.453169	0.0500637	0
chr1	66468446	66699148	+	NM_175510.3	NM_175510.3	13533	0.806064	0.583798	0	0.0106433	0.459424	0.459398	0.0507518	0
chr1	66649711	66653295	-	XR_865491.1	XR_865491.1	223	2.14235	0	0	0	0	0.303033	0.684428	0
chr1	66700811	66719516	+	XM_006496188.3	XM_006496188.3	2431	13.1669	10.2344	10.6303	11.376	8.85784	10.8967	12.7137	13.1127
chr1	66700830	66719805	+	NM_001310642.1	NM_001310642.1	2713	11.857	9.17058	9.52535	10.2466	7.93712	9.81389	11.3922	11.7998
chr1	66700830	66719805	+	NM_001310643.1	NM_001310643.1	2724	11.8091	9.13355	9.48688	10.2052	7.90507	9.77426	11.3462	11.7522
chr1	66700830	66719805	+	NM_001310644.1	NM_001310644.1	2681	11.9094	9.25419	9.63904	10.2346	8.00357	9.93103	11.4997	11.9407
chr1	66700830	66719805	+	NM_025683.3	NM_025683.3	2692	11.8608	9.21637	9.59965	10.1928	7.97087	9.89045	11.4527	11.8919
chr1	66700832	66719516	+	XM_006496191.2	XM_006496191.2	2790	11.6439	8.96716	9.48565	9.96381	7.71806	9.66415	11.2966	11.4742
chr1	66719242	66817595	-	NM_177645.4	NM_177645.4	4628	1.13552	1.34773	0.706396	1.27604	1.06491	1.02211	0.643093	0.822431
chr1	66719242	66817595	-	NM_001122738.1	NM_001122738.1	4655	1.12893	1.38457	0.702299	1.29958	1.05874	1.01619	0.672151	0.817661
chr1	66719361	66817596	-	XM_006496241.2	XM_006496241.2	4642	1.09779	1.22422	0.486279	1.1791	0.996366	0.917129	0.526075	0.585679
chr1	66719361	66817596	-	XM_017322311.1	XM_017322311.1	4639	1.0985	1.22502	0.486593	1.17986	0.99701	0.917722	0.526415	0.586058
chr1	66719361	66817596	-	XM_011238580.1	XM_011238580.1	4612	1.12219	1.18711	0.489442	1.12431	1.00285	0.923094	0.496403	0.589489
chr1	66719361	66809313	-	XM_011238582.2	XM_011238582.2	4452	0.912133	0.871736	0.472064	1.16471	0.749362	0.652692	0.548526	0.519073
chr1	66719361	66816962	-	XM_011238583.2	XM_011238583.2	3706	1.09574	0.972411	0.525082	1.43803	0.900205	0.820544	0.617758	0.62356
chr1	66719361	66817596	-	XM_011238570.1	XM_011238570.1	4747	1.09028	1.19715	0.475523	1.15302	0.974327	0.896843	0.514439	0.572724
chr1	66719361	66817596	-	XR_001785576.1	XR_001785576.1	4305	1.12824	1.23957	0.524345	1.10411	1.02153	0.973225	0.531803	0.631527
chr1	66719361	66817596	-	XM_011238571.1	XM_011238571.1	4827	1.07221	1.1773	0.467642	1.13391	0.958179	0.881979	0.505913	0.563232
chr1	66719361	66817596	-	XM_017322316.1	XM_017322316.1	4510	1.14757	1.21396	0.500511	1.1178	1.02553	0.943972	0.50763	0.602821
chr1	66719361	66809317	-	XM_011238572.2	XM_011238572.2	5618	0.935417	1.06089	0.429509	0.974258	0.82327	0.74577	0.461849	0.483931
chr1	66719361	66817596	-	XM_017322317.1	XM_017322317.1	4507	1.13067	1.21476	0.500844	1.1505	1.02621	0.9446	0.507968	0.603222
chr1	66719361	66816964	-	XM_011238573.2	XM_011238573.2	4870	1.07909	1.16691	0.463513	1.15347	0.949719	0.888067	0.501446	0.558259
chr1	66719361	66817596	-	XM_011238574.1	XM_011238574.1	4711	1.09861	1.20629	0.479156	1.16183	0.981773	0.903696	0.51837	0.577101
chr1	66719361	66817596	-	XM_006496249.2	XM_006496249.2	3665	1.08627	0.98329	0.530956	1.41482	0.910276	0.811285	0.624669	0.630536
chr1	66719361	66816964	-	XM_011238575.2	XM_011238575.2	4790	1.09711	1.1864	0.471254	1.17274	0.965581	0.902899	0.50982	0.567583
chr1	66719361	66817596	-	XM_006496246.2	XM_006496246.2	4554	1.119	1.20223	0.495675	1.13863	1.01562	0.934851	0.502726	0.596997
chr1	66719361	66809244	-	XM_017322319.1	XM_017322319.1	5305	0.975599	1.08429	0.454851	0.977438	0.871844	0.789771	0.460328	0.512483
chr1	66719361	66817596	-	XM_011238576.1	XM_011238576.1	4744	1.09097	1.1979	0.475823	1.15375	0.974943	0.89741	0.514764	0.573087
chr1	66719361	66809315	-	XM_011238577.2	XM_011238577.2	5511	0.939131	1.08148	0.437848	0.993174	0.839254	0.76025	0.470816	0.493327
chr1	66719361	66817596	-	XM_011238578.1	XM_011238578.1	4642	1.11494	1.22422	0.486279	1.14807	0.996366	0.917129	0.526075	0.585679
chr1	66719361	66817596	-	XM_011238579.1	XM_011238579.1	4615	1.12146	1.18634	0.489124	1.12358	1.0022	0.922494	0.496081	0.589106
chr1	66731125	66817596	-	XM_011238581.2	XM_011238581.2	5580	0.756284	0.707934	0.292939	0.658231	0.652231	0.557081	0.150439	0.267974
chr1	66738086	66817596	-	XM_011238585.2	XM_011238585.2	2037	1.25084	1.59904	0.191061	0.601036	1.37723	1.12793	0.149855	0.300301
chr1	66738219	66762014	+	XR_001778948.1	XR_001778948.1	14795	0.139927	0.107737	0.294622	0.438097	0.0819972	0.0730802	0.118636	0.142414
chr1	66762314	66817596	-	XM_011238584.2	XM_011238584.2	9818	0.3244	0.45882	0.142706	0.286078	0.270296	0.289082	0.0932741	0.138456
chr1	66779632	66793287	+	XR_865492.2	XR_865492.2	4458	0.0893045	0.0310915	0	0.0323096	0	0.0303169	0	0.0609853
chr1	66830838	66863309	-	NM_007381.4	NM_007381.4	1948	15.8594	14.4085	9.51	10.8693	15.5692	15.5065	11.2433	13.5727
chr1	66924294	66935366	-	NM_001113387.1	NM_001113387.1	818	0.584038	0.169445	0	0	0.741534	0	0	0
chr1	66924294	66945473	-	XM_006495763.1	XM_006495763.1	1132	0.422035	0.122443	0	0	0.535843	0	0.067415	0
chr1	66924294	66945056	-	NM_021285.3	NM_021285.3	995	0.480144	0.139303	0	0	0.609623	0	0.0766972	0
chr1	66926065	66935416	-	XM_011238451.2	XM_011238451.2	704	0.678612	0.196884	0	0	0.646209	0	0	0
chr1	67000516	67038889	-	XM_011238435.2	XM_011238435.2	4545	2.89064	2.66843	2.10651	1.85393	3.57005	2.89932	2.888	2.52731
chr1	67000516	67038834	-	NM_001190984.1	NM_001190984.1	4243	3.05885	2.72769	2.20141	1.83313	3.69906	3.02605	2.98564	2.64311
chr1	67000516	67038872	-	NM_001190985.1	NM_001190985.1	4461	2.94507	2.70314	2.14618	1.8727	3.63727	2.95391	2.94238	2.57489
chr1	67000516	67038872	-	NM_021295.3	NM_021295.3	4277	3.01591	2.68981	2.18391	1.80172	3.66966	2.98619	2.96191	2.60621
chr1	67122425	67231263	+	XM_011238500.1	XM_011238500.1	5455	0.029193	0	0	0	0	0	0	0
chr1	67123026	67231267	+	NM_001080809.2	NM_001080809.2	5562	0.0286314	0	0	0	0	0	0	0
chr1	67345245	67367949	-	XR_865494.1	XR_865494.1	314	0	0	0	0	0	0	0	0
chr1	67792456	67819926	+	XR_865495.1	XR_865495.1	396	0	0	0	0	0	0	0	0
chr1	68031883	69110787	-	XM_006495693.3	XM_006495693.3	15085	0	0	0	0	0	0	0	0
chr1	68031883	69110787	-	XM_006495694.3	XM_006495694.3	15037	0	0	0	0	0	0	0	0
chr1	68031883	69110787	-	XM_006495692.3	XM_006495692.3	15115	0	0	0	0	0	0	0	0
chr1	68032185	69108059	-	NM_010154.2	NM_010154.2	12037	0	0	0	0	0	0	0	0
chr1	68105430	69110787	-	XM_006495695.3	XM_006495695.3	8850	0	0.00783085	0	0	0	0	0	0
chr1	69431134	69444090	+	XR_001778952.1	XR_001778952.1	2972	0	0	0	0	0	0	0	0
chr1	69431134	69444090	+	XR_001778953.1	XR_001778953.1	1262	0	0	0	0	0	0	0	0
chr1	69431134	69444090	+	XR_373474.2	XR_373474.2	3533	0	0	0	0	0	0	0	0
chr1	69431134	69444090	+	XR_865496.1	XR_865496.1	1295	0	0	0	0	0	0	0	0
chr1	69433661	69444090	+	XR_373476.1	XR_373476.1	3630	0	0	0	0	0	0	0	0
chr1	69531206	69685960	-	NM_011770.4	NM_011770.4	9424	0.152083	0.205909	0.0412978	0.030568	0.144821	0.279656	0.0323912	0.0432734
chr1	69531324	69686097	-	XM_006495963.3	XM_006495963.3	9317	0.15383	0.208274	0.0334177	0.0309191	0.146484	0.282868	0.0327632	0.0437704
chr1	69531324	69686097	-	XM_011238506.2	XM_011238506.2	9280	0.154443	0.209104	0.0335509	0.0310423	0.147068	0.283996	0.0328939	0.0439449
chr1	69531324	69686151	-	XM_006495964.2	XM_006495964.2	9166	0.156364	0.211705	0.0339682	0.0314284	0.148897	0.287528	0.033303	0.0444914
chr1	69531324	69685304	-	XM_011238508.2	XM_011238508.2	9095	0.157584	0.213357	0.0342334	0.0316738	0.15006	0.289772	0.0335629	0.0448387
chr1	69531324	69685869	-	XM_006495961.2	XM_006495961.2	9178	0.156159	0.211428	0.0339238	0.0313873	0.148703	0.287152	0.0332594	0.0444333
chr1	69531324	69685238	-	XM_011238509.2	XM_011238509.2	9403	0.152423	0.206369	0.033112	0.0306363	0.145144	0.280281	0.0324636	0.04337
chr1	69531324	69687351	-	XM_006495962.3	XM_006495962.3	9457	0.168391	0.219847	0.032923	0.0304613	0.192421	0.307263	0.0484173	0.0431224
chr1	69531324	69687350	-	XM_017320399.1	XM_017320399.1	9453	0.168463	0.21994	0.0329369	0.0304742	0.192502	0.307393	0.0484378	0.0431406
chr1	69531324	69685238	-	XM_006495959.2	XM_006495959.2	9478	0.151216	0.204736	0.03285	0.0303938	0.143996	0.278063	0.0322067	0.0430268
chr1	69531324	69685306	-	XM_006495967.3	XM_006495967.3	9094	0.157602	0.213381	0.0342371	0.0316772	0.150076	0.289804	0.0335666	0.0448437
chr1	69531324	69685237	-	XM_006495968.2	XM_006495968.2	9399	0.152487	0.206456	0.0331261	0.0306493	0.145206	0.2804	0.0324774	0.0433885
chr1	69531324	69687351	-	XM_006495965.3	XM_006495965.3	9353	0.170264	0.222291	0.0332891	0.0308	0.19456	0.310679	0.0489557	0.0436019
chr1	69531324	69685238	-	XM_011238504.2	XM_011238504.2	9481	0.151169	0.204671	0.0328396	0.0303842	0.14395	0.277975	0.0321965	0.0430132
chr1	69531324	69687351	-	XM_011238505.2	XM_011238505.2	9420	0.169053	0.22071	0.0330523	0.030581	0.193177	0.30847	0.0486075	0.0432918
chr1	69531324	69687350	-	XM_006495966.3	XM_006495966.3	9349	0.170337	0.222386	0.0333033	0.0308132	0.194644	0.310812	0.0489766	0.0436205
chr1	69770873	69788525	-	XR_373478.1	XR_373478.1	2156	0	0	0	0	0	0	0	0.0315251
chr1	69781706	69788525	-	XR_865497.1	XR_865497.1	2697	0	0	0	0	0	0	0	0.0252014
chr1	69826871	69937906	+	XM_006496194.2	XM_006496194.2	1546	1.44209	1.88275	0	0	1.07897	1.87955	0	0
chr1	69826969	69926250	+	NM_001271533.1	NM_001271533.1	3589	0.621195	1.00411	0	0	0.54928	1.1109	0.0425265	0
chr1	69826969	70725132	+	NM_029160.3	NM_029160.3	2144	1.03986	1.35762	0	0	0.778022	1.35531	0	0
chr1	69951614	70725132	+	NM_025728.4	NM_025728.4	1303	0	0	0	0	0	0	0	0
chr1	70725220	70888938	+	XM_006496063.3	XM_006496063.3	8487	0	0	0	0	0	0	0	0
chr1	70725220	70882151	+	XR_373257.3	XR_373257.3	2052	0	0	0	0	0	0	0	0
chr1	70725220	70773396	+	XM_006496064.2	XM_006496064.2	2824	0	0	0	0	0	0	0	0
chr1	70725714	70885397	+	NM_177164.3	NM_177164.3	4655	0	0	0	0	0	0	0	0
chr1	70725714	70885382	+	NM_001310658.1	NM_001310658.1	4510	0	0	0	0	0	0	0	0
chr1	70851014	70918626	-	XR_865500.1	XR_865500.1	1562	0.101951	0	0	0	0	0	0	0
chr1	70851014	70894541	-	XR_865501.1	XR_865501.1	1314	0.121193	0	0	0	0	0	0	0
chr1	70851014	70918626	-	XR_865502.1	XR_865502.1	1558	0.102213	0	0	0	0	0	0	0
chr1	70851014	70909506	-	XR_001778955.1	XR_001778955.1	1015	0.156894	0	0	0	0	0	0	0
chr1	70851014	70909556	-	XR_865503.1	XR_865503.1	896	0.177732	0	0	0	0	0	0	0
chr1	70851014	70894541	-	XR_865498.1	XR_865498.1	1450	0.109826	0	0	0	0	0	0	0
chr1	70851014	70909489	-	XR_865499.2	XR_865499.2	1049	0.151809	0	0	0	0	0	0	0
chr1	70851014	70918626	-	XR_865504.1	XR_865504.1	1393	0.11432	0	0	0	0	0	0	0
chr1	71027530	71103154	-	XM_006495631.3	XM_006495631.3	5553	6.25176	6.62703	3.08381	2.91808	5.55726	5.68308	4.13658	3.20685
chr1	71027534	71102972	-	NM_007525.3	NM_007525.3	5448	6.37225	6.75475	3.15753	2.97432	5.66437	5.78021	4.23031	3.26866
chr1	71047683	71103156	-	XM_006495632.3	XM_006495632.3	1970	10.63	11.5388	5.3736	5.48362	10.6997	10.8054	8.25118	6.41729
chr1	71243089	71414910	-	NM_175210.3	NM_175210.3	8323	0.00956673	0	0	0	0	0	0.00916902	0
chr1	71327289	71329244	+	XR_865506.1	XR_865506.1	252	0	0	0	0	0	0	0	0
chr1	71557155	71579403	+	NM_026195.3	NM_026195.3	2611	95.9695	88.2014	81.8925	80.0172	90.2544	89.6791	82.6269	95.7696
chr1	71585472	71653234	-	NM_001276408.1	NM_001276408.1	8152	166.827	194.392	10.3027	15.8755	156.359	135.343	16.8785	8.78782
chr1	71585472	71653234	-	NM_001276409.1	NM_001276409.1	8077	168.317	196.128	10.3983	16.014	157.745	136.558	17.0352	8.86101
chr1	71585472	71653234	-	NM_010233.2	NM_010233.2	8425	163.416	190.429	9.96883	15.361	152.904	132.321	16.3316	8.51113
chr1	71585472	71653234	-	NM_001276412.1	NM_001276412.1	7792	170.58	198.526	10.479	16.2762	159.798	138.388	17.3939	9.00193
chr1	71585472	71653234	-	NM_001276413.1	NM_001276413.1	7522	173.676	201.791	10.6999	16.7455	163.165	141.136	17.7849	9.20759
chr1	71585472	71653234	-	NM_001276410.1	NM_001276410.1	7882	169.653	197.367	10.5075	16.3096	159.455	137.862	17.234	8.97675
chr1	71585472	71653234	-	NM_001276411.1	NM_001276411.1	7807	171.221	199.192	10.6084	16.4571	160.919	139.143	17.3996	9.05428
chr1	71585518	71653229	-	XM_017315775.1	XM_017315775.1	8209	164.718	191.86	10.0036	15.3968	153.842	133.408	16.3988	8.46185
chr1	71585518	71653229	-	XM_017315848.1	XM_017315848.1	7666	171.224	199.095	10.5598	16.3746	160.644	139.181	17.3314	8.9371
chr1	71585518	71653229	-	XM_006495697.3	XM_006495697.3	8299	165.839	193.253	10.1202	15.5856	155.161	134.29	16.5796	8.63217
chr1	71585518	71653229	-	XM_006495699.3	XM_006495699.3	8104	167.078	194.389	10.2196	15.8628	156.761	135.503	16.7619	8.73923
chr1	71585518	71653229	-	XM_017315837.1	XM_017315837.1	7744	170.866	198.548	10.3932	16.2655	160.24	138.573	17.2751	8.95241
chr1	71585518	71653229	-	XM_006495700.3	XM_006495700.3	8014	167.951	195.482	10.1887	15.8253	157.065	135.988	16.9121	8.76104
chr1	71653334	71662843	+	NR_040308.1	NR_040308.1	1193	0	0.174274	0.130491	0	0	0	0	0
chr1	71672697	71712078	+	XR_001778957.1	XR_001778957.1	1640	0	0.169032	0	0	0	0	0	0
chr1	71678349	71712078	+	XR_001778958.1	XR_001778958.1	4584	0	0.0604738	0	0	0	0	0	0
chr1	71728538	71741345	-	XR_001778956.1	XR_001778956.1	2088	0	0	0	0	0	0	0.0730975	0
chr1	71728539	71749807	+	XR_001778959.1	XR_001778959.1	1727	0	0	0	0	0	0	0.0883772	0
[truncated: 104,521 more rows]

## Sheet: S2e
chr	start	end	strand	name	name2	ExonLength	BF_EB_RNA_rep1.bam_RPKM	BF_EB_RNA_rep2.bam_RPKM	BF_EPC_RNA_rep1.bam_RPKM	BF_EPC_RNA_rep2.bam_RPKM	BW_EB_RNA_rep1.bam_RPKM	BW_EB_RNA_rep2.bam_RPKM	BW_EB_RNA_rep3.bam_RPKM	BW_EPC_RNA_rep1.bam_RPKM	BW_EPC_RNA_rep3.bam_RPKM	BW_EPC_RNA_rep4.bam_RPKM	FB_EB_RNA_rep1.bam_RPKM	FB_EB_RNA_rep2.bam_RPKM	FB_EB_RNA_rep3.bam_RPKM	FB_EPC_RNA_rep1.bam_RPKM	FB_EPC_RNA_rep2.bam_RPKM	FB_EPC_RNA_rep3.bam_RPKM	WB_EB_RNA_rep1.bam_RPKM	WB_EB_RNA_rep2.bam_RPKM	WB_EB_RNA_rep3.bam_RPKM	WB_EPC_RNA_rep1.bam_RPKM	WB_EPC_RNA_rep2.bam_RPKM	WB_EPC_RNA_rep3.bam_RPKM
chr1	53395	56311	-	XR_001835498.1	LOC108349478	1182	0	0	0.214759	0	0	0	0	0	0.127051	0	0	0	0	0.196768	0	0	0	0	0	0	0	0
chr1	56565	60411	-	XR_589829.2	LOC103690911	1735	0	0	0	0.0448501	0	0	0	0	0	0	0	0	0	0	0	0	0	0	0.0200571	0	0	0
chr1	197017	211255	-	XR_589830.2	LOC103690912	2185	0.0927264	0.064861	0.154902	0.0712264	0	0.0325662	0.0765726	0.0937247	0.252009	0.0988013	0	0	0.0604203	0	0	0.0887652	0.108224	0.101713	0	0.211988	0.0200818	0.0915022
chr1	237908	243880	-	XM_017589815.1	LOC108349479	1870	1.78771	2.23571	0.859724	1.62288	2.19053	2.43532	2.52756	1.14988	1.20461	1.13135	0.90041	1.5601	1.30606	1.36812	0.6275	0.985318	2.59231	1.9253	2.12144	1.68884	1.33748	1.09054
chr1	237908	241172	-	XM_017589816.1	LOC108349479	1647	1.96825	1.80701	0.462377	1.18116	1.49735	1.68496	1.65076	0.870382	0.790232	0.524301	0.841913	1.67811	0.601177	1.12971	0.593718	0.588804	1.25629	0.75565	1.07756	0.767004	0.559473	0.58268
chr1	249305	269871	-	XM_017589810.1	LOC102556098	2703	0.337304	0.681604	1.59651	2.15913	0.91237	0.579155	0.773729	2.04561	1.79639	1.64526	0.183213	0.426045	0.170945	1.83563	1.37471	1.54272	0.415549	0.575543	0.283233	1.82268	1.5584	1.93793
chr1	318092	329799	+	XM_017589809.1	LOC103690072	2587	0	0	0	0.0601584	0	0	0	0	0.0773996	0	0	0	0	0.0599355	0	0	0	0	0	0.0325539	0.0169612	0
chr1	390868	396476	+	XM_008758586.2	LOC103690913	1752	0	0	0	0	0	0	0	0.0584442	0	0	0	0	0	0	0	0	0	0	0	0	0	0
chr1	400255	409676	+	NM_001099457.1	Vom2r2	2037	0	0	0	0	0	0	0	0	0	0	0	0	0	0	0	0	0	0	0	0	0	0
chr1	515556	521351	-	XM_017589811.1	LOC103690914	1993	0.559126	0.497767	0.891578	0.546617	0.58724	0.30348	0.272835	0.847719	1.45679	0.671581	0.546661	0.308172	0.132482	0.855788	0.735966	1.02182	0.296624	0.334534	0.27937	0.845128	0.462345	0.52165
chr1	515556	519170	-	XM_008758588.2	LOC103690914	1866	0.325735	0.417721	0.952259	0.417014	0.380805	0.324135	0.224157	0.877978	1.39498	0.624736	0.265394	0.205717	0.0707494	0.664751	0.786056	0.72758	0.221769	0.238201	0.205139	0.744684	0.423267	0.471437
chr1	515556	519174	-	XM_017589812.1	LOC103690914	2052	0.345577	0.41439	0.865943	0.341293	0.387027	0.312092	0.244607	0.823345	1.29293	0.61019	0.289606	0.261898	0.0643365	0.566715	0.714806	0.708889	0.172857	0.21661	0.169586	0.718225	0.427668	0.409218
chr1	515821	519172	-	XM_017589813.1	LOC103690914	1765	0.40177	0.441624	0.719107	0.352702	0.402596	0.362841	0.260683	0.812192	1.4748	0.660486	0.336697	0.260986	0.074798	0.658866	0.720232	0.769215	0.267954	0.277015	0.216878	0.76344	0.472349	0.52107
chr1	515821	519172	-	XM_017589814.1	LOC103690914	1597	0.444036	0.488082	0.794756	0.389805	0.444948	0.40101	0.288106	0.897633	1.5986	0.675895	0.372117	0.288441	0.0826665	0.631087	0.91846	0.78941	0.296142	0.306157	0.239693	0.738283	0.522038	0.550846
chr1	533068	547564	-	XM_017589817.1	LOC102556463	293	0	0.725536	1.15515	0.53116	0.570634	0.242857	0.713785	0	0	0	0.676076	0.262025	0	1.85217	0	0.661952	0	0.758505	0.356304	0	0.149757	0
chr1	714269	719690	-	NM_001099458.1	Vom2r4	1516	0	0	0	0	0	0	0	0	0.0660398	0	0	0	0	0	0	0	0	0	0	0	0	0
chr1	804861	813517	-	NM_001099462.1	Vom2r5	2529	0	0	0	0	0	0	0	0	0	0	0	0	0	0	0	0	0	0	0	0	0	0
chr1	744615	755645	-	NM_001099459.1	Vom2r6	2526	0	0	0	0.0616112	0	0	0	0.0405361	0	0	0	0	0	0	0	0	0	0	0	0	0.0347416	0
chr1	804861	813613	-	XM_017589698.1	Vom2r5	2628	0	0	0	0	0	0	0	0	0	0	0	0	0	0	0	0	0	0	0	0	0	0
chr1	804861	813613	-	XM_017589699.1	Vom2r5	2502	0	0	0	0	0	0	0	0	0	0	0	0	0	0	0	0	0	0	0	0	0	0
chr1	1101665	1120340	-	XM_006227600.3	Raet1e	4898	0.475701	0.723363	0.155479	0.0635483	0.392558	0.414042	0.435528	0.0209053	0.0306604	0.0705205	0.424652	0.344838	0.309966	0	0.0199644	0.0593973	0.38623	0.508189	0.454703	0.103165	0.035834	0.0653107
chr1	804861	813613	-	XM_017589697.1	Vom2r5	2622	0	0	0	0	0	0	0	0	0	0	0	0	0	0	0	0	0	0	0	0	0	0
chr1	1207153	1220928	+	XR_001835499.1	LOC108349480	5555	0.0729459	0	0.746379	1.17668	0.0300982	0.0512382	0.143065	0.562201	0.594751	0.878291	0.0713196	0	0.0594142	0.628028	0.422475	0.715755	0.0425687	0.032006	0.05638	0.25773	0.331756	0.25194
chr1	1181300	1200526	+	XM_017590411.1	LOC102547056	781	0	0	1.40844	1.29525	0.107039	0.0455551	0.267783	0.917746	0.705045	0.884531	0.126818	0	0	0.69486	0.876438	0.745014	0.0756943	0.0569122	0.0891139	0.269581	0.449462	0.460791
chr1	1287096	1289604	-	XM_006227608.3	LOC100913013	673	0	0	0	0	0	0	0	0	0	0	0	0	0	0	0	0	0	0	0	0	0	0
chr1	1239751	1248203	-	XM_017589818.1	LOC108348301	978	0	0	0.432592	0	0	0	0	0.104698	0.102368	0.0882949	0	0	0	0	0	0	0	0	0	0	0	0
chr1	1390548	1399377	-	XM_008758632.2	LOC679873	1239	0.654099	0.800685	0	0.0628046	0.67472	0.660457	0.540149	0	0.0404021	0	0.399698	0.30982	0.372933	0	0	0	0.333996	0.609865	0.645986	0	0	0
chr1	1390045	1390532	-	XR_589836.1	LOC103690290	344	1.76692	2.67787	0	0.452412	1.4581	1.34454	1.33752	0	0	0.125512	1.43961	0.669535	1.34321	0	0	0	1.20297	2.32579	1.61856	0.122408	0	0
chr1	1390548	1395730	-	XM_006227603.3	LOC679873	1130	1.16544	1.00334	0	0	0.850774	0.598223	0.51822	0	0.132898	0	0.613554	0.407646	0.408907	0	0	0	0.68011	0.983371	0.708298	0	0	0.0353862
chr1	1390548	1395730	-	XM_006227604.3	LOC679873	1127	1.16854	1.00601	0	0	0.853039	0.599816	0.5196	0	0.133252	0	0.615187	0.408731	0.409995	0	0	0	0.68192	0.985989	0.710184	0	0	0.0354804
chr1	1437715	1442089	-	XM_006227611.3	Rrlt	1081	0.374851	0.196653	0	0	0.50267	0.526602	0.812566	0	0.185229	0.0798819	0.183247	0.355104	0.732757	0.143435	0	0	1.03906	0.452296	0.611638	0	0.0405908	0.0739805
chr1	1390548	1395730	-	XM_006227602.3	LOC679873	1427	0.922878	0.794513	0	0	0.673704	0.473716	0.410364	0	0.105238	0	0.555263	0.322803	0.323801	0	0	0	0.538559	0.778703	0.585267	0	0	0.0280213
chr1	1627202	1630652	+	XM_008758661.1	LOC683850	924	0	0.153378	0	0	0.407132	0.115515	0.181073	0.332449	0.433404	0	0	0	0.214316	0	0	0	0.191939	0.0962086	0.0753225	0.045572	0	0
chr1	1637754	1643348	+	XM_017590412.1	LOC103690937	5590	0.688647	0.532406	1.08985	1.11363	0.254233	0.241858	0.254409	0.622791	0.546252	0.540668	1.02766	0.961384	0.543189	2.13579	1.88923	0.971495	0.126906	0.238542	0.211658	0.497167	0.266883	0.529338
chr1	1454053	1458513	-	XM_017589819.1	Raet1c	1179	0	0	0	0	0.0354529	0.0301769	0.106432	0	0	0	0.0840077	0	0	0	0	0	0.0501419	0	0.0295157	0	0	0
chr1	1470753	1489340	-	XM_008758633.2	Raet1d	1932	2.41199	1.46709	0.13139	0.161107	1.42791	2.08094	2.2949	0.158997	0.36274	0.178783	1.38417	2.62269	1.60581	0.280893	0.151841	0.301168	1.74414	1.28836	1.8192	0.108976	0.204404	0.0827877
chr1	1702695	1731210	+	NM_001106217.1	Lrp11	3243	4.37326	5.09113	0.887114	0.767831	6.84404	5.0466	4.97858	0.757774	1.40465	0.479292	7.17718	4.94778	5.19036	0.74108	0.422139	0.478451	4.75782	8.10022	5.19356	0.882941	1.00124	1.08505
chr1	1734862	1767759	-	NM_013073.3	Pcmt1	2409	15.3911	13.678	6.14679	4.90986	10.2719	11.8743	12.0153	4.46301	3.678	3.97888	15.9525	16.0303	15.0706	4.3124	5.47988	4.50864	12.6382	12.1961	11.2385	3.86301	3.24218	4.0999
chr1	1655491	1671081	-	XM_008758635.2	LOC100910848	3729	1.11382	0.817111	0.249602	0.208675	1.37873	0.839612	1.14412	0.151024	0.322177	0.173677	1.27492	1.37941	1.34532	0.166321	0.367121	0.260059	1.01462	1.53764	1.39047	0.0451687	0.164736	0.418201
chr1	1671353	1683175	+	XR_001835500.1	LOC108348623	337	4.20846	3.3643	0.251083	0.461809	1.86049	1.37247	1.61353	0.455761	0.891244	0.768715	2.05732	1.13907	5.0927	2.07044	0.290164	0	2.63133	3.95683	1.75544	0.249902	0.390612	0.118654
chr1	1784077	1817310	+	NM_001134543.2	Lats1	7087	6.64684	5.97921	4.19075	4.4908	5.65615	5.43191	4.95772	5.1869	4.77485	4.33772	5.73	5.40566	6.464	4.93361	3.79441	3.96826	6.21453	6.79865	7.21317	4.15322	4.92838	4.18089
chr1	1794785	1805348	+	XM_008758607.2	Lats1	3081	9.43659	8.44072	5.1906	4.29358	8.08574	7.42519	6.53008	7.22841	6.40147	5.95582	7.45812	6.80271	7.96995	6.26554	5.01464	5.35083	8.84552	10.0698	9.97323	6.4509	7.26327	5.98304
chr1	1771467	1781547	+	XM_006227622.3	Nup43	1542	23.2565	24.9069	19.3155	19.8827	27.8117	27.7107	26.2305	20.4855	24.7369	25.4241	27.2984	24.9439	24.2291	20.0604	22.3854	23.5208	27.2967	24.6455	22.1387	22.9112	20.2889	21.4713
chr1	1771720	1781554	+	NM_001128191.1	Nup43	1218	28.6112	30.8925	24.1062	24.9161	35.2099	34.9359	33.002	25.7667	31.1117	31.939	34.1535	31.4531	30.4033	24.8874	28.1795	29.7775	34.3152	31.165	27.9135	28.9021	25.5779	27.1172
chr1	1870038	1885976	-	XM_006227626.3	Ginm1	1592	2.41805	2.40356	4.03941	5.71881	3.15067	2.79354	4.83437	3.11942	5.31397	4.36644	2.67521	2.84525	2.90242	4.62627	3.31684	4.32493	2.85931	2.8199	3.36623	5.92481	6.80781	5.29971
chr1	1870038	1885976	-	XM_341726.7	Ginm1	1589	2.42261	2.4081	4.04703	5.72961	3.15662	2.79882	4.84349	3.12531	5.324	4.37468	2.68026	2.85062	2.90789	4.63501	3.3231	4.3331	2.86471	2.82523	3.37259	5.936	6.82067	5.30972
chr1	1826169	1867786	+	NM_001004217.4	Katna1	1835	11.2069	11.4304	10.6518	11.4496	11.1616	12.1374	12.423	12.7784	12.9578	12.7999	9.06789	10.0412	10.1802	11.2382	12.1499	11.3095	12.8544	10.6821	11.3784	12.0015	11.8365	12.1158
chr1	1870038	1881858	-	XM_006227627.3	Ginm1	1586	2.49107	2.36798	3.78793	5.59325	2.97811	2.66951	4.56255	3.09894	5.01844	4.0835	2.37309	2.90442	3.03826	4.3016	3.08277	4.09672	2.60921	2.69044	3.13761	5.25693	6.41857	4.76509
chr1	1938418	1972918	+	NM_001107469.1	Zc3h12d	3691	0	0.0575947	0.183397	0.126494	0.0226491	0.0385571	0.0226647	0.18032	0.284807	0.327535	0	0	0	0.441089	0	0.157642	0.0320332	0.0481695	0.103709	0.114084	0.11888	0.065001
chr1	1937619	1972919	+	XM_006227616.3	Zc3h12d	4663	0	0.0607855	0.145168	0.100126	0.0179279	0.0305199	0.0358806	0.153712	0.257645	0.277779	0	0.0658575	0	0.349144	0	0.166375	0.0253559	0.0381286	0.0895535	0.0903035	0.0940997	0.0514516
chr1	1897349	1930311	+	NM_001108457.1	Ppil4	3463	10.2386	10.7017	11.7772	15.145	11.4304	11.5068	13.0206	10.9106	9.8295	9.89948	11.9552	12.2598	11.0746	13.7905	13.3562	11.7615	12.4961	11.9753	12.2897	11.5394	13.5957	13.8099
chr1	1897315	1929738	+	XM_006227621.3	Ppil4	2941	11.987	12.553	13.8675	17.7802	13.4024	13.5491	15.3316	12.7949	11.5571	11.6125	14.0098	14.3836	13.0402	16.1327	15.7268	13.849	14.714	14.0705	14.471	13.5875	15.9491	16.2475
chr1	2333822	2627475	-	NM_001108458.1	Ust	1721	0.941811	1.31757	1.47499	0.452149	0.70434	0.930293	0.826348	1.33868	1.25073	1.4551	0.805713	0.892195	1.57256	1.35142	0.681827	0.619835	0.687011	0.723158	0.829029	0.685089	0.637401	0.952611
chr1	2330630	2627654	-	XM_017589330.1	Ust	5183	0.429998	0.6289	0.653019	0.420378	0.346779	0.453055	0.403509	0.898888	0.598805	0.674758	0.382192	0.429564	0.649522	0.777809	0.415064	0.392918	0.330774	0.325881	0.469985	0.308725	0.347101	0.509185
chr1	2051310	2054704	+	XM_017589820.1	LOC108349482	3355	0.332143	0.126725	0.277426	0.208743	0.0747522	0.0106046	0.236879	0.412018	0.417773	0.270253	0.118087	0.0915331	0.196749	0.20797	0.174877	0.17343	0.140965	0.211974	0.290424	0.363978	0.1831	0.119185
chr1	1999573	2017574	-	NM_001012062.1	Tab2	4507	22.5219	21.7912	29.2125	34.8587	20.5888	21.8981	21.2155	25.9564	28.6999	29.2855	18.9212	19.7086	20.0356	28.4683	26.5997	26.4441	19.439	22.6236	22.4066	30.0094	27.9317	28.0003
chr1	3240038	3253009	+	XR_001836240.1	LOC108349797	11823	0.0514101	0.0119869	0	0	0	0	0	0	0.0338717	0.0146075	0	0	0	0	0	0.0164046	0	0.0150379	0.0147167	0	0.0037113	0
chr1	3240038	3253009	+	XR_001836239.1	LOC108349797	11819	0.0514275	0.011991	0	0	0	0	0	0	0.0338832	0.0146125	0	0	0	0	0	0.0164102	0	0.015043	0.0147216	0	0.00371256	0
chr1	2782904	2950749	-	XM_003748645.4	Sash1	7877	6.0831	6.20717	7.62684	7.55724	7.42373	10.0227	8.32095	5.39464	5.8021	5.93076	9.89571	8.77187	9.52805	4.11402	5.20148	6.08178	9.11113	6.24659	8.34522	8.93275	6.90183	8.38614
chr1	2334236	2356752	+	XR_001835501.1	LOC108348767	8231	0.0738454	0.137744	0.0822403	0.0945388	0.0101565	0.03458	0.0355722	0.0995206	0.07298	0.0104911	0.144398	0.102601	0.128313	0.122445	0.0237603	0.164945	0.00718227	0.0648014	0.042278	0.0409267	0.0479782	0.0680124
chr1	3858916	4011684	-	XM_008758629.2	Stxbp5	7081	1.73107	2.41172	3.81192	3.00007	1.93617	1.62292	2.10291	3.67295	2.94793	3.40239	2.75553	2.38528	2.47033	3.68966	3.28667	3.04034	1.78663	2.44808	2.28029	2.73548	3.01778	3.14538
chr1	3858916	4011684	-	XM_006227623.3	Stxbp5	7240	1.81899	2.41748	3.77495	2.97717	1.92829	1.62167	2.07406	3.64885	2.95233	3.35152	2.73605	2.37531	2.44344	3.67287	3.25501	3.06734	1.77188	2.41888	2.28789	2.72193	3.00605	3.10944
chr1	3848590	3849086	-	XM_218078.7	RGD1560633	496	0	0.285728	0	0.31377	0	0	0	0	0	0	0	0.61914	0	0	0.788592	0.391032	0	0.179227	0	0.169792	0	0
chr1	3713749	3763392	-	NM_001108901.1	Samd5	2490	0.406842	0.113832	0	0	0.167867	0.20004	0.0671932	0	0.0402074	0.0346797	0	0.246662	0.106039	0	0	0	0.0474837	0.071403	0.12578	0	0	0
chr1	3862090	4011161	-	NM_178345.1	Stxbp5	3459	2.95798	4.0562	6.70266	4.25181	2.94852	2.68459	3.41007	5.62443	4.92043	5.47972	4.43827	4.01734	4.02658	6.09634	4.80587	5.13056	2.92254	4.27907	3.48091	4.34598	5.22637	5.24829
chr1	4099023	4112242	+	XR_001835503.1	LOC103690916	3257	0	0	0	0	0	0	0	0	0.0307388	0	0	0	0	0	0	0	0	0	0	0	0	0
chr1	4099023	4112242	+	XR_001835502.1	LOC103690916	3273	0	0	0	0	0	0	0	0	0.0305886	0	0	0	0	0	0	0	0	0	0	0	0	0
chr1	4099023	4112242	+	XR_589837.2	LOC103690916	3053	0	0	0	0	0	0	0	0	0.0327928	0	0	0	0	0	0	0	0	0	0	0	0	0
chr1	3858916	4011684	-	XM_006227624.3	Stxbp5	7192	1.78887	2.40406	3.80014	2.98622	1.92373	1.62755	2.08208	3.66609	2.95811	3.37389	2.75431	2.39116	2.45974	3.68661	3.27674	3.06084	1.77549	2.42266	2.28381	2.73424	3.00781	3.12464
chr1	3858916	4011684	-	XM_008758628.2	Stxbp5	7132	1.7471	2.39448	3.78466	2.98952	1.92819	1.62129	2.08787	3.66822	2.95492	3.38411	2.74971	2.40051	2.45267	3.66327	3.27688	3.07299	1.77385	2.43058	2.27374	2.72772	3.00851	3.1285
chr1	3861952	4011511	-	NM_030843.2	Stxbp5	3839	2.66519	3.95003	6.34778	4.09445	2.96153	2.63202	3.32312	5.53446	4.62898	5.33095	4.33435	3.79967	3.83435	5.89679	4.71224	5.00163	2.75644	4.06392	3.47174	4.28873	5.02908	5.09335
chr1	3862090	4011161	-	NM_178346.1	Stxbp5	3300	2.82422	4.1228	6.92304	4.36235	3.01459	2.73847	3.53635	5.77131	5.00582	5.69141	4.56208	4.11785	4.16058	6.24911	4.94853	5.17205	3.00961	4.43137	3.52208	4.45329	5.35852	5.42846
chr1	4753143	5165859	-	NM_001114330.1	Grm1	6899	0.0587352	0.0410846	0	0	0.0242348	0.0103141	0.0121258	0.0148419	0.0145117	0.0125167	0	0.0222564	0.0191359	0	0	0	0.0342758	0.0128855	0.121058	0.0366214	0.0127203	0
chr1	5240138	5313064	+	XM_006227639.2	Shprh	6990	11.1159	11.6074	7.0573	6.97996	9.60957	9.78792	11.1242	7.44885	7.29031	6.69571	10.6697	8.72076	10.1705	8.11866	6.32318	6.79803	9.77676	10.8927	10.0315	8.24098	8.04129	6.91039
chr1	5240179	5313063	+	NM_001107470.1	Shprh	7005	11.1499	11.6129	7.06635	7.00945	9.63076	9.78219	11.16	7.44021	7.27469	6.72451	10.6751	8.74592	10.1959	8.10128	6.39339	6.78348	9.82334	10.9138	10.0348	8.2594	8.05539	6.9013
chr1	5318625	5337229	-	XR_589841.2	LOC102547024	5430	0.111938	0.234897	0.155829	0.157636	0.146258	0.111388	0.192577	0	0.0921882	0.0159028	0.182404	0.282775	0.389005	0.0285549	0.0360167	0	0.174194	0.278314	0.256346	0.0387739	0.0484848	0.0441839
chr1	4445038	4588507	-	XM_017590413.1	Adgb	5258	0	0	0.0965557	0.0591973	0.0317983	0.00676655	0	0.116844	0.123765	0.0410576	0.113022	0	0.150649	0.162189	0.111585	0	0.224866	0.0253604	0.145602	0.0961016	0.0834513	0.0988634
chr1	4638662	4653220	-	NM_001108902.1	Rab32	2069	0.979251	0.753472	0.449862	0.15044	0.363645	0.464292	0.626709	0.173214	0.60486	0.396495	0.95742	0.667917	0.606175	0.337235	0.189049	0	0.714322	0.49411	0.403662	0.447746	0.381738	0.115959
chr1	4753140	5165809	-	XM_017588777.1	Grm1	6847	0.0591813	0.0413966	0	0	0.0244188	0.0103924	0.0122178	0.0149546	0.0146219	0.0126117	0	0.0224254	0.0192812	0	0	0	0.0345362	0.0129833	0.121977	0.0245997	0.0128169	0
chr1	4753143	5165859	-	NM_017011.1	Grm1	6814	0.0594679	0.0415971	0	0	0.0245371	0.0104428	0.012277	0.015027	0.0146927	0.0126728	0	0.022534	0.0193746	0	0	0	0.0347034	0.0130462	0.122568	0.0308985	0.012879	0
chr1	5848102	5861287	-	XR_589842.2	LOC102547285	713	0	0	0	0	0	0	0	0	0	0	0	0	0	0	0	0	0	0	0	0	0	0
chr1	5448957	5571512	+	NM_001276762.1	Epm2a	1143	0.0886295	0.247981	0	0	0.073139	0.280146	0.0731895	0	0.175182	0.302196	0.779883	0.40301	0.231003	0.271309	0	0	0	0.233325	0.121781	0.368403	0.0767781	0.244886
chr1	5915876	5941152	-	XR_001835504.1	LOC108349483	3544	0	0	0	0	0	0	0	0	0	0	0.0558945	0	0	0	0	0.0547269	0	0	0	0	0	0.0225657
chr1	5907612	5941152	-	XR_001835505.1	LOC108349483	1895	0	0	0	0	0	0	0	0	0	0	0	0	0	0	0	0.102349	0	0	0	0	0	0.021101
chr1	5348359	5366035	-	XR_349804.3	LOC102547090	775	0	0.182866	0	0.301219	0.215736	0.229539	0.215885	0	0.258365	0.111422	0.2556	0	0.340693	0	0	0.250261	0.457682	0	0	0.108667	0	0.103191
chr1	5318625	5337229	-	XR_589840.2	LOC102547024	5442	0.111691	0.234379	0.155485	0.157288	0.145935	0.111142	0.192153	0	0.0919849	0.0158678	0.182001	0.282151	0.388147	0.0284919	0.0359373	0	0.17381	0.2777	0.255781	0.0386884	0.0483778	0.0440865
chr1	5366378	5388071	+	NM_001007690.1	Fbxo30	3208	19.9891	19.1509	6.93695	8.10168	19.7398	20.8614	19.5579	7.46891	7.14671	7.61774	17.8763	18.6429	17.1196	6.37999	7.31562	6.1668	17.5988	19.6055	18.2022	7.94129	6.81159	6.81814
chr1	5366118	5389774	+	XM_006227640.3	Fbxo30	4954	15.4593	16.3205	5.90973	7.17832	15.6936	16.4535	15.4511	5.83899	5.72931	5.92648	14.9747	14.8774	14.0439	5.41465	6.09925	5.32448	14.3438	15.513	14.5897	5.92443	5.43834	5.64201
chr1	6451808	6905681	-	XM_008758595.2	Utrn	14624	4.76592	5.01025	28.0738	28.9145	6.38817	5.20151	5.76905	24.9404	27.5039	24.2453	6.84051	4.89283	6.55398	19.5831	21.0495	26.3925	5.93841	7.22773	7.52424	20.582	20.8922	19.2194
chr1	6451808	6917636	-	XM_008758596.2	Utrn	12609	5.52755	5.8053	32.5602	33.3008	7.41898	6.0271	6.69099	28.9341	31.8675	28.1335	7.91795	5.67474	7.61182	22.6757	24.4134	30.5641	6.87802	8.38276	8.73218	23.8845	24.2065	22.3098
chr1	6451808	6832770	-	XM_017588826.1	Utrn	13036	5.0745	5.35967	30.8316	31.6847	6.88739	5.63591	6.15737	27.5505	30.2476	26.8179	7.46865	5.3593	7.03842	21.4572	23.2462	28.9827	6.43959	7.89337	8.14984	22.7856	22.9559	21.1374
chr1	6451808	6626093	-	XM_008758599.2	Utrn	5377	4.23904	4.07215	24.0138	25.673	5.4571	4.55236	4.4496	22.147	22.7994	20.8935	5.78392	3.44102	4.91049	15.9898	18.8406	22.977	4.45276	5.64595	5.78581	19.672	18.9404	17.2528
chr1	6375039	6380010	-	XR_001835507.1	LOC108349484	872	0	0	0	0	0	0	0	0	0	0	0	0	0	0	0	0	0	0	0	0	0	0
chr1	6375039	6380010	-	XR_001835508.1	LOC108349484	739	0	0	0	0	0	0	0	0	0	0	0	0	0	0	0	0	0	0	0	0	0	0
chr1	6451808	6696898	-	XM_008758598.2	Utrn	5897	3.83088	3.7371	22.3985	23.7786	4.96172	4.15696	4.02177	20.3504	21.0521	19.2342	5.35787	3.12457	4.49987	14.869	17.2787	21.2962	3.99996	5.12547	5.2225	18.0659	17.2702	15.84
chr1	6375039	6378722	-	XR_001835506.1	LOC108349484	980	0	0	0	0	0	0	0	0	0	0	0	0	0	0	0	0	0	0	0	0	0	0
chr1	7101714	7102427	+	NM_001126092.2	Sf3b5	713	79.5652	74.6372	64.7963	60.2438	51.7064	57.2849	51.8594	47.3196	48.0222	49.4134	70.8457	63.8522	56.8438	60.3468	59.2473	60.117	45.5195	40.5833	42.7544	44.2937	39.6939	42.7345
chr1	7202460	7213536	+	XR_001835509.1	LOC108349485	1671	0.181874	0.848123	0	0	0.1751	0.106459	0.100126	0	0	0	0.059273	0.367557	0.27652	0	0	0	0.106135	0.452198	0.229078	0.0251996	0	0
chr1	7039159	7064870	-	NM_001025638.2	Stx11	1953	0	0.0725659	1.29977	0.757032	0.0428048	0	0	0.550507	1.43536	0.862197	0.101429	0	0	1.38937	0.600832	0.496549	0.0605399	0	0	1.33678	1.05596	0.880398
chr1	7039308	7064795	-	XM_008758601.1	Stx11	1852	0	0.0765234	1.37065	0.7563	0.0451392	0	0	0.608173	1.43255	0.885904	0.10696	0	0	1.42327	0.633599	0.471266	0.0638415	0	0	1.36421	1.08986	0.928411
chr1	6451808	6905681	-	XM_006227637.3	Utrn	14663	4.75325	5.00176	27.9992	28.8482	6.37403	5.18768	5.75941	24.888	27.4376	24.2161	6.83582	4.87982	6.53655	19.5416	21.0136	26.3356	5.92261	7.2085	7.5066	20.5388	20.8426	19.171
chr1	6453548	6970040	-	NM_013070.1	Utrn	10705	6.59585	6.73193	37.4266	37.2683	8.63701	6.97612	7.75602	32.9421	36.5956	32.1089	8.93765	6.75577	8.81151	26.2671	28.244	35.0672	7.94673	9.64536	10.1683	27.2397	27.7167	25.5159
chr1	6451808	6969464	-	XM_008758593.1	Utrn	12544	5.66118	5.92012	32.8504	33.6408	7.52407	6.12357	6.78568	29.2555	32.1723	28.4307	7.99057	5.86939	7.73019	22.9786	24.727	30.8694	6.98907	8.49707	8.91336	24.0855	24.4544	22.5498
chr1	6451808	6969839	-	XM_008758594.2	Utrn	12446	5.70575	5.95535	33.0954	33.9057	7.5766	6.16893	6.83911	29.4447	32.4015	28.6338	8.04552	5.91561	7.79106	23.1035	24.8667	31.1046	7.03935	8.56398	8.98075	24.265	24.6364	22.7016
chr1	7352049	7633989	-	XM_017589102.1	Phactr2	5178	0.704312	1.05374	0.457555	0.571063	1.38845	1.62845	1.54289	0.573471	0.763731	0.433596	1.45373	2.10541	1.22381	0.763587	0.358811	0.580583	1.89522	1.57089	2.33203	0.439139	0.432177	0.362952
chr1	7352049	7633991	-	XM_017589097.1	Phactr2	5588	0.670764	1.02715	0.454268	0.529164	1.28658	1.5217	1.44466	0.531394	0.743527	0.409509	1.38252	2.07459	1.20489	0.749183	0.332484	0.537984	1.75617	1.46358	2.17961	0.444596	0.400468	0.357789
chr1	7294031	7322955	-	XM_008758590.1	Zc2hc1b	1247	0	0.2273	0.13571	0	0.0335196	0	0.0670855	0	0.120429	0.0692481	0	0	0.211738	0	0	0	0	0.106933	0	0.135071	0	0.0320661
chr1	7323042	7335766	-	NM_001014157.1	Ltv1	1716	50.4747	55.2102	55.0293	51.9219	61.6023	55.3168	58.2566	59.8493	59.5681	65.2172	52.293	59.0117	46.9296	68.6716	63.6517	64.3681	58.6349	57.9694	49.5419	68.2668	71.3924	73.0755
chr1	7258936	7270185	-	XR_001835511.1	LOC108349486	917	0.110473	0.463647	0	0	0.41024	0.155195	0.182455	0	0	0	0.10801	0.0837224	0.215952	0	0	0	0.386809	0.339301	0.151795	0	0	0
chr1	7294026	7322424	-	NM_001271310.1	Zc2hc1b	720	0	0	0	0	0.0580541	0	0	0	0.139051	0	0	0	0	0	0	0	0	0	0	0.116968	0	0.0555367
chr1	7219586	7270169	+	NM_012760.3	Plagl1	4850	1.52478	2.14774	0	0.0641772	1.6461	1.65055	2.1302	0	0.0412851	0.0623161	1.18446	1.13973	1.8782	0	0	0	1.69429	1.74128	1.67896	0.0173643	0	0.0164893
chr1	7258936	7270185	-	XR_001835510.1	LOC108349486	916	0.110593	0.464153	0	0	0.410688	0.155365	0.182654	0	0	0	0.108128	0.0838138	0.216187	0	0	0	0.387231	0.339671	0.151961	0	0	0
chr1	7641431	7643227	-	XR_001835512.1	LOC103690919	591	0.342821	0	0	0	0	0	0.141549	0	0	0	0	0	0	0.131179	0	0	0.100029	0	0.117763	0	0.14849	0
chr1	7635529	7643227	-	XR_589843.2	LOC103690919	701	0.289026	0.303255	0	0	0	0	0.119337	0	0	0	0	0	0	0.331783	0	0	0.0843327	0	0.0992839	0	0	0
chr1	7355293	7480789	-	NM_214458.1	Phactr2	1776	1.08377	2.31414	1.00051	1.22681	2.82425	3.66603	3.13237	1.00895	1.63478	0.80226	3.06728	4.10669	2.60171	2.00801	0.660712	0.218414	3.96112	2.55278	5.2512	1.11436	0.938846	0.788021
chr1	7352049	7633989	-	XM_017589100.1	Phactr2	5349	0.700735	1.07304	0.474565	0.552807	1.34407	1.57639	1.50921	0.555138	0.776749	0.427807	1.44429	2.13857	1.25873	0.782657	0.34734	0.562022	1.83464	1.52898	2.277	0.448717	0.418361	0.373775
chr1	7352049	7633990	-	XM_017589103.1	Phactr2	5098	0.715364	1.04248	0.464735	0.580025	1.38564	1.57026	1.52608	0.58247	0.765896	0.431931	1.45712	2.01797	1.12648	0.745155	0.364441	0.570671	1.89018	1.55194	2.3345	0.42951	0.421745	0.35296
chr1	7352049	7633991	-	XM_017589098.1	Phactr2	5576	0.672208	1.02936	0.455246	0.530302	1.28935	1.52498	1.44777	0.532538	0.745127	0.410391	1.38549	2.07905	1.20749	0.750795	0.3332	0.539142	1.75995	1.46673	2.1843	0.438001	0.40133	0.358559
chr1	7352049	7481719	-	XM_017589099.1	Phactr2	6199	0.604651	0.891616	0.395844	0.527218	1.17326	1.38893	1.30902	0.520313	0.637941	0.355216	1.27821	1.89487	1.09678	0.67534	0.299713	0.406739	1.57354	1.31933	1.97039	0.407567	0.360996	0.316073
chr1	7352049	7633988	-	XM_017589101.1	Phactr2	5336	0.702442	1.07566	0.475721	0.554154	1.34734	1.58023	1.51289	0.55649	0.778641	0.428849	1.44781	2.14378	1.2618	0.784564	0.348186	0.563391	1.83911	1.5327	2.28254	0.441918	0.41938	0.374686
chr1	8208227	8210173	-	XR_001835514.1	LOC108348466	1915	0.2116	0	0.176741	0.243806	0	0	0.0436844	0.106939	0.10456	0	0	0	0	0.161935	0	0	0	0	0.0363436	0	0.0458263	0.0417613
chr1	8129353	8333890	+	NM_024137.1	Hivep2	9691	0.815362	0.862817	1.05649	1.12414	0.948897	0.704889	0.569731	0.871687	0.800642	1.12273	0.878947	0.92689	0.837801	0.671988	0.242168	0.620422	0.640523	1.06408	0.714581	0.582245	0.402972	0.404362
chr1	7957153	8038801	-	XM_008758604.2	Aig1	5362	1.66257	1.85015	0.252488	0.275733	0.615836	0.683437	0.943894	0.267348	0.364093	0.378456	1.21913	1.07385	1.39109	0.766301	0.474155	0.669174	0.870993	0.953294	1.20713	0.753901	0.310964	0.42507
chr1	7817502	8038805	-	XM_006227642.3	Aig1	6591	1.2296	1.4299	0.282435	0.295156	0.786385	1.03103	1.21847	0.372851	0.455696	0.373394	1.2623	1.04834	1.16175	0.505787	0.43025	0.485542	1.25571	1.18691	1.08235	0.664434	0.426071	0.473212
chr1	7816840	8038609	-	NM_001134425.1	Aig1	1361	4.68929	6.14369	1.80296	1.82959	3.62401	4.83617	5.71636	1.24137	2.31717	1.23723	5.02139	4.56917	4.60755	1.87978	1.65251	2.1376	5.6902	5.48665	3.88644	2.93924	2.12784	1.76281
chr1	7726446	7743112	+	NM_001115028.1	Adat2	1184	9.49721	7.42122	8.93317	8.41242	4.55411	5.3488	5.19315	7.3077	6.13044	6.05342	5.01918	7.91077	7.24763	9.29795	8.17631	6.30672	6.49091	7.13277	5.84882	7.14849	6.89311	8.20668
chr1	7685208	7726238	-	NM_031350.1	Pex3	1935	2.61766	2.01413	4.37287	7.43967	3.28343	2.96028	3.80449	6.03253	4.42375	5.77914	4.50438	3.80891	4.19593	6.85119	5.50832	7.36717	3.05516	3.67532	3.38099	7.11601	7.21107	7.27402
chr1	7658918	7673663	+	NM_001004218.1	Fuca2	1602	4.36326	3.36168	5.86284	6.50886	3.1571	2.66506	2.53264	6.48752	5.37454	5.84846	2.22573	2.68371	1.8954	5.51687	7.01955	7.02198	3.13668	2.21965	2.23739	5.83526	7.01183	6.01544
chr1	8878223	8921172	+	XR_001835518.1	LOC103690921	520	0.389629	0	0	0	0	0.273681	0.160876	0.098456	0.0962657	0	0	0.295282	0	0	0	0	0	0	0	0	0	0
chr1	8878222	8888269	+	XR_589846.2	LOC103690921	493	0.410968	0	0	0.315679	0	0.144335	0.169687	0	0	0	0.401806	0.311454	0	0	0	0	0	0	0	0.0854128	0	0
chr1	8883766	8887721	-	XM_017589713.1	Gje1	2083	0.194534	0.0680371	0	0	0.0401334	0.0341609	0.0200805	0.0983142	0	0	0	0.110571	0	0	0	0	0.0567616	0	0.0334124	0.0404306	0	0
chr1	8878227	8916298	+	XR_001835517.1	LOC103690921	1634	0.123995	0.0867327	0	0	0	0.108869	0.0511968	0.0313324	0.0306354	0	0.12123	0.18794	0.0807946	0	0	0	0	0	0	0	0	0
chr1	8927408	8932051	+	XR_001835519.1	LOC102552086	387	0	0	0	0	0	0	0	0	0	0	0	0	0	0	0	0	0	0.229707	0	0	0	0
chr1	8883960	8885967	-	NM_001197092.1	Gje1	618	0.655686	0	0	0	0.135272	0	0	0.0828432	0	0	0	0.124229	0	0	0	0	0	0	0	0	0	0
chr1	8933769	8945240	+	NM_012799.1	Nmbr	1562	0.64855	0.0907307	0	0	0.0535197	0.136665	0	0.0655533	0	0	0	0.196603	0.0845188	0	0.125205	0	0.151389	0.0569122	0.0891139	0.0539161	0	0
chr1	8933743	8945850	+	XM_017588815.1	Nmbr	1879	0.539135	0.0754238	0	0	0.0444906	0.113609	0	0.054494	0	0	0	0.163435	0.14052	0	0.104082	0	0.125848	0.0473107	0.0740798	0.0448201	0	0
chr1	8595743	8751539	-	XM_006227647.3	Adgrg6	4397	0.230392	0.0644627	13.4707	15.9452	0.209137	0.0566408	0.247333	14.7525	14.208	16.1039	0.270307	0.139683	0.495407	19.342	16.9907	19.4746	0.147894	0.67729	0.118714	25.177	26.7344	23.208
chr1	8593341	8751539	-	XM_218313.9	Adgrg6	6883	0.176615	0.0823602	10.1543	11.5428	0.163965	0.0361833	0.158001	10.9341	10.5018	12.1192	0.172678	0.0892325	0.316476	14.5412	12.2605	14.2865	0.103067	0.471413	0.0808926	18.6163	19.4946	17.0507
chr1	8596041	8751540	-	XM_017589822.1	Adgrg6	4230	0.239488	0.0670077	13.2824	15.5814	0.187749	0.058877	0.247209	14.4635	13.834	16.1681	0.280979	0.127048	0.483755	18.9509	16.7137	18.7762	0.139757	0.683013	0.115174	24.847	26.348	22.5266
chr1	8596002	8751540	-	XM_017589821.1	Adgrg6	4219	0.240113	0.0671824	13.5978	15.9909	0.188239	0.0590305	0.247854	14.659	14.0481	16.3433	0.281712	0.145576	0.516308	19.2209	17.1281	18.9401	0.140121	0.684794	0.115474	25.1413	26.5831	22.8697
chr1	8774095	8784614	+	XR_001835515.1	LOC108349488	7469	0.0542528	0	0.0226576	0	0.0111926	0	0.0112004	0	0	0.0173422	0	0	0	0	0	0	0	0.0238042	0	0	0.0234991	0
chr1	8756528	8800466	-	XR_589844.1	LOC103690920	2435	0	0	0	0	0	0	0.0343555	0	0.0411156	0.035463	0.244054	0	0.108434	0	0	0	0.0485563	0	0.0571647	0.017293	0.03604	0.0328431
chr1	8830411	8878136	-	NM_001025640.1	Vta1	1176	21.191	23.801	24.8952	26.9308	24.7737	21.5407	21.6608	25.0761	23.071	26.2508	22.3188	25.6564	22.9573	25.3148	25.361	25.316	21.063	19.843	20.1515	24.9214	20.7454	24.3795
chr1	8830404	8878191	-	XM_006227646.2	Vta1	1333	19.5311	21.5825	22.7248	24.5178	22.1067	19.2439	19.392	22.3147	20.7668	23.4829	19.9873	23.0378	20.6495	23.0311	22.8875	22.9891	18.7596	17.7393	17.9347	22.2704	18.4337	21.7181
chr1	11758229	11759168	+	XM_017590540.1	LOC108349829	939	0	0	0	0	0	0	0	0	0	0	0	0	0	0	0	0	0	0	0	0	0	0
chr1	11763325	11772413	+	XM_017590414.1	LOC100909392	1131	0.0895699	0	0.0748143	0	0	0.0314576	0	0	0	0	0.087573	0	0	0.137094	0.0864592	0.0857436	0	0	0.0307683	0	0	0
chr1	11774074	11804117	-	XM_006227648.3	Ect2l	2056	0	0.103396	0	0	0	0	0.0203443	0	0	0	0.0481737	0.0373411	0.0321056	0.0377075	0.047561	0	0.0287535	0.0648566	0.101553	0.0204808	0.0213418	0
chr1	11842234	11855301	+	XR_001835523.1	LOC102552999	1717	0	0	0.0985614	0.0906405	0	0	0.024361	0	0.0291544	0	0	0	0	0	0.0569513	0	0	0	0	0.0245245	0	0
chr1	11842234	11858591	+	XR_001835524.1	LOC102552999	6627	0	0	0.0510729	0.0234842	0.00630737	0	0.00631172	0	0.00755367	0	0.0149457	0.0115849	0.0199213	0.0233972	0.0295112	0	0	0	0	0	0.0066212	0
chr1	11842234	11858591	+	XR_349824.3	LOC102552999	5833	0	0.0121482	0.058025	0.0266809	0.00716594	0	0.00717089	0	0.00858189	0	0.0169801	0.0131619	0.022633	0.0265821	0.0335283	0	0	0	0	0.00721901	0.00752249	0
chr1	11907745	11914539	-	NM_001025002.1	LOC310926	1470	1236.39	1086.48	1200.15	934.414	843.087	929.931	838.177	933.355	1146.71	1014.88	1296.35	1079.74	1081.47	1315.42	1384.43	1433.33	939.12	981.765	847.012	975.055	996.106	914.275
chr1	11935907	11937275	+	XR_001835525.1	LOC108349490	619	0	0.114476	0	0.125711	0	0.114955	0.0675732	0	0	0	0	0.248056	0.106638	0	0	0	0	0	0	0	0	0
chr1	9512665	9568507	+	XR_349817.3	LOC102552144	1670	0.121322	0	0	0	0	0	0	0	0.029975	0	0	0	0	0	0	0	0	0	0	0.0504293	0	0
chr1	9831252	9836837	-	XR_589848.2	LOC102552210	2332	0	0	0	0	0	0	0	0	0	0	0	0	0	0	0	0	0	0	0	0	0	0
chr1	9841641	9849482	+	XR_001835520.1	LOC108349489	6049	0	0	0	0	0	0	0	0	0	0	0	0	0	0.0256329	0	0	0	0	0	0	0	0
chr1	9841641	9849482	+	XR_001835521.1	LOC108349489	2636	0	0	0	0	0	0	0	0	0	0	0	0	0	0.0588214	0	0	0	0	0	0	0	0
chr1	9841641	9849482	+	XR_001835522.1	LOC108349489	5122	0	0	0	0	0	0	0	0	0	0	0	0	0	0.015136	0	0	0	0	0	0	0	0
chr1	9944469	9958007	-	XR_349820.1	LOC102552339	1019	0.198829	0	0	0	0	0	0	0	0	0	0	0	0	0	0	0	0	0	0	0	0	0
chr1	10614216	10675502	-	XR_349822.3	LOC102552459	1111	0	0	0	0	0	0	0	0	0	0	0	0	0	0	0	0	0	0	0	0	0	0
chr1	11693419	11701431	-	XR_349823.3	LOC102552525	1283	0	0	0	0.121301	0	0.0277307	0	0	0.156066	0.067305	0	0	0	0	0	0	0	0	0	0	0	0
chr1	12585888	12634299	+	XR_589855.2	LOC102546604	1036	0	0	0.163349	0.225333	0	0	0	0	0.144956	0.333407	0	0	0.254862	0	0	0	0	0	0	0.162581	0	0
chr1	12585888	12592362	+	XR_589852.2	LOC102546604	1551	0	0	0.10911	0.150512	0	0	0	0	0.129099	0.306214	0	0	0.170237	0	0	0	0	0	0	0.135746	0.0565812	0
chr1	12585888	12610585	+	XR_589853.2	LOC102546604	2494	0	0	0.0678548	0.156004	0	0	0	0	0.1405	0.242368	0	0	0.105869	0	0	0	0	0	0	0.0675357	0	0
chr1	12450201	12469973	-	XR_001835529.1	LOC102546491	3685	0	0	0.022962	0	0.022686	0	0	0.111147	0.0271686	0.0234335	0	0	0	0.0841537	0	0	0.0320853	0	0	0.022854	0.0952591	0.0325534
chr1	12682301	12718163	-	XR_001835532.1	LOC102546831	600	0	0	0.141025	0.259383	0.0696649	0	0.139426	0	0.250291	0	0	0	0	0	0	0	0	0	0	0	0	0.0666441
chr1	12680778	12683791	-	XR_589856.1	LOC102546831	1480	0	0	0.0571723	0.210311	0.056485	0	0.056524	0	0	0	0	0	0	0.104766	0	0.131049	0.0399441	0.0600654	0	0	0	0
chr1	12585888	12594968	+	XR_349835.3	LOC102546604	1375	0	0.10307	0.123076	0.169778	0	0	0	0.111703	0.218436	0.345409	0	0	0.192027	0	0.284467	0	0	0.0969783	0	0.153122	0.0319118	0
chr1	12585888	12593146	+	XR_589854.2	LOC102546604	1582	0	0	0.106972	0.196751	0	0	0	0.0647245	0.158212	0.327506	0	0	0.166901	0	0	0	0	0	0.0439937	0.212938	0.0277362	0
chr1	12046229	12078805	-	XR_589849.2	LOC102548015	3123	0	0.15883	0.108377	0.0498334	0	0.0341773	0	0	0.14426	0	0.0634295	0.0983329	0.0845459	0.0248244	0	0	0.0757185	0.0426978	0.0557141	0	0.0562007	0.0128039
chr1	12006662	12128849	+	NM_001170534.2	Mcc	601	1.17991	2.35809	0.281581	0	2.9906	2.42716	2.64468	0.0851865	0.0832915	0.287362	1.3184	1.40517	1.86715	0	0	0.645431	2.06566	3.18017	2.54768	0	0.0730095	0.0665332
chr1	11982217	11995000	-	XM_003748653.4	LOC100909599	1969	0.102898	0.0359881	0.0859472	0	0	0.0361387	0	0.0520032	0.152539	0	0	0.0779821	0	0.196868	0.0496625	0.246257	0.030024	0	0	0.0427715	0.0445695	0
chr1	11949545	11957618	-	XR_001835526.1	LOC108349491	303	0	0	0	0	0	0	0	0	0.165209	0	0	0	0	0	0	0	0	0	0	0	0	0
chr1	12430986	12485711	-	XR_589850.1	LOC102546491	934	0	0	0.271783	0	0.0895052	0	0	0.164445	0.160786	0.138682	0	0.164397	0	0.16601	0	0	0	0	0	0	0.328855	0.171248
chr1	12430986	12485711	-	XR_589851.1	LOC102546491	1017	0	0	0.249602	0	0.0822004	0	0	0.151024	0.147664	0.127363	0	0.15098	0	0.152461	0	0	0	0	0	0	0.302017	0.157272
chr1	12430777	12485711	-	XR_001835528.1	LOC102546491	1473	0	0	0.172332	0.105655	0.113507	0	0	0.104271	0.101952	0.117247	0	0.104241	0.0896255	0.105263	0	0	0	0	0	0	0.208521	0.108585
chr1	12057265	12078805	-	XR_001835527.1	LOC102548015	2855	0	0.148919	0.0592749	0.0545113	0.0292812	0.0249237	0.0586028	0	0.0701341	0	0	0.134454	0.138723	0.0271547	0	0	0.0828263	0.0311372	0.060944	0	0.107584	0
chr1	13165582	13175773	-	NM_001099647.1	Abracl	679	52.9643	48.3188	61.8101	72.4286	60.513	60.625	57.6595	52.4035	57.7254	63.27	48.2827	60.8308	46.2745	55.1478	62.358	60.9849	65.5601	57.9989	52.3266	72.3721	62.8777	67.3704
chr1	13262048	13298347	+	NM_001106264.1	Reps1	2460	21.3726	19.213	16.8886	19.3272	20.1009	20.1322	20.4718	18.5017	17.4593	19.8154	20.3324	19.1621	18.4343	17.8059	17.8876	16.2809	19.5135	21.7363	21.4735	18.9317	18.4077	17.6851
chr1	13036908	13050644	-	NM_001107514.1	Heca	4794	0.338101	0.916429	2.11802	2.72693	0.802149	0.816362	0.924853	2.06113	1.53495	2.31462	1.09499	0.816738	0.826148	3.44455	1.77458	2.85224	0.826211	0.992069	1.3937	1.41416	1.40954	1.29285
chr1	13164343	13165778	+	XR_001835534.1	LOC108349444	856	14.4381	13.4105	13.8389	15.7266	16.5535	15.8358	14.2684	13.3376	13.8596	16.4433	13.6534	14.0811	9.94765	13.4041	14.1652	14.3878	19.5446	15.7335	12.9277	19.9228	17.3259	15.5088
chr1	13384152	13395370	-	NM_001037789.1	Ccdc28a	1198	4.73539	2.72086	1.62449	1.10422	3.83796	4.69233	3.38672	1.62395	1.62961	1.04517	2.64561	3.71691	3.91207	2.20025	1.79573	1.78086	3.84904	3.56181	4.47333	1.75745	1.24531	1.53537
chr1	13387956	13395643	-	XM_006227661.3	Ccdc28a	1954	1.60717	0.797817	0.476338	0.557527	1.41184	1.94826	1.47703	0.812237	0.819786	0.508215	1.3179	1.10013	1.41883	1.11092	0.600524	0.347406	1.42196	1.56957	1.85215	0.754246	0.314382	0.675308
chr1	13301917	13372928	-	XM_008758666.2	NEWGENE_2319083	4187	0	0.101544	0	0.0743395	0	0	0	0.0122276	0	0.010312	0	0	0	0.111096	0.0700636	0.0463224	0.0282385	0	0.0166224	0.0201139	0.0314392	0
chr1	13366321	13368963	+	XR_589858.1	LOC103690924	1616	0.125376	0.0876988	0	0	0	0	0	0	0.0309766	0	0	0	0	0	0	0.12002	0	0.0550104	0.0430681	0	0	0
chr1	12778025	12781656	+	XR_001835531.1	LOC108349493	901	0	0	0	0	0	0	0	0	0	0	0	0	0	0	0	0	0	0	0.0386226	0	0.0974	0
chr1	12790199	12798954	-	XR_001835533.1	LOC108349494	639	0	0	0	0	0	0	0	0	0	0.135137	0	0	0	0	0	0	0	0	0	0	0.137336	0
chr1	12737987	12748945	+	XR_001835530.1	LOC108349492	5427	0	0.0261141	0	0.0573539	0.0770203	0.0590026	0.177269	0.0188676	0.0737913	0.0238674	0	0	0.0729787	0.0285707	0.0360366	0.0357383	0.0217863	0.0491414	0.0128244	0.0931089	0.032341	0.0294722
chr1	12757837	12768190	-	XR_589857.2	LOC103690923	370	0.273793	0	0.457378	0	0.22594	0	0.113048	0	0	0.583462	0	0	0.356807	0.838125	0	0	0.159776	0	0.376205	0	0.237182	0.216143
chr1	12915780	12961678	+	NM_001135859.1	Txlnb	4044	0.150302	0.0350448	0.0418472	0.0384841	0.661506	0.721424	0.413727	0.16458	0.495135	0.266915	0.195935	0.037969	0.0979365	0.191708	0.0241804	0	0.68707	0.637489	0.662592	0.468566	0.368911	0.553719
chr1	12915780	12961680	+	XM_006227657.2	Txlnb	4031	0.150787	0.0351579	0.0419821	0.0386082	0.663639	0.723751	0.415061	0.165111	0.496732	0.267776	0.196567	0.0380915	0.0982524	0.192326	0.0242583	0	0.689286	0.639545	0.664729	0.470078	0.370101	0.555505
chr1	12823362	12825806	+	NM_053698.2	Cited2	1969	24.284	24.8678	69.7461	63.9829	25.1133	31.8563	28.0835	43.7347	46.2956	47.9565	35.5134	30.725	32.3844	32.7982	49.3645	49.7932	26.7214	23.8157	27.5175	47.3052	32.0009	39.2554
chr1	12909984	12912123	+	XM_008758638.2	LOC102554594	1780	0	0	0	0	0	0	0	0	0	0	0	0	0	0	0	0	0	0	0	0	0	0
chr1	13837860	13918277	-	XM_006227651.3	Arfgef3	10425	1.25354	1.35944	0.0811654	0.029857	1.07053	1.13647	1.00708	0.00982199	0.0912331	0.0082832	0.65555	0.787986	1.14606	0	0	0	0.998047	1.00195	1.44203	0.0282743	0	0.0153425
chr1	13713151	13719970	-	NM_001107515.1	Hebp2	2573	2.04733	2.64385	0.723486	0.725829	2.66421	2.30922	2.43846	0.596935	0.758752	0.872585	2.23265	2.62575	1.64189	0.602616	0.912106	0.301519	2.11379	2.69489	2.40739	0.62189	0.665087	0.932447
chr1	14112259	14118759	-	XM_017589825.1	RGD1560303	2944	0	0	0	0	0	0	0	0	0.0170035	0.0293316	0	0	0	0	0	0	0	0	0	0	0	0
chr1	13985570	14078284	-	XM_008758667.2	LOC103690074	1187	2.56033	1.79092	0	0	2.11283	2.00822	2.78382	0	0	0.0727484	1.33506	2.06971	1.44586	0	0	0	1.74314	1.83485	2.08149	0.0709495	0.0739321	0
chr1	13570096	13705364	+	XM_006227671.3	Nhsl1	6839	7.43594	6.99385	15.6387	14.4616	6.83304	6.79941	6.29343	18.8499	18.5257	16.4775	5.41642	6.09562	8.16549	12.7529	11.8961	15.456	6.27564	7.27266	7.64774	14.3769	14.083	14.0031
chr1	13567117	13705364	+	XM_002728626.5	Nhsl1	8229	6.20452	5.82971	12.9663	12.4349	5.70932	5.66386	5.32187	15.7778	15.3904	13.7729	4.69408	5.04732	6.82633	10.5234	9.96986	12.7274	5.33772	6.0334	6.45319	12.0763	11.6829	11.7253
chr1	13637751	13705364	+	XM_002728625.5	Nhsl1	7531	6.69887	6.22889	13.8197	12.7918	6.19963	6.17463	5.70959	17.0159	16.7104	14.8029	4.95817	5.5661	7.39766	11.1693	10.8809	13.7397	5.6676	6.49816	6.94963	13.0167	12.6375	12.658
chr1	13594611	13705364	+	XM_006227670.3	Nhsl1	6196	8.14222	7.6739	17.0432	16.1131	7.61636	7.4878	6.91954	20.8556	20.4482	18.1457	6.02647	6.71581	8.90634	13.8011	13.1938	16.8096	6.90783	7.91979	8.44701	15.8417	15.4524	15.4241
chr1	13472693	13705364	+	XM_017589823.1	Nhsl1	5878	8.9791	8.43866	19.1456	17.1304	8.31996	8.21974	7.63546	22.8462	22.3124	20.3614	6.53785	7.48403	9.78122	15.1413	14.3068	18.4284	7.64361	8.68097	9.18225	17.4795	17.2215	17.0544
chr1	13449267	13463964	-	XR_349845.3	LOC102549339	1079	0	0.26269	0	0	0	0	0	0	0.0463931	0	0	0	0	0	0	0	0	0	0	0	0	0
chr1	13567117	13705364	+	XM_006227668.3	Nhsl1	8361	6.19138	5.78852	12.8931	12.2944	5.63418	5.62125	5.28788	15.6084	15.2192	13.6123	4.66736	5.0411	6.76592	10.4315	9.82415	12.6077	5.26759	5.94878	6.37212	11.931	11.5771	11.5832
chr1	13472694	13705364	+	XM_017589824.1	Nhsl1	5745	9.06354	8.54768	19.3974	17.4457	8.49075	8.34191	7.73941	23.2593	22.7244	20.7501	6.62025	7.55039	9.93872	15.3839	14.621	18.7369	7.79998	8.86647	9.36453	17.8182	17.5057	17.3866
chr1	13395717	13408538	+	XR_001835535.1	LOC102549233	1472	0	0	0	0	0	0	0	0	0	0	0	0	0	0	0	0	0	0	0	0	0	0
chr1	13387956	13395430	-	XM_006227660.3	Ccdc28a	1943	1.66841	0.802334	0.522583	0.600733	1.50588	2.10578	1.5715	0.816835	0.875954	0.533314	1.32536	1.18538	1.52878	1.11721	0.603924	0.349373	1.55171	1.78434	2.05964	0.758517	0.361327	0.699711
chr1	13395717	13411828	+	XR_349843.3	LOC102549233	5588	0	0	0	0	0	0	0	0	0	0	0	0	0	0	0.0174992	0	0	0.00795426	0	0	0	0
chr1	13395717	13411828	+	XR_001835536.1	LOC102549233	6382	0	0	0	0	0	0	0	0	0	0	0	0	0	0	0.0153221	0	0	0.00696465	0	0	0	0
chr1	14507983	14512889	+	XR_589862.2	LOC102550206	650	0	0	0	0	0	0	0	0	0.30805	0.13285	0	0	0	0	0	0	0	0	0	0	0	0
chr1	14543433	14549479	+	XR_001835539.1	LOC108349498	710	0	0	0	0	0	0	0	0	0.141009	0	0	0	0	0	0	0	0	0	0.196051	0	0	0
chr1	14797765	14799835	+	NM_001106269.1	Olig3	2070	0	0.136929	0	0	0	0.0343754	0.0808266	0	0	0	0	0.333797	0.127554	0	0	0	0	0	0	0	0	0
chr1	14848498	14854643	+	XM_008758668.1	LOC365055	705	0	0	0	0	0	0	0	0	0	0	0	0	0	0	0	0	0	0	0	0	0	0
chr1	14401102	14416056	-	XM_017589830.1	Tnfaip3	4908	1.21779	1.25609	0.327564	0.602479	1.14973	1.63105	1.32097	0.646744	0.744549	0.536623	1.45298	1.4704	1.65427	2.27462	0.97626	1.32384	1.38518	0.969026	1.43932	0.38608	0.527474	0.382918
chr1	14401102	14414246	-	XM_017589831.1	Tnfaip3	5559	1.11162	1.10899	0.319646	0.55992	1.01508	1.45284	1.15875	0.727572	0.711386	0.543683	1.31846	1.2982	1.49616	2.24533	0.897114	1.39559	1.2336	0.887529	1.33337	0.371167	0.552529	0.402814
chr1	14450623	14455707	+	XR_589861.2	LOC103690926	1466	0	0	0	0	0	0	0	0	0.0682922	0.0589034	0	0	0	0	0	0	0	0	0	0	0	0
chr1	14507983	14512889	+	XR_349850.3	LOC102550206	730	0	0	0	0	0	0	0	0	0.274291	0.118291	0	0	0	0	0	0	0	0	0	0	0	0
chr1	14224391	14236838	+	NM_001106265.2	Perp	1872	1.73168	1.13559	31.7306	25.1069	3.57256	1.0263	1.4747	31.3145	24.4408	23.8945	3.38616	1.64046	2.22146	26.7947	30.6102	30.6676	1.32635	4.70127	2.63967	29.7819	27.9399	23.3895
chr1	14401102	14412822	-	XM_017589828.1	Tnfaip3	4270	1.39974	1.44376	0.376507	0.692498	1.32151	1.88308	1.50854	0.755367	0.855796	0.586468	1.67008	1.65413	1.90144	2.41476	0.984724	1.52164	1.59215	1.11381	1.65438	0.424043	0.616563	0.412038
chr1	14401102	14416369	-	XM_017589829.1	Tnfaip3	4462	1.36222	1.54045	0.379269	0.697579	1.37706	2.00139	1.58424	0.745812	0.863846	0.590262	1.70921	1.65178	1.87879	2.29348	1.03001	1.49963	1.74887	1.24519	1.78596	0.443545	0.629367	0.439116
chr1	14401102	14412822	-	XM_003748656.3	Tnfaip3	4270	1.39974	1.44376	0.376507	0.692498	1.32151	1.88308	1.50854	0.755367	0.855796	0.586468	1.67008	1.65413	1.90144	2.41476	0.984724	1.52164	1.59215	1.12422	1.65438	0.424043	0.616563	0.412038
chr1	14112259	14118056	-	XM_218667.7	RGD1560303	2654	0	0	0	0	0	0	0	0	0.0188614	0	0	0	0	0	0	0	0	0	0	0	0	0
chr1	14146205	14148530	+	XM_017589827.1	LOC108349495	2325	0	0.0609554	0	0	0	0	0	0	0.0861216	0	0	0	0	0	0	0	0	0	0	0	0.0754902	0
chr1	14188955	14195893	-	XR_001835537.1	LOC108349496	1890	0	0.0749848	0	0	0	0.0188246	0	0	0.0264858	0.0456891	0	0.0812417	0	0	0	0	0	0	0	0	0	0
chr1	14196955	14202372	-	XR_001835538.1	LOC108349497	4592	0.0441218	0.0308627	0	0	0	0	0	0.0222984	0.065407	0.018805	0	0.0334379	0	0	0	0.0422369	0	0	0.0151564	0	0	0
chr1	15628913	15635704	+	XR_001835541.1	LOC108349472	5358	0.756279	1.00512	0.126338	0.145231	0.19503	0.0332013	0.523042	0.0573316	0.140141	0.0322331	0.184855	0.214931	0.788464	0.144693	0.0365007	0.0723972	0.242736	0.547517	0.487108	0.165039	0.0409469	0.0447777
chr1	15620664	15748196	+	NM_001198638.1	Map7	3553	18.818	17.0919	3.07215	1.55498	18.9642	17.1834	18.0473	2.93955	2.84598	2.02939	17.5064	13.9156	16.7392	1.92016	1.43114	1.14635	15.1578	20.5291	17.9333	1.29182	1.60547	2.25086
chr1	15545108	15560684	-	XR_001835540.1	LOC102547350	7839	0.0775381	0.0994345	0.0215882	0.0794131	0.0213287	0.0226933	0.0320151	0	0.127716	0.0605866	0.0252698	0.088144	0.27788	0.0988985	0	0.012371	0.0301657	0.124744	0.0710274	0.0107433	0.0223899	0.0306058
chr1	15412602	15613752	+	NM_001277694.1	Map3k5	4143	4.76809	4.01937	0.490166	0.676161	2.77449	3.72703	3.73552	0.827952	0.773286	0.781611	2.94051	1.87162	2.70856	1.14147	0.778884	0.795845	2.15465	1.88823	2.35185	0.914739	0.593099	0.752822
chr1	15406292	15410996	+	XR_349856.3	LOC102547411	1688	0	0.0839581	0.100255	0	0	0.063232	0	0	0	0	0	0	0	0	0	0	0	0	0	0.0249458	0	0.0473773
chr1	15389520	15389952	-	XM_017590541.1	LOC102547604	432	1.87599	1.96835	1.95868	3.24229	0.387027	0.329431	0.387294	1.18512	0	0.19989	2.75125	4.62062	2.29199	2.51244	3.16897	0.897926	0.273691	0.617339	0.161106	0.194947	0	0.185122
chr1	15311767	15374702	-	NM_001034147.1	Pex7	1406	4.3951	5.69506	1.26381	1.66035	3.50802	3.41615	4.25418	2.00273	2.31421	1.65826	2.95867	2.56639	3.42722	2.53643	2.15601	2.00022	2.64892	3.50908	2.72254	2.09644	2.49665	1.93391
chr1	15298525	15301998	-	NM_001107522.1	Slc35d3	2608	0	0.108682	0	0	0.0961632	0.109137	0.128306	0	0.0767764	0	0.227865	0.0588753	0	0	0	0	0.0453353	0	0.186804	0	0	0
chr1	15180327	15222785	+	NM_001107521.1	Il20ra	2065	0	0.0686302	0	0	0.0404832	0.103376	0.0405112	0.0495856	0.0242413	0	0	0.0743568	0	0	0	0	0.0572564	0	0.101111	0	0.148741	0
chr1	15093598	15106954	+	NM_001003404.1	Il22ra2	2505	0.161762	0.113151	0	0.0310638	0.0500586	0.113624	0.0333954	0.20438	0.2398	0.068944	0.158156	0.0612961	0.210808	0.123795	0	0.154852	0	0.0354877	0.0555673	0.0336196	0	0.0638506
chr1	15085480	15104270	+	XM_017589531.1	Il22ra2	1011	0.100201	0.280359	0	0.153936	0.124032	0.0703829	0.0827454	0.2532	0.346595	0	0.39187	0.151876	0.130582	0.153366	0	0.479604	0	0	0.103261	0.0833007	0.0868026	0.0791028
chr1	15085480	15105104	+	XM_017589530.1	Il22ra2	1094	0.277798	0.259088	0	0.142258	0.114622	0.0975646	0.0764676	0.327587	0.366056	0	0.362139	0.140354	0.24135	0.14173	0	0.531861	0	0	0.127236	0.0769808	0.080217	0.0731014
chr1	15085480	15107423	+	XM_017589528.1	Il22ra2	3374	0.150124	0.126012	0	0.0461262	0.0619427	0.0843593	0.0495884	0.182088	0.20771	0.102374	0.117422	0.0455088	0.156513	0.137866	0	0.229937	0	0.0263476	0.0412555	0.0249606	0.0260099	0.0474054
chr1	15084135	15107423	+	XM_017589529.1	Il22ra2	4193	0.217441	0.168997	0	0.11135	0.0697812	0.101823	0.0698293	0.439565	0.477541	0.144161	0.0944861	0.0732396	0.125942	0.147916	0	0.323793	0	0.0212012	0.0331972	0.070298	0.0627885	0.0953648
chr1	15062379	15080815	+	NM_053783.1	Ifngr1	1854	5.08157	4.93043	1.73429	2.01463	5.20796	5.39243	5.43716	2.43007	3.18601	2.02607	5.0217	4.38942	5.66098	4.01432	1.74052	3.55683	4.91049	6.20935	4.84258	1.68071	2.86371	1.66071
chr1	14981464	14991173	-	XR_589863.2	LOC102550647	1705	0	0	0	0	0	0	0	0	0.0587193	0.0506465	0	0	0	0	0	0	0	0	0.0816399	0	0.0257353	0
chr1	16276913	16291988	-	XR_001835543.1	LOC108349499	1159	0	0	0	0	0	0	0.0721791	0	0	0	0	0	0	0	0	0	0	0	0	0	0	0
chr1	16286988	16291988	-	XR_001835542.1	LOC108349499	979	0	0	0	0	0	0	0.08545	0	0	0	0	0	0	0	0	0	0	0	0	0	0	0
chr1	15889844	15975193	-	XM_008758592.2	Pde7b	5344	0.037913	0	0	0.0291223	0.172076	0	0.101752	0.0383212	0.0187344	0.064635	0	0	0.0494081	0.0290144	0	0	0.0221247	0.0665395	0.0976768	0.0866754	0.049265	0.044895
chr1	15893532	16203909	-	NM_080894.2	Pde7b	1754	0.115511	0	0.0964823	0.177457	0	0	0.119235	0.0583776	0.0285394	0.0738475	0	0	0	0.1326	0	0	0.0674085	0.101365	0.158718	0.120036	0.0500327	0.0455946
chr1	15834778	15850424	+	NM_001290110.1	Mtfr2	1906	11.5867	10.7815	3.64031	2.3271	10.9212	11.088	11.3896	3.1696	3.04656	2.89955	10.9126	10.2714	8.48492	2.15578	2.77042	2.90012	9.8322	9.95775	9.9504	2.89413	2.64746	2.81122
chr1	15889844	16041143	-	XM_008758591.2	Pde7b	5769	0.0702399	0	0	0.0269769	0.1594	0	0.101506	0.0354981	0.0173542	0.0598734	0	0	0.0457682	0.026877	0	0.0336197	0.0409896	0.0924564	0.102545	0.0948883	0.0456357	0.0415876
chr1	15799852	15826637	+	NM_001047852.2	Bclaf1	3207	118.803	125.857	88.8629	101.157	146.642	145.62	151.856	111.111	101.459	106.372	127.119	137.364	135.806	101.024	106.597	96.1898	166.863	159.568	160.052	118.933	120.225	125.869
chr1	15804129	15828838	+	XM_008758605.2	Bclaf1	6566	64.5683	68.195	47.256	55.428	78.5369	78.7648	81.9738	58.7371	53.8854	56.7419	68.1821	74.1893	72.9158	54.1364	56.488	51.1317	89.6573	86.4665	86.9445	63.6309	63.7197	66.3985
chr1	15799825	15828838	+	XM_006227652.3	Bclaf1	5573	76.0186	80.1299	55.8128	65.4857	92.9207	92.9651	96.8126	69.304	63.7023	66.8677	80.4019	87.5875	86.3225	63.7685	66.7285	60.4686	105.792	101.897	102.474	75.1727	75.3489	78.5738
chr1	15799825	15828838	+	XR_349832.3	Bclaf1	5598	75.7515	80.0252	55.7298	65.4435	92.7297	92.7343	96.455	69.5889	63.7218	66.9084	79.9898	87.2512	85.7129	63.8576	66.5353	60.7356	105.414	101.561	102.022	75.2958	75.1456	78.3871
chr1	15799824	15828838	+	XM_006227656.3	Bclaf1	5283	77.8521	81.98	57.0506	67.4013	95.6319	95.6775	99.815	71.2379	65.7778	69.1326	82.4532	89.46	87.9873	65.7574	68.8551	62.2644	108.365	104.521	105.28	77.3384	77.5415	80.972
chr1	15799825	15828838	+	XM_006227654.3	Bclaf1	5429	77.7177	81.9681	56.997	66.7783	95.0696	95.2016	98.9952	70.9159	65.1614	68.2755	82.042	89.3451	87.8704	65.2314	68.2462	61.8582	108.14	104.068	104.673	76.8951	76.9191	80.3043
chr1	15799752	15828838	+	XM_006227653.3	Bclaf1	5404	77.6273	81.9015	56.7127	66.7273	94.9525	95.0956	98.9114	70.5902	65.1942	68.1759	81.9816	89.1049	87.7151	65.1172	68.1096	61.6598	108.094	103.825	104.597	76.8846	76.8446	80.1579
chr1	15799824	15828838	+	XM_006227655.3	Bclaf1	5289	77.7637	81.887	56.9859	67.369	95.5235	95.569	99.7018	71.1571	65.7031	69.0541	82.3597	89.373	87.8875	65.6828	68.777	62.1937	108.242	104.402	105.16	77.2507	77.4535	80.8801
chr1	15642152	15748203	+	NM_001106270.2	Map7	4038	17.3606	15.741	2.82888	1.40676	17.2661	15.6394	16.5322	2.61184	2.59093	1.80703	15.7717	12.7385	15.7912	1.80473	1.25925	1.10473	13.9814	18.7458	16.193	1.16794	1.4887	2.03002
chr1	15728048	15731300	+	XR_349858.2	LOC102551251	3252	1.4018	1.61245	0.260194	0.119642	0.694078	0.547026	0.758868	0.0944596	0.20011	0.0531072	0.670047	0.897106	1.50205	0.0953586	0.120277	0.0596408	0.43629	1.50348	0.995174	0.051794	0.0539713	0.12296
chr1	17445051	18058254	-	XM_017589315.1	Ptprk	6163	12.2294	12.6475	27.61	29.3937	13.0287	12.4753	12.5829	24.9963	28.607	27.3153	16.0227	11.4481	14.32	23.3347	24.7835	23.7759	13.3333	15.0012	14.4266	25.9087	25.6096	25.6347
chr1	17445051	18058254	-	XM_017589316.1	Ptprk	6154	12.2473	12.666	27.6504	29.4113	13.0274	12.4878	12.5946	25.0162	28.6326	27.3271	16.014	11.4274	14.341	23.3562	24.8039	23.8107	13.3144	15.016	14.4308	25.9398	25.6399	25.6592
chr1	17445051	18058252	-	XM_017589323.1	Ptprk	6089	12.378	12.8012	27.9039	29.7509	13.1801	12.6269	12.7359	25.2833	28.9547	27.633	16.2174	11.5872	14.4941	23.5928	25.0847	24.0648	13.4953	15.169	14.5791	26.1959	25.9208	25.9462
chr1	17445051	18058252	-	XM_008758618.2	Ptprk	6044	12.4702	12.8848	28.0977	29.9466	13.2437	12.7091	12.8169	25.4546	29.1537	27.7959	16.2399	11.61	14.5801	23.73	25.2391	24.228	13.5469	15.2598	14.6531	26.3701	26.0993	26.1129
chr1	17445051	18058253	-	XM_017589328.1	Ptprk	6102	12.3517	12.774	27.8861	29.662	13.1521	12.5942	12.7087	25.2294	28.893	27.5883	16.1829	11.5626	14.4632	23.5426	25.0313	24.0136	13.4472	15.1439	14.5595	26.147	25.8584	25.8909
chr1	17445051	18058253	-	XM_017589317.1	Ptprk	6147	12.2612	12.6804	27.6819	29.4448	13.0558	12.502	12.6157	25.0613	28.6815	27.3864	16.0644	11.4779	14.3573	23.3702	24.848	23.8378	13.3487	15.0331	14.4642	25.9625	25.6691	25.7014
chr1	17445051	18058253	-	XM_017589318.1	Ptprk	6123	12.3093	12.7302	27.7904	29.5857	13.1138	12.5568	12.6651	25.1429	28.7939	27.4937	16.1274	11.5229	14.4136	23.4871	24.9454	23.9312	13.4204	15.0992	14.5095	26.0711	25.7769	25.8021
chr1	17445051	18058252	-	XM_017589325.1	Ptprk	6023	12.5137	12.9297	28.1956	30.0252	13.2829	12.7475	12.8615	25.5433	29.2553	27.8928	16.2965	11.6505	14.631	23.787	25.3271	24.3124	13.5745	15.3057	14.7042	26.448	26.183	26.204
chr1	17472691	18058266	-	XM_017589326.1	Ptprk	4290	10.7207	11.265	25.1478	26.9541	12.1305	11.2126	11.3783	22.7702	25.4842	25.9762	14.268	10.147	13.3865	22.5713	23.7739	22.3565	11.727	14.1323	13.3923	24.3915	23.5861	23.181
chr1	17446416	18058055	-	NM_001029902.2	Ptprk	4464	16.4528	16.7627	37.1138	39.3781	17.566	16.9046	16.9316	33.9594	38.5529	36.9667	21.2778	15.1001	19.2527	31.7123	33.5152	32.434	17.9974	20.2029	19.4887	35.1376	34.5604	34.7911
chr1	17445051	18058254	-	XM_017589314.1	Ptprk	6166	12.2235	12.6414	27.5966	29.3794	13.0223	12.4692	12.5768	24.9841	28.5931	27.302	16.0149	11.4425	14.3131	23.3234	24.7715	23.7643	13.3268	14.9939	14.4196	25.8961	25.5971	25.6222
chr1	17445051	18058253	-	XM_017589329.1	Ptprk	6105	12.3456	12.7677	27.8724	29.6474	13.1456	12.588	12.7025	25.217	28.8788	27.5748	16.1749	11.5569	14.4561	23.531	25.019	24.0018	13.4406	15.1365	14.5523	26.1342	25.8457	25.8782
chr1	17605523	17630686	+	XR_001836242.1	LOC103690149	1991	0	0	0	0	0	0	0	0	0	0	0	0	0	0	0	0	0	0	0	0	0	0
chr1	17596362	17630686	+	XM_008758641.2	LOC103690149	7527	0	0	0	0	0	0	0	0	0	0	0	0	0	0	0	0	0	0	0	0	0	0
chr1	17553369	17558606	+	XR_589868.1	LOC102552760	427	0	0.6638	0	1.27565	0	0	0.293872	0.479598	0.234465	0.606691	0	0.359594	0.309177	0.907805	0.458011	0.22711	0.69224	0.416378	0.244489	0.394459	0.513802	0.37458
chr1	17472691	18058265	-	XM_017589327.1	Ptprk	4247	10.8292	11.3791	25.4024	27.227	12.2533	11.3262	11.4935	22.9766	25.7422	26.2392	14.4125	10.2497	13.522	22.7998	24.0146	22.5828	11.8457	14.2754	13.5115	24.6286	23.8249	23.4157
chr1	16819169	16896221	+	NM_001011934.1	Hbs1l	2690	36.9814	36.1416	35.7333	36.9115	33.9985	33.9914	33.5089	36.3899	30.128	32.5667	35.0524	34.4196	36.072	34.4114	31.9529	32.7339	31.9761	30.6512	31.2544	28.3489	28.7251	29.254
chr1	16823219	16896234	+	XM_017588984.1	Hbs1l	2630	33.2414	30.9308	30.9826	32.3095	31.1346	30.7085	30.7426	32.5092	26.4566	29.4353	31.4459	30.4758	30.4697	30.4505	27.142	28.2816	28.4347	27.5817	28.3155	25.8735	25.6098	26.1204
chr1	16478126	16601769	+	NM_001002277.1	Ahi1	3141	10.3529	13.8969	0.511838	0.891861	14.4919	12.4259	13.2235	1.54846	1.5937	0.96222	10.6266	10.2413	11.5374	1.13538	1.68112	1.2041	11.4621	13.5567	13.5163	1.39423	1.00582	1.41308
chr1	16658177	16690135	-	XM_017589834.1	RGD1560020_predicted	5802	0.244442	0.170984	0.145838	0.0804704	0.266556	0.196228	0.144184	0.0529443	0.034511	0.074416	0.307275	0.158787	0.22754	0.507758	0.0337075	0.451284	0.163026	0.214504	0.305886	0.0508031	0.121003	0.0344592
chr1	16910089	16929304	+	NM_001191088.1	Aldh8a1	1496	0.135433	0	0.113122	0.364107	0.223524	0.0237824	0.0279597	0.410672	0.0669227	0.346333	0.0662066	0.307915	0.176495	0.414581	0.130729	0.129647	0	0.20798	0	0.394064	0.0586614	0.106916
chr1	16958526	16968049	-	XM_017590415.1	LOC108349727	1005	0	0	0	0	0	0	0	0	0	0	0	0	0	0	0	0	0	0	0	0.083798	0	0
chr1	16861346	16863784	-	XR_001835544.1	LOC108348873	1097	0.646422	0.38757	0.694198	0.283737	0.457235	0.0324326	0.114388	0.420031	0.273791	0.472301	0.361149	0.419909	0.601725	0.918729	0.267417	0.353604	0.32334	0.0810363	0.222054	0.307081	0.439987	0.473859
chr1	16910042	16929465	+	XM_006227674.3	Aldh8a1	1707	0.118692	0	0.0991388	0.3191	0.195894	0.0208427	0.0245037	0.359909	0.0586505	0.303523	0.0580229	0.359805	0.232018	0.454169	0.11457	0.170432	0	0.182272	0	0.345354	0.0514103	0.117125
chr1	17171084	17378225	-	XM_008758640.2	Themis	2920	0	0.194139	0.492621	1.01266	0.0572588	0.0974755	0.143246	0.894196	0.651442	1.61171	0	0.210338	0.0452118	1.00891	0.234417	0.464953	0.0809825	0.0304441	0.0357524	0.749877	0.661186	0.54776
chr1	17445051	18058253	-	XM_017589320.1	Ptprk	6117	12.3214	12.7311	27.8038	29.5893	13.0925	12.5575	12.6639	25.1675	28.8058	27.4783	16.0461	11.4715	14.4061	23.4722	24.9379	23.9388	13.3852	15.0923	14.501	26.0829	25.7878	25.8013
chr1	17062317	17065066	-	XM_017590542.1	LOC108349003	559	0	0	0	0	0	0	0	0	0	0	0	0	0	0	0	0	0	0	0	0	0	0
chr1	17152972	17378225	-	XM_017589835.1	Themis	3094	0	0.183221	0.519614	1.05631	0.0540387	0.0919936	0.13519	0.843908	0.711881	1.68853	0	0.198509	0.0426692	0.952169	0.221234	0.501492	0.0764283	0.028732	0.0337418	0.748535	0.68073	0.516955
chr1	17445051	18058253	-	XM_017589321.1	Ptprk	6111	12.3335	12.7551	27.845	29.6183	13.119	12.5756	12.6832	25.1755	28.834	27.5194	16.1266	11.5078	14.4419	23.5206	24.9784	23.9782	13.408	15.1216	14.5209	26.1154	25.8203	25.8397
chr1	17445051	18058252	-	XM_017589322.1	Ptprk	6092	12.3719	12.7949	27.8902	29.7362	13.1737	12.6207	12.7296	25.2708	28.9404	27.6194	16.2095	11.5815	14.4869	23.5812	25.0724	24.053	13.4887	15.1615	14.5719	26.183	25.908	25.9334
chr1	17445051	18058252	-	XM_008758616.1	Ptprk	6080	12.3964	12.8202	27.9452	29.7693	13.179	12.6397	12.7478	25.3038	28.9811	27.6455	16.2089	11.5665	14.5155	23.615	25.1058	24.1005	13.4764	15.1841	14.5835	26.2278	25.9519	25.9715
chr1	17445051	18058253	-	XM_017589319.1	Ptprk	6120	12.3153	12.7364	27.804	29.6002	13.1202	12.5629	12.6714	25.1552	28.808	27.5072	16.1353	11.5286	14.4206	23.4987	24.9576	23.9429	13.427	15.1066	14.5166	26.0839	25.7895	25.8148
chr1	20009137	20097298	+	XM_008758644.2	L3mbtl3	4310	19.5791	20.5184	6.22342	5.88577	18.6786	19.1843	17.9539	7.66175	7.49131	7.30289	17.1203	18.5966	21.1658	5.59414	4.62836	4.72505	19.8201	22.1108	22.8414	5.9499	6.41382	6.2531
chr1	19999758	20097298	+	XM_003748666.4	L3mbtl3	3482	24.7586	25.6824	7.58181	7.26302	23.6124	24.4717	22.7758	9.66011	9.25832	9.31227	21.8172	23.2172	26.3506	6.9912	6.29062	6.34995	25.0255	27.9047	28.9026	7.48569	8.02721	7.83192
chr1	20022822	20097298	+	XM_006227699.3	L3mbtl3	2983	27.2022	27.8407	8.50972	8.11278	26.6515	27.492	25.5061	10.7269	10.3875	10.32	24.3047	26.1488	29.3423	7.97877	6.58896	6.66446	27.9038	31.4402	32.1275	8.41323	9.09053	8.87396
chr1	20016520	20097298	+	XM_017589838.1	L3mbtl3	3212	25.4205	26.0764	7.9557	7.67974	24.9596	25.8199	23.9872	10.0896	9.9119	9.82621	22.6644	24.404	27.3942	7.48233	6.14964	6.31008	26.1721	29.4616	30.2595	7.89207	8.53804	8.34088
chr1	20115902	20116667	+	XR_589869.1	LOC100360791	765	16.6853	17.8773	13.9366	17.4956	11.5835	11.1619	11.5915	11.3771	8.50662	10.8928	16.7017	18.8672	12.4253	17.2281	13.805	14.9584	14.1418	12.2596	9.46169	12.3849	11.6436	10.454
chr1	20111547	20155960	-	NM_001172116.1	Samd3	822	0.739442	0.517231	0	0	0.406802	0.346263	0.305312	0	0	0	0.722957	0.186797	2.00758	0	0	0.235951	1.94181	0.216294	2.79408	0	0	0
chr1	20330669	20413921	+	XM_008758625.2	Tmem200a	7111	0.227937	0.229193	0	0	0.264513	0.270179	0.217639	0	0.0211186	0	0.389996	0.280707	0.24135	0	0	0	0.282659	0.200021	0.347452	0	0.0246822	0
chr1	20191507	20193991	-	XR_001836362.1	LOC108349830	1774	0	0	0	0	0	0	0	0	0.112871	0	0	0	0	0	0	0	0	0	0	0	0	0
chr1	20331975	20412381	+	NM_001109135.1	Tmem200a	4091	0.346676	0.381064	0	0	0.439343	0.443536	0.337403	0	0.0244723	0	0.605262	0.487927	0.387245	0	0	0	0.491319	0.325948	0.58693	0	0.0429027	0
chr1	20330669	20413921	+	XM_006227690.3	Tmem200a	7006	0.231353	0.232628	0	0	0.268477	0.26915	0.2209	0	0.0142901	0	0.395841	0.284914	0.244967	0	0	0	0.286895	0.203019	0.352659	0	0.0250521	0
chr1	20416734	20417959	-	XM_008758645.2	RGD1559962	1225	0.992361	0.925527	2.21035	3.04907	0.44358	0.23235	0.341451	0.58511	0.572094	0.42295	4.36607	3.88567	3.55641	3.54407	4.15089	0.949969	0.675626	0.435413	0.568147	0.412491	0.501471	0.32642
chr1	20368653	20413921	+	XM_008758623.2	Tmem200a	6560	0.277967	0.259246	0	0	0.337705	0.271178	0.184909	0	0.0152616	0	0.286868	0.234065	0.25156	0	0	0	0.324424	0.162616	0.339502	0	0.0133777	0
chr1	20881819	20998359	-	XM_017589857.1	Epb41l2	4615	22.1924	20.7285	26.2187	23.2686	26.4651	25.9496	25.3414	26.5471	26.2819	24.9889	21.9337	20.9775	22.456	23.132	23.4134	24.5645	25.1328	26.5438	28.0805	29.4349	28.3619	31.1747
chr1	20856186	20877716	+	NM_001195606.1	Smlr1	563	0.539806	0.50345	0.601172	0.414644	1.26213	0.379167	0.148589	0.181873	0.177827	0	0	0	0.234491	0.275405	0	0	0.210008	0.473695	0	0	0	0.142048
chr1	20881819	20998359	-	XM_017589849.1	Epb41l2	4924	22.3427	21.3704	26.6011	22.9304	26.7822	26.2431	25.4416	27.0022	26.1474	25.0604	22.428	21.3138	22.8968	23.6169	23.652	24.8742	25.7648	26.9001	28.4456	29.9566	29.1039	31.411
chr1	20881819	20998355	-	XM_017589858.1	Epb41l2	4458	24.3828	23.4454	29.1161	24.9434	29.3661	28.9385	27.8664	29.4114	28.5886	27.4088	24.5946	23.4384	24.9052	25.8596	25.9708	27.3873	28.2988	29.5924	31.1926	32.8235	31.8805	34.4343
chr1	17611705	17630686	+	XR_001836241.1	LOC103690149	8337	0	0	0	0	0	0	0	0	0	0	0	0	0	0	0	0	0	0	0	0	0	0
chr1	18491263	19143486	+	XM_017590489.1	Lama2	9688	0.125479	0.138971	0.078606	0.0642567	0.0690321	0.0954833	0.0690797	0.00528459	0.0361692	0.04011	0.0408939	0.0792459	0.183965	0	0	0.0200198	0.0488169	0.100936	0.0538795	0.00869292	0.00452918	0.00825484
chr1	18491263	19143486	+	XM_017590488.1	Lama2	9700	0.125324	0.138799	0.0785087	0.0641772	0.0689467	0.0953652	0.0689943	0.00527805	0.0464457	0.0400604	0.0408433	0.0791478	0.183737	0	0	0.0199951	0.0487565	0.100811	0.0538129	0.00868217	0.00452358	0.00824463
chr1	19209632	19218488	-	XR_001835545.1	LOC108349500	2402	0.337397	0.295007	0.140908	0.129584	0.10441	0.0592482	0.13931	0.170515	0.0625206	0.0719004	0.164938	0.41551	0.494657	0.0645517	0	0.161492	0.246117	0.148038	0.362188	0.105184	0	0.0332943
chr1	19227114	19329567	-	XM_006227680.3	Arhgap18	3079	8.68598	9.15964	7.5024	9.04766	8.60686	9.41751	8.96601	5.05486	5.12125	5.60912	7.6238	8.82682	7.11759	3.95312	4.63679	6.45667	6.96965	8.57497	8.87211	9.06721	8.29406	8.36352
chr1	19227114	19463139	-	XM_017589037.1	Arhgap18	2439	10.7991	11.505	9.19351	11.1346	10.7968	11.8887	11.3187	6.29731	6.28036	7.08096	9.62431	11.08	8.84994	4.86329	5.69312	7.91235	8.75003	10.7157	11.086	11.4119	10.4345	10.4925
chr1	19227117	19376301	-	NM_001170575.1	Arhgap18	2288	12.0431	12.9147	10.1331	12.3796	12.0026	13.202	12.4131	7.13806	7.00115	7.77473	10.7789	12.1804	10.0976	5.38755	6.49623	9.15508	9.74091	12.0057	12.2131	12.7908	11.6025	11.8142
chr1	19580259	19594540	+	XR_001835546.1	LOC108349501	3150	0	0	0	0	0	0.0112948	0	0	0	0	0	0	0	0	0	0	0	0	0	0	0	0
chr1	19580259	19594540	+	XR_001835547.1	LOC108349501	2956	0	0	0	0	0	0.012036	0	0	0	0	0	0	0	0	0	0	0	0	0	0	0	0
chr1	19580259	19594540	+	XR_001835548.1	LOC108349501	2977	0	0	0	0	0	0.0119511	0	0	0	0	0	0	0	0	0	0	0	0	0	0	0	0
chr1	19580259	19594540	+	XR_001835549.1	LOC108349501	3043	0	0	0	0	0	0.0116919	0	0	0	0	0	0	0	0	0	0	0	0	0	0	0	0
chr1	19638017	19640132	-	XM_006227682.3	LOC102554576	968	0	0	0	0.160775	0	0	0	0	0	0	0	0	0	0	0	0	0	0	0	0	0	0
chr1	19998775	20097298	+	XM_006227696.3	L3mbtl3	3116	26.4963	27.0162	8.20081	7.84142	25.8896	26.7752	24.753	10.4497	10.1851	10.0458	23.7123	25.5501	28.5348	7.76261	6.43325	6.47337	27.0922	30.5547	31.4598	8.22981	8.77292	8.67485
chr1	19998777	20097298	+	XM_006227695.3	L3mbtl3	3195	26.285	26.7696	7.99804	7.74496	25.4195	26.4139	24.3766	10.3676	10.043	10.0136	23.405	25.0625	28.0358	7.59493	6.45781	6.43471	26.6999	30.0635	31.0196	8.10539	8.62467	8.53545
chr1	19999758	20097298	+	XM_006227697.3	L3mbtl3	3401	24.9312	25.9815	7.76239	7.36736	23.9413	24.7721	23.1707	9.79986	9.37579	9.36902	22.2495	23.6347	26.7841	7.08932	6.29668	6.47267	25.4999	28.3863	29.284	7.62683	8.19258	7.97142
chr1	19999758	20097298	+	XM_006227698.3	L3mbtl3	5063	18.1478	18.7404	5.36469	5.41	16.429	16.9706	15.9611	6.75482	6.43648	6.48965	15.5718	16.3464	18.9566	5.26746	4.55804	4.50116	17.5612	19.788	20.3172	5.22302	5.65925	5.44157
chr1	21080208	21092985	+	XR_001835553.1	LOC108349502	3435	0	0	0	0	0	0	0	0	0	0	0	0	0	0.0451392	0	0	0	0	0	0	0	0
chr1	21080208	21091686	+	XR_001835550.1	LOC108349502	3243	0	0	0	0	0	0	0	0	0	0	0	0	0	0.0478116	0	0	0	0	0	0	0	0
chr1	21080208	21091686	+	XR_001835551.1	LOC108349502	3049	0	0	0	0	0	0	0	0	0	0	0	0	0	0.0508538	0	0	0	0	0	0	0	0
chr1	20883056	20888825	+	XR_349878.2	LOC102552668	5224	0.116352	0.339111	0.453526	0.536244	0.272045	0.156644	0.168144	0.323412	0.306635	0.371923	0.341273	0.249837	0.353801	0.415533	0.355651	0.334144	0.203697	0.28078	0.246471	0.644847	0.571162	0.420991
chr1	20881819	20998355	-	XM_017589860.1	Epb41l2	4209	24.4053	22.9636	29.0292	25.4206	29.3258	28.9176	28.0343	29.2659	28.8052	27.4301	24.2612	23.4935	24.5437	25.6396	25.9971	27.4408	27.9504	29.4844	31.2356	32.5043	31.4313	34.4953
chr1	20881819	20997897	-	XM_017589844.1	Epb41l2	4577	24.0588	22.9442	28.6179	24.5669	28.8127	28.2405	27.3521	29.027	28.1406	26.9415	24.085	22.9297	24.575	25.3566	25.4238	26.76	27.7181	28.9687	30.6097	32.1909	31.32	33.7487
chr1	20881819	20998355	-	XM_017589861.1	Epb41l2	4086	24.7185	23.2387	29.2611	25.824	29.6562	29.2482	28.3561	29.5329	29.3292	27.9282	24.5795	23.5807	24.9271	25.8801	26.2532	27.6498	28.2131	29.8172	31.4434	32.9469	31.7224	34.9172
chr1	20881819	20966788	-	XM_017589845.1	Epb41l2	5024	21.9585	20.9451	26.038	22.443	26.2491	25.7279	24.8935	26.4546	25.6568	24.5874	21.9421	20.8896	22.3359	23.0234	23.1228	24.3984	25.2519	26.4443	27.8794	29.3351	28.5509	30.8096
chr1	21145362	21146879	-	XM_008758651.2	LOC100364016	1517	22.5713	24.4766	26.7734	24.1601	33.3399	29.8325	33.0321	26.3917	32.3382	29.4577	25.7243	22.5209	24.2367	30.1521	23.4633	30.1732	32.7347	32.4646	30.6699	32.31	32.9163	35.7954
chr1	21129212	21263850	+	NM_001001801.3	Akap7	1059	4.68732	5.82141	3.83524	2.79222	6.78887	6.51769	7.10954	4.68944	4.91601	4.77017	5.05046	4.27727	5.29819	5.27093	4.52454	4.67023	6.30807	6.63158	8.74082	5.80533	5.30356	7.02312
chr1	21119675	21130808	-	XR_001835556.1	LOC102552728	2393	0	0	0	0.195106	0.0349343	0	0.0174792	0.128367	0.14643	0.0360854	0.082779	0	0	0.0647945	0.0817262	0	0	0.0371487	0	0.105579	0.0183363	0.0334195
chr1	21119675	21122690	-	XR_349879.3	LOC102552728	1569	0	0	0	0.0991904	0	0	0	0	0.0319045	0	0	0	0	0	0	0	0	0	0	0	0	0
chr1	21119675	21125915	-	XR_589870.1	LOC102552728	1599	0	0	0	0	0	0	0	0	0.0313059	0	0	0	0	0	0	0	0	0	0	0	0	0
chr1	21080208	21092985	+	XR_001835554.1	LOC108349502	3257	0	0	0	0	0	0	0	0	0	0	0	0	0	0	0	0	0	0	0	0	0	0
chr1	21080208	21091686	+	XR_001835555.1	LOC108349502	3136	0	0	0	0	0	0	0	0	0	0	0	0	0	0.049443	0	0	0	0	0	0	0	0
chr1	21080208	21091686	+	XR_001835552.1	LOC108349502	3070	0	0	0	0	0	0	0	0	0	0	0	0	0	0.0505059	0	0	0	0	0	0	0	0
chr1	20881819	20998359	-	XM_017589843.1	Epb41l2	5156	21.3767	20.4501	25.5027	22.0194	25.6095	25.0761	24.3211	25.8269	25.0873	23.9496	21.4188	20.3697	21.8793	22.5843	22.6067	23.8114	24.6169	25.7156	27.2196	28.6413	27.8369	30.0131
chr1	20881819	20998359	-	XM_017589852.1	Epb41l2	4864	22.5142	21.5029	26.8249	23.0693	26.9407	26.3913	25.635	27.0722	26.3464	25.2542	22.5824	21.3558	23.0164	23.7489	23.8231	24.9817	25.8881	27.0675	28.589	30.1703	29.2825	31.5847
chr1	20881819	20998360	-	XM_017589851.1	Epb41l2	4889	22.4198	21.335	26.6704	22.9673	26.8286	26.2418	25.5039	26.9756	26.1503	25.072	22.3454	21.2937	22.7232	23.5482	23.5413	24.9135	25.7557	26.8654	28.4072	29.9471	29.1687	31.4723
chr1	20881819	21067667	-	XM_017589862.1	Epb41l2	3959	25.844	24.3779	30.5845	27.0652	31.1143	30.492	29.6144	30.92	30.6368	29.2167	25.5181	24.8219	25.7934	26.7887	27.1448	28.9042	29.5362	30.9982	32.8389	34.2697	33.139	36.4211
chr1	20881819	20998358	-	XM_017589853.1	Epb41l2	4818	22.7292	21.7671	27.0634	23.4349	27.276	26.8131	25.9492	27.4475	26.6395	25.549	22.8597	21.7509	23.2909	24.1044	24.1521	25.4014	26.2948	27.4458	28.9992	30.5544	29.635	31.9941
chr1	20881819	20998358	-	XM_017589854.1	Epb41l2	4761	22.9587	22.0277	27.3697	23.6338	27.5499	27.1267	26.2335	27.7116	26.9164	25.8096	23.071	22.0113	23.5143	24.3604	24.4412	25.7055	26.5972	27.7557	29.2952	30.8849	29.9529	32.3604
chr1	20881819	20998359	-	XM_017589855.1	Epb41l2	4738	21.9797	20.5493	26.0917	22.9766	26.2544	25.7415	25.1337	26.3874	25.8954	24.6226	21.7197	20.9677	22.1795	22.9896	23.2596	24.4589	24.9795	26.3332	27.9832	29.1329	28.1905	30.8971
chr1	20881819	20998357	-	XM_017589856.1	Epb41l2	4670	23.341	22.4417	27.8849	23.8943	28.0688	27.64	26.6283	28.1968	27.3766	26.2016	23.4781	22.4402	23.8312	24.7853	24.8547	26.1648	27.0395	28.2871	29.8064	31.4236	30.5272	32.9653
chr1	20881819	21004415	-	XM_017589847.1	Epb41l2	6901	16.2503	15.4433	19.2992	16.9364	19.1339	18.7559	18.1955	19.5337	19.0339	18.1063	16.0889	15.2523	16.7008	17.1432	17.1596	18.1558	18.4608	19.3612	20.483	21.5882	21.0015	22.5688
chr1	20881819	20976952	-	XM_017589846.1	Epb41l2	4706	23.3993	22.3002	27.8334	23.8604	28.0229	27.4664	26.5934	28.2748	27.3693	26.2121	23.3827	22.3012	23.8733	24.5792	24.6437	25.9647	26.9583	28.1746	29.7559	31.3085	30.4615	32.8066
chr1	20881819	20998359	-	XM_017589850.1	Epb41l2	4897	22.4452	21.4738	26.7824	22.898	26.9128	26.3806	25.4793	27.1093	26.2609	25.1016	22.5112	21.4313	22.9017	23.7155	23.7425	24.9916	25.8464	27.0666	28.574	30.0787	29.2823	31.576
chr1	20881819	20998359	-	XM_017589840.1	Epb41l2	4987	22.0808	21.1005	26.316	22.672	26.4439	25.9188	25.1285	26.6611	25.8472	24.7438	22.1446	21.0446	22.6208	23.3186	23.3728	24.56	25.4393	26.587	28.1072	29.5866	28.7539	31.0222
chr1	20881819	20972613	-	XM_017589841.1	Epb41l2	4898	22.5234	21.4984	26.7423	23.1157	26.9244	26.3897	25.5424	27.2187	26.3373	25.1494	22.4661	21.474	22.9509	23.7107	23.6977	25.0459	25.9136	27.1064	28.6108	30.1156	29.2943	31.5614
chr1	20881819	20998355	-	XM_017589864.1	Epb41l2	3774	20.5345	19.0013	24.4159	23.0311	24.4768	23.8133	23.8288	23.9707	24.4455	22.7779	20.3654	19.5087	20.4989	21.7337	22.4642	22.0727	22.7603	24.297	25.7719	26.8673	25.9156	28.2469
chr1	20881819	20998355	-	XM_017589863.1	Epb41l2	3897	20.3283	18.838	24.3184	22.7235	24.2835	23.6277	23.6241	23.8578	24.0336	22.4024	20.1547	19.543	20.2245	21.6048	22.3072	22.023	22.6487	24.1119	25.7354	26.5812	25.7845	28.0121
chr1	20881819	21067713	-	XM_017589842.1	Epb41l2	4733	23.5226	22.5173	27.9964	24.1353	28.2516	27.5578	26.751	28.4164	27.4458	26.3819	23.4586	22.5632	23.8905	24.6028	24.6684	26.1239	27.1417	28.2017	29.9023	31.3701	30.6029	32.9996
chr1	22281988	22288279	+	XR_001835561.1	LOC108349187	1930	0	0	0	0	0	0	0	0	0.129684	0.0447422	0	0	0	0.0803384	0	0	0	0	0	0.0654536	0.0454702	0
chr1	22241660	22281788	-	NM_021869.2	Stx7	2078	1.56002	1.84142	4.27554	3.96938	3.64081	2.02034	2.43559	4.82899	4.36022	3.927	3.43178	2.88177	2.00124	1.60426	2.82345	2.14673	3.0725	3.46518	2.88038	2.63431	3.0618	3.79082
chr1	22332046	22333121	+	XM_017589866.1	Taar8c	1069	0	0	0	0	0	0	0	0	0	0	0	0	0	0	0	0	0	0	0	0	0	0
chr1	22319352	22320369	+	NM_175602.1	Taar9	1017	0	0	0	0	0	0	0	0	0.196886	0	0	0	0	0	0	0	0	0	0	0	0	0
chr1	22241654	22281143	-	XM_017589645.1	Stx7	3700	0.876139	1.11079	2.3555	2.33445	2.02216	1.12505	1.32266	2.64288	2.47585	2.17048	1.82029	1.59772	1.08826	0.942891	1.58571	1.28428	1.66167	1.89807	1.59887	1.43397	1.70771	2.05336
chr1	22124497	22206565	-	XM_220095.8	Moxd1	3052	0.995775	0.696533	0.0554489	0.0509927	0.438259	0.559558	0.630432	0	0.0492053	0.0282937	0.843766	1.55962	0.800243	0.0508038	0	0	0.75543	0.626239	0.741132	0	0.0287541	0.0262034
chr1	22241654	22281706	-	XM_017589646.1	Stx7	2310	1.40334	1.65648	3.73625	3.57073	3.23896	1.77123	2.08234	4.23318	3.90064	3.5326	2.91561	2.55911	1.80025	1.44314	2.53988	1.84716	2.66156	3.04019	2.56097	2.29683	2.69731	3.30624
chr1	22241654	22281850	-	XM_017589644.1	Stx7	2152	1.50637	1.7781	4.12852	3.83289	3.51562	1.95087	2.35184	4.66293	4.25681	3.79196	3.31378	2.78268	1.9631	1.54909	2.72636	2.07291	2.96685	3.34602	2.78133	2.54373	2.95651	3.66047
chr1	22479445	22480522	-	NM_175590.2	Taar7e	1077	0	0	0	0	0	0	0	0	0	0	0	0	0	0	0	0	0	0	0	0	0	0
chr1	22465091	22466168	-	NM_175588.1	Taar7g	1077	0	0	0	0	0	0	0	0	0	0	0	0	0	0	0	0	0	0	0	0	0	0
chr1	22507093	22508170	-	NM_001009975.1	Taar7c	1077	0	0	0	0	0	0	0	0	0	0	0	0	0	0.143968	0	0	0	0	0	0	0	0
chr1	22487054	22488131	-	NM_175591.2	Taar7d	1077	0	0	0	0	0	0	0	0	0	0	0	0	0	0	0	0	0	0	0	0	0	0
chr1	22401545	22404002	-	XM_017589867.1	LOC108348200	2457	0	0	0	0	0	0	0	0	0	0	0	0	0	0	0	0	0	0	0	0	0	0
chr1	22364550	22365675	+	NM_175599.1	Taar8a	1125	0	0	0	0	0	0	0	0	0	0	0	0	0	0	0	0	0	0	0	0	0	0
chr1	22451224	22452301	-	NM_175587.1	Taar7h	1077	0	0	0	0	0	0	0	0	0	0	0	0	0	0	0	0	0	0	0	0.0781959	0	0
chr1	22409527	22411375	-	XM_017590416.1	LOC108349728	1848	0	0	0	0	0	0	0	0	0	0	0	0	0	0	0	0	0	0	0	0	0	0
chr1	21539764	21587675	-	XM_008758612.2	Med23	5510	10.0384	10.9956	9.19862	8.37463	11.1135	10.7575	10.066	9.02221	8.24007	7.6479	10.5876	10.9378	11.932	9.84911	9.26388	9.4336	9.93513	10.374	10.2123	9.4534	9.26151	8.3674
chr1	21539764	21586910	-	NM_001277054.1	Med23	4727	11.7012	12.742	10.6328	9.696	12.9544	12.5394	11.7245	10.5167	9.60499	8.91474	12.3204	12.7333	13.8665	11.4642	10.757	10.9757	11.5808	12.0642	11.8892	10.9658	10.7956	9.73649
chr1	21613147	21684483	+	NM_019370.2	Enpp3	2773	0.219193	0.153323	0.518736	0.729602	0.21103	0.179625	0.301679	0.424642	0.234676	0.326974	0.428612	0.332233	0.142826	0.391407	0.352634	0.629487	0.106594	0.192348	0.313731	0.0759259	0.269	0.201879
chr1	21695328	21704839	-	XR_349889.3	LOC102553363	6476	0	0	0	0	0	0	0	0.0316227	0.0541086	0	0	0	0	0	0	0.0299494	0	0	0	0.0130045	0.0135512	0
chr1	21393186	21398035	+	XR_349884.3	LOC102552962	2568	0	0	0	0	0	0	0	0.0398731	0	0	0	0	0	0.0603789	0	0	0	0	0	0.0163974	0	0
chr1	21477101	21478657	+	XR_001835557.1	LOC108349503	683	0	0	0	0	0	0	0	0	0.146583	0	0	0	0	0	0	0	0	0	0	0	0	0
chr1	21525420	21537872	+	NM_017134.3	Arg1	1507	0.268888	0.329147	0.112296	0.103271	0.138683	0.0236089	0.249801	0	0.132868	0.200553	0.59151	0.356612	0.569423	0.257222	0.129775	0.128701	0.274599	0.176968	0.207824	0.167652	0.1747	0
chr1	21539764	21587675	-	XM_008758613.2	Med23	5396	10.213	11.0835	9.2675	8.49388	11.3173	10.9518	10.2089	9.16538	8.35849	7.79348	10.6828	11.0977	12.0495	9.95662	9.42335	9.61493	10.1341	10.552	10.3894	9.58288	9.40839	8.4923
chr1	21866649	21868658	-	XR_589873.2	LOC103690930	1907	0	0	0	0	0	0	0	0	0	0	0	0.0805175	0	0.0813074	0	0	0	0	0.109488	0	0	0
chr1	21979559	21984557	-	XR_349892.1	LOC102553526	2083	0	0	0	0	0	0	0	0	0	0	0	0	0	0	0	0	0	0	0	0	0	0
chr1	21984834	21993517	+	XR_001835559.1	LOC102553457	2433	0	0	0	0	0	0	0	0	0	0	0	0	0	0	0	0	0	0	0	0.0346145	0	0
chr1	21986549	22003925	+	XR_001835558.1	LOC102553457	3459	0	0	0	0	0	0	0	0	0.0144719	0	0	0	0	0	0	0	0	0	0.0100604	0	0.0253707	0
chr1	21748200	21813205	+	XM_006227692.3	Enpp1	3989	0.304749	0.35528	0.296969	0.507192	0.125743	0.124868	0.0838862	0.359368	0.250981	0.162357	0.248296	0.327187	0.165478	0.213786	0.147083	0.145865	0.0444602	0.0891419	0.174475	0.27446	0.472997	0.170411
chr1	21748235	21811969	+	NM_053535.1	Enpp1	2721	0.297842	0.468758	0.373164	0.714948	0.153616	0.183058	0.107605	0.451573	0.331146	0.206281	0.364003	0.479657	0.242592	0.256427	0.143749	0.213839	0.0651789	0.130683	0.204625	0.309508	0.693416	0.249823
chr1	21851656	21854773	-	NM_022266.2	Ctgf	2336	0.954057	1.09203	0.579555	0.599601	1.53883	2.3455	1.21759	0	2.87149	0	3.26476	2.99074	1.75196	0.0663755	0	0	1.56904	1.80762	1.90679	0	0.15027	0.650464
chr1	21854552	21870577	+	XR_001835560.1	LOC108349248	1417	0.142983	0.20003	0.0597142	0.219661	0.147491	0.251084	0.0590371	0	0.388596	0.0609403	0.349489	0.433442	0.186335	0	0.0690087	0	0.16688	0.15684	0.27014	0.0594333	0.0928977	0.112876
chr1	23542375	23560911	-	XM_008758670.1	LOC100910446	1970	0	0	0	0	0	0	0	0	0	0	0	0	0	0	0	0	0	0	0	0	0	0
chr1	23565349	23568888	+	XM_006227719.3	Taar8b	1968	0	0	0	0	0	0	0	0	0.0508721	0	0	0	0	0	0	0	0	0	0	0	0	0
chr1	23260939	23459246	+	XM_008758600.1	Eya4	2575	0	0	0	0	0.0649304	0.0276338	0.0324876	0	0	0	0.0769282	0	0.0769039	0.0602148	0	0	0.0459163	0.0517845	0.0945992	0.0490585	0	0
chr1	23465136	23479388	+	XM_008758654.2	LOC103690935	1516	0	0	0	0	0	0	0	0	0	0	0	0	0	0	0	0	0	0	0	0	0	0
chr1	23567609	23568644	+	NM_175601.1	Taar8b	1035	0	0	0	0	0	0	0	0	0.0483654	0	0	0	0	0	0	0	0	0	0	0	0	0
chr1	23781646	23800356	-	XR_589883.2	LOC102555465	2274	0	0	0	0	0.0735249	0	0	0	0.0220133	0.0189869	0	0	0	0	0	0	0	0	0	0.0370347	0	0
chr1	23565349	23568888	+	XM_017589310.1	Taar8b	1837	0	0	0	0	0	0	0	0	0.0544999	0	0	0	0	0	0	0	0	0	0	0	0	0
chr1	23566972	23568888	+	XM_017589311.1	Taar8b	1674	0	0	0	0	0	0	0	0	0.0598067	0	0	0	0	0	0	0	0	0	0	0	0	0
chr1	22933666	22944478	+	XR_001835565.1	LOC108349443	3203	0	0.0221232	0	0	0.0130499	0	0.0130589	0	0	0	0.0618452	0.0239692	0.0824342	0	0	0	0	0	0	0	0	0
chr1	22963156	22975303	+	XR_001835564.1	LOC103690934	4957	0	0	0	0	0	0.0143549	0	0	0	0	0	0	0	0	0	0	0	0	0	0.0849476	0.0177037	0
chr1	22758213	22760370	+	NM_031709.3	Rps12	541	686.655	678.35	644.075	649.56	565.019	567.81	641.411	500.52	551.565	525.696	792.361	780.08	645.939	706.767	715.044	627.028	577.841	538.639	538.58	477.749	497.346	551.236
chr1	22799405	22809673	+	XR_589877.2	LOC103690933	817	0	0.173465	0	0	0	0	0	0	0.122541	0	0	0.0939699	0	0	0	0	0	0	0	0	0	0
chr1	23233929	23235209	-	XR_349895.3	LOC102554376	952	0	0	0	0	0	0	0	0	0.210329	0.0907063	0	0	0	0	0	0	0	0	0	0	0.0460911	0
chr1	23237616	23611580	+	NM_001271317.1	Eya4	3586	0	0.0790414	0	0	0.128218	0.0595291	0.0933135	0	0.0279187	0.0120402	0.0552399	0.0428184	0.14726	0	0	0	0.0824279	0.02479	0.174674	0.0352274	0	0
chr1	22963158	22972186	+	XR_001835562.1	LOC103690934	2619	0	0	0	0	0	0	0	0	0	0	0	0	0	0	0	0	0	0	0	0	0.033508	0
chr1	22963160	22972186	+	XR_001835563.1	LOC103690934	2584	0	0	0	0	0	0	0	0	0	0	0	0	0	0	0	0	0	0	0	0	0.0339618	0
chr1	22686742	22693926	+	XM_017590543.1	LOC108349832	741	0	0	0	0	0	0	0	0	0.202665	0	0	0	0	0	0	0	0	0	0	0	0.0592155	0
chr1	22649113	22661376	-	NM_001109136.1	Vnn3	1753	0	0	0	0	0.0238442	0	0	0.116822	0.114223	0	0	0	0	0	0	0	0	0	0	0	0	0
chr1	22614831	22625134	-	NM_001025623.1	Vnn1	2352	0.0861425	0	0.719515	0.661691	0.10663	0.0302539	0	0.653024	1.31956	0.734289	0.084222	0	0	0.725163	1.16411	0.907088	0	0.132287	0.0147955	0.787744	0.596989	1.30908
chr1	22609584	22614423	-	XR_589876.1	LOC103690932	793	0	0	0	0	0	0	0	0.129123	0.12625	0.16334	0	0	0	0	0	0	0	0	0.0877654	0.0531003	0	0.100849
chr1	22757299	22758028	-	NR_110684.1	LOC100910237	546	3.15414	4.28279	1.39475	1.42518	6.4306	4.04005	7.50755	2.81303	3.75895	2.53047	2.53962	3.37465	4.11046	2.27184	0.716377	0.710447	5.30539	3.90755	4.71635	4.39594	2.73237	3.07588
chr1	22707780	22748570	-	XM_008758653.2	Slc18b1	1667	1.2154	1.0627	0.304553	0.280078	1.40416	1.96354	1.40513	0.368545	1.11107	0.569812	1.01006	1.28954	1.86109	0.372053	0.997212	1.04713	1.7377	2.37307	2.08752	0.959882	0.763337	0.863535
chr1	22706989	22748571	-	XM_008758652.2	Slc18b1	1960	1.34382	1.33768	0.259025	0.317612	1.36486	1.70632	1.36581	0.339573	0.970516	0.462602	0.909598	1.37095	1.8523	0.316435	0.898029	0.890596	1.80971	2.13171	2.1128	0.816389	0.738774	0.897655
chr1	22705979	22748567	-	XM_006227717.3	Slc18b1	2590	1.09517	1.28589	0.196019	0.300444	1.29109	1.51106	1.29198	0.256974	0.869737	0.416759	0.956034	1.30426	1.63112	0.239464	0.7551	1.04839	1.71189	1.93925	1.9079	0.764131	0.64378	0.895449
chr1	22547661	22548675	-	NM_001009650.1	Taar5	1014	0	0	0	0	0	0	0	0.10098	0	0	0	0	0	0	0	0	0	0	0.0343185	0.0830542	0	0
chr1	22536198	22537236	+	NM_175584.1	Taar6	1038	0	0	0	0	0	0	0	0	0	0	0	0	0	0	0	0	0	0	0	0.0811339	0	0
chr1	22528658	22529735	+	NM_175585.1	Taar7a	1077	0	0	0	0	0	0	0	0.0950736	0	0	0	0	0	0	0	0	0	0	0	0	0	0
chr1	22518559	22519636	-	NM_175586.2	Taar7b	1077	0	0	0.471393	0	0	0	0	0.14261	0.185917	0.0801786	0	0	0	0.143968	0	0	0	0	0	0.234588	0	0.0371276
chr1	22595476	22596475	-	NM_134328.1	Taar1	999	0	0	0	0	0	0	0	0	0.0501083	0	0	0	0	0	0	0	0	0	0	0	0	0.160106
chr1	22578024	22581994	-	NM_001008512.1	Taar2	1020	0	0	0	0	0	0	0	0.100386	0	0.0846592	0	0	0	0	0	0	0	0	0	0	0.0860367	0
chr1	22569274	22570303	-	NM_001009532.1	Taar3	1029	0	0	0	0	0	0	0	0.0995085	0	0	0	0	0	0	0	0	0	0	0	0.0818435	0	0
chr1	22558786	22559830	-	NM_175583.1	Taar4	1044	0	0	0	0	0	0	0	0.147118	0.0958969	0	0	0	0	0	0	0	0	0	0	0	0	0
chr1	24570584	24604662	-	XR_001835578.1	LOC100365542	1083	0	0	0	0	0	0	0	0.0472734	0.231109	0	0	0	0	0	0	0.179088	0	0	0	0	0	0.0369219
chr1	24595740	24604661	-	XR_589885.2	LOC100365542	551	0	0	0	0	0	0	0	0.0929167	0.181699	0.156719	0	0	0	0	0	0.352	0	0	0	0	0	0.0725707
chr1	24600175	24604662	-	XR_589886.2	LOC100365542	2795	0	0	0	0	0	0	0	0.0183174	0.107459	0	0	0	0	0	0	0.0693925	0	0	0	0	0	0.0429193
chr1	24695592	24699341	+	XR_001836246.1	LOC108349801	470	0	0	0	0	0	0	0	0	0	0	0	0	0	0	0	0	0	0	0	0	0	0
chr1	24737264	24740080	+	XR_349908.3	LOC102546868	848	0	0	0	0	0	0	0	0	0	0	0	0	0	0	0	0	0	0	0	0	0.103488	0
chr1	24737785	24740080	+	XR_001836243.1	LOC102546868	499	0	0	0	0	0	0	0	0	0	0	0	0	0	0	0	0	0	0	0	0	0.0879333	0
chr1	24825361	24905874	+	XM_017590498.1	LOC501467	1495	0.135523	0	0.0565986	0.0520501	0	0.0237984	0	0.136982	0.200902	0.144402	0	0	0	0	0	0	0	0	0.0698308	0.0281662	0.117401	0.0534936
chr1	24852237	24893456	+	XR_589889.2	LOC103690936	905	0	0	0	0.171967	0	0	0.0924371	0.113143	0.497816	0.095417	0.218884	0.0848325	0.145877	0	0	0	0	0.0982285	0	0.0465287	0.0969695	0
chr1	24302214	24312623	+	XR_001835571.1	LOC108349236	1284	0.0788968	0	0	0	0.0325537	0.0277091	0	0.0398731	0.0389861	0.0336263	0	0	0	0	0	0	0	0	0.054204	0	0	0
chr1	24312799	24334892	-	XR_001835572.1	LOC108349238	703	0	0	0	0	0	0	0	0	0.142413	0.245668	0	0	0	0	0	0	0.336371	0	0	0	0	0
chr1	24464183	24477695	-	XR_001835574.1	LOC108349468	12639	0	0	0.0133895	0.0123135	0	0	0.00661884	0	0.00792123	0	0	0	0	0	0	0	0	0.0140671	0.0110132	0	0.00694338	0
chr1	24465700	24529138	-	XR_001835576.1	LOC108349468	8521	0	0	0.0198603	0	0	0	0.00981758	0.00600835	0.0293734	0.0405363	0	0	0	0.00909829	0	0	0	0	0.0163356	0.00988346	0.010299	0
chr1	24465700	24477695	-	XR_001835573.1	LOC108349468	11223	0	0	0.0150789	0.013867	0	0	0.00745394	0	0.00892064	0	0	0	0	0	0	0	0	0.00792095	0.0124027	0	0.00781942	0
chr1	24465700	24529138	-	XR_001835575.1	LOC108349468	8870	0	0	0.0190789	0	0	0	0.00943129	0.00577194	0.0507918	0.0389413	0	0	0	0.00874031	0	0	0	0	0.0156929	0.00949459	0.00989373	0
chr1	24505522	24513210	+	XR_001835577.1	LOC108349469	1684	0	0	0	0	0	0	0	0	0.118903	0.0256391	0	0	0	0	0.116135	0.230347	0	0	0	0	0.0781687	0
chr1	24570584	24604663	-	XM_006227725.2	LOC100365542	1219	0	0	0	0	0	0	0	0.0419993	0.24639	0	0	0	0	0	0	0.159107	0	0	0	0	0	0.0328027
chr1	24185450	24191630	-	NM_001193568.1	Sgk1	2527	0.801769	0.701035	1.17195	0.800628	1.25711	1.09819	0.993141	0.729361	0.713136	0.854297	1.45021	1.76211	2.61216	1.47261	1.31567	1.41991	1.52063	1.24885	1.23938	0.783182	1.16338	0.538005
chr1	24185450	24302309	-	XM_006227723.1	Sgk1	3125	0.778011	0.566885	1.00184	0.64742	1.0433	0.944966	0.803093	0.589791	0.57667	0.690819	1.141	1.42491	2.11229	1.21562	1.06391	1.1482	1.36206	1.02409	1.10243	0.633312	0.982883	0.435053
chr1	24185450	24190891	-	NM_019232.3	Sgk1	2439	0.913767	0.726329	1.42239	0.893324	1.33674	1.22534	1.06327	0.797659	0.800438	0.938228	1.50253	1.92012	2.81466	1.58931	1.36314	1.47114	1.72092	1.38503	1.38397	0.863233	1.3133	0.590206
chr1	24185450	24193567	-	NM_001193569.1	Sgk1	2465	0.821936	0.718668	1.20143	0.820766	1.28873	1.12581	1.01812	0.747706	0.751381	0.910816	1.4465	1.80643	2.67786	1.47819	1.34876	1.45562	1.55887	1.28026	1.27055	0.80288	1.17485	0.551537
chr1	24302214	24312623	+	XR_001835567.1	LOC108349236	2111	0.0479884	0	0	0	0.0198005	0.0168539	0	0.0242525	0.023713	0.020453	0	0	0	0	0	0	0	0	0.0329692	0	0.0207857	0
chr1	24302214	24316606	+	XR_001835569.1	LOC108349236	2320	0.0436653	0	0	0	0.0180168	0.0153356	0	0	0.0215768	0	0	0	0	0	0	0	0	0	0.0299991	0.0181502	0.0189132	0
chr1	24302214	24312623	+	XR_001835570.1	LOC108349236	1897	0.053402	0	0	0	0.0220342	0.0187552	0	0.0269885	0.0263881	0.0227602	0	0	0	0	0	0	0	0	0.0366885	0	0.0231306	0
chr1	24302214	24316606	+	XR_001835568.1	LOC108349236	2501	0.0405052	0	0	0	0.0167129	0.0142257	0	0	0.0200153	0	0	0	0	0	0	0	0	0	0.0278281	0.0168367	0.0175445	0
chr1	23977153	24002512	+	XM_006227722.3	Tbpl1	1230	30.3911	31.6857	13.4146	14.7405	32.7595	29.2149	33.1562	16.9825	15.1802	17.9023	28.0225	28.6496	22.2177	16.0096	13.8331	15.2954	26.3865	29.7045	27.726	16.1587	15.9818	15.832
chr1	23906716	23909576	+	NM_001032397.1	Tcf21	1232	0	0	0	0	0	0	0.0679022	0	0	0	0	0	0.107158	0	0	0.157429	0	0.180391	0	0	0	0.0649131
chr1	23977687	24002512	+	NM_001127201.1	Tbpl1	1259	31.1394	33.4323	14.1137	15.9462	34.8933	31.057	35.3161	18.8685	16.2222	19.8219	29.5011	31.4655	24.275	17.9192	14.9125	15.7904	27.61	31.3151	29.962	17.1578	16.729	17.373
chr1	23977654	24002512	+	XM_006227721.2	Tbpl1	1388	28.4643	30.5293	12.9239	14.5202	31.7708	28.2475	32.1242	17.2255	14.7866	18.0108	27.1161	28.7624	22.114	16.2538	13.6674	14.3228	25.2995	28.5648	27.3277	15.6845	15.3639	15.816
chr1	24003624	24056373	-	NM_001107451.1	Slc2a12	4118	0.861006	0.653887	0.184928	0.113378	0.487214	0.527025	0.650067	0.0621626	0.170183	0.157271	0.529138	0.783022	0.881619	0.0753051	0.0949834	0.0706479	0.602944	0.701589	0.828145	0	0.0426214	0.0291305
chr1	23990548	24002512	+	XM_017589742.1	Tbpl1	1189	31.865	33.0762	13.8771	15.2488	33.8891	30.2522	34.2995	17.5681	15.7458	18.5196	28.9888	29.6375	23.1504	16.692	14.3101	15.986	27.2466	30.7662	28.6821	16.893	16.5698	16.378
chr1	24158233	24162042	-	XR_001835566.1	LOC108349504	284	0	0	0	0	0	0	0	0	0	0	0	0	0	0	0	0	0	0	0	0	0	0
chr1	24071616	24074552	-	XR_589884.2	LOC102555830	1536	0	0	0	0	0	0	0	0	0.0651799	0	0	0	0	0.100946	0	0	0	0	0	0.0548288	0	0
chr1	28567446	28600116	-	XM_008758672.2	Hddc2	2482	10.3263	10.2208	8.28422	8.87253	11.6875	11.6397	12.9427	13.1603	12.8877	12.7859	9.697	12.8677	10.8774	11.7446	12.9225	11.1354	13.0048	12.3209	11.0622	11.5705	13.3121	13.6618
chr1	28579882	28600094	-	NM_001108460.1	Hddc2	944	24.8966	25.1465	20.8848	22.5037	29.1795	29.4352	32.4786	34.2218	33.1423	32.7023	24.2367	31.5552	25.8023	29.4831	32.4225	28.6613	33.1282	30.7937	26.6522	29.3511	34.0711	35.1152
chr1	28454950	28578736	+	XM_008758674.2	Tpd52l1	3452	2.55313	3.3665	0.539261	1.05947	2.27642	2.1747	2.82325	0.444934	0.681557	0.587856	2.63967	2.46867	2.8683	0.651295	0.509889	0.449483	3.59636	2.84562	2.79239	0.792889	0.521155	0.556011
chr1	28455050	28576554	+	NM_001044295.1	Tpd52l1	1226	4.37935	6.6468	0.759188	2.09453	5.59137	4.58516	6.48228	0.584633	1.22491	0.915645	5.97825	5.44803	6.03021	1.13824	0.717837	0.316398	8.72775	6.30834	6.32967	1.09908	0.715803	0.848
chr1	28454948	28576023	+	XR_001835490.1	Tpd52l1	2585	2.31215	3.26206	0.818327	0.722459	2.87822	2.35355	3.09056	0.356498	0.910149	0.501078	3.21849	3.08876	2.96212	0.569828	0.491764	0.937872	3.77344	2.97469	3.06931	0.521266	0.339487	0.293904
chr1	28454949	28578736	+	XM_006227737.3	Tpd52l1	3492	2.58191	3.36852	0.533084	1.0919	2.26231	2.15998	2.81487	0.483821	0.688085	0.593487	2.66616	2.46238	2.83545	0.643835	0.504048	0.444335	3.55516	2.85121	2.77037	0.783807	0.527751	0.572544
chr1	28301959	28391582	+	NM_001106204.1	Rnf217	1930	3.98916	4.58942	2.06057	1.69338	4.22321	4.03715	4.35616	2.30785	2.85306	1.96865	4.77264	6.12596	5.78008	1.28541	1.82398	2.76356	4.38019	5.38908	5.33705	1.59271	2.25077	1.38813
chr1	28454948	28578736	+	XM_006227739.3	Tpd52l1	3508	2.57013	3.37335	0.530653	1.15347	2.29966	2.17041	2.82588	0.481615	0.684947	0.615396	2.654	2.45115	2.86015	0.662998	0.557499	0.442308	3.53895	2.87622	2.83709	0.804239	0.525344	0.569932
chr1	28257854	28286915	-	XR_589894.2	LOC103690944	892	0	0	0	0.174473	0	0.0398863	0	0	0	0	0	0	0.148003	0	0	0	0	0	0	0	0	0
chr1	28260356	28286915	-	XR_589893.2	LOC103690944	2107	0	0.201786	0	0.0738632	0	0.0168859	0	0	0.0475161	0	0	0	0.0313285	0	0	0	0	0	0	0	0.0416504	0
chr1	27613312	27613710	+	XM_017589869.1	LOC108349071	398	0	0	0	0	0	0	0	0	0.377323	0	0	0	0	0	0	0	0	0	0	0	0	0
chr1	28231195	28239287	-	XR_001835579.1	LOC108349505	1204	0	0.117709	0	0	0	0.0591006	0	0	0	0	0	0	0	0	0	0	0.0982014	0	0	0.0349738	0	0
chr1	26030456	26035332	+	XR_001836365.1	LOC108348575	326	0	0	0	0	0	0	0	0	0	0	0	0	0	0	0	0	0	0	0	0	0	0
chr1	27473250	28161521	+	XM_017590417.1	LOC102551716	3065	0	0.0462386	0	0	0	0.023216	0	0.0334076	0	0	0.193889	0	0.172292	0	0	0	0.0385757	0.0580077	0.034061	0	0	0
chr1	25849164	25852913	+	XR_001836363.1	LOC108348899	470	0	0	0	0	0	0	0	0	0	0	0	0	0	0	0	0	0	0	0	0	0	0
chr1	25900042	25904918	+	XR_001836364.1	LOC108349833	326	0	0	0	0	0	0	0	0	0	0	0	0	0	0	0	0	0	0	0	0	0	0
chr1	25403389	25787664	-	NM_021666.2	Trdn	4222	0	0	0	0.0184308	0	0	0.0198142	0	0.0355695	0	0	0	0	0	0	0	0.0280044	0.0210556	0	0.00997359	0	0
chr1	25173088	25217625	+	NM_001108459.1	Clvs2	2574	0.314852	0.247765	0	0	0.129911	0.152045	0.276252	0	0.0583429	0.0335479	0.153916	0	0.256446	0.0602382	0	0	0.16077	0.241755	0.189272	0.0327183	0.0340938	0.0155347
chr1	24956973	24959643	-	XR_001836244.1	LOC108349799	1364	0	0	0	0.057049	0	0	0.0613311	0	0.220197	0.0633082	0	0	0.0967877	0.113675	0	0	0	0	0.10205	0.0308713	0	0
chr1	24917110	24984818	-	XM_008758657.2	LOC679711	1415	0.28637	0.100156	0	0.109986	0.0295399	0.150863	0.0886808	0.0361817	0.353768	0	0.139993	0	0.139949	0.273945	0	0.411206	0.125337	0.157061	0.122965	0.148793	0.310097	0.028259
chr1	24917109	25026307	-	XM_017590491.1	LOC679711	864	0.468998	0	0	0.180127	0.0483784	0.164715	0.0968236	0	0.463502	0	0	0	0.0763996	0.358919	0	0.673444	0	0.0514449	0.201383	0.194947	0.304713	0.0462806
chr1	24917108	24925012	-	XM_017590490.1	LOC679711	866	0	0	0	0	0.2896	0.0821675	0.1449	0	0.28902	0	0	0	0	0	0	0	0.0682647	0.0513261	0.160734	0.0972483	0	0
chr1	24899931	24905874	+	XM_008758660.2	LOC501467	2351	0.0861791	0	0.107973	0.0992959	0	0.0151334	0	0.217767	0.255508	0.165285	0	0	0	0	0.0831862	0	0	0	0.0444054	0.0895545	0.149311	0.0680331
chr1	24899809	24905874	+	XM_008758659.2	LOC501467	2479	0.0817294	0	0.102398	0.0941689	0	0.014352	0	0.206523	0.242315	0.156751	0	0	0	0	0.078891	0	0	0	0.0421125	0.0849304	0.177002	0.0645203
chr1	24895629	24907240	-	XR_001836245.1	LOC108349800	756	0	0	0	0.308789	0.165869	0	0	0	0	0	0	0	0	0	0	0	0	0	0	0	0	0
chr1	24888054	24925011	-	XM_017590493.1	LOC679711	964	0.210173	0	0	0	0.346879	0.0738144	0.260339	0	0.571203	0.0895771	0	0.159281	0.0684743	0	0	0	0.061325	0	0.144394	0.087362	0	0.0414797
chr1	24888049	24925017	-	XM_017590494.1	LOC679711	975	0.519505	0.218033	0.173569	0	0.300095	0.0729816	0.686405	0.210039	1.07818	0.221416	0.203169	0.551194	0.338509	0	0	0	0.242532	0.0911762	0.463987	0.259129	0.0450038	0.0820235
chr1	24887944	24984818	-	XM_008758655.2	LOC679711	1626	0.311512	0.0871595	0	0.0957133	0.0771198	0.0875241	0.077173	0.0314865	0.461791	0	0.121827	0.0472161	0.121788	0.238397	0	0.357845	0.109072	0.109344	0.0856064	0.077691	0.269857	0.0737757
chr1	24885001	24925010	-	XM_017590492.1	LOC679711	950	0.106635	0	0	0	0.307992	0.0749022	0.132088	0	0.316157	0	0	0	0	0	0	0	0.248915	0	0.183153	0.0886495	0	0.042091
chr1	24884986	24925017	-	XM_017590495.1	LOC679711	972	0.521109	0.218706	0.174105	0	0.258018	0.0732069	0.602458	0.210688	0.824003	0.13326	0.203797	0.47391	0.339554	0	0	0	0.425742	0.0914576	0.50122	0.259929	0.0451427	0.0822766
chr1	24854554	24925018	-	XM_017590496.1	LOC679711	1028	0	0.206792	0.164621	0	0.121981	0.138438	0.203443	0.199211	0.535642	0.126001	0.192695	0.373411	0.192634	0.30166	0	0	0.115014	0.0864755	0.372363	0.245769	0.0426836	0.0388973
chr1	24852237	24892478	+	XR_589888.2	LOC103690936	624	0	0	0	0	0	0	0.134063	0	0.0802215	0	0.317452	0.123034	0.211568	0	0	0	0	0.142463	0	0	0	0
chr1	31066240	31124885	-	XM_017589873.1	Soga3	4172	7.28453	7.38839	0.0405633	0	6.66258	6.85646	7.71989	0.0245432	0.0239972	0	4.1071	5.00536	7.48379	0	0	0.046489	6.97164	6.24323	6.73959	0.0201862	0.0420697	0.019169
chr1	31066780	31124885	-	XM_017589872.1	Soga3	3588	8.04669	8.19598	0	0	7.45577	7.72455	8.71995	0.028538	0.0279031	0	4.41673	5.64888	8.35234	0	0	0.0540557	7.66152	6.93732	7.5262	0.0234719	0.0489172	0.022289
chr1	31261369	31262466	-	NM_001108879.1	Mrpl36	856	0	0	0	0	0	0	0	0	0	0	0	0	0	0	0	0	0	0	0	0	0	0
chr1	31261370	31264715	-	XM_006227765.3	Mrpl36	826	0	0	0	0	0	0	0	0	0	0	0	0	0	0	0	0	0	0	0	0	0	0
chr1	30874409	30918172	-	XM_006227746.2	Echdc1	2061	5.01357	6.60128	0.656885	0.906141	4.92826	6.64616	5.76375	0.372614	0.631496	0.607525	4.70957	4.91707	5.02836	0.451392	0.806575	0.376423	5.33518	5.06811	4.99782	0.55164	1.02192	0.737256
chr1	30874414	30917882	-	NM_001007734.1	Echdc1	1866	5.53749	7.1772	0.72553	1.08424	5.42087	7.3407	6.27641	0.411552	0.697488	0.671012	5.20173	5.26634	5.5892	0.415469	0.890864	0.41576	5.76599	5.50245	5.4828	0.586721	1.08168	0.814301
chr1	31002237	31010327	-	XM_017589871.1	LOC108349506	2830	0	0	0	0	0.0295399	0	0.0147801	0	0	0	0	0	0	0	0	0	0	0	0	0	0	0
chr1	31040141	31055453	-	NM_001144859.2	Soga3	4152	2.12269	1.9456	0.0815173	0	2.15438	2.31363	2.5689	0	0.0482256	0	1.28816	2.05247	2.5914	0	0	0	1.70859	2.2267	2.47247	0	0.0211362	0.0288919
chr1	30856931	30873811	+	XM_006227745.3	Rnf146	1987	7.59649	9.55745	6.72832	7.75408	10.476	12.6414	10.1043	7.26602	8.28845	8.06158	9.32131	11.2436	11.295	7.06206	6.39764	8.73614	10.1752	8.99258	9.47471	6.99336	6.7132	7.50626
chr1	30863216	30873814	+	NM_001012060.2	Rnf146	1877	7.93374	10.1553	6.98738	8.12558	11.0009	13.1737	10.6074	7.69184	8.61417	8.46502	9.6565	11.5344	11.9217	7.43462	6.87676	8.88645	10.803	9.4959	9.97435	7.35833	7.13	7.92486
chr1	30874409	30921117	-	XM_017589332.1	Echdc1	1979	5.11893	6.69578	0.684103	0.943687	4.94237	6.7957	5.85462	0.388053	0.657662	0.632698	4.80461	4.88805	5.13664	0.391746	0.839996	0.39202	5.43676	5.12089	4.95873	0.553219	1.01992	0.727394
chr1	30874409	30920847	-	XM_006227747.3	Echdc1	4402	2.43939	3.12289	0.307551	0.424252	2.26941	3.13595	2.74608	0.186087	0.352522	0.284441	2.295	2.4068	2.38425	0.21134	0.377636	0.17624	2.45762	2.33248	2.253	0.267841	0.458523	0.345181
chr1	30654271	30666856	-	XR_001835581.1	LOC108349437	333	0	0	0	0	0	0	0	0	0	0	0	0	0	0	0	0	0	0	0	0	0	0
chr1	30681647	30768038	+	XM_017589545.1	Rspo3	2930	0.0691492	0.290214	0.0577577	0	0.199722	0.194286	0.0285514	0	0	0	0.608468	0.471645	0.518161	0	0	0	0.322825	0.273062	0.819499	0	0	0
chr1	30682048	30765160	+	NM_001100990.1	Rspo3	1006	0.201399	0.845256	0.168221	0	0.623244	0.565861	0.0831566	0	0	0	1.96909	1.22105	1.44354	0	0	0	0.88147	0.618566	2.38681	0	0	0
chr1	30856922	30873811	+	XM_006227744.3	Rnf146	1938	7.73629	9.7991	6.89843	7.74937	10.7193	12.9243	10.3167	7.3969	8.34303	8.24313	9.45477	11.4487	11.5124	7.20061	6.55939	8.85694	10.4325	9.17407	9.64245	7.105	6.86029	7.65478
chr1	29432545	29501633	+	XM_008758673.2	Trmt11	2995	3.2133	3.45431	1.97765	3.37761	2.47025	2.83916	2.9049	2.13677	2.45695	2.10475	2.51333	3.30677	2.88721	2.35557	2.25282	2.94652	2.32916	3.17595	3.32304	2.22142	2.87153	2.5367
chr1	29432130	29487450	+	NM_198051.1	Trmt11	1562	6.61521	6.89553	4.6587	7.62207	5.69985	6.19549	6.21258	4.22819	4.99941	4.09096	4.75569	5.94724	5.78954	4.91366	5.13342	6.3947	5.07152	7.19939	7.37418	5.0142	5.98346	5.0687
chr1	29915442	29920598	+	NM_001246319.1	Cenpw	1601	6.89699	4.38176	7.55774	8.74871	8.45899	7.7335	7.36754	7.41894	9.69272	9.70857	7.91866	7.96026	6.92664	8.23205	8.67303	8.4801	9.12053	7.77361	7.17281	10.6258	8.96211	10.34
chr1	29435765	29504921	+	XM_006227749.3	Trmt11	6145	1.63207	1.72971	0.99142	1.65887	1.18357	1.38956	1.38178	1.03311	1.17305	0.983672	1.03155	1.41178	1.42868	1.04714	1.01843	1.45188	1.07748	1.65642	1.60262	1.15807	1.35671	1.21684
chr1	29432108	29514464	+	XM_006227750.3	Trmt11	1587	5.61734	6.07249	3.99882	6.57038	4.55653	5.3805	5.37673	3.64541	4.41597	3.45518	4.18149	5.46654	5.11603	4.20119	3.82022	5.43848	4.39561	5.93766	5.96429	4.05961	5.22563	4.58572
chr1	29432108	29514242	+	XM_006227748.3	Trmt11	1519	5.8688	6.43764	4.06642	6.86451	4.73299	5.62136	5.56235	3.84231	4.5807	3.60986	4.30347	5.55963	5.17123	4.38926	3.99124	5.80962	4.51455	6.1742	6.23129	4.1859	5.34402	4.791
chr1	29432108	29480829	+	XM_006227751.3	Trmt11	1672	5.27118	6.27235	3.79553	6.32944	4.34989	5.12825	5.17844	3.55195	4.16154	3.20206	4.20586	5.0968	4.89542	4.08035	3.62601	5.162	4.03072	5.6358	5.72352	3.85323	4.82876	4.35259
chr1	29432108	29576079	+	XM_006227752.3	Trmt11	1743	4.99834	5.529	3.49528	5.98233	4.12474	4.8377	4.87151	3.31915	3.93458	3.0964	3.69359	4.84514	4.46878	3.82518	3.47831	4.95173	3.86653	5.35523	5.43048	3.6238	4.63206	4.19823
chr1	29374370	29386642	+	XM_006227760.3	Ncoa7	4077	0.571494	0.59094	1.14148	1.12609	0.4306	0.471239	0.56427	1.13018	1.26465	1.31318	0.87457	0.734403	0.647625	1.27404	1.31916	1.11795	0.696009	0.839472	0.793796	1.7145	1.65742	1.33386
chr1	29348234	29353511	-	XR_001835580.1	LOC108348877	5143	0.118184	0.137781	0.164525	0.242084	0.0812734	0.0276714	0.0325318	0.139366	0.184932	0.218274	0.0385165	0.179133	0.128348	0.482374	0.456319	0.207415	0.126442	0.181493	0.175923	0.163751	0.255952	0.101074
chr1	29413424	29423288	+	NM_001276433.1	Hint3	833	2.91871	1.61627	1.92999	3.0827	2.91037	2.94708	2.05875	3.68767	2.76432	3.31726	2.85364	3.31794	1.50561	1.95445	1.52606	3.14328	1.63229	2.56125	2.79896	1.97147	3.73996	4.03225
chr1	29413424	29423288	+	NM_001100825.1	Hint3	960	2.63811	1.84533	1.85095	3.32334	2.78659	2.74251	1.87354	3.30648	2.65934	3.01334	2.88882	3.35884	1.37519	1.93816	1.5279	3.23253	1.41635	2.40762	2.64617	1.79838	3.47373	3.66542
chr1	29225726	29386642	+	XM_008758675.2	Ncoa7	4866	1.12421	1.2378	3.02569	3.0224	1.61492	1.22836	1.71919	3.6404	4.27953	4.34779	2.03545	1.57775	1.73637	3.50511	2.91387	2.73032	1.68872	2.72208	1.98095	4.67295	4.60789	4.23202
chr1	29191169	29201257	+	NM_130417.1	Hey2	2421	0.251062	0.526845	0	0	0.276242	0.352699	0.207325	0	0.0827066	0.107004	0	0.634229	0.599836	0	0.080781	0.0801124	0.293022	0.257033	0.733064	0.034786	0.0362484	0
chr1	29225841	29386642	+	XM_017589870.1	Ncoa7	4908	1.11459	1.1839	2.9998	2.98068	1.58407	1.18885	1.67891	3.51537	4.15112	4.13464	2.01803	1.56425	1.70806	3.39613	2.76939	2.68719	1.66222	2.64444	1.90019	4.53859	4.49694	4.12248
chr1	29225726	29386642	+	XM_006227758.3	Ncoa7	4899	1.11663	1.22947	3.00531	3.00204	1.60404	1.22008	1.7076	3.61588	4.25071	4.3185	2.02174	1.56712	1.72467	3.4815	2.89424	2.71192	1.67734	2.70374	1.96761	4.64148	4.57686	4.21168
chr1	31939618	31968120	-	XM_006227785.2	Brd9	2701	12.602	13.8783	14.5672	15.2115	18.2609	17.6114	19.373	17.211	16.9023	17.8236	12.5777	17.0829	15.4942	14.4663	16.8346	16.1926	19.9392	19.369	19.4287	21.1712	18.406	20.0746
chr1	31939618	31968120	-	XM_006227787.2	Brd9	2638	12.903	14.1829	14.9151	15.5748	18.6495	18.032	19.8357	17.6221	17.287	18.2001	12.8781	17.4908	15.8142	14.7824	17.2366	16.5425	20.393	19.8147	19.8795	21.6449	18.8123	20.5389
chr1	31939611	31967859	-	NM_001107453.1	Brd9	2363	12.9041	13.5544	14.1801	15.0822	16.3799	16.1105	18.0021	16.1196	15.7187	15.7503	12.5326	16.6673	14.8053	14.567	16.5114	15.0614	19.3889	18.1894	18.1432	19.1564	16.6936	17.4465
chr1	31939618	31965555	-	XM_017589088.1	Brd9	2145	8.87882	8.6222	8.59956	9.90371	8.98336	8.99001	10.3546	9.04602	9.82494	9.01768	7.8959	11.5607	9.10896	9.14416	10.0749	9.72021	11.0518	9.94649	10.7885	11.1308	9.57353	10.1038
chr1	31936686	31939663	+	XR_001835583.1	LOC108348816	1778	0.113952	0.159417	0.23795	0.262592	0.117545	0.0400209	0.164676	0.0863843	0.168925	0.0485671	0.0557059	0.518156	0.222753	0.261619	0.109995	0	0.132997	0.0249991	0.234864	0.0710492	0	0.134937
chr1	31936686	31939663	+	XR_001835584.1	LOC108348816	1775	0.114145	0.159686	0.238352	0.263036	0.117743	0.0400885	0.164955	0.0865303	0.169211	0.0486492	0.0558001	0.519031	0.22313	0.262062	0.110181	0	0.133222	0.0250413	0.235261	0.0711693	0	0.135165
chr1	31906048	31936603	-	XM_006227797.3	Zdhhc11	1501	0.134981	0	0	0	0	0	0	0.0341087	0	0	0	0	0	0	0	0	0	0	0	0	0	0
chr1	31906063	31936536	-	NM_001039342.2	Zdhhc11	1434	0.070644	0	0	0	0	0	0	0.0357023	0	0	0	0	0	0	0	0	0	0	0	0	0	0
chr1	32058043	32084884	+	NM_001107454.1	Nkd2	4024	1.53567	1.26788	0.567745	0.773508	1.47501	1.34392	1.44485	0.445303	0.310998	0.354079	1.6245	2.09868	2.08329	0.443119	0.218705	0.265093	1.67479	1.34759	1.57391	0.156965	0.207181	0.188803
chr1	32086754	32140137	-	NM_001013144.2	Slc12a7	5003	10.6102	11.2034	36.7009	34.4202	10.2179	9.94179	10.9105	30.7612	35.3899	34.8913	11.2844	12.1383	11.9669	34.5716	37.5662	34.4058	9.21676	11.9406	13.0835	30.6114	32.8542	31.7542
chr1	32056498	32085416	+	XM_017589089.1	Nkd2	5182	1.27069	1.05293	0.506188	0.720786	1.15346	1.10539	1.1704	0.405072	0.31878	0.38327	1.33793	1.68896	1.68144	0.418901	0.188702	0.318138	1.34617	1.10649	1.26249	0.211274	0.160883	0.169761
chr1	32057152	32085416	+	XM_017589090.1	Nkd2	5173	1.2729	1.05476	0.507068	0.72204	1.15547	1.10732	1.17244	0.405776	0.319335	0.383937	1.34026	1.69189	1.68436	0.41963	0.226836	0.318692	1.34851	1.09982	1.26468	0.211641	0.161163	0.170056
chr1	31967981	32012923	+	NM_001011930.1	Trip13	1798	22.5369	24.8682	24.2833	22.4616	27.1065	28.3758	27.4277	21.3274	23.8876	27.1352	23.632	26.3028	25.5887	25.4829	25.6156	30.0421	25.7775	29.6405	26.5928	30.1879	30.8713	32.4028
chr1	32054389	32085416	+	XM_008758692.2	Nkd2	6312	1.07531	0.886881	0.415568	0.591748	0.946965	0.907501	0.967499	0.332554	0.269642	0.314655	1.09841	1.38659	1.38042	0.343907	0.185904	0.261184	1.1239	0.908403	1.03647	0.173451	0.132081	0.13937
chr1	31939618	31968120	-	XM_006227786.2	Brd9	2641	12.8883	14.1668	14.8981	15.5571	18.6441	18.0116	19.8132	17.602	17.2673	18.1794	12.8635	17.471	15.7962	14.7656	17.217	16.5237	20.3698	19.7922	19.8569	21.6203	18.7909	20.5156
chr1	31967979	31987007	+	XM_008758681.1	Trip13	2230	23.8949	26.7555	25.4224	26.2407	30.4776	31.8292	30.4799	24.1522	26.0841	29.778	26.6045	29.0568	28.3277	28.3685	28.1517	32.7892	29.5851	33.7648	30.0239	33.328	33.2534	36.6692
chr1	32221679	32235599	+	XM_006227772.2	Slc6a18	2268	0	0	0	0	0	0	0.0184426	0	0.044143	0	0	0	0	0.0683656	0	0	0	0	0.0306869	0	0	0
chr1	32221679	32235599	+	XM_006227774.2	Slc6a18	2317	0	0	0	0	0	0	0.0180526	0	0.0432095	0	0	0	0	0.0669198	0	0	0	0	0.030038	0	0	0
chr1	32221679	32235599	+	XM_008758682.1	Slc6a18	2320	0	0	0	0	0	0	0.0180292	0	0.0431536	0	0	0	0	0	0	0	0	0	0.0299991	0	0	0
chr1	32221678	32235599	+	XM_006227775.3	Slc6a18	2155	0	0	0	0	0	0	0.0194096	0	0.0464577	0	0	0	0	0.0719504	0	0	0	0	0.0322961	0	0	0
chr1	32199868	32218628	+	NM_001039722.2	Slc6a19	2419	0	0	0	0	0	0	0.0345827	0	0.186244	0.0535463	0	0	0	0.032049	0	0	0.0488774	0	0.0287714	0.0348148	0	0
chr1	32086754	32142384	-	XM_017589092.1	Slc12a7	7265	7.33457	7.75419	25.4951	23.8211	7.04224	6.85615	7.55951	21.2611	24.4675	24.1525	7.79818	8.36952	8.3227	23.8289	25.9101	23.7468	6.35521	8.23504	9.03385	21.1731	22.6792	21.9169
chr1	32086754	32167950	-	XM_017589091.1	Slc12a7	5147	9.64421	10.1741	34.4411	32.0814	9.04682	8.8618	9.72758	28.6473	32.4741	32.3717	10.757	11.1871	10.7472	32.0379	35.4132	31.9925	8.13192	10.5443	11.6425	27.8978	30.068	28.675
chr1	32086754	32167950	-	XM_006227789.3	Slc12a7	5132	9.63292	10.1624	34.4923	32.1601	9.07326	8.8877	9.74786	28.7011	32.491	32.4242	10.7498	11.2198	10.7271	32.1315	35.4977	32.0671	8.15569	10.5751	11.6426	27.9547	30.1303	28.751
chr1	32281234	32297196	-	XM_006227791.3	Clptm1l	2287	27.4631	25.9647	40.5501	31.507	24.1801	27.489	23.575	30.669	33.467	37.8712	25.8115	27.2248	26.6981	36.2039	39.9779	43.124	20.8087	24.5856	21.7893	40.1016	41.6147	40.5984
chr1	32281206	32297190	-	NM_001108240.1	Clptm1l	2312	27.2976	25.7452	40.258	31.3683	23.9187	27.1917	23.3382	30.3595	33.1051	37.5364	25.5752	26.9637	26.495	35.913	39.6724	42.8255	20.5836	24.3197	21.5537	39.6862	41.2027	40.1594
chr1	32253814	32275330	-	XM_008758684.2	Tert	5835	1.78822	2.24665	1.78366	0.813489	1.74073	1.67679	1.56272	1.28102	1.467	1.26532	1.71441	1.59204	1.99102	1.48808	1.77639	1.69521	1.21578	1.75965	1.59234	1.71032	1.48894	1.5556
chr1	32252682	32275330	-	XR_589899.2	Tert	6276	1.69485	2.15653	1.69877	0.781125	1.65837	1.57598	1.51289	1.24811	1.41177	1.23144	1.59394	1.50464	1.91423	1.50705	1.66715	1.62245	1.13977	1.66434	1.51372	1.65052	1.41228	1.47178
chr1	32251713	32272476	-	NM_053423.1	Tert	3378	3.23883	4.23737	3.1311	1.56643	3.21721	3.07547	2.8851	2.3795	2.84523	2.4285	3.04935	2.77275	3.83002	2.66225	3.24214	3.38756	2.18758	3.28955	2.95658	3.04159	2.77976	2.94749
chr1	32250875	32275330	-	XM_017589078.1	Tert	7010	2.06653	2.56756	2.01579	1.07675	2.20622	1.86267	2.0168	1.54833	1.78524	1.45358	1.78027	1.81803	2.40119	1.45984	2.20401	1.99209	1.67822	2.20023	2.2041	1.89819	1.84654	2.00217
chr1	32250875	32275330	-	XM_008758683.2	Tert	7082	2.04553	2.54146	1.9953	1.06581	2.18379	1.84373	1.9963	1.53259	1.76709	1.4388	1.76217	1.79955	2.37678	1.445	2.1816	2.01292	1.66116	2.17786	2.18661	1.88483	1.83396	1.98182
chr1	32221767	32235593	+	NM_017163.1	Slc6a18	2337	0	0	0	0	0	0	0.0178981	0	0.0428397	0	0	0	0	0.0663471	0	0	0	0	0.0297809	0	0	0
chr1	31264730	31273163	+	XM_003748682.4	LOC100912599	514	0	0	0	0	0	0	0	0	0	0	0	0	0	0	0	0	0	0	0	0	0	0
chr1	31409578	31425669	+	XM_217725.4	RGD1311933	1015	0	0	0	0.15333	0	0	0	0	0.0493184	0	0	0	0	0	0	0	0	0	0	0	0.0432302	0
chr1	31477334	31485168	-	XR_589901.2	LOC102555956	881	0.229974	0	0	0.176651	0	0	0	0.116225	0	0	0	0	0	0.175997	0	0	0	0	0	0	0	0
chr1	31494042	31519034	+	XM_017589874.1	LOC100911237	2463	2.22103	2.07144	0.343544	0.663464	1.35766	1.11228	1.52842	0.394943	0.284537	0.508368	1.84981	1.87024	1.25962	0.409194	0.277912	0.669343	1.05609	1.2813	1.08791	0.393218	0.391933	0.227288
chr1	31261370	31262468	-	XM_006227764.3	Mrpl36	801	0	0	0	0	0	0	0	0	0	0	0	0	0	0	0	0	0	0	0	0	0	0
chr1	31261370	31262480	-	XM_006227762.2	Mrpl36	871	0	0	0	0	0	0	0	0	0	0	0	0	0	0	0	0	0	0	0	0	0	0
chr1	31261370	31262470	-	XM_006227763.2	Mrpl36	865	0	0	0	0	0	0	0	0	0	0	0	0	0	0	0	0	0	0	0	0	0	0
chr1	31261370	31262468	-	XM_017589462.1	Mrpl36	891	0	0	0	0	0	0	0	0	0	0	0	0	0	0	0	0	0	0	0	0	0	0
chr1	31538087	31545573	-	XM_006227783.3	Ccdc127	2397	5.15604	5.49857	5.36566	7.14196	6.31256	6.81291	6.38672	7.92413	5.51329	6.52056	4.75185	5.0926	4.29597	5.6924	6.03765	7.76779	5.30255	5.71135	6.19907	6.39445	6.51682	6.32243
chr1	31539213	31545557	-	NM_198766.1	Ccdc127	1254	6.7051	8.30663	7.01751	10.1147	8.8331	9.70324	8.07203	10.0435	8.18336	8.67655	5.84477	7.22429	5.89556	7.10969	9.98128	10.7493	6.97716	8.08153	8.63037	8.36126	9.34259	8.32254
chr1	31545630	31570601	+	NM_130428.1	Sdha	2277	59.2606	58.786	84.6893	76.5504	64.0843	65.0476	63.2285	84.2043	88.5307	87.7745	64.4206	66.2537	61.081	78.9906	84.8161	89.2673	67.3994	66.0382	70.1176	80.241	80.6274	81.0266
chr1	31576182	31591849	+	NM_001107452.1	Pdcd6	1531	17.8654	15.9217	29.513	35.9849	17.7188	14.5707	16.5016	27.3207	29.6556	29.696	17.2084	17.7015	13.9262	28.1547	29.6997	33.3177	13.8622	17.8548	13.0241	26.8713	26.7399	30.2967
chr1	31494042	31519034	+	XM_008758694.2	LOC100911237	2707	2.24537	1.98944	0.312578	0.661154	1.23528	1.01202	1.52972	0.359344	0.25889	0.478495	1.82943	1.70166	1.36554	0.429589	0.252862	0.716483	1.11377	1.19865	1.06698	0.404441	0.389024	0.221572
chr1	31494042	31519034	+	XM_017589876.1	LOC100911237	2868	2.11932	1.97659	0.295031	0.624039	1.18051	0.967617	1.44385	0.339172	0.244357	0.451634	1.7958	1.65968	1.38095	0.405474	0.238667	0.676262	1.05125	1.13136	1.00708	0.381737	0.367186	0.264903
chr1	31494221	31519034	+	XM_017589875.1	LOC100911237	2022	2.30463	1.96251	0.251083	0.423325	1.48839	1.28449	1.65491	0.481081	0.297081	0.53383	1.76341	1.74658	1.30582	0.345074	0.290164	0.623486	0.935585	1.36291	1.1875	0.312378	0.368911	0.118654
chr1	31531142	31535314	+	NM_001109333.1	Lrrc14b	2575	0.157365	0	0.0328602	0.120878	0.0324652	0.110535	0.0649752	0.0795295	0.194401	0.0503024	0.153856	0.178889	0.153808	0.210752	0.0759498	0.225964	0.160707	0.103569	0.0540567	0.0327056	0.0340805	0
chr1	31700986	31731726	+	XM_006227767.3	Exoc3	2539	12.8475	15.015	15.33	14.098	15.4256	13.6905	16.6553	17.2203	15.8514	16.1889	13.9654	12.0043	13.467	16.2137	15.6749	16.1563	14.6454	12.9021	12.5682	16.0706	16.6597	18.4735
chr1	31700952	31731700	+	NM_001024964.1	Exoc3	2395	13.5776	15.8882	16.1457	14.8807	16.3182	14.5137	17.6567	18.2129	16.7836	17.0902	14.8051	12.5979	14.194	17.0915	16.4949	17.0062	15.5507	13.6407	13.2658	16.9313	17.6064	19.484
chr1	31731651	31777144	-	XM_008758677.2	Slc9a3	9105	0.189144	0.311304	0.176572	0.256392	0.307581	0.222732	0.220509	0.219296	0.137447	0.137519	0.348099	0.227664	0.297241	0.127721	0.085918	0.191715	0.162321	0.180625	0.267538	0.101745	0.125299	0.15371
chr1	31701152	31731726	+	XM_006227768.3	Exoc3	2831	11.5581	13.5664	13.7787	12.6714	13.8198	12.3036	14.9818	15.5346	14.3049	14.5344	12.6299	10.8204	12.0547	14.6235	14.2654	14.4556	13.1766	11.6184	11.3088	14.4873	14.9879	16.5539
chr1	31603296	31698329	+	NM_001024285.1	Ahrr	4694	0.215815	0.090576	0	0.033155	0	0.0985345	0.0623763	0.0872554	0.0959786	0.20236	0.0422007	0.0327113	0.0703123	0.132129	0	0.0413191	0.0503769	0.0946919	0.059308	0.0538242	0.0841304	0.0766677
chr1	31576185	31591852	+	XM_006227784.3	Pdcd6	1525	17.9357	15.9843	29.6291	36.0755	17.7885	14.6047	16.5665	27.3611	29.7723	29.7845	17.2761	17.7712	13.981	28.2654	29.8165	33.4488	13.9168	17.8668	13.0753	26.9218	26.8164	30.4159
chr1	31688515	31693743	-	XR_001835582.1	LOC108349507	790	0	0	0	0.197	0	0	0	0	0	0.109307	0.125374	0	0	0	0	0.122754	0	0.112528	0	0	0	0.0506158
chr1	31670156	31672084	-	XM_006227799.3	LOC102548594	895	0	0	0	0	0	0	0	0	0	0	0	0	0	0	0	0.216706	0	0	0	0.0470486	0	0
chr1	31866754	31890696	-	XM_006227794.2	Tppp	5336	0.151879	0.292154	0.126859	0.174996	0.282002	0.200029	0.235164	0.0767573	0.121956	0.0404574	0.148493	0.0575513	0.123705	0	0.0366512	0.0363478	0.177263	0.116619	0.149996	0.0157828	0.00822314	0.0299748
chr1	31835012	31864938	+	XM_008758697.2	Cep72	2395	8.58648	7.10086	3.70963	2.20936	7.90602	6.52149	6.58416	3.8478	3.28148	3.3892	5.70698	5.25713	5.98079	3.17228	3.42963	3.64419	5.50445	6.53271	8.32561	2.7076	2.63822	2.72142
chr1	31870898	31890778	-	NM_001108461.1	Tppp	1020	0	0.277885	0.165912	0.152578	0.655669	0.0697618	0.574107	0.200773	0.14723	0.169318	0	0.301072	0.388289	0	0	0	0.347749	0.0871537	0.272933	0	0.0430183	0.15681
chr1	31866754	31890442	-	XM_006227793.2	Tppp	5405	0.149941	0.288424	0.12524	0.172762	0.278402	0.197476	0.232162	0.0757774	0.120399	0.039941	0.183247	0.0568166	0.122126	0	0.0361833	0.0358838	0.175	0.11513	0.148081	0.0155813	0.00811817	0.0295922
chr1	31834976	31864938	+	XM_217737.8	Cep72	2500	8.22585	6.83097	3.55383	2.11657	7.57396	6.24759	6.30763	3.68619	3.14365	3.24685	5.46729	5.06704	5.7296	3.03904	3.28559	3.49114	5.27326	6.25833	7.98985	2.59388	2.52741	2.60712
chr1	31734326	31777070	-	NM_012654.1	Slc9a3	5158	0	0.0824281	0	0.105604	0.129659	0.0137955	0.0486558	0.0794061	0.0485248	0	0.0192022	0.0595373	0.0767847	0	0	0.0376022	0	0.0172347	0.0404796	0	0	0
chr1	31834978	31864938	+	XM_006227801.2	Cep72	2258	8.65881	7.28063	3.78482	2.27448	8.23761	6.75961	6.74283	4.03591	3.34756	3.40361	5.6146	5.4401	6.1098	3.19308	3.55111	3.82235	5.75987	6.63379	8.53793	2.72269	2.73999	2.85112
chr1	31834978	31864938	+	XM_006227800.2	Cep72	2321	8.64201	7.11354	3.79145	2.2798	8.05003	6.60679	6.63189	3.94842	3.3214	3.36704	5.59022	5.35859	6.08616	3.20661	3.45472	3.7186	5.629	6.53033	8.42612	2.68507	2.68452	2.77373
chr1	36107248	36118887	-	XM_006227769.3	Med10	1164	22.3668	21.8548	32.4939	34.2947	23.5927	20.8153	21.9919	28.5455	25.0721	27.7455	24.506	23.8763	22.1732	36.1657	34.0233	29.3261	23.2101	22.0715	17.818	27.2041	27.1415	26.795
chr1	36152505	36160262	+	XR_001836366.1	LOC108348755	915	0	0	0	0	0.0913638	0	0	0	0	0	0	0	0	0	0	0	0	0	0	0	0	0
chr1	35924985	35939976	+	XR_001835592.1	LOC108349392	451	0.44924	0.471357	0	0	0	0.157776	0	0	0.110994	0	0	0	0.292724	0	0	0	0.13108	0.295666	0.385798	0	0	0
chr1	36107248	36112909	-	NM_001106097.2	Med10	844	30.8472	30.141	44.8139	47.2974	32.5378	28.7073	30.3301	39.3684	34.5781	38.2651	33.7974	32.9289	30.5801	49.8779	46.9231	40.445	32.0102	30.3344	24.5737	37.5185	37.4321	36.9543
chr1	36295649	36319896	-	NM_001108403.1	Nsun2	4664	59.4051	57.7642	69.7203	73.2434	58.4145	60.4011	61.9435	69.8142	74.7653	74.2345	68.1891	66.6335	65.1176	86.1536	83.7801	78.9489	58.5469	60.6305	53.452	80.0007	78.6881	80.4273
chr1	36297409	36319906	-	XM_006227792.3	Nsun2	2842	96.4558	93.9988	113.793	119.488	95.4227	98.7611	100.816	113.905	122.01	120.93	111.069	108.109	105.564	140.541	136.872	129.085	95.2907	98.9376	87.022	130.326	128.363	131.229
chr1	36152505	36160262	+	XR_001836367.1	LOC108348755	900	0	0	0	0	0.0928865	0	0	0	0	0	0	0	0	0	0	0	0	0	0	0	0	0
chr1	36185915	36226276	+	NM_001145163.1	Ube2ql1	2653	0.458214	0.160258	0	0	0.315107	0.563249	0.630649	0	0.037737	0	0.223999	0.636643	0.622024	0	0	0	0.49023	0.469112	0.524674	0	0.0330786	0
chr1	36400442	36433238	+	NM_001107333.1	Papd7	3819	15.1199	13.5079	13.1609	14.3038	15.8155	14.8966	14.1178	17.0925	15.7423	14.2677	13.8233	13.268	14.3115	12.5455	14.7229	18.8416	14.6748	15.3632	14.7342	15.1277	15.959	15.0041
chr1	36407969	36431254	+	XM_006227781.3	Papd7	5290	8.02385	6.38951	6.31813	6.79593	6.8585	6.5373	6.49161	7.83926	7.63648	6.59477	6.89009	5.74712	6.2141	6.66816	7.11671	9.36763	6.9175	7.03276	6.91375	7.43466	7.57302	6.83322
chr1	36320503	36354694	+	NM_017070.3	Srd5a1	2614	1.47266	1.40962	1.6185	1.48843	1.26324	1.08886	1.32812	1.371	1.4937	1.05711	1.06093	1.11606	0.959583	0.237266	0.523717	0.667777	0.7237	0.816191	1.37119	0.547701	0.537153	0.734258
chr1	36400055	36431254	+	XM_006227782.3	Papd7	2225	19.9875	15.7964	16.961	16.892	19.3872	18.245	18.4982	20.755	19.5283	18.6094	17.8059	14.7681	16.5542	16.7597	17.3157	23.4486	19.0504	19.4974	18.7993	19.5308	20.411	18.888
chr1	37702040	37726162	-	XM_341475.7	RGD1308544	1012	0.200205	0	0	0	0	0.0703133	0	0.10118	0	0	0	0	0.130453	0	0	0	0	0.0439213	0.0687727	0	0	0
chr1	37734399	37742907	-	XM_017588849.1	Fastkd3	2943	4.99117	4.74331	3.04763	3.86034	4.34606	4.61808	5.27289	3.54883	4.25231	2.90482	4.74528	5.97387	4.39613	2.63427	4.18653	2.89972	3.81661	4.83299	4.23311	3.23361	3.63792	3.22011
chr1	37043070	37698390	+	NM_031007.1	Adcy2	3874	0.418394	0.54874	0.0436835	0.0401729	0.668955	0.670427	0.701808	0.0132156	0.0775295	0.0222902	0.588032	0.49544	0.851952	0.280168	0.100966	0.0500651	0.57988	0.321258	0.979115	0.0434781	0.0679588	0
chr1	37558940	37559784	+	XR_589909.2	LOC100362709	844	0.240056	0.335832	0.200509	0.737582	1.08955	1.7705	2.08148	0.849241	1.18621	0.920819	1.17352	2.18313	0.7821	1.28599	0	0.689403	0.980618	1.05328	1.89663	0.798265	1.45569	1.13706
chr1	37743088	37774485	+	XM_006227813.3	Mtrr	3472	6.27312	6.59216	8.35914	9.07691	4.8637	4.63177	5.21643	9.36353	8.04507	9.01576	4.93514	5.6386	4.35372	9.35588	10.308	8.23961	3.2351	5.82489	5.07151	8.23493	7.88603	8.46487
chr1	37734399	37742907	-	XM_006227809.2	Fastkd3	3036	4.83828	4.59801	2.95428	3.74209	4.21293	4.47661	5.11137	3.44012	4.12205	2.81584	4.59992	5.79088	4.26146	2.55358	4.05829	2.8109	3.6997	4.68494	4.10344	3.13456	3.52648	3.12147
chr1	37734399	37742932	-	NM_001082574.1	Fastkd3	2264	6.35384	5.72769	3.47579	4.70876	5.31718	5.72022	6.54021	4.20612	5.19597	3.45181	5.68722	6.98557	5.13146	3.11613	5.22616	3.55522	4.67402	5.73274	5.05692	3.88722	4.43826	3.92093
chr1	37734399	37742907	-	XM_006227811.2	Fastkd3	2477	5.84837	5.40681	3.21106	4.33527	4.8937	5.28579	6.02847	4.07179	4.76937	3.24214	5.35811	6.44686	4.7435	3.03596	4.81624	3.44525	4.3437	5.43717	4.70636	3.68896	4.09204	3.72905
chr1	37836779	37842072	-	XM_017589878.1	LOC108349511	5292	0.210571	0.160682	0.159892	0.058817	0.118478	0.154631	0.0790396	0.116093	0.274317	0.0244763	0.09358	0.232119	0.0873138	0.102548	0.258692	0.10995	0.122882	0.159584	0.138091	0.135269	0.140956	0.0453361
chr1	37802590	37818879	-	NM_001139491.1	LOC680200	1579	2.75874	3.23114	5.30518	4.38602	2.96484	2.65881	2.49006	3.63146	4.81877	4.12894	2.69724	2.52832	2.46646	5.40084	4.39694	3.93063	3.10749	3.06832	2.68871	4.93355	4.69633	4.86219
chr1	37745696	37774485	+	XM_006227814.2	Mtrr	3242	6.2182	6.60084	8.48238	9.0728	4.83485	4.68601	5.13493	9.30139	8.1526	9.28248	4.8881	5.87286	4.33682	9.32614	10.3757	8.34556	3.26403	5.75827	5.19516	8.09179	8.08007	8.65839
chr1	37743146	37774016	+	NM_001039003.1	Mtrr	2363	6.98793	7.70681	9.56081	9.51693	5.28899	4.92348	5.96528	10.7681	9.13038	10.086	6.03576	5.81567	5.08408	11.2533	11.5869	9.0697	3.60258	6.94095	5.52248	8.89215	8.46749	9.17167
chr1	37927068	37937920	-	XM_006227818.3	LOC102547287	2823	3.30143	2.43482	1.67851	2.15004	2.30982	3.57928	3.15597	1.66849	1.86189	1.9118	2.31561	2.77396	2.54871	2.16954	1.28164	1.16797	2.38731	3.24349	2.52703	1.7452	1.83411	2.06802
chr1	37927068	37939418	-	XM_017589880.1	LOC102547287	3324	2.83431	2.15311	1.47643	1.8728	1.96168	3.0291	2.7558	1.3862	1.55114	1.74056	2.02619	2.40206	2.20428	1.88919	1.08847	1.10863	2.06306	2.83486	2.27178	1.50749	1.62367	1.86459
chr1	37927068	37938694	-	XM_008758699.2	LOC102547287	3418	2.72672	2.01097	1.38632	1.77576	1.93219	2.9562	2.60659	1.37804	1.52313	1.59163	1.91252	2.38092	2.10503	1.79187	1.05853	0.964653	1.97173	2.67887	2.10749	1.39212	1.5405	1.73142
chr1	37878483	37912592	-	XR_001836213.1	RGD1566325	8337	0.437439	0.475974	0.355227	0.438683	0.501366	0.46943	0.421439	0.399162	0.408295	0.378057	0.308885	0.727492	0.554234	0.502151	0.269769	0.418752	0.340366	0.421185	0.463319	0.282845	0.184209	0.35972
chr1	37977332	38009465	-	XM_017590418.1	Zfp748	4481	4.36322	5.39243	1.71836	2.70902	6.9214	6.99502	7.53292	1.99944	2.69226	2.35104	5.61425	6.39064	5.22947	1.98964	2.61867	2.09924	6.51728	5.87223	7.1291	2.49963	2.9964	2.30228
chr1	37947137	37966046	-	XM_006227817.3	LOC102549842	7503	2.61934	3.24884	1.96228	2.45797	2.17267	2.21921	2.61458	2.05389	1.95482	2.04861	2.32333	2.16926	2.62172	1.95289	1.29025	1.2408	1.98555	3.02128	2.64367	1.52652	1.94159	1.54552
chr1	37947137	37964418	-	XM_008758701.2	LOC102549842	8368	2.42121	2.92148	1.82011	2.25038	1.91312	1.96855	2.31932	1.85993	1.74677	1.83685	2.07133	1.9542	2.37438	1.85293	1.18025	1.13571	1.81562	2.68241	2.42861	1.38382	1.79857	1.38576
chr1	37947137	37966046	-	XM_017589879.1	LOC102549842	7810	2.52935	3.12113	1.88515	2.38128	2.08727	2.13198	2.51181	1.99282	1.87798	1.97361	2.25737	2.10365	2.53557	1.91583	1.23953	1.21686	1.92264	2.90821	2.56648	1.47191	1.87088	1.48989
chr1	32299729	32331632	+	XR_589902.1	LOC102548924	700	0	0	0	0	0	0.0508265	0.059754	0.0731387	0.143023	0	0	0	0	0	0	0	0	0	0.0994257	0	0	0
chr1	32323010	32363983	-	NM_012694.2	Slc6a3	1985	0	0.0713961	0	0	0.105287	0.0896185	0.10536	0.025792	0.100873	0.108756	0.199587	0.0773535	0.16627	0	0.0985243	0	0.178692	0.0447843	0.140248	0.0212134	0.110526	0
chr1	32379430	32429917	-	NM_001100735.1	Lpcat1	3608	24.8205	24.923	24.3432	22.279	22.9268	24.9681	20.427	22.5761	26.3333	29.4622	24.926	25.6408	22.8508	28.0626	23.9043	21.7443	24.2335	24.7127	23.9581	25.104	25.223	23.0964
chr1	32569843	32570943	-	XM_006227802.2	LOC100910528	865	0	0	0	0.179919	0	0	0	0	0	0.0998293	0	0	0	0	0	0	0	0	0	0	0.101454	0
chr1	32569843	32570953	-	XM_003748683.3	LOC100910528	871	0	0	0	0.178679	0	0	0	0	0	0.0991416	0	0	0	0	0	0	0	0	0	0	0.100755	0
chr1	32569843	32570941	-	XM_006227803.3	LOC100910528	801	0	0	0	0.194294	0	0	0	0	0	0.107806	0	0	0	0	0	0	0	0	0	0	0.10956	0
chr1	32569843	32570941	-	XM_017589877.1	LOC100910528	891	0	0	0	0.174669	0	0	0	0	0	0.0969162	0	0	0	0	0	0	0	0	0	0	0.0984932	0
chr1	32569843	32573188	-	XM_006227804.3	LOC100910528	826	0	0	0	0.188414	0	0	0	0	0	0.104543	0	0	0	0	0	0	0	0	0	0	0.106244	0
chr1	32573203	32581785	+	XM_001053017.5	LOC679739	514	0	0	0	0	0	0	0	0.0996053	0.389558	0	0.192695	0	0	0	0	0	0	0.172951	0	0	0.0853671	0.0777946
chr1	32634773	32638672	-	XM_008758688.2	Irx4	1948	0	0.0727522	65.1987	57.1628	2.10282	0.0730566	0.30061	76.454	76.0124	67.4683	1.67787	0.788228	0.406628	75.4571	78.3588	71.587	0.242781	1.89385	0.17864	66.9672	65.9983	68.1289
chr1	32634773	32645151	-	XM_006227779.3	Irx4	2752	0.0736218	0.0514976	51.4393	44.6757	1.79225	0.051713	0.243185	60.4245	60.299	54.1585	1.29565	0.613741	0.287831	59.6098	61.9687	57.1566	0.214816	1.43747	0.164385	53.3701	52.1538	53.9207
chr1	32634773	32644633	-	XM_008758687.2	Irx4	2416	0.0838606	0.0586595	58.523	50.6312	2.0415	0.0589049	0.277005	68.8067	68.3949	61.4403	1.47584	0.699096	0.32786	67.6111	70.2225	65.3063	0.244691	1.63738	0.187246	60.653	59.1709	61.2706
chr1	32634773	32639294	-	XM_008758685.1	Irx4	2557	0	0.0554248	53.178	46.0742	1.73277	0.0556567	0.229014	61.0881	61.1387	55.1986	1.35572	0.660545	0.361411	61.0025	63.5204	57.7608	0.184958	1.51232	0.176921	54.2454	53.2825	54.9208
chr1	32634773	32643394	-	XM_017589079.1	Irx4	6188	0.0327419	0.0458052	25.256	22.2328	0.783561	0.0229984	0.121671	29.785	29.7938	26.3746	0.576216	0.27295	0.138675	28.4899	29.3293	27.9895	0.0764283	0.653653	0.0731071	25.5999	25.1586	25.4471
chr1	32634795	32643771	-	NM_001107330.1	Irx4	2567	0.0789276	0.0552089	55.1464	47.7742	1.92142	0.0554399	0.228122	65.3177	64.6642	58.6671	1.38902	0.657972	0.360004	62.879	66.4346	61.5025	0.184238	1.61032	0.203344	57.7413	56.2543	58.2272
chr1	33270387	33275868	-	XM_008758689.2	Irx2	3342	0.0606245	0.127218	69.0693	62.1448	2.12622	0.106459	0.400505	100.832	90.7099	83.6135	1.60037	0.59728	0.869062	55.8368	63.4932	67.2913	0.530676	3.97668	0.426918	64.7251	60.4481	64.0238
chr1	33277554	33281870	+	XR_589903.1	LOC103690947	3572	0	0	4.9035	6.18685	0.140422	0	0.0234198	4.50053	4.84886	3.84379	0.221826	0	0	4.27568	4.57171	5.70128	0	0.0746614	0.00974216	3.54834	3.59923	3.16802
chr1	33270389	33275807	-	NM_001039505.2	Irx2	2634	0.0769199	0.161414	84.5829	73.8267	2.63425	0.121567	0.460518	123.542	110.74	102.498	1.99293	0.757824	1.02748	68.2257	78.6664	82.9855	0.673317	4.89371	0.488824	79.6608	74.164	78.6218
chr1	33715030	33724596	-	XR_001835585.1	LOC102553527	1328	0	0	0	0	0	0	0	0	0	0	0	0	0	0	0	0	0	0	0	0	0.0330412	0
chr1	33715030	33724596	-	XR_589904.2	LOC102553527	1563	0	0	0	0	0	0	0	0	0	0	0	0	0	0	0	0	0	0	0	0	0.0280734	0
chr1	34267409	34271773	-	XR_145733.4	LOC100910701	2071	0	0	0	0	0	0	0	0	0.024171	0	0	0	0	0	0	0	0	0	0.033606	0	0	0
chr1	33910911	33916741	+	NM_001107331.1	Irx1	2345	0.172799	0.423049	10.0311	7.26715	0.463442	0.348958	0.677806	16.1342	14.5585	14.8401	0.844734	0.720262	1.06966	5.02518	7.17232	10.7108	1.10924	0.796091	1.82528	8.18826	7.84016	7.31522
chr1	34811716	34823694	+	XR_001835587.1	LOC108349508	3437	0	0	0	0	0	0	0	0	0.029129	0	0	0	0	0	0	0	0.0344005	0.0258646	0	0	0	0
chr1	34729301	34734954	-	XR_589905.2	LOC103690948	1853	0	0.0764821	0	0	0	0	0	0	0	0	0	0.331456	0.0712458	0	0	0	0	0	0.0375596	0	0.0710395	0
chr1	35067267	35200530	+	XM_003748684.4	Adamts16	5476	0.0369991	0.0776413	0	0.0284203	0.0228993	0.0389831	0.0763838	0.0186987	0.0822724	0.0157692	0.0361743	0.02804	0.132597	0	0	0	0	0.0324678	0.0889675	0	0	0
chr1	34811716	34826961	+	XR_001835588.1	LOC108349508	1827	0	0	0	0	0	0	0	0	0	0	0	0	0	0	0	0	0.0647151	0	0	0	0	0
chr1	35481781	35488971	+	XR_001835590.1	LOC108349457	2508	0	0	0	0.124107	0	0	0	0.0816541	0.179635	0.0860769	0.0789833	0	0	0	0	0	0	0	0	0.134317	0.069982	0.0956614
chr1	35280480	35322769	+	XM_225143.7	Ice1	10692	16.6755	17.1121	11.9578	13.6897	17.3693	16.4649	18.1833	21.9259	18.0063	16.9038	14.7752	14.2819	15.5392	14.8208	13.8465	14.267	17.1734	17.4933	18.4475	17.0293	17.0968	16.4441
chr1	35606842	35618575	-	XR_001836211.1	LOC108349456	913	0	0	0	0	0	0	0	0	0.0548282	0	0	0	0	0	0	0	0	0	0	0	0	0
chr1	35552201	35565633	+	XR_001835591.1	LOC108349458	700	0	0	0	0	0	0	0	0	0.0715117	0	0	0	0	0	0	0	0	0	0	0	0.125368	0
chr1	35924985	35940367	+	XR_001835593.1	LOC108349392	699	0.869558	0.304123	0	0	0.119596	0.152698	0.0598395	0	0.071614	0	0	0.219666	0.188868	0	0	0	0.084574	0.254354	0.24892	0	0	0
chr1	35867982	35870212	+	XR_589906.2	LOC679881	2230	0.454276	0.635522	0.796823	0.802575	0.149951	0.255272	0.150055	0.114792	0.404057	0.309784	0.355319	0.826261	0.384807	0.486714	0.30695	1.13066	0.10604	0.139524	0.109235	0.188827	0.177089	0.215174
chr1	41192028	41590623	+	XM_017588795.1	Esr1	2756	0.14703	0.0514228	0.0921063	0.169408	0.030333	0.0774569	0.030354	0	0	0.0469987	0	0.0278568	0.119755	0.0281301	0	0	0	0.0967672	0.0252533	0	0	0
chr1	41033285	41133299	+	XM_008758712.2	Ccdc170	3155	0.128436	0.0898392	0.348651	0.36996	0.0794908	0.090215	0.132576	0.292091	0.333192	0.643195	0.0627861	0.340674	0.146455	0.0491452	0.588882	0.614745	0.299802	0.056353	0.165447	0.613943	0.556307	0.57033
chr1	41033285	41126116	+	XM_214760.9	Ccdc170	3520	0.115118	0.0805235	0.312498	0.331598	0.0712482	0.0808603	0.118829	0.261803	0.298643	0.5765	0.0562756	0.305349	0.131268	0.0440492	0.527819	0.551	0.268715	0.0505095	0.148291	0.550282	0.498622	0.51119
chr1	41033284	41126116	+	XM_017589888.1	Ccdc170	3320	0.122052	0.0853743	0.331324	0.351573	0.0755402	0.0857314	0.125987	0.277575	0.316633	0.598224	0.0596657	0.323743	0.139176	0.0467028	0.559615	0.584193	0.284902	0.0535523	0.157224	0.583431	0.528659	0.541985
chr1	41033283	41126116	+	XM_017589887.1	Ccdc170	3348	0.121032	0.0846603	0.328553	0.348633	0.0749085	0.0850144	0.124934	0.275253	0.313985	0.606117	0.0591667	0.321036	0.138012	0.0463122	0.554935	0.579307	0.28252	0.0531044	0.155909	0.578552	0.524238	0.537452
chr1	40997527	41006371	+	XM_006227833.3	Armt1	2431	6.41742	5.68401	3.23702	4.96146	5.50212	4.49305	4.47356	3.60128	3.97418	4.10271	5.66321	3.75814	4.29019	3.18908	3.2984	3.67001	4.06112	4.00419	4.7811	3.3084	3.19479	4.12859
chr1	40982861	41006371	+	NM_001017447.1	Armt1	2296	10.2804	9.2588	6.08078	7.69337	9.79435	8.04236	7.59677	6.53343	6.4971	6.75098	8.80017	6.21945	7.04367	5.63891	5.40886	6.80015	7.62139	6.91118	7.83584	7.13424	6.17283	7.12302
chr1	40982760	41006371	+	XM_017588870.1	Armt1	2291	9.63954	8.69133	5.79858	7.43844	9.28662	7.73379	7.2482	6.21248	6.29278	6.50187	8.25736	5.8644	6.5116	5.31282	4.86579	6.64567	7.12194	6.69345	7.50358	6.89249	5.95647	6.8244
chr1	40949477	40972816	-	NM_001040128.1	Rmnd1	1353	23.3605	21.9443	27.5171	23.6378	21.1929	18.6176	20.6202	27.7743	27.4155	27.2524	16.3977	24.3995	21.0273	26.9882	27.7528	30.6051	22.8954	23.7189	19.4957	32.1182	32.6577	32.1251
chr1	40948842	40982669	-	XM_006227834.1	Rmnd1	2150	16.5855	16.4133	20.0715	18.0241	15.2031	13.4371	14.4938	19.7168	19.3248	19.8008	12.2079	18.3542	15.5659	19.4357	19.9664	21.3798	16.1404	16.6837	13.9843	22.6015	23.1026	22.6714
chr1	40948842	40981523	-	XM_006227837.3	Rmnd1	2668	13.4034	13.2532	16.904	15.6621	12.1574	10.7616	11.5544	16.119	16.0606	16.7656	9.61495	14.5029	12.618	16.2143	16.8962	17.5197	12.8959	13.3445	11.0606	18.9078	19.1435	18.7043
chr1	40948842	40982500	-	XM_017588871.1	Rmnd1	2167	16.0347	16.121	19.6016	18.0622	14.9103	13.2168	14.2643	19.444	19.0577	19.506	11.9293	17.9976	15.3829	19.0686	19.5842	21.2121	15.8228	16.5323	13.6498	22.4048	22.7999	22.3644
chr1	40941287	40945076	-	XR_589918.2	LOC103690958	3427	1.7145	1.73688	1.50613	2.475	0.59765	0.560619	1.04966	1.35948	1.78205	1.18429	0.838141	1.00811	2.3499	1.24423	0.913082	0.877227	1.10403	0.661473	1.17791	0.884684	1.20356	0.676748
chr1	40914174	40921442	-	NM_001107460.1	Zbtb2	3068	13.1747	9.95467	7.14318	5.27559	9.6459	10.5877	9.69347	5.62367	4.97645	5.20704	8.6842	11.536	10.5641	6.62059	6.78888	7.08039	9.63449	11.1411	10.7074	7.69976	6.57894	7.23353
chr1	40914174	40933586	-	XM_008758705.2	Zbtb2	3252	12.4916	9.4568	6.79105	5.02495	9.15155	10.0543	9.17073	5.41568	4.72567	4.9257	8.2233	10.9541	10.0475	6.24599	6.49497	6.76924	9.14391	10.5517	10.1872	7.32885	6.30115	6.87344
chr1	40891138	40906582	+	XM_006227848.3	Akap12	6412	28.2013	29.9268	43.7987	45.2909	32.138	33.9861	34.1367	49.1052	54.5316	48.0379	24.9621	26.0661	29.7927	43.9744	50.616	67.4234	28.8026	30.1961	34.6742	62.4929	67.3304	76.7363
chr1	42169306	42177582	+	XM_017588692.1	Vip	1692	0	0	0	0	0	0	0	0	0.0295852	0	0	0	0	0	0	0	0	0	0	0	0.025933	0.0472653
chr1	42169362	42177582	+	XM_017588691.1	Vip	1636	0	0	0	0	0	0	0	0	0.0305979	0	0	0	0	0	0	0	0	0	0	0	0.0268207	0.0488832
chr1	42092976	42102497	-	XR_589922.1	LOC102546605	4875	0	0	0	0	0	0	0	0	0	0	0	0	0	0	0	0	0	0	0.00713826	0	0	0
chr1	42121571	42132131	+	NM_001106207.1	Myct1	1560	0	0	0	0.0997627	0	0	0	0	0	0.110708	0	0	0	0	0.313415	0	0	0	0	0.269926	0.112509	0.153794
chr1	41905440	42086657	-	XM_006227853.3	Syne1	7033	0.0288081	0.0604527	1.07077	1.13962	0.130752	0.0556468	0.130842	0.575085	0.569409	0.859472	0.0844975	0.0218323	0.112628	0.451954	0.51444	0.413661	0.0168114	0.0821597	0.197918	0.161656	0.30571	0.0966543
chr1	42092976	42102497	-	XR_589921.1	LOC102546605	4767	0	0	0	0	0	0	0	0	0	0	0	0	0	0	0	0	0	0	0.00729998	0	0	0
chr1	41815388	41825235	-	XM_008758724.1	LOC103690962	834	0	0.16993	0.811654	1.30625	0.0501186	0.0426601	0.100306	0.859424	0.420153	0.41416	0	0	0	0.185915	0.234497	0.581391	0	0.0532954	0.0834508	0.10098	0.526124	0.287672
chr1	41844839	42086662	-	XM_017590500.1	Syne1	11126	0.0182102	0.0382135	1.23204	1.25891	0.112706	0.0479668	0.0939866	0.616611	0.742369	0.935238	0.071217	0.0276014	0.130523	0.438987	0.527335	0.470673	0.0743881	0.0799	0.168897	0.223297	0.283953	0.204856
chr1	41608286	41655449	-	XM_006227852.3	Syne1	5223	0.310331	0.759754	6.09137	5.9445	0.50418	0.579011	0.520545	7.02821	6.1818	5.40632	0.549935	0.411575	0.568718	4.20065	4.84902	5.94147	0.701756	0.544648	0.686252	5.1517	4.47776	4.63944
chr1	41609124	41763231	-	XM_006227851.3	Syne1	9051	0.850632	1.47969	13.8267	12.9133	1.13607	1.33257	1.56664	16.913	13.694	13.2615	0.919212	1.27235	1.27628	9.61052	11.4088	12.8787	1.53492	1.33085	1.56098	11.9286	11.509	10.6206
chr1	41336016	41590619	+	XM_017588796.1	Esr1	12555	0.0322751	0.011288	0.0336977	0.0247917	0.0133171	0.0113353	0.0133263	0	0.0239227	0.0240727	0	0.0183449	0.026288	0.0123499	0	0	0	0.00708059	0.00831517	0.00670785	0.00698984	0
chr1	41608286	41763591	-	XM_008758713.2	Syne1	10333	0.745095	1.33725	12.2832	11.7103	1.00725	1.19479	1.38846	15.0524	12.305	11.9045	0.862679	1.12935	1.14349	8.5307	10.1353	11.5624	1.37881	1.19154	1.41446	10.6932	10.2764	9.49257
chr1	41323203	41590697	+	NM_012689.1	Esr1	2090	0.193882	0.0678092	0.121457	0.260624	0.039999	0.102139	0.0400266	0	0	0.0619754	0	0.0367337	0.157917	0.0741881	0	0	0	0.170137	0.0333005	0	0	0
chr1	41325459	41594799	+	XM_017588797.1	Esr1	6150	0.0988327	0.0691323	0.178861	0.164487	0.0135931	0.046281	0.0408076	0	0.0244186	0.0491436	0	0.0124835	0.0751324	0.0378178	0	0.0315369	0.0769005	0.0433643	0.045267	0.0136938	0	0.0130037
chr1	41278644	41590623	+	XM_006227832.3	Esr1	4917	0.0824109	0.0576454	0.051626	0.126605	0.0170018	0.0434149	0.0170135	0	0.122168	0.026343	0.0402868	0.0780693	0.0671235	0.015767	0	0	0	0.0542384	0.0283091	0	0	0
chr1	41320410	41590623	+	XM_008758704.2	Esr1	6621	0.0612014	0.0214048	0.0383394	0.0705164	0.0126262	0.0322415	0.0126349	0.0154651	0.015121	0.0326055	0	0.0347863	0.0498484	0.0234184	0	0	0	0.053706	0.0210234	0.0127197	0	0
chr1	39008194	39036913	-	XR_001835598.1	LOC102552482	1188	1.96126	2.20694	0.284899	0	1.37219	0.539069	1.05626	0	0.168546	0.0363436	2.08428	1.80947	4.3895	0.32629	0.329244	0	1.99048	1.68365	2.2262	0.0708897	0.110805	0.0673172
chr1	39008194	39035648	-	XM_017589883.1	LOC102552482	988	2.97348	3.3709	0.342571	0.3938	2.03072	0.828245	1.52409	0.103638	0.303997	0.0437006	2.60645	3.10823	5.14444	0.392341	0.395892	0	2.39341	1.93449	2.50074	0.0852399	0.133235	0.121416
chr1	39199555	39210358	+	XM_017590419.1	LOC108349732	5115	0	0	0.0496276	0.0304262	0	0	0	0	0.137012	0.00844109	0	0	0.0258101	0	0	0	0	0	0	0	0.00857844	0
chr1	39073599	39082707	-	XM_017589885.1	LOC108349516	675	6.00317	8.08336	3.76067	5.5335	4.08701	2.53003	4.39966	1.89619	2.29897	2.23877	5.28241	4.4358	8.70344	2.98621	3.62168	3.1607	3.67841	5.20211	4.27899	1.43481	2.47021	2.90272
chr1	39006231	39073950	-	XM_017589884.1	LOC102552482	979	1.3452	1.80952	0.43215	0	1.28087	0.617809	0.811775	0.104591	0.357924	0.0441023	1.82105	1.96051	3.70838	0.554327	0.399532	0	1.38886	1.77067	1.81282	0	0.13446	0.0816883
chr1	38825724	38880380	-	XM_017589886.1	LOC688839	3713	0	0.0572534	0	0.0838297	0.0337724	0.0191643	0.0225305	0	0.0269637	0.0116284	0.106701	0.0413538	0.0177779	0	0	0	0.0636868	0.131681	0.0562332	0.0226817	0.0118176	0
chr1	39008194	39073950	-	XM_017589881.1	LOC102552482	1411	1.50771	1.85815	0.29984	0	1.24419	0.479087	0.830034	0.0725685	0.212863	0.0305997	1.4039	1.68673	3.22795	0.384611	0.277209	0	1.5502	1.29155	1.70172	0.059686	0.12439	0.113356
chr1	39008194	39036913	-	XM_017589882.1	LOC102552482	1393	1.45447	1.72955	0.242972	0	1.14024	0.383114	0.720651	0	0.143742	0.0309951	1.27984	1.54318	3.03273	0.278272	0.280791	0	1.48536	1.1487	1.57382	0.0604573	0.0944983	0.0574105
chr1	38525849	38543402	-	XM_006227824.3	LOC102551340	4485	3.43325	4.36066	1.81116	2.93216	5.1072	4.92626	6.18324	2.35153	2.46664	1.88685	4.12964	4.84434	3.60585	1.97057	1.91864	2.18385	4.78474	4.55881	4.91143	2.0843	2.25019	2.41613
chr1	38525849	38543402	-	XM_008758708.2	LOC102551340	3981	2.46834	3.45314	1.53034	2.48241	3.60136	3.44972	4.37085	1.85189	1.91129	1.39908	3.20945	3.95342	2.60323	1.71372	1.44922	1.92442	3.41547	3.20439	3.21679	1.58661	1.60922	1.87829
chr1	38811236	38820946	-	XR_589914.2	LOC102551533	4289	0.0236194	0.0660859	0.0394567	0.127	0.0779649	0.0497718	0.0780187	0.0119368	0	0.0201335	0.138557	0.196901	0.0615614	0	0.0683973	0	0.0827008	0.0725434	0.0730219	0.00981779	0.0102305	0.0372921
chr1	38581866	38597702	-	XR_001835594.1	LOC501406	2422	1.08749	0.994741	0.558976	0.771081	0.483224	0.587589	0.552638	0.338214	0.434031	0.42784	0.817879	0.316983	0.436064	0.128037	0.201869	0.400396	0.732253	0.403743	0.632187	0.365103	0.1087	0.198116
chr1	38467265	38468923	-	XR_001835596.1	LOC108348331	742	0	0	0	0	0	0	0.0563717	0	0	0	0	0	0	0	0	0	0	0	0	0	0	0
chr1	38459337	38468938	-	XR_001835595.1	LOC108348331	2408	0	0	0	0	0	0	0.0173703	0	0	0	0	0	0	0	0	0	0	0	0.0144514	0	0	0
chr1	38525849	38543402	-	XR_589912.2	LOC102551340	3811	3.93412	5.05749	2.13147	3.16487	5.99948	5.76016	7.27678	2.74054	2.86347	2.1979	4.73005	5.6608	4.20893	2.25806	2.20665	2.57008	5.63095	5.33007	5.76179	2.33138	2.6021	2.83294
chr1	38516407	38526452	-	XM_008758720.2	RGD1564382	2753	0.073595	0	0	0	0.015183	0.0516942	0	0.0743874	0.0545494	0	0	0	0.0479544	0.0281608	0	0	0	0	0	0.0764775	0.0159385	0.043574
chr1	40529091	40719232	+	NM_001108462.2	Mthfd1l	3528	44.5931	46.5374	40.029	37.165	43.3036	48.2247	46.1908	36.6419	42.4104	40.0677	46.5748	45.4808	51.1534	39.906	42.4346	43.8701	45.3098	46.2122	44.8599	38.5637	40.247	38.955
chr1	40816129	40906582	+	NM_057103.2	Akap12	6229	30.5748	32.1484	46.5117	47.9207	35.1221	36.9437	37.1743	52.7505	58.7213	51.5148	26.4269	28.1137	32.8086	47.3697	55.07	72.7826	31.2147	32.967	37.6314	67.763	72.8306	82.8038
chr1	40879746	40906582	+	NM_001033653.1	Akap12	6000	30.0196	31.9345	46.8908	48.5824	34.3308	36.3138	36.4738	52.6562	58.6265	51.5883	26.6761	27.8432	31.7284	47.1103	54.1405	72.3441	30.7804	32.2843	37.0609	66.9385	72.2243	82.2255
chr1	40890060	40906582	+	XM_006227847.3	Akap12	6459	27.9177	29.6651	43.3752	44.9252	31.8847	33.7167	33.856	48.6606	54.096	47.6415	24.7498	25.8407	29.5146	43.5944	50.2477	66.9178	28.593	29.9763	34.4057	61.9991	66.8269	76.147
chr1	40321226	40521395	+	XM_008758706.2	Plekhg1	9282	0.916774	1.33599	6.50884	7.09237	1.55361	1.61372	1.60425	7.25872	6.93006	6.40991	1.76066	1.71214	2.14768	4.82766	6.22615	6.42537	2.05719	2.15969	2.14073	6.77311	5.93748	6.54378
chr1	40386638	40521395	+	XM_006227838.3	Plekhg1	10053	0.786002	1.19123	5.85815	6.59488	1.40951	1.45103	1.41881	6.67656	6.22926	5.78088	1.63548	1.55792	1.98297	4.48826	5.66111	5.77824	1.91118	1.97195	1.97309	6.29554	5.39482	5.89475
chr1	40425054	40521395	+	XM_006227844.3	Plekhg1	7764	1.00468	1.52418	7.06215	7.99798	1.79815	1.85133	1.81555	8.44053	7.84013	7.2572	2.0156	1.9579	2.37205	5.45202	7.00266	7.06961	2.3985	2.46172	2.46964	7.81535	6.75361	7.52965
chr1	40433989	40519148	+	NM_001190999.1	Plekhg1	4390	1.33841	2.1468	10.3118	11.1493	2.66599	2.80414	2.76311	12.4436	11.7449	11.0252	3.11349	2.79812	3.42827	8.15883	9.73399	9.98477	3.47432	3.85759	3.67807	11.7021	10.1551	11.3492
chr1	40269098	40280055	+	XR_589916.2	LOC103690956	1204	0	0	0	0	0	0	0	0	0	0	0	0	0	0.128782	0	0	0	0	0	0.0699477	0	0
chr1	40286907	40521395	+	XM_017589701.1	Plekhg1	7081	1.23035	1.75125	8.36471	9.16504	2.06604	2.12537	2.10291	9.63787	9.14069	8.50597	2.43382	2.27686	2.75932	6.47058	8.35478	8.3404	2.79682	2.84982	2.85036	9.04491	7.95034	8.75851
chr1	40286907	40521395	+	XM_017589700.1	Plekhg1	7078	1.23087	1.75199	8.36825	9.16892	2.06691	2.12627	2.1038	9.64195	9.14457	8.50958	2.43485	2.27782	2.76049	6.47333	8.35832	8.34394	2.79801	2.85103	2.85157	9.04875	7.95371	8.76222
chr1	40321226	40521395	+	XM_008758707.2	Plekhg1	9285	0.916478	1.33555	6.50674	7.09008	1.55311	1.6132	1.60374	7.25637	6.92782	6.40784	1.76009	1.71159	2.14699	4.8261	6.22414	6.42329	2.05653	2.15899	2.14004	6.77092	5.93556	6.54167
chr1	39718464	39723655	+	XM_017590545.1	LOC102555832	5188	0	0.0273171	0	0	0	0	0.0161248	0.138157	0.0964884	0.116512	0	0	0	0	0	0.0373847	0.02279	0	0	0.0649322	0	0.00770749
chr1	39811313	39923071	+	NM_133425.3	Ppp1r14c	2784	0.946082	0.916301	0.425506	0.279508	0.990923	1.07349	0.58595	0.183898	0.611343	0.0620347	0.640378	0.716993	0.806147	0.111389	0.140496	0.209	0.679509	0.989871	0.799977	0.121001	0.15761	0.0574518
chr1	40086512	40100966	+	NM_001025000.1	Iyd	1380	0.146817	0.205393	0	0.0563876	0.121156	0.232034	0.06062	0	0	0	0.143544	0	0.0956655	0	0	0	0	0.064418	0.100867	0	0	0
chr1	40230518	40255831	-	XR_589915.2	LOC103690955	960	0	0	0	0	0	0	0	0	0.0521439	0	0	0	0	0	0	0	0.123161	0	0.036249	0	0	0.0833051
chr1	44232519	44433450	+	XM_006227902.3	Tiam2	5996	0.574436	1.22907	0.409245	0.519112	1.26875	1.074	0.906873	1.20393	0.459173	0.698481	1.65185	1.70295	2.65314	0.866291	1.02743	0.646938	1.28173	1.21573	1.52057	0.828686	1.00257	0.633541
chr1	44019058	44120616	+	NM_139094.1	Scaf8	4776	33.28	32.552	20.7108	23.8039	31.778	33.3437	32.7633	23.3689	25.2492	23.5317	34.84	32.857	33.9721	21.8815	23.2793	20.1627	34.3118	32.4708	36.3728	23.7169	24.7047	24.238
chr1	44017800	44120619	+	XM_006227858.3	Scaf8	5871	27.0729	26.4204	16.8913	19.4438	25.8084	27.0157	26.5957	19.0452	20.6849	19.2532	28.4432	26.755	27.6359	17.9852	19.0208	16.7325	27.8116	26.4752	29.4704	19.3437	20.1494	19.8127
chr1	43791048	43884267	-	NM_001012061.1	Cnksr3	3337	29.4469	27.1806	1.06498	0.443058	24.2501	24.7674	22.3491	0.997247	1.32008	1.03509	24.368	25.3534	24.7856	1.32425	0.732585	1.16243	21.064	18.5546	21.0233	0.694027	0.670606	0.838793
chr1	44326824	44433450	+	XM_017589891.1	Tiam2	6884	0.500337	1.07053	0.356455	0.452149	1.12937	0.930293	0.795967	1.07094	0.421757	0.620924	1.43877	1.50558	2.32049	0.765806	1.03695	0.619835	1.14215	1.07182	1.31937	0.715673	0.885988	0.534392
chr1	44311060	44433450	+	XM_017589892.1	Tiam2	6545	0.557208	1.12598	0.374917	0.475568	1.15594	0.978478	0.830804	1.11077	0.45125	0.653085	1.51329	1.5601	2.44068	0.793626	0.94125	0.592672	1.14712	1.12734	1.39302	0.759175	0.918469	0.543742
chr1	44297599	44433450	+	XM_017589893.1	Tiam2	7635	0.451123	0.955946	0.321393	0.407675	1.00733	0.848107	0.701238	0.958898	0.360603	0.537228	1.37509	1.35749	2.11817	0.680325	0.806874	0.50806	0.975609	0.966396	1.21238	0.650793	0.793092	0.497539
chr1	44297599	44433450	+	XM_017589890.1	Tiam2	7794	0.44192	0.963719	0.314836	0.399358	0.997511	0.83537	0.697666	0.939336	0.353246	0.537348	1.34703	1.32979	2.08343	0.666446	0.790413	0.497696	0.978461	0.946681	1.19211	0.637516	0.782543	0.487389
chr1	43563456	43671662	-	XM_017589338.1	Ipcef1	5883	0.309955	0.28908	0.359574	0.343904	0.106576	0.247955	0.156419	0.287184	0.255269	0.315583	0.235701	0.378451	0.0448813	1.15967	0.29919	0.527491	0.060293	0.158663	0.136049	0.0858919	0.246132	0.183518
chr1	43563456	43743424	-	XM_017589337.1	Ipcef1	5941	0.306929	0.286257	0.356064	0.340547	0.105535	0.245534	0.154892	0.284381	0.269628	0.327037	0.2334	0.374757	0.0444432	1.14835	0.29627	0.554988	0.0597043	0.157114	0.134721	0.0992289	0.24373	0.181726
chr1	43563456	43641485	-	XM_017589339.1	Ipcef1	7406	0.246214	0.229632	0.30848	0.294196	0.0846589	0.196965	0.124252	0.228126	0.209533	0.250685	0.187231	0.300625	0.0356518	0.921191	0.237664	0.445204	0.0478941	0.126035	0.117469	0.0682287	0.189592	0.145778
chr1	43563456	43653420	-	XM_017589333.1	Ipcef1	5858	0.311278	0.290313	0.346664	0.345372	0.10703	0.249013	0.157086	0.28841	0.256358	0.31693	0.236707	0.380066	0.0450729	1.16462	0.300467	0.529743	0.0605503	0.15934	0.13663	0.0862585	0.247183	0.184301
chr1	43789796	43863444	-	XM_006227875.3	Cnksr3	5751	15.6421	14.3175	0.61795	0.243552	12.3776	12.6514	11.4334	0.516333	0.644115	0.518024	12.4861	13.5498	13.0618	0.700988	0.408077	0.556461	10.814	9.59918	10.6436	0.366097	0.343339	0.382413
chr1	43567841	43638161	-	NM_001170799.1	Ipcef1	1516	0.400938	0.560902	0.613961	0.410633	0.193003	0.328562	0.386272	0.641652	0.594358	0.427205	0.391999	0.557063	0.174167	1.53417	0.645022	1.02349	0	0.322515	0.252499	0.249985	0.4631	0.290139
chr1	43563456	43641485	-	XM_017589340.1	Ipcef1	7403	0.246314	0.229725	0.308605	0.294315	0.0846932	0.197044	0.124302	0.228219	0.209618	0.250787	0.187307	0.300747	0.0356662	0.921564	0.23776	0.445385	0.0479135	0.126086	0.117517	0.0682564	0.189669	0.145837
chr1	43563456	43638023	-	XM_017589341.1	Ipcef1	6071	0.300356	0.280128	0.320564	0.333254	0.103275	0.240277	0.151575	0.278291	0.247364	0.312922	0.228402	0.366732	0.0434915	1.13653	0.289925	0.479209	0.0584259	0.15375	0.131836	0.0832321	0.231283	0.177835
chr1	45295232	45307339	-	XR_001835602.1	LOC108349519	1623	0	0	0	0	0	0	0	0	0.061686	0	0	0	0	0	0	0	0	0	0	0	0.0540711	0
chr1	45387233	45409946	-	XR_349979.3	LOC102548198	2145	0	0	0	0	0	0.0165867	0	0	0	0	0	0	0	0	0	0	0	0	0	0	0	0
chr1	44789469	44836047	+	XR_001835601.1	LOC108349518	1529	0	0	0	0	0	0	0	0	0.0327392	0	0	0	0	0	0	0	0	0	0	0	0	0
chr1	45107891	45108862	-	XR_589926.2	LOC103690966	292	0	0	0	0	0	0	0	0	0	0	0	0	0	0	0	0	0	0	0	0	0	0
chr1	45803644	45805058	-	XR_349981.3	LOC102548409	850	0	0	0.199094	0	0	0	0	0	0	0.203182	0	0	0	0	0	0	0.139099	0	0	0	0	0
chr1	45821838	45828359	-	XR_001835604.1	LOC102548472	2046	0.099026	0	0	0	0	0	0	0	0.0489327	0.0422055	0.0968183	0	0	0	0	0	0.0577881	0	0.0340166	0	0	0
chr1	45397704	45409951	-	XR_589927.2	LOC102548198	4664	0.0434406	0	0	0	0.0179241	0.0152567	0	0	0.0643973	0	0	0.0329217	0	0	0	0	0	0	0.0149224	0	0	0
chr1	45656088	45663866	-	XR_001835603.1	LOC108349520	622	0	0	0	0	0	0	0	0	0	0	0	0	0	0	0	0	0	0	0	0	0.0705445	0
chr1	44433115	44474674	-	NM_181474.2	Tfb1m	1585	6.45531	7.46607	10.2499	9.76982	6.03909	6.62187	6.12243	10.8854	9.06416	9.61589	6.37388	5.8125	7.53796	11.0053	10.5497	10.1565	5.93037	6.61818	6.5207	10.4408	10.9074	9.7128
chr1	44443217	44447595	+	XM_017589702.1	Cldn20	2475	0.654892	1.20248	1.23076	0.84889	0.354657	0.201252	0.439403	1.26183	0.647217	0.854801	0.720328	0.68243	0.853452	1.62884	1.14577	0.70528	0.62103	0.68244	0.520227	0.86769	1.25874	0.613933
chr1	44398405	44433450	+	XM_006227904.3	Tiam2	2762	0.843585	1.51368	0.704614	1.04242	1.37715	1.21086	1.34782	1.59412	0.761203	1.01609	1.86472	2.11252	2.91569	1.29117	1.20373	1.15866	1.39125	1.561	1.86468	1.25014	1.44568	0.941028
chr1	44400351	44433450	+	XM_008758738.2	Tiam2	7268	0.348457	0.59473	0.291053	0.417554	0.546354	0.460152	0.523711	0.648065	0.316824	0.398019	0.763143	0.802804	1.21701	0.512008	0.484353	0.440315	0.544972	0.648257	0.73256	0.475082	0.549389	0.357611
chr1	44513498	44528867	-	XR_589925.1	LOC103690965	1340	0	0	0	0	0	0	0	0	0.0747137	0	0	0	0	0	0	0	0	0	0.0519388	0	0	0
chr1	44550993	44615760	-	NM_001004216.1	Nox3	1707	0	0	0	0	0	0.0416855	0	0	0.0586505	0	0	0	0	0.272501	0	0	0	0	0.0407721	0	0	0.04685
chr1	44443217	44447595	+	XM_017589703.1	Cldn20	1847	0.767867	1.38115	1.46599	0.674087	0.384722	0.26968	0.362341	1.13648	0.704663	0.911679	0.643498	0.914464	0.929204	1.42713	1.42946	0.525046	0.4481	0.64976	0.640588	0.82074	1.33038	0.562884
chr1	44446764	44447424	+	NM_001109394.1	Cldn20	660	0.767451	2.46939	2.30768	1.06111	0.949975	0.215628	0.823881	2.172	1.13769	1.7663	0.90041	0.814263	1.00014	2.58422	1.62976	1.17547	0.895716	1.21223	0.790886	1.72262	2.79228	1.09054
chr1	42492760	42587721	-	NM_001107459.1	Rgs17	2494	1.46228	2.0457	0.13571	0.0624017	2.04469	1.61202	1.57651	0.0615843	0.180643	0.0692481	1.11197	1.72386	0.979287	0.0621705	0.0784165	0.0777674	2.10964	1.47924	1.39531	0.118187	0.158343	0.0961983
chr1	42491565	42587368	-	XM_006227855.3	Rgs17	3657	1.05265	1.25949	0.0925512	0.0425567	1.34872	1.03126	0.960769	0.0419993	0.123195	0.0354193	0.73126	1.19663	0.685904	0.042399	0.0534785	0.0530358	1.30941	1.02096	0.894478	0.0806015	0.0839899	0.0546711
chr1	42980692	42981307	-	XR_589923.2	LOC102553726	154	0	0	1.0989	1.01058	0	0	0	2.32714	0.650106	0.56073	0	0	0	3.52393	0	0	0	0	0	0.273432	0.284927	0.259652
chr1	42966795	42971295	-	XR_001835600.1	LOC100910084	2284	0	0	0.444562	0.340696	0	0	0	0.425895	0.219169	0.283556	0	0	0	0.50915	0.428132	0.0849177	0.0517664	0	0	0.0553089	0.115268	0.12255
chr1	43288990	43310608	-	XR_349972.3	LOC102546790	945	0	0	0	0	0	0	0	0	0	0	0	0	0.139702	0	0.413906	0	0	0	0.0368243	0	0	0
chr1	43011712	43015160	+	XR_349971.3	LOC102546606	491	0	0	0	0	0	0	0	0	0	0	0	0	0	0	0	0	0	0	0	0	0	0
chr1	43454802	43528437	+	NM_001304735.1	Oprm1	2390	0.254319	0.296488	0	0	0.0699563	0.297728	0.192513	0	0.0628345	0	0.414415	0.128491	0.276189	0.0648758	0.0818288	0.0811515	0.296823	0.278965	0.262084	0.0176186	0.0367186	0
chr1	43454802	43528437	+	NM_001304734.1	Oprm1	1904	0.212823	0.372167	0	0	0.0878129	0.355038	0.241652	0	0.0788732	0	0.520195	0.0806443	0.346687	0.0814355	0.102716	0.101866	0.372588	0.326826	0.255875	0.0221158	0.0460911	0
chr1	42216593	42246585	+	XM_008758717.2	Ccdc170	1852	0	0	0	0	0	0	0	0	0	0	0	0	0	0	0	0	0	0	0	0	0	0
chr1	42169500	42177582	+	NM_053991.1	Vip	1501	0	0	0	0	0	0	0	0	0.0333499	0	0	0	0	0	0	0	0	0	0	0	0.029233	0.0266399
chr1	42216593	42246585	+	XM_008758719.2	Ccdc170	1651	0	0	0	0	0	0	0	0	0	0	0	0	0	0	0	0	0	0	0	0	0	0
chr1	42216593	42256837	+	XM_008758718.2	Ccdc170	1487	0	0	0	0	0	0	0	0	0	0	0	0	0	0	0	0	0	0	0	0	0	0
chr1	42461276	42467646	-	NM_001106206.1	Fbxo5	1907	32.1388	33.4052	16.8609	19.6679	37.459	42.948	42.6393	22.444	25.2522	27.8257	30.0719	36.3939	31.7066	21.4651	19.9981	19.1206	41.4472	38.9244	35.9121	24.4216	25.0341	28.3491
chr1	42216593	42246586	+	XM_017589889.1	Ccdc170	1679	0	0	0	0	0	0	0	0	0	0	0	0	0	0	0	0	0	0	0	0	0	0
chr1	42491565	42587735	-	XM_006227854.3	Rgs17	3630	1.06048	1.44454	0.0932396	0.0428732	1.49693	1.09774	1.07162	0.0423117	0.124111	0.0475771	0.818555	1.31128	0.745559	0.0427144	0.0538763	0.0534303	1.482	1.07754	0.977823	0.081201	0.0846146	0.0660933
chr1	42475790	42485999	-	NM_001025723.1	Mtrf1l	1187	11.2654	12.1185	12.9738	11.1445	11.198	10.3409	13.6724	11.6024	16.7423	12.8401	11.1812	13.4531	11.6781	14.2382	11.2037	11.6012	11.7039	11.6083	10.554	15.2187	15.0452	15.395
chr1	43475419	43703276	+	NM_001038601.2	Oprm1	1649	0.245733	0.343775	0.0513129	0	0.0506961	0.237334	0.202924	0.0620947	0.0607134	0	0.720765	0.18623	0.400298	0.235071	0.177899	0	0.286803	0.269548	0.295443	0.127679	0.0532186	0.0242489
chr1	43475419	43704948	+	NM_001038600.2	Oprm1	1602	0.252943	0.353861	0.0528183	0	0.0521834	0.244297	0.208878	0.0639165	0.0624946	0	0.741911	0.191694	0.412043	0.241968	0.183119	0.121069	0.295217	0.277456	0.304111	0.10514	0.0547799	0.0249603
chr1	43475419	43517148	+	NM_001038599.2	Oprm1	1794	0.338808	0.31599	0	0	0	0.218152	0.186523	0	0.0558062	0	0.662509	0.171178	0.367944	0	0	0	0.263622	0.247761	0.271564	0.0469437	0	0
chr1	43475419	43508870	+	NM_001038597.2	Oprm1	1467	0.27622	0.386425	0	0	0	0.266778	0.2281	0	0.0682457	0	0.810185	0.209334	0.449961	0	0	0	0.322384	0.363586	0.332097	0.0574076	0	0
chr1	43475525	43508632	+	XM_017588827.1	Oprm1	770	0.526252	0.736215	0	0	0	0.277235	0.217287	0	0	0	0.51452	0.299117	0.257179	0	0	0	0.307103	0.230901	0.406742	0.0546864	0	0
chr1	43563456	43637729	-	XM_017589334.1	Ipcef1	5929	0.30755	0.286837	0.328242	0.341236	0.105749	0.246031	0.155205	0.284956	0.253288	0.334981	0.233873	0.375515	0.0445331	1.1376	0.296869	0.490686	0.0598252	0.157432	0.134994	0.0852255	0.236822	0.182094
chr1	43563456	43743424	-	XM_017589335.1	Ipcef1	5944	0.306774	0.286113	0.355884	0.340375	0.105482	0.245411	0.154813	0.284237	0.269492	0.326872	0.233283	0.374567	0.0444207	1.14777	0.29612	0.554708	0.0596742	0.157035	0.134653	0.0991788	0.243607	0.181634
chr1	43563456	43723098	-	XM_017589336.1	Ipcef1	7063	0.258171	0.240784	0.323461	0.286449	0.0887702	0.20653	0.130286	0.239205	0.240971	0.262859	0.196323	0.315224	0.0373831	0.987879	0.249205	0.494285	0.05022	0.132156	0.11332	0.0715421	0.205012	0.152858
chr1	43454802	43528437	+	NM_001304733.1	Oprm1	1976	0.205068	0.358607	0	0	0.0846132	0.342101	0.232847	0	0.0759993	0	0.50124	0.0777059	0.334055	0.0784682	0.0989731	0.0981539	0.359012	0.314918	0.246552	0.02131	0.0444116	0
chr1	43454802	43528437	+	NM_001304737.1	Oprm1	2646	0.229713	0.267803	0	0	0.0631881	0.268923	0.173887	0	0.0567553	0	0.524048	0.11606	0.249468	0.0585991	0.0739119	0.0733001	0.268105	0.251975	0.236728	0.0477421	0.0331661	0
chr1	43454802	43528437	+	NM_001304736.1	Oprm1	2318	0.262218	0.305697	0	0	0.0721293	0.306976	0.198492	0	0.0647863	0	0.427287	0.132482	0.284768	0.0668909	0.0843705	0.0836721	0.306043	0.28763	0.270225	0.0181659	0.0378591	0
chr1	43454802	43528437	+	NM_001304738.1	Oprm1	2574	0.236139	0.275294	0	0	0.0649556	0.276446	0.178751	0	0.0583429	0	0.538707	0.119306	0.256446	0.0602382	0.0759793	0.0753504	0.275605	0.259023	0.24335	0.0490775	0.0340938	0
chr1	43454802	43528437	+	NM_001304740.1	Oprm1	2832	0.214626	0.250214	0	0	0.059038	0.251261	0.162467	0	0.0707037	0	0.48963	0.108437	0.233083	0.0547504	0.0690575	0.0684859	0.250497	0.235426	0.22118	0.0446065	0.0309878	0
chr1	43475235	43518871	+	XM_008758731.2	Oprm1	2638	0.153607	0.268615	0	0	0	0.148356	0.19027	0	0.0379516	0	0.525637	0.116412	0.250224	0	0	0	0.179279	0.202191	0.237446	0.0478869	0	0
chr1	43475419	43528437	+	NM_013071.2	Oprm1	2306	0.263583	0.307288	0	0	0.0725046	0.308574	0.181387	0	0.0651234	0	0.601315	0.133172	0.28625	0.067239	0.0848095	0.0841076	0.307635	0.289127	0.271631	0.0365208	0.0380561	0
chr1	43475419	43703276	+	NR_027877.1	Oprm1	1560	0.259753	0.363388	0	0	0	0.250874	0.214501	0	0.0641772	0	0.761885	0.196855	0.423136	0.099393	0.125366	0	0.303165	0.284926	0.312299	0.0809779	0	0
chr1	47626098	47686843	+	NM_001038615.1	Fndc1	5193	0.351139	0.109163	0.472527	0.119877	0.193178	0.246645	0.241639	0.128165	0.308466	0.0582001	0.419602	0.118272	0.241513	0.0597162	0	0.112046	0.159376	0.128389	0.134023	0.0648696	0	0.0770007
chr1	47605210	47687499	+	XM_006227871.3	Fndc1	6356	0.286889	0.089189	0.412691	0.097942	0.157831	0.201515	0.197425	0.104714	0.275651	0.0475509	0.342824	0.0966311	0.207707	0.0487895	0	0.0915444	0.130214	0.11189	0.1095	0.059625	0.00690351	0.0692025
chr1	47709970	47748746	+	XR_589935.2	LOC103690969	2453	0	0	0	0	0	0	0	0	0.122442	0	0	0	0	0	0	0	0	0	0.0283726	0.0343323	0	0
chr1	47704587	47748746	+	XR_589936.2	LOC103690969	2458	0	0	0	0	0	0	0	0	0.122192	0	0	0	0	0	0	0	0	0	0	0.0342624	0	0
chr1	47558905	47570421	+	XR_589933.2	LOC102551987	1672	0	0	0	0	0	0	0	0.0612406	0.239513	0	0	0	0	0	0.350905	0	0	0	0.0208128	0	0	0.0956614
chr1	47493989	47503492	-	XM_003748695.4	Tagap	3619	0	0	0.561138	0.946078	0	0	0	1.00442	1.68751	1.4913	0	0.0848559	0	3.44896	1.94544	2.65284	0	0.0245639	0.0673095	0.802842	1.3822	0.629795
chr1	47587021	47588088	-	XM_574311.7	RGD1560015	1067	0.759539	0.664111	0.317207	0.145857	0.313394	0.233411	0.392013	0.0959646	0	0.0809301	0.371303	0.863431	1.60847	0.435951	0.366581	0.363546	0.554051	0.291601	0.326139	0	0.0822469	0.262329
chr1	47562881	47570420	+	XR_349996.3	LOC102551987	1035	0	0	0	0	0	0	0	0.0989316	0.241827	0.0417161	0	0	0	0	0.566872	0	0	0	0.0336222	0	0	0.154537
chr1	47942924	47967633	+	XM_006227893.2	Wtap	2179	28.5454	30.4385	26.7941	33.89	27.7764	30.2556	30.3679	28.2418	29.5892	30.1381	30.1817	30.8996	30.6266	29.3526	30.112	29.5512	30.3318	28.1296	30.519	32.137	30.3869	31.7102
chr1	47942799	47959697	+	NM_001113544.1	Wtap	1605	31.7481	35.2316	27.256	32.8713	31.8766	34.6253	31.1689	31.8347	30.4716	32.0122	32.7065	34.1056	32.9429	31.3971	30.8283	32.1441	34.881	30.8785	32.6308	35.2872	32.9705	32.0888
chr1	47972398	47992654	+	NM_001006995.1	Acat2	1672	22.9629	22.1651	12.4493	10.6577	24.3244	26.2583	25.567	16.6574	14.9696	18.6184	21.3847	25.6677	21.0819	11.1746	13.4513	11.136	27.3311	24.3775	23.9347	16.8233	12.9904	13.3687
chr1	47969689	47972459	-	XR_001835609.1	LOC102553528	2472	1.72118	1.74858	1.43763	0.818441	1.08217	1.00748	1.04908	0.7663	0.850503	0.663712	0.921536	1.11806	0.988002	0.721323	0.909816	0.980744	1.19574	0.988941	1.09803	0.834675	0.656761	0.420569
chr1	47942499	47967633	+	NM_001113542.1	Wtap	2021	30.9274	32.8182	29.3494	36.9245	31.0028	33.7125	33.3836	31.2604	33.2896	33.8829	32.6883	33.4293	32.923	31.8009	32.5145	32.1974	33.6392	31.0985	33.4559	36.2537	33.848	35.4556
chr1	47914756	47921587	-	NM_017051.2	Sod2	2065	22.3211	19.8341	52.449	58.4836	18.015	17.5739	19.9315	48.693	47.6098	42.1098	22.0633	22.8275	20.9056	39.608	42.9498	45.2711	15.2302	16.7677	15.5374	33.6052	30.0883	33.364
chr1	47942754	47967633	+	XM_006227892.3	Wtap	2000	31.4041	33.4817	29.8268	37.5068	31.3492	34.1554	33.8596	31.7166	33.0885	33.4615	34.022	34.0874	33.4997	32.8325	33.1981	33.5537	33.6673	31.2917	33.7724	36.0028	34.2034	35.408
chr1	47942499	47959697	+	NM_001113543.1	Wtap	1671	30.3123	33.4584	25.9769	31.3402	30.5925	33.1513	29.7876	30.4241	29.957	31.678	30.2292	32.3909	31.3652	29.3218	29.2595	29.6557	33.8925	29.8185	31.3837	34.6494	31.6683	31.3239
chr1	47216987	47287372	+	XM_006227891.3	Sytl3	2752	0.0736218	0.154493	0.430454	0.367585	0.21264	0.116354	0.0607962	0.632522	0.618451	0.345158	0.107971	0.30687	0.0479718	0.169026	0.248727	0.387622	0.0214816	0.0807565	0.113805	0.275419	0.414552	0.247009
chr1	47219274	47287372	+	XM_017589549.1	Sytl3	2729	0.0742423	0.155795	0.434082	0.370683	0.229749	0.117335	0.0613086	0.637853	0.623664	0.348067	0.108881	0.309457	0.0483761	0.17045	0.250824	0.319818	0.0216626	0.0977246	0.114764	0.29317	0.418046	0.249091
chr1	47231092	47287372	+	NM_001127560.1	Sytl3	2209	0.0917189	0.192469	0.536265	0.457942	0.264909	0.144956	0.0757407	0.788004	0.770475	0.430003	0.134511	0.382303	0.0597639	0.210575	0.309868	0.395104	0.026762	0.100607	0.14178	0.324058	0.516454	0.307727
chr1	47287871	47331412	-	NM_019357.1	Ezr	2947	50.0158	47.2725	302.426	247.36	70.5348	57.2975	53.4379	360.065	319.272	305.5	49.9427	48.0387	52.8163	290.139	303.875	290.434	51.0731	71.22	50.5749	286.444	289.79	296.486
chr1	47162393	47202554	+	NM_001130939.1	Tmem181	1859	2.94265	3.96423	9.78602	11.7622	4.24959	4.89947	3.19502	8.12434	12.2789	10.7534	4.36885	3.26256	3.79935	11.7186	8.78438	13.0414	3.40266	4.01685	4.11822	11.62	11.424	13.4005
chr1	47206891	47213785	-	XM_006227901.3	Dynlt1	1174	10.5273	12.4338	15.8563	16.9682	12.5682	11.8494	11.7574	14.5218	16.2881	17.9839	13.6672	12.0326	12.0323	17.8958	16.242	15.199	12.6896	12.3426	11.1155	16.6425	14.539	17.0641
chr1	47206893	47213717	-	NM_031318.1	Dynlt1	698	17.4161	20.3039	25.8209	27.6477	20.8396	19.8791	19.6555	23.9849	27.1806	29.8769	22.9875	20.2383	19.6704	30.0999	27.0381	25.5639	21.2585	20.6959	18.4963	27.6903	24.3282	28.529
chr1	47216987	47287372	+	XM_006227888.3	Sytl3	2755	0.0735416	0.154324	0.429985	0.367185	0.212408	0.116228	0.06073	0.631834	0.617778	0.344783	0.107853	0.306536	0.0479196	0.168842	0.248457	0.3872	0.0214582	0.0806686	0.113681	0.275119	0.4141	0.24674
chr1	47436721	47478923	-	XM_008758741.2	Rsph3	3355	0.483117	0.675869	0.0252206	0	0.672769	0.455999	0.473757	0	0.0746024	0.0772152	0.885649	0.549199	0.668946	0.0924311	0	0.0578098	0.475757	0.516688	0.549731	0.163163	0.065393	0.0476739
chr1	47440431	47478923	-	XM_003748694.4	Rsph3	3405	0.476023	0.665944	0.0248502	0	0.66289	0.459752	0.4668	0	0.0735069	0.0760814	0.872644	0.541134	0.639737	0.0910738	0	0.0569609	0.451409	0.509101	0.541658	0.160767	0.0644327	0.0469738
chr1	47493989	47502078	-	XM_006227912.3	Tagap	2930	0	0	0.635334	0.982645	0	0	0	1.18819	1.99891	1.76831	0	0.10481	0	3.8631	2.10255	3.17737	0	0.0303402	0.0712607	0.977262	1.6024	0.723304
chr1	47493989	47502020	-	NM_001309449.1	Tagap	2868	0	0	0.619566	0.949624	0	0	0	1.21388	2.00721	1.73126	0	0.107076	0	3.64926	2.14801	3.24606	0	0.0309961	0.0728012	0.983706	1.62174	0.724998
chr1	47412150	47478924	-	XM_008758742.2	Rsph3	3245	0.499494	0.655106	0.0260755	0	0.669813	0.438564	0.476927	0	0.0771313	0.0798327	0.915671	0.520498	0.650938	0.143347	0	0.0597695	0.455449	0.534203	0.536194	0.155717	0.0676097	0.0616124
chr1	47426243	47478923	-	XM_006227910.3	Rsph3	3236	0.500883	0.656928	0.026148	0	0.671676	0.439784	0.478253	0	0.0773458	0.0800547	0.918218	0.521945	0.693546	0.0958301	0	0.0599357	0.456716	0.535688	0.537685	0.143138	0.0677977	0.049427
chr1	47426313	47478923	-	XM_006227909.3	Rsph3	3393	0.477706	0.6683	0.0249381	0	0.665235	0.450892	0.468451	0	0.0737669	0.0763505	0.87573	0.543048	0.680908	0.0913959	0	0.0571624	0.453006	0.510901	0.543574	0.161335	0.0646606	0.0471399
chr1	47434024	47478923	-	XM_006227911.3	Rsph3	5825	0.347823	0.364948	0.0435785	0.0267176	0.401844	0.250424	0.265687	0	0.0429684	0.0444733	0.54411	0.34268	0.430618	0.0798557	0.0671488	0.0332965	0.284169	0.312856	0.346496	0.0939761	0.0376641	0.0411878
chr1	46944539	46978264	-	XM_006227908.3	Serac1	3029	3.71235	3.64948	2.96111	2.23503	2.44253	2.66634	3.56275	3.36356	3.63579	2.62279	3.1064	3.295	3.29065	2.86661	2.71178	2.65732	2.32253	2.99355	2.88364	3.51715	2.86827	2.95707
chr1	46944538	46978263	-	XM_017589895.1	Serac1	2802	3.50694	3.23703	2.38565	1.80513	2.16304	2.38714	3.1647	3.08791	3.19786	2.14186	2.68645	2.68515	3.10964	2.60082	2.09391	2.38806	2.15202	2.665	2.53355	3.08074	2.4899	2.4831
chr1	46934498	46978263	-	XM_574308.7	Serac1	5948	2.57176	2.51372	2.14809	1.81847	1.64441	1.96795	2.52458	2.1949	2.23865	1.77844	2.48112	2.18136	2.70784	2.11152	2.03857	1.98908	1.81884	2.20448	2.21735	2.24418	1.92541	2.18487
chr1	46911422	46915491	-	XR_589932.2	LOC103690968	2130	0	0.0665358	0.238352	0.0730656	0.0981195	0.0501106	0.0392749	0	0	0.040541	0	0	0.0929707	0.14559	0	0	0	0.0626034	0.0326751	0.118616	0.164803	0.0938649
chr1	46847378	46857269	-	XR_349991.2	LOC102551310	5455	0.0742831	0.15588	0	0.114119	0.0229875	0	0.0306712	0	0.0734126	0.0158299	0	0.0281479	0.0484027	0	0.0358517	0.0355549	0	0	0.0255171	0.0231577	0.0160875	0.0146605
chr1	46835970	46932544	+	NM_001113371.1	Synj2	4916	0.947918	0.720714	0.688486	0.443209	0.875771	0.716492	0.578578	0.395747	0.549866	0.456705	0.88649	0.968257	0.953347	0.662351	0.358043	0.729885	0.396841	0.488245	0.849447	0.608158	0.64265	0.691385
chr1	46835970	46932544	+	NM_001113372.1	Synj2	4781	0.974684	0.726244	0.707927	0.455724	0.865529	0.736724	0.586166	0.396213	0.565393	0.469601	0.911522	0.995597	0.980267	0.664838	0.368153	0.73021	0.408046	0.502032	0.858875	0.62533	0.660796	0.702544
chr1	46835921	46932544	+	NM_032071.2	Synj2	4979	0.935924	0.697363	0.679775	0.437601	0.831109	0.714572	0.562856	0.380457	0.542909	0.450926	0.875273	0.956005	0.941284	0.638399	0.353512	0.701172	0.39182	0.482067	0.82472	0.617377	0.643331	0.674606
chr1	47032311	47126837	+	NM_001109137.1	Tulp4	4641	10.4556	10.9169	8.78785	6.50553	7.94369	7.16784	7.94016	8.42805	7.93855	8.54965	9.43287	9.03216	11.1082	7.41689	7.16377	6.35223	8.38163	9.42409	10.7674	7.40369	7.36512	6.76349
chr1	47004529	47128114	+	XM_006227887.3	Tulp4	8265	8.49405	8.83079	7.31999	5.95027	6.91338	6.00078	6.98901	6.75814	6.73499	6.80684	7.80137	7.74701	9.91137	5.92823	6.22324	6.03093	7.38161	8.23895	9.39341	6.21056	6.22212	5.74276
chr1	47004365	47128114	+	XM_008758736.2	Tulp4	7755	9.00041	9.3293	7.81229	6.35162	7.33031	6.41377	7.45403	7.18278	7.165	7.28789	8.37828	8.23668	10.5376	6.32809	6.64512	6.34002	7.89755	8.75212	9.98424	6.62442	6.65395	6.13074
chr1	47004364	47128114	+	XM_017589548.1	Tulp4	7848	8.91957	9.25486	7.71971	6.27635	7.24344	6.33777	7.37636	7.11071	7.10561	7.20153	8.279	8.15864	10.4212	6.2531	6.56637	6.2896	7.81149	8.65407	9.88809	6.54592	6.5751	6.05809
chr1	47002927	47128114	+	XM_008758737.2	Tulp4	8827	7.94178	8.20433	7.02648	5.65077	6.48743	5.69128	6.5772	6.38586	6.35155	6.43705	7.30467	7.28856	9.34015	5.62983	5.87133	5.58104	6.95182	7.7295	8.7441	5.8867	5.88065	5.4632
chr1	46998387	47003987	-	XR_349992.3	LOC102551377	4001	1.01278	0.673008	1.12087	0.447324	0.574591	0.471298	0.491354	0.447863	1.06347	0.820142	0.297061	0.498902	0.791913	0.639434	0.586566	0.242379	0.443269	0.511029	0.57404	0.747239	0.570281	0.719576
chr1	46978457	46985032	+	NM_001126088.1	Gtf2h5	1655	6.12106	8.69167	9.45847	9.30958	6.81916	8.72803	8.26446	7.30062	8.68079	8.32218	9.7549	9.69525	7.2989	10.0714	9.3354	8.73077	6.53683	7.6274	7.71676	8.19271	7.55615	9.71272
chr1	46978344	46984226	+	XM_006227894.2	Gtf2h5	805	12.5843	18.3093	19.4457	19.5262	13.8118	18.0766	16.6792	14.5641	17.5981	17.1096	19.686	20.314	14.9238	20.8985	19.4356	18.311	13.5125	14.9082	15.6487	16.8434	15.1531	19.5213
chr1	46302545	46329885	-	XM_006227870.3	Tmem242	1367	12.5981	14.5661	10.0275	10.3032	11.3135	11.1655	14.7483	9.92482	11.4251	10.3282	10.5783	11.9063	11.7339	9.47106	11.8745	10.8539	11.9791	11.2503	13.721	9.21027	9.46907	12.0515
chr1	46302713	46329682	-	NM_001144860.1	Tmem242	967	17.7046	20.1517	14.0004	14.2433	15.9934	15.7105	20.7625	13.9773	15.9958	14.4665	14.5444	16.6726	16.5876	13.1482	16.7863	15.2434	16.7509	15.7661	19.1448	12.8895	13.2952	16.9953
chr1	45923118	46232301	+	XM_017590420.1	Arid1b	5537	23.4551	24.4051	6.55586	6.54899	23.6284	23.1065	24.0527	10.06	7.90155	8.06288	22.3956	20.9231	25.4881	6.24469	6.23411	5.3068	26.3076	23.625	28.0365	5.74933	6.19706	5.6618
chr1	46159140	46168524	+	XR_001835607.1	LOC108349521	9301	0.805985	0.624726	0.181948	0.234256	0.175267	0.114757	0.247342	0.187152	0.161461	0.157831	0.383359	0.602565	1.05036	0.133365	0.0841074	0.0625584	0.470345	0.602139	0.561214	0.11771	0.0849174	0.0687865
chr1	45825376	45828359	-	XR_589930.2	LOC102548472	675	0	0	0	0	0	0	0	0	0	0	0.293467	0	0	0	0	0	0.175162	0.131699	0	0	0	0
chr1	45825376	45828359	-	XR_589929.2	LOC102548472	749	0	0	0	0	0	0	0	0	0	0	0.264473	0	0	0	0	0	0.157856	0.118687	0	0	0	0
chr1	45821838	45828359	-	XR_001835606.1	LOC102548472	1960	0.103371	0	0	0	0	0	0	0	0.0510798	0.0440573	0.101066	0	0	0	0	0	0.0603237	0	0.0355092	0	0	0
chr1	45823726	45828359	-	XR_001835605.1	LOC102548472	2281	0	0	0	0.0682288	0	0	0	0	0	0	0.0868436	0	0	0.135952	0	0	0.103669	0.0389727	0	0.0369211	0	0
chr1	46378834	46649293	+	XM_006227884.3	Zdhhc14	2955	0.0685642	0.263779	0.715863	0.579333	0.46679	0.373244	0.339718	0.970233	1.5585	1.12506	0.201107	0.31177	0.491439	0.419772	0.595647	0.525082	0.100029	0.0752088	0.294408	0.455997	0.356375	0.433017
chr1	46780141	46826250	+	NM_001127637.1	Snx9	2055	7.34512	9.06878	101.332	100.497	10.6379	9.19329	10.0753	98.9562	86.3047	96.5844	9.10926	8.51792	8.70486	73.4522	85.8418	100.374	9.72342	12.1125	10.3127	109.441	103.302	106.747
chr1	46378821	46658527	+	XM_006227886.3	Zdhhc14	3779	0.0536139	0.206263	0.403035	0.494194	0.320764	0.291859	0.22137	0.785772	1.08621	0.788345	0.157256	0.162526	0.314413	0.328242	0.362264	0.461913	0.0782181	0.0352858	0.24863	0.412282	0.313502	0.338599
chr1	46378821	46658525	+	XR_349967.3	Zdhhc14	3144	0.0644425	0.247922	0.484437	0.495006	0.38555	0.350806	0.26608	0.928192	1.30559	0.947569	0.189017	0.195352	0.377915	0.394537	0.435431	0.555206	0.094016	0.0424126	0.298846	0.468765	0.376821	0.406987
chr1	46378806	46649293	+	NM_001039343.1	Zdhhc14	3028	0.0669112	0.25742	0.698604	0.565366	0.455536	0.364245	0.331528	0.946842	1.52092	1.09794	0.196258	0.304254	0.479591	0.409652	0.581287	0.512423	0.0976177	0.0733956	0.28731	0.445004	0.347784	0.422578
chr1	46378811	46654990	+	XM_006227885.3	Zdhhc14	2570	0.0788355	0.303295	0.625558	0.545007	0.471661	0.40147	0.325508	1.07574	1.4998	1.092	0.231234	0.238983	0.462321	0.482656	0.532683	0.679209	0.115014	0.0518853	0.338512	0.573462	0.409762	0.43565
chr1	46307852	46309276	-	NM_183334.1	Ldhal6b	1424	0.14228	0.398094	0.475365	0	0.176119	0.0999397	0.146867	0	0.316379	0.121281	0.139108	0	0.370838	0.108886	0	0.136202	0.16606	0.187283	0.1955	0.266135	0.184882	0.0561607
chr1	46369905	46376985	-	XR_001835608.1	LOC108348585	2428	0	0.0875543	0	0	0.0344307	0.0732672	0.0344545	0.0421723	0.0412341	0	0	0.1581	0.0271867	0	0	0	0.0973925	0	0.0286647	0	0	0
chr1	51619874	51622951	+	NM_001106208.2	Pabpc6	3077	1.11938	1.1054	0.714979	0.505784	0.760721	0.878768	1.35937	0.332773	0.260296	0.645468	1.41631	1.29744	1.28715	0.453519	0.57203	0.315164	0.345827	0.722268	0.74642	0.246329	0.171123	0.181934
chr1	51606571	51609136	-	XR_001836368.1	LOC108348950	397	0.510345	0	0	0	0	0	0	0	0	0	0	0	0	0	0	0	0	0.111961	0	0	0	0
chr1	52163331	52176091	+	XR_001835617.1	LOC108349524	2491	0	0.0568933	0	0	0	0	0.0335831	0	0.0803825	0	0	0	0	0	0	0	0	0	0.0838193	0	0	0
chr1	52016952	52026119	+	XR_001835615.1	LOC108349523	1838	0	0	0	0	0	0	0	0	0	0.140945	0	0	0	0.0843597	0	0	0	0	0.0378662	0	0	0
chr1	52360295	52544448	-	NM_022236.1	Pde10a	3400	0.387337	0.250096	0.547509	0.389074	0.430283	0.251143	0.233743	0.436681	0.309183	0.495256	0.728273	0.270965	0.504776	0.547246	0.287604	0.285224	0.573785	0.222242	0.685745	0.359161	0.051622	0.223454
chr1	52330529	52354155	-	NM_001044277.1	MGC94891	1737	0.349926	0.0815897	0	0	0.0721916	0.081931	0.0481609	0	0.115275	0	0.114042	0	0.0760037	0	0	0	0.204205	0.204713	0.0400679	0	0	0
chr1	52887446	52900691	-	XM_017588873.1	T	2643	15.5232	11.9576	0	0.235535	42.4631	38.0016	42.809	0.116225	0.0378798	0	47.6676	46.2732	46.3039	0.0586656	0	0	48.9848	34.4757	60.2235	0.0955925	0.0332037	0.166421
chr1	52887066	52894832	-	NM_001106209.1	T	1974	22.7856	17.4818	0	0.315359	60.7503	55.3684	62.2331	0.155614	0.0507175	0	68.6392	66.4669	66.8452	0	0	0	71.3959	51.2935	87.9494	0.127989	0.0444566	0.243079
chr1	52907434	52973674	-	XM_017589720.1	T2	1823	0.111139	0	0	0	0.114643	0.0585494	0.390056	0.112336	0.137296	0	0.0543308	0.210569	0.289673	0	0	0.0531958	0.259428	0.12191	0.209977	0	0	0.0219344
chr1	52907434	52962388	-	NM_001161835.1	T2	1476	0.137268	0	0	0	0.141595	0.0723141	0.481756	0.138746	0.0339148	0	0.0671037	0.260072	0.357774	0	0	0	0.320419	0.120456	0.259342	0	0	0.0270911
chr1	52907442	52944524	-	XM_017589718.1	T2	2142	0.0945878	0	0	0	0.0975698	0.0830498	0.312439	0.0478031	0.0233698	0	0.138719	0.17921	0.246533	0	0	0	0.193194	0.124505	0.146214	0	0	0.0186678
chr1	52907434	52944521	-	XM_006227933.3	T2	2469	0.0820604	0	0	0	0.0846475	0.0720505	0.288	0.0829439	0.0202747	0	0.120346	0.155475	0.213882	0	0	0	0.167607	0.108016	0.140944	0	0	0.0161954
chr1	52907442	52973677	-	XM_017589716.1	T2	1616	0.125376	0	0	0	0.129328	0.0660493	0.414136	0.126726	0.154883	0	0.0612903	0.237541	0.326778	0	0	0.0600099	0.29266	0.137526	0.236874	0	0	0.0247441
chr1	52907442	52973676	-	XM_017589717.1	T2	1612	0.125687	0	0	0	0.129649	0.0662132	0.415164	0.12704	0.155267	0	0.0614424	0.238131	0.327589	0	0	0.0601588	0.293386	0.137867	0.237462	0	0	0.0248055
chr1	52907442	52944522	-	XM_017589714.1	T2	2257	0.0897683	0	0	0	0.0925984	0.0788182	0.296519	0.0907348	0.0221791	0	0.131651	0.170078	0.233972	0	0	0	0.18335	0.118161	0.154183	0	0	0.0177166
chr1	52907442	52944522	-	XM_017589715.1	T2	2254	0.0898878	0	0	0	0.0927216	0.0789231	0.296914	0.0908556	0.0222086	0	0.131826	0.170305	0.234283	0	0	0	0.183594	0.118319	0.154388	0	0	0.0177402
chr1	48719631	48825378	-	NM_133406.1	Agpat4	1853	12.6834	12.3901	44.8875	40.1463	11.0306	9.83066	11.8734	31.3869	31.7152	32.9472	12.7748	12.4296	12.1474	32.7176	35.9373	37.0529	9.9539	10.0746	13.8219	39.0861	37.6746	36.7064
chr1	48767774	48784001	+	XR_001835612.1	LOC108349099	6269	1.64826	1.58247	3.34735	4.39408	0.206694	0.0454025	0.513756	1.84568	1.92439	1.97664	1.16914	0.612326	1.99007	2.62173	3.27563	1.99552	0.358344	0.531764	0.693871	2.04867	1.63784	1.26931
chr1	48880014	50069998	-	NM_020093.1	Park2	1507	0	0.141063	0.393036	0.103271	0	0	0.111023	0.0679457	0.398605	0.343805	0	0	0.0876035	1.389	0.5191	1.28701	0	0.0589892	0	0.0558839	0	0.0530676
chr1	48904632	48907533	+	XR_589939.1	LOC103690973	736	0	0	0	0	0	0	0	0	0.340069	0	0	0	0	0	0	0	0	0	0	0	0	0
chr1	50025329	50028129	-	XR_001836247.1	LOC103694996	1959	0	0.144687	0	0.0794435	0.0426737	0.0363232	0.0213516	0.0261343	0.255529	0	0	0	0.370649	0.0395746	0	0.0495028	0.0603545	0	0.0355273	0	0.044797	0.0408233
chr1	50070272	50491323	+	NM_001077677.1	Pacrg	1238	0.572799	0.343428	1.09357	0.251421	0.270106	0.258649	0.473012	0.248128	0.404347	0.348758	0.160008	0.248056	0.159958	0.25049	0.157973	0.0783328	0.573027	0.287227	0.59029	0.578227	0.354432	0.387591
chr1	50138880	50168895	-	XR_589940.2	LOC102552213	7436	0.0544936	0.0571764	0	0.0209292	0	0.0287078	0.0562504	0.0137701	0.0403912	0	0.0266394	0.0206491	0.150909	0.0312775	0	0	0.0715513	0.101617	0.0327586	0.0113256	0	0
chr1	50140679	50165332	-	XR_001836248.1	LOC102552213	7800	0.0519505	0.0181694	0	0	0	0.0273681	0.0214501	0.0131275	0.0256709	0	0.0253962	0	0.126941	0.0298179	0	0	0.0606331	0.0740807	0.0401527	0	0	0
chr1	50748230	50750016	+	XM_006227914.3	LOC102554294	949	0	0	0	0	0	0	0	0	0	0	0	0	0	0	0	0	0	0	0	0	0	0
chr1	50826238	50827395	-	NR_132441.1	Cahm	1157	0	0	0	0.403534	0.144508	0.123003	0	0	0.259593	0	0.17121	0	0.114104	0	0	0.167634	0	0.0768339	0.180462	0.0727891	0	0
chr1	50828584	50936459	+	XM_017589896.1	LOC108348175	4210	8.51816	8.49991	9.02426	7.87391	7.635	8.22278	8.52452	7.52756	6.97961	7.68146	10.1868	10.5951	10.8656	8.6734	7.87393	7.57841	8.88865	8.90024	9.4478	7.12144	7.26448	7.73135
chr1	50983646	51050692	+	NM_001115021.1	Qk	1268	2.47666	2.12358	2.06866	3.12978	0.59336	0.841764	0.626757	0.807525	0.434259	0.442658	5.23346	6.96289	3.80022	3.3016	4.24148	1.91199	0.792581	0.911402	0.54888	0.830215	0.622884	0.662236
chr1	51281007	51295776	-	XR_350010.3	LOC102549462	1870	0	0	0	0	0	0	0	0	0	0	0	0	0	0	0	0	0.063227	0	0	0	0	0
chr1	51413764	51426486	-	XR_001835613.1	LOC108349522	322	0	0	0	0	0	0	0	0	0	0	0	0	0	0	0	0	0	0	0	0	0	0
chr1	51517478	51526114	-	XR_350014.3	LOC102549608	2253	0	0	0	0.20723	0	0	0	0.0454479	0.0666554	0.0766555	0	0	0	0	0.0868046	0	0.104957	0	0	0.0747599	0.0389514	0.0354962
chr1	51521280	51526114	-	XR_001835614.1	LOC102549608	4400	0	0	0	0.0530556	0	0	0.0190126	0.0232714	0.0227537	0.0392511	0	0	0	0	0	0	0	0	0.0158177	0.0574207	0	0
chr1	48273638	48300645	+	NM_012697.1	Slc22a1	1858	0	0	0	0.041881	0	0	0	0	0.026942	0.139428	0	0	0	0	0	0	0	0	0	0.0453267	0.165313	0
chr1	48176094	48264482	+	NM_012756.2	Igf2r	8803	22.4518	25.2597	15.7734	17.0162	25.4981	25.9918	25.7913	12.7251	18.0034	14.9299	26.373	23.5213	26.5822	15.3855	15.3404	15.0372	21.3824	23.8223	27.8099	16.1154	16.4389	16.0255
chr1	48127115	48206902	-	XR_001835454.1	Mas1l	3402	0.178666	0.124975	0.34821	0.709072	0.0982926	0.0941231	0.295081	0.316032	0.309001	0.215754	0.349365	0.15797	0.465673	0.410193	0.287435	0.0570112	0.104263	0.509549	0.429617	0.420837	0.438529	0.164553
chr1	48101903	48108021	+	XM_017588808.1	Mas1	2877	0	0.0492601	0	0	0.0581146	0	0	0.0355906	0.0347989	0.0300147	0	0.0533705	0	0.053894	0.0679773	0	0	0.0308991	0.0120956	0.058545	0	0
chr1	48521827	48563895	-	XM_017589803.1	Plg	2811	0.108115	0.100833	0.301014	0.221458	0.118958	0.0506276	0.0297601	0.0728525	0	0.122878	0	0	0.0234825	0	0	0	0	0.142311	0.58184	0.0299598	0.0312193	0
chr1	48433078	48521261	+	NM_019230.1	Slc22a3	3491	0	0	0	0	0	0	0	0.0439964	0.100374	0.0123679	0	0	0	0	0	0.0555577	0	0	0	0.0482481	0.0251382	0.0229083
chr1	48411682	48418700	+	XR_350004.2	LOC102553224	1258	0	0	0	0	0	0.0565637	0	0	0	0.0343213	0.157464	0	0.209886	0	0	0	0	0	0	0	0	0
chr1	48318024	48360219	-	NM_031584.2	Slc22a2	2149	0	0	0.0787482	0.0724196	0	0.0165559	0.0194638	0	0.0465874	0.0200913	0	0	0	0	0	0	0	0	0	0.0195945	0	0
chr1	48625713	48711642	+	XM_006227873.3	Map3k4	5275	16.0933	17.5976	46.839	37.5872	17.5595	18.0152	17.1514	48.1981	41.5364	46.8513	15.2088	16.519	19.2209	54.8785	54.1852	48.92	16.9227	17.358	18.8607	50.9613	57.9532	48.8024
chr1	48625713	48711642	+	XM_006227872.3	Map3k4	5437	15.7815	17.1775	45.6146	36.5674	17.3054	17.7336	16.848	47.0162	40.5658	45.7015	15.0289	16.0692	18.8546	53.5143	52.7325	47.7121	16.7664	17.2578	18.6252	49.7681	56.6218	47.7234
chr1	48582694	48625591	-	XR_001835611.1	LOC108349106	1660	0	0.0853743	0.203892	0.0937529	0	0	0.0503949	0.0925249	0.0603111	0.312117	0.119331	0	0.0795292	0.186811	0.176721	0.116839	0	0	0.0628898	0.101466	0.026433	0.216794
chr1	48521829	48563759	-	NM_053491.2	Plg	2717	0.111855	0.104322	0.311428	0.22912	0.123074	0.0523792	0.0307897	0.075373	0	0.127129	0	0	0.0242949	0	0	0	0	0.147234	0.60197	0.0309963	0.0322994	0
chr1	48716093	48826292	-	XM_006227857.3	Agpat4	5750	5.54967	5.04035	15.7605	15.0352	4.09993	3.71873	4.70653	11.4949	11.509	11.7064	5.15035	5.26065	5.48737	11.3796	12.4995	12.7165	4.25644	4.13563	5.73124	13.7164	13.1178	12.9208
chr1	48716093	48798471	-	XM_006227856.3	Agpat4	6192	5.2026	4.8751	14.8951	14.2007	3.84102	3.44753	4.43812	10.8232	10.8977	11.052	4.84668	5.00912	5.13831	10.8427	11.9231	11.8871	3.9908	3.95528	5.36709	12.9413	12.3515	12.0373
chr1	48625742	48711642	+	NM_001107456.1	Map3k4	4908	16.533	17.7152	47.5658	38.2733	17.9272	18.2097	17.3004	48.5475	41.9905	46.7478	15.2362	16.9095	19.6091	55.2227	54.6706	49.7526	17.1161	17.6508	19.2004	51.4517	58.5139	49.1683
chr1	48625713	48711642	+	XM_006227874.3	Map3k4	5194	16.0518	17.7629	47.1948	37.7539	17.9299	18.2893	17.2739	48.585	41.8854	46.9502	15.3888	16.5993	19.4952	54.9283	54.2959	49.1041	17.3459	17.8598	19.1415	51.4479	58.519	49.1786
chr1	48033530	48038410	+	XM_017588868.1	Mrpl18	717	39.9845	43.9791	53.6957	51.1169	41.7406	43.121	44.1613	51.9112	52.5716	59.6157	38.8168	41.3313	37.3776	50.0625	52.7796	59.9168	36.4433	34.0957	33.0518	54.0892	47.1222	52.0326
chr1	48033767	48038726	+	NM_001106205.2	Mrpl18	945	37.3054	41.3166	50.1422	53.4411	39.5431	40.7365	41.695	48.7592	53.8721	58.4363	38.4651	37.6149	35.4843	47.9106	49.5653	54.5939	33.1557	33.6303	32.6264	51.7779	46.2468	50.6918
chr1	48008573	48025730	+	XM_003748697.4	Acat2l1	1454	12.8197	13.9869	5.93585	9.04451	9.25671	9.91012	9.78091	5.56337	5.78389	6.71102	13.0789	12.514	11.5312	6.13174	5.91824	6.46951	10.0833	8.16212	8.11338	5.44457	5.22078	4.97768
chr1	48025663	48033343	-	NM_012670.1	Tcp1	1831	273.536	260.377	270.158	273.776	291.656	324.948	301.498	302.234	316.999	324.21	283.991	279.755	265.803	269.12	288.443	293.576	328.454	316.722	286.678	323.69	332.841	331.029
chr1	48038829	48058400	+	XM_008758734.1	Pnldc1	2941	1.30892	0.89148	1.52485	1.24356	0.611137	0.290338	0.782226	0.62669	1.46379	1.13042	0.673547	0.600404	0.606001	1.13351	0.797977	0.989215	0.502527	0.589421	0.828266	0.644299	0.820581	0.666214
chr1	48039962	48058400	+	NM_001025724.1	Pnldc1	2002	1.26503	1.02645	1.43702	1.04945	0.793386	0.373201	0.62679	0.562606	1.45024	0.884228	0.64315	0.575225	0.560518	1.00684	0.781502	1.01723	0.708698	0.55505	0.869106	0.630997	0.745193	0.639144
chr1	48038829	48058400	+	XM_008758735.2	Pnldc1	3291	1.23128	0.839734	1.36268	1.1113	0.584245	0.259461	0.711746	0.575598	1.38417	1.02332	0.601915	0.536551	0.661897	1.06007	0.713111	0.972412	0.449083	0.567254	0.803623	0.601367	0.77331	0.595362
chr1	48038829	48058400	+	XM_006227880.2	Pnldc1	2938	1.31026	0.892391	1.52641	1.24483	0.611761	0.290635	0.783025	0.62733	1.46528	1.13157	0.674235	0.601017	0.60662	1.13466	0.798792	0.990225	0.50304	0.590023	0.829112	0.644957	0.821419	0.666894
chr1	48068388	48119122	-	XM_017589515.1	Mas1l	3603	0	0	0	0	0	0	0.0116092	0	0	0	0	0	0	0.0860689	0	0	0	0.024673	0	0	0.0243568	0
chr1	48068388	48076764	-	XM_006227882.3	Mas1l	2074	0	0	0	0	0	0	0	0	0	0	0	0	0	0	0	0	0	0	0	0	0.0423131	0
chr1	48068388	48206902	-	XM_017589517.1	Mas1l	3321	0.0610079	0.0853486	0.0509575	0.140587	0.050345	0.0964188	0.289684	0.107913	0.0753661	0.0260019	0.238591	0.0924702	0.357774	0.0933774	0.0588891	0.0584017	0.0356021	0.307833	0.282919	0.202871	0.132125	0.0481619
chr1	48068388	48119868	-	XM_017589516.1	Mas1l	4211	0	0	0.0401876	0	0	0	0.00993298	0.0121579	0.0475499	0	0	0	0	0.073642	0	0	0.0280775	0.0211106	0	0	0.02084	0
chr1	48077032	48108218	+	NM_012757.2	Mas1	1998	0	0.0709316	0	0	0.0627611	0	0	0.0512484	0.100217	0	0	0	0	0.0776042	0.0978833	0	0	0.0444929	0.0348338	0.0843013	0	0
chr1	48093444	48108021	+	XM_006227860.3	Mas1	5738	0	0.0246987	0	0.0271227	0.0218537	0	0	0.0356899	0.0348959	0	0	0	0	0.0270222	0.0340834	0	0	0.0154926	0.00606466	0.0293541	0	0
chr1	48069195	48070161	-	NM_001002281.1	Mas1l	966	0	0	0	0	0	0	0	0	0	0	0	0	0	0	0	0	0	0	0	0	0	0
chr1	48076760	48108021	+	XM_017588807.1	Mas1	5031	0	0.0281696	0	0	0.0249248	0	0	0.0407053	0.0397998	0	0	0	0	0.0308195	0.0388731	0	0	0.0176698	0.00691691	0.0334792	0	0
chr1	54175960	54180648	-	XR_001836251.1	LOC102551311	3784	0	0	0	0.0411284	0	0	0.0221077	0	0.132289	0.0684612	0.0785241	0	0	0.040976	0.0516836	0	0	0	0.0551781	0.0556402	0.0695751	0
chr1	54198143	54207797	+	XR_001836274.1	LOC108349806	1426	0	0	0	0.109137	0	0	0	0	0	0	0	0	0	0	0	0	0.0414567	0	0	0	0	0
chr1	54213450	54227902	-	XR_001836249.1	LOC102551175	837	0	0	0	0	0	0.0850144	0	0	0.0598067	0	0	0	0	0.277873	0	0	0	0	0	0	0	0
chr1	54234588	54237252	+	XR_589956.1	LOC103690982	396	0	0	0	0	0	0	0	0	0	0	0	0	0	0	0	0	0	0	0	0.106335	0	0
chr1	54174570	54180648	-	XR_001836252.1	LOC102551311	4092	0	0	0	0.0380327	0	0	0.0204437	0	0.0244664	0.0422055	0.0484091	0.0187618	0	0.0378918	0.0477934	0	0	0	0.0510249	0.0411618	0.0643383	0.00977186
chr1	54175579	54180647	-	XR_001836256.1	LOC102551311	3145	0	0	0	0.0494848	0	0	0.0265995	0	0.0318335	0.0549141	0.0629858	0	0	0	0.0621847	0	0	0	0.0663892	0.0535561	0.0837114	0
chr1	54175607	54180648	-	XR_589953.2	LOC102551311	3454	0	0	0.0244977	0.0450578	0.0121016	0	0.0363299	0.0296451	0.115943	0.0500014	0.057351	0	0.0382219	0	0.0566215	0	0	0	0.0705249	0.0853386	0.0762224	0
chr1	54175607	54180645	-	XR_589950.2	LOC102551311	3475	0	0	0.0243496	0.0447856	0.0120285	0	0.0361103	0.029466	0.115242	0.0496992	0.0570044	0	0.0379909	0	0.0562794	0	0	0	0.0700987	0.0848229	0.0757618	0
chr1	54171679	54180648	-	XR_001836255.1	LOC102551311	3838	0	0	0	0.0405497	0	0	0.0217967	0	0.0391283	0.0449986	0.0516129	0	0	0	0.0509564	0	0	0	0.0544018	0.0438859	0.0685962	0
chr1	54172885	54180648	-	XR_589951.2	LOC102551311	3996	0	0	0.0211749	0.0389464	0.0104602	0	0.0314022	0.0256242	0.100217	0.0432194	0.0495721	0	0.0330376	0	0.0489416	0	0	0	0.0609592	0.0737636	0.0658839	0
chr1	54172885	54180647	-	XR_001836254.1	LOC102551311	3807	0	0	0	0.0408799	0	0	0.0219741	0	0.026298	0.045365	0.0520332	0	0	0	0.0513714	0	0	0	0.0548448	0.0442432	0.0691548	0
chr1	54174385	54180648	-	XR_001836253.1	LOC102551311	3312	0	0	0.025548	0.0469897	0	0	0.0252583	0	0.0302284	0.0521451	0.0598098	0	0	0	0.0590492	0	0	0	0.0630417	0.0508557	0.0794904	0
chr1	54149214	54180648	-	XR_589952.2	LOC102551311	4706	0	0	0	0.0496058	0	0	0.0177764	0	0.0319113	0.0366988	0.0420931	0	0	0	0.0415578	0	0	0	0.0443676	0.0357913	0.0559439	0
chr1	54149214	54180648	-	XM_017590504.1	LOC102551311	3356	0	0	0	0.0463736	0	0	0.0249272	0	0.0447481	0.0514615	0.0590257	0	0	0	0.058275	0	0	0	0.0622151	0.0501889	0.0784482	0
chr1	54152662	54180648	-	XM_006227942.3	LOC102551311	3223	0	0	0	0.0965745	0	0	0.0259558	0	0.0155316	0.0267925	0.0614614	0	0	0	0	0	0	0	0.0647825	0.05226	0.0816855	0
chr1	54152666	54180645	-	XR_589955.2	LOC102551311	3557	0	0	0	0.0875062	0	0	0.0235186	0	0.0281463	0.0485535	0.0556902	0	0	0	0.0549819	0	0	0	0.0586995	0.0473528	0.0740152	0
chr1	54062191	54063792	+	XM_008758797.2	LOC103690980	721	0	0	0	0	0	0	0	0	0	0	0	0	0	0	0	0	0	0	0	0	0	0
chr1	54062191	54063797	+	XM_008758796.2	LOC103690980	729	0	0	0	0	0	0	0	0	0	0	0	0	0	0	0	0	0	0	0	0	0	0
chr1	54135655	54137018	-	XM_008758866.1	LOC103689976	1362	0	0	0	0	0	0	0	0	0.147014	0	0	0	0	0	0	0	0.0434047	0	0	0	0	0
chr1	54127154	54135588	-	XM_017590505.1	LOC103690981	2528	0	0	0	0	0	0	0	0	0	0.0170792	0	0	0	0	0	0	0	0	0	0	0.0173571	0
chr1	53922977	53925329	+	XR_001836272.1	LOC108348488	1871	0.0541441	0.302985	1.8542	2.03791	0	0.133111	0.0223558	0.492543	0.535096	0.853832	0.105874	0	0.0705604	1.616	2.35187	1.96958	0	0.047513	0.0371983	0.517635	0.46904	0.619779
chr1	53841347	53842500	+	XR_589949.1	LOC103690979	988	0.410136	0.57377	0.171285	0.31504	0.296146	0.720213	0.50803	0.103638	0.202665	0.524407	0.300744	0.155412	0.668109	0.156936	0.296919	0	0.179506	0.404894	1.02143	0.34096	0.222058	0.647554
chr1	54055710	54057169	-	XR_350039.3	LOC102552087	540	0	0	0.313389	0.288203	0	0	0	0.189619	0.185401	0	0	0	0	0	0.362168	0	0	0	0.0644426	0	0	0
chr1	54034349	54042219	-	XM_008758795.2	RGD1560718	2244	0.0902884	0	0	0.0693537	0	0	0	0.0456302	0.111538	0.0192407	0	0	0	0	0.0871528	0	0	0.0198077	0.0620303	0.0375299	0.0586614	0
chr1	53582434	53590166	+	XR_589948.2	LOC102548318	760	0	0	0	0	0	0	0	0	0.065866	0	0	0	0	0.408035	0	0	0	0	0	0.0554059	0.11547	0
chr1	53578469	53593535	-	XM_017589897.1	Unc93a	2421	0	0	0	0	0	0	0	0.0845884	0.0827066	0	0	0	0	0.0640451	0	0	0	0	0	0.0521791	0.0362484	0
chr1	53713872	53861918	-	NM_013217.2	Afdn	7258	42.3191	41.7568	40.6287	39.6687	42.6397	41.0001	41.6895	48.8975	43.4164	41.0584	46.0427	46.8278	48.9749	38.8167	35.4603	39.8032	43.3809	46.751	49.3505	48.9255	47.2703	46.0026
chr1	53662160	53668619	-	XM_017590501.1	LOC685303	2487	0	0	0	0	0.0336139	0.0572232	0	0.0411718	0.301919	0.069443	0	0	0	0.187036	0	0	0	0	0	0	0.0176432	0.0160782
chr1	53561231	53563010	-	NM_001169136.1	Ttll2	1623	0	0	0	0.0958902	0	0	0	0.0630895	0.123372	0	0	0	0	0	0	0	0	0	0	0	0.0540711	0
chr1	53561141	53570118	-	XM_006227921.3	Ttll2	2685	0	0	0	0.0579627	0	0	0	0.0381357	0.0745746	0	0	0	0	0	0	0	0	0	0	0.0313657	0.0326843	0.0297851
chr1	53572733	53593535	-	XM_008758782.2	Unc93a	2402	0	0	0	0	0	0	0	0	0.0833608	0	0	0	0	0.0645517	0	0	0	0	0	0.0525918	0.0365351	0
chr1	53572733	53593535	-	XM_006227938.3	Unc93a	2397	0	0	0	0	0	0	0	0	0.0835347	0	0	0	0	0.0646863	0	0	0	0	0	0.0527015	0.0366113	0
chr1	53561141	53570118	-	XM_008758751.2	Ttll2	2496	0	0	0	0.0623517	0	0	0	0.0410233	0.0802215	0	0	0	0	0	0	0	0	0	0	0.0337408	0.0351592	0.0320404
chr1	53561141	53570118	-	XM_006227919.3	Ttll2	2493	0	0	0	0.0624267	0	0	0	0.0410727	0.080318	0	0	0	0	0	0	0	0	0	0	0.0337814	0.0352015	0.032079
chr1	53530992	53554113	+	XM_006227930.3	Tcp10b	1940	0	0	0	0	0	0	0	0	0.0516064	0	0	0	0	0	0	0	0	0	0	0	0	0
chr1	53531946	53553639	+	NM_001107461.1	Tcp10b	1386	0	0	0	0	0	0	0	0	0.108351	0	0	0	0	0	0	0	0	0	0	0	0	0
[truncated: 68,261 more rows]

## Sheet: S2f
chr	start	end	strand	name	name2	BF_EB_RNA_rep1.bam_RPKM	BF_EB_RNA_rep2.bam_RPKM	BF_EPC_RNA_rep1.bam_RPKM	BF_EPC_RNA_rep2.bam_RPKM	BW_EB_RNA_rep1.bam_RPKM	BW_EB_RNA_rep2.bam_RPKM	BW_EB_RNA_rep3.bam_RPKM	BW_EPC_RNA_rep1.bam_RPKM	BW_EPC_RNA_rep3.bam_RPKM	BW_EPC_RNA_rep4.bam_RPKM	FB_EB_RNA_rep1.bam_RPKM	FB_EB_RNA_rep2.bam_RPKM	FB_EB_RNA_rep3.bam_RPKM	FB_EPC_RNA_rep1.bam_RPKM	FB_EPC_RNA_rep2.bam_RPKM	FB_EPC_RNA_rep3.bam_RPKM	WB_EB_RNA_rep1.bam_RPKM	WB_EB_RNA_rep2.bam_RPKM	WB_EB_RNA_rep3.bam_RPKM	WB_EPC_RNA_rep1.bam_RPKM	WB_EPC_RNA_rep2.bam_RPKM	WB_EPC_RNA_rep3.bam_RPKM	chr	start	end	strand	name	name2	BJ_EB1_RNA.bam_RPKM	BJ_EB2_RNA.bam_RPKM	BJ_EPC1_RNA.bam_RPKM	BJ_EPC2_RNA.bam_RPKM	JB_EB1_RNA.bam_RPKM	JB_EB2_RNA.bam_RPKM	JB_EPC1_RNA.bam_RPKM	JB_EPC2_RNA.bam_RPKM
[truncated: 16,769 more rows]
