# Supplementary material for: Conservation and divergence of canonical and non-canonical imprinting in murids
Source: Genome Biol. 2023 Mar 14;24:48. doi: 10.1186/s13059-023-02869-1 (PMC10012579; doi:10.1186/s13059-023-02869-1)
Supplement: Supplementary file 9 — Additional file 9. Rat 10kb bins epigenetic profiling. [file 13059_2023_2869_MOESM9_ESM.txt]

#chr	start	end	strand	rat_GVO_H3K27me3_CnR_rep1.bam_RPKM	rat_GVO_H3K27me3_CnR_rep2.bam_RPKM	rat_GVO_H3K36me3_CnR_rep1.bam_RPKM	rat_GVO_H3K36me3_CnR_rep2.bam_RPKM	rat_GVO_H3K4me3_CnR_rep1.bam_RPKM	rat_GVO_H3K4me3_CnR_rep2.bam_RPKM	rat_MII_oocyte_PBAT_BrindAmour2018_rep1-4_x5_count	rat_MII_oocyte_PBAT_BrindAmour2018_rep1-4_x5_mean	rat_MII_oocyte_PBAT_BrindAmour2018_rep1-4_x5_range
chr1	0	10000	.	0.028967172565461226	0.0	0.0	0.019931135932240517	0.06223362065558763	0.09066610200917319	2	8.333350	20
chr1	10000	20000	.	0.0	0.0	0.0	0.0	0.0	0.0	0	NaN	0
chr1	20000	30000	.	0.004827862094243537	0.0	0.0	0.0	0.012446724131117526	0.004121186454962417	0	NaN	0
chr1	30000	40000	.	0.1303522765445755	0.0807712824252062	0.07766406679731057	0.02989670389836077	0.10579715511449897	0.06593898327939868	41	9.957606	1552
chr1	40000	50000	.	0.0917293797906272	0.012753360382927298	0.2200481892590466	0.18436300737322478	0.2800512929501443	0.24727118729774505	27	10.774888	8956
chr1	50000	60000	.	0.14483586282730612	0.017004480510569728	0.07119206123086802	0.024913919915300647	0.9397276718993731	0.7871466128978217	31	5.452789	9042
chr1	60000	70000	.	0.009655724188487074	0.008502240255284864	0.012944011132885095	0.0	0.031116810327793815	0.020605932274812087	1	0.0	1
chr1	70000	80000	.	0.0	0.0	0.0	0.0	0.0	0.008242372909924835	0	NaN	0
chr1	80000	90000	.	0.024139310471217687	0.0	0.05824805009798292	0.0348794878814209	0.02489344826223505	0.04121186454962417	6	37.083333	508
chr1	90000	100000	.	0.0	0.0	0.04530403896509783	0.024913919915300647	0.0	0.0	1	100.000000	1
chr1	100000	110000	.	0.0	0.0	0.0	0.004982783983060129	0.01867008619667629	0.03296949163969934	0	NaN	0
chr1	110000	120000	.	0.03379503465970476	0.004251120127642432	0.02588802226577019	0.004982783983060129	0.17425413783564536	0.1195144071939101	4	0.0	277
chr1	120000	130000	.	0.009655724188487074	0.004251120127642432	0.0	0.0	0.056010258590028866	0.03296949163969934	1	7.142860	1
chr1	130000	140000	.	0.0	0.0	0.0	0.0	0.0	0.0	0	NaN	0
chr1	140000	150000	.	0.0	0.0	0.0	0.0	0.0	0.0	0	NaN	0
chr1	150000	160000	.	0.0	0.0	0.0	0.0	0.0	0.0	0	NaN	0
chr1	160000	170000	.	0.019311448376974148	0.004251120127642432	0.012944011132885095	0.014948351949180386	0.006223362065558763	0.012363559364887252	1	0.0	1
chr1	170000	180000	.	0.21725379424095917	0.06376680191463649	0.3559603061543401	0.17938022339016466	1.4189265509473978	1.7185347517193281	69	3.424122	6603
chr1	180000	190000	.	0.06759006931940952	0.017004480510569728	0.09708008349663821	0.0847073277120222	0.236487758491233	0.2967254247572941	26	27.683827	9295
chr1	190000	200000	.	0.06759006931940952	0.034008961021139456	0.23946420595837425	0.12955238355956336	0.5414324997036124	0.42860339131609143	53	33.133463	5837
chr1	200000	210000	.	0.15931944911003673	0.0807712824252062	0.10355208906308076	0.019931135932240517	0.3298381894746144	0.39975508613135446	22	2.878786	6737
chr1	210000	220000	.	0.31863889822007346	0.2210582466374065	0.20710417812616153	0.07972454372896207	0.21159431022899794	0.1648474581984967	56	16.775437	9467
chr1	220000	230000	.	0.1400080007330626	0.08927352268049107	0.09060807793019567	0.03986227186448103	0.031116810327793815	0.05769661036947384	16	43.550600	4386
chr1	230000	240000	.	0.0917293797906272	0.04251120127642432	0.22652019482548916	0.17938022339016466	0.04356353445891134	0.04945423745954901	21	38.382462	9117
chr1	240000	250000	.	0.019311448376974148	0.0	0.1229681057624084	0.154466303474864	0.012446724131117526	0.004121186454962417	2	93.750000	104
chr1	250000	260000	.	0.07241793141365306	0.029757840893497024	0.957856823833497	1.1759370200021906	0.08712706891782268	0.04121186454962417	20	78.922290	8364
chr1	260000	270000	.	0.028967172565461226	0.004251120127642432	0.22652019482548916	0.23419084720382607	0.06845698272114639	0.07418135618932352	13	84.067723	4068
chr1	270000	280000	.	0.1834587595812544	0.08502240255284864	0.07766406679731057	0.0348794878814209	0.19292422403232165	0.17721101756338395	25	3.333462	6934
chr1	280000	290000	.	0.1158686902618449	0.029757840893497024	0.038832033398655284	0.004982783983060129	0.04356353445891134	0.05357542391451143	9	6.512344	1252
chr1	290000	300000	.	0.0	0.004251120127642432	0.0	0.0	0.0	0.0	0	NaN	0
chr1	300000	310000	.	0.0	0.0	0.0	0.0	0.006223362065558763	0.004121186454962417	0	NaN	0
chr1	310000	320000	.	0.04345075884819184	0.029757840893497024	0.006472005566442548	0.019931135932240517	0.07468034478670516	0.10302966137406043	8	10.357138	3991
chr1	320000	330000	.	0.062762207225166	0.004251120127642432	0.032360027832212736	0.03986227186448103	0.006223362065558763	0.008242372909924835	5	56.000000	8860
chr1	330000	340000	.	0.019311448376974148	0.017004480510569728	0.012944011132885095	0.0	0.006223362065558763	0.004121186454962417	0	NaN	0
chr1	340000	350000	.	0.4103682780107007	0.442116493274813	0.07766406679731057	0.0348794878814209	0.13069060337673402	0.08242372909924835	48	7.589988	8364
chr1	350000	360000	.	0.004827862094243537	0.004251120127642432	0.006472005566442548	0.0	0.0	0.008242372909924835	5	5.454540	1347
chr1	360000	370000	.	0.0	0.0	0.0	0.0	0.0	0.0	0	NaN	0
chr1	370000	380000	.	0.0	0.0	0.0	0.009965567966120258	0.0	0.0	0	NaN	0
chr1	380000	390000	.	0.0	0.0	0.0	0.0	0.006223362065558763	0.0	0	NaN	0
chr1	390000	400000	.	0.009655724188487074	0.0	0.006472005566442548	0.004982783983060129	0.012446724131117526	0.0	1	23.076900	1
chr1	400000	410000	.	0.014483586282730613	0.008502240255284864	0.012944011132885095	0.004982783983060129	0.0	0.020605932274812087	0	NaN	0
chr1	410000	420000	.	0.024139310471217687	0.0	0.006472005566442548	0.0	0.02489344826223505	0.020605932274812087	4	8.533650	1275
chr1	420000	430000	.	0.009655724188487074	0.0	0.0	0.0	0.006223362065558763	0.0	0	NaN	0
chr1	430000	440000	.	0.06759006931940952	0.012753360382927298	0.02588802226577019	0.009965567966120258	0.006223362065558763	0.012363559364887252	6	6.666667	7747
chr1	440000	450000	.	0.03379503465970476	0.004251120127642432	0.0	0.0	0.02489344826223505	0.020605932274812087	2	0.000000	194
chr1	450000	460000	.	0.014483586282730613	0.0	0.0	0.0	0.012446724131117526	0.008242372909924835	1	0.000000	1
chr1	460000	470000	.	0.16414731120428028	0.03826008114878189	0.05824805009798292	0.009965567966120258	0.08712706891782268	0.08242372909924835	15	10.148695	6468
chr1	470000	480000	.	0.048278620942435374	0.02125560063821216	0.02588802226577019	0.004982783983060129	0.06223362065558763	0.07418135618932352	12	7.781384	4521
chr1	480000	490000	.	0.019311448376974148	0.0	0.0	0.004982783983060129	0.01867008619667629	0.012363559364887252	3	2.796053	48
chr1	490000	500000	.	0.05310648303667891	0.008502240255284864	0.02588802226577019	0.019931135932240517	0.06223362065558763	0.04121186454962417	9	3.842592	9153
chr1	500000	510000	.	0.08690151769638368	0.034008961021139456	0.08413607236375312	0.0348794878814209	0.11202051718005773	0.11539322073894769	19	6.863367	3248
chr1	510000	520000	.	0.20759807005247213	0.034008961021139456	1.229681057624084	1.3353861074601145	0.1680307757700866	0.09066610200917319	29	65.327423	9756
chr1	520000	530000	.	0.024139310471217687	0.012753360382927298	0.16180013916106367	0.17938022339016466	0.0	0.004121186454962417	5	71.745840	120
chr1	530000	540000	.	0.014483586282730613	0.008502240255284864	0.20710417812616153	0.21425971127158555	0.006223362065558763	0.008242372909924835	4	81.041675	5043
chr1	540000	550000	.	0.03379503465970476	0.017004480510569728	0.05177604453154038	0.014948351949180386	0.031116810327793815	0.05769661036947384	8	18.708338	8505
chr1	550000	560000	.	0.0917293797906272	0.025506720765854595	0.038832033398655284	0.014948351949180386	0.07468034478670516	0.061817796824436264	11	10.828396	9336
chr1	560000	570000	.	0.13518013863881903	0.008502240255284864	0.038832033398655284	0.014948351949180386	0.12446724131117526	0.03709067809466176	18	5.015433	5164
chr1	570000	580000	.	0.0	0.0	0.0	0.0	0.0	0.0	0	NaN	0
chr1	580000	590000	.	0.10138510397911428	0.046762321404066755	0.05824805009798292	0.024913919915300647	0.0497868965244701	0.02884830518473692	14	20.316444	1966
chr1	590000	600000	.	0.0	0.0	0.0	0.009965567966120258	0.0	0.0	0	NaN	0
chr1	600000	610000	.	0.028967172565461226	0.012753360382927298	0.012944011132885095	0.004982783983060129	0.01867008619667629	0.03709067809466176	13	5.641023	376
chr1	610000	620000	.	0.0	0.0	0.0	0.0	0.0	0.0	0	NaN	0
chr1	620000	630000	.	0.024139310471217687	0.025506720765854595	0.019416016699327642	0.009965567966120258	0.01867008619667629	0.024727118729774504	30	14.975346	1416
chr1	630000	640000	.	0.014483586282730613	0.004251120127642432	0.012944011132885095	0.0	0.006223362065558763	0.0	2	60.714300	34
chr1	640000	650000	.	0.04345075884819184	0.06801792204227891	0.019416016699327642	0.014948351949180386	0.031116810327793815	0.01648474581984967	12	14.038003	741
chr1	650000	660000	.	0.14483586282730612	0.14878920446748514	0.19416016699327643	0.08969011169508233	0.06845698272114639	0.061817796824436264	49	14.939048	7651
chr1	660000	670000	.	0.47313048523586665	0.31458288944554	0.3818483284201103	0.1395179515256836	0.12446724131117526	0.061817796824436264	17	19.233703	9474
chr1	670000	680000	.	0.21242593214671565	0.05951568178699405	0.2588802226577019	0.11958681559344309	0.0497868965244701	0.03709067809466176	26	43.640335	4744
chr1	680000	690000	.	0.004827862094243537	0.0	0.006472005566442548	0.0	0.006223362065558763	0.0	0	NaN	0
chr1	690000	700000	.	0.014483586282730613	0.0	0.0	0.0	0.0	0.0	0	NaN	0
chr1	700000	710000	.	0.004827862094243537	0.0	0.0	0.004982783983060129	0.0	0.0	0	NaN	0
chr1	710000	720000	.	0.32346676031431704	0.055264561659351626	0.3300722838885699	0.1395179515256836	0.06223362065558763	0.04945423745954901	15	52.077920	4586
chr1	720000	730000	.	0.782113659267453	0.2508160875309035	0.2847682449234721	0.20429414330546528	0.19292422403232165	0.18545339047330878	76	19.273021	9207
chr1	730000	740000	.	0.16414731120428028	0.029757840893497024	0.05824805009798292	0.049827839830601295	0.07468034478670516	0.09890847491909802	35	22.255194	7621
chr1	740000	750000	.	0.0917293797906272	0.055264561659351626	0.09060807793019567	0.02989670389836077	0.012446724131117526	0.020605932274812087	3	52.777767	4028
chr1	750000	760000	.	0.27036027727763806	0.0807712824252062	0.4400963785180932	0.154466303474864	0.03734017239335258	0.045333051004586594	18	41.335979	8404
chr1	760000	770000	.	0.5841713134034681	0.284825048552043	0.2329922003919317	0.05979340779672154	0.1182438792456165	0.14012033946872218	23	5.999122	7373
chr1	770000	780000	.	0.30415531193734285	0.23381160702033377	0.07119206123086802	0.06477619177978168	0.26760456881902683	0.3585432215817303	53	3.373764	9915
chr1	780000	790000	.	0.21242593214671565	0.06376680191463649	0.05824805009798292	0.02989670389836077	0.04356353445891134	0.07006016973436109	13	5.813608	4026
chr1	790000	800000	.	0.10138510397911428	0.055264561659351626	0.032360027832212736	0.02989670389836077	0.01867008619667629	0.024727118729774504	9	25.414456	2230
chr1	800000	810000	.	0.05793434513092245	0.034008961021139456	0.012944011132885095	0.02989670389836077	0.012446724131117526	0.008242372909924835	6	49.074067	579
chr1	810000	820000	.	0.0	0.0	0.0	0.0	0.0	0.008242372909924835	0	NaN	0
chr1	820000	830000	.	0.0	0.0	0.0	0.004982783983060129	0.0	0.0	0	NaN	0
chr1	830000	840000	.	0.3379503465970476	0.10202688306341838	0.2459362115248168	0.09467289567814245	0.08712706891782268	0.07006016973436109	25	10.742061	6333
chr1	840000	850000	.	0.1158686902618449	0.04251120127642432	0.07766406679731057	0.02989670389836077	0.02489344826223505	0.0	4	10.000000	2405
chr1	850000	860000	.	0.0	0.0	0.0	0.0	0.0	0.0	0	NaN	0
chr1	860000	870000	.	0.048278620942435374	0.025506720765854595	0.012944011132885095	0.024913919915300647	0.0	0.012363559364887252	4	45.058475	2803
chr1	870000	880000	.	0.17380303539276737	0.046762321404066755	0.05824805009798292	0.014948351949180386	0.006223362065558763	0.03709067809466176	5	10.190480	7068
chr1	880000	890000	.	0.024139310471217687	0.004251120127642432	0.0	0.0	0.0	0.004121186454962417	1	25.000000	1
chr1	890000	900000	.	0.014483586282730613	0.004251120127642432	0.006472005566442548	0.009965567966120258	0.0	0.0	0	NaN	0
chr1	900000	910000	.	0.0	0.0	0.0	0.0	0.0	0.0	0	NaN	0
chr1	910000	920000	.	0.0	0.0	0.0	0.0	0.0	0.0	0	NaN	0
chr1	920000	930000	.	0.27518813937188163	0.12753360382927298	0.10355208906308076	0.044845055847541164	0.22404103436011547	0.2843618653924068	24	6.423611	7536
chr1	930000	940000	.	0.20759807005247213	0.17429592523333973	0.006472005566442548	0.004982783983060129	0.07468034478670516	0.08242372909924835	15	7.399707	2534
chr1	940000	950000	.	0.019311448376974148	0.004251120127642432	0.012944011132885095	0.024913919915300647	0.14313732750785155	0.09890847491909802	5	17.282040	8136
chr1	950000	960000	.	0.23656524261793332	0.13603584408455782	0.012944011132885095	0.014948351949180386	0.06223362065558763	0.05769661036947384	12	3.234128	792
chr1	960000	970000	.	0.0	0.0	0.0	0.0	0.0	0.0	0	NaN	0
chr1	970000	980000	.	0.0	0.0	0.0	0.0	0.0	0.0	0	NaN	0
chr1	980000	990000	.	0.0	0.0	0.0	0.0	0.0	0.0	0	NaN	0
chr1	990000	1000000	.	0.0	0.0	0.0	0.0	0.0	0.0	0	NaN	0
chr1	1000000	1010000	.	0.0	0.0	0.0	0.0	0.0	0.0	0	NaN	0
chr1	1010000	1020000	.	0.0	0.0	0.0	0.0	0.0	0.0	0	NaN	0
chr1	1020000	1030000	.	0.0	0.0	0.0	0.0	0.0	0.0	0	NaN	0
chr1	1030000	1040000	.	0.0	0.0	0.0	0.0	0.0	0.0	0	NaN	0
chr1	1040000	1050000	.	0.0	0.0	0.0	0.0	0.0	0.0	0	NaN	0
chr1	1050000	1060000	.	0.0	0.0	0.0	0.0	0.0	0.0	0	NaN	0
chr1	1060000	1070000	.	0.0	0.0	0.0	0.0	0.0	0.0	0	NaN	0
chr1	1070000	1080000	.	0.0	0.0	0.0	0.0	0.0	0.0	0	NaN	0
chr1	1080000	1090000	.	0.0	0.0	0.0	0.0	0.0	0.0	0	NaN	0
chr1	1090000	1100000	.	0.0	0.0	0.0	0.0	0.0	0.0	0	NaN	0
chr1	1100000	1110000	.	0.09655724188487075	0.09352464280813351	0.16180013916106367	0.1694146554240444	0.1182438792456165	0.17721101756338395	8	69.444450	4205
chr1	1110000	1120000	.	0.3814011054452395	0.26782056804147325	0.18121615586039133	0.17439743940710453	1.051748189079431	1.2610830552184997	44	2.698493	7884
chr1	1120000	1130000	.	0.1834587595812544	0.15729144472277	0.04530403896509783	0.049827839830601295	0.22404103436011547	0.3503008486718055	9	0.000000	5223
chr1	1130000	1140000	.	1.158686902618449	1.296591638930942	0.2200481892590466	0.14450073550874373	0.5912193962280825	0.8283584774474458	27	1.581556	8810
chr1	1140000	1150000	.	0.28967172565461224	0.14028696421220027	0.0	0.014948351949180386	0.22404103436011547	0.16896864465345912	14	0.595238	9377
chr1	1150000	1160000	.	0.7579743487962354	0.8884841066772684	0.1876881614268339	0.1395179515256836	0.5601025859002886	0.8860550878169197	28	2.385461	8833
chr1	1160000	1170000	.	0.27036027727763806	0.18704928561626702	0.11649610019596585	0.054810623813661426	0.09335043098338144	0.1895745769282712	14	0.714286	8719
chr1	1170000	1180000	.	0.10621296607335783	0.07652016229756378	0.019416016699327642	0.014948351949180386	0.10579715511449897	0.10715084782902286	11	4.107305	2612
chr1	1180000	1190000	.	0.7000400036653129	0.3188340095731824	0.19416016699327643	0.13453516754262348	0.7281333616703752	1.0632661053803036	34	1.970332	8723
chr1	1190000	1200000	.	0.8110808318329142	0.3911030517431038	0.2459362115248168	0.07474175974590194	0.4605287928513484	0.6305415276092499	39	2.724358	8903
chr1	1200000	1210000	.	0.3620896570682653	0.21680712650976405	0.02588802226577019	0.0348794878814209	0.13691396544229278	0.19781694983819603	10	5.484850	7516
chr1	1210000	1220000	.	0.47313048523586665	0.12753360382927298	0.17474415029394877	0.0847073277120222	0.7530268099326103	1.0509025460154164	51	3.613665	9842
chr1	1220000	1230000	.	0.2462209668064204	0.08927352268049107	0.29124025048991464	0.18436300737322478	1.5682872405208084	2.171865261765194	42	4.175110	8429
chr1	1230000	1240000	.	0.1834587595812544	0.07226904216992135	0.08413607236375312	0.09467289567814245	0.5787726720969649	0.8118737316275962	8	2.922076	5594
chr1	1240000	1250000	.	0.14483586282730612	0.1190313635739881	0.006472005566442548	0.019931135932240517	0.0497868965244701	0.12775678010383495	4	4.411775	91
chr1	1250000	1260000	.	0.07241793141365306	0.02125560063821216	0.02588802226577019	0.019931135932240517	0.06223362065558763	0.09066610200917319	9	1.851851	2231
chr1	1260000	1270000	.	0.08207365560214014	0.055264561659351626	0.012944011132885095	0.014948351949180386	0.03734017239335258	0.09066610200917319	2	0.000000	2362
chr1	1270000	1280000	.	0.07241793141365306	0.029757840893497024	0.006472005566442548	0.02989670389836077	0.1182438792456165	0.2101805092030833	11	3.066377	1028
chr1	1280000	1290000	.	0.0	0.0	0.0	0.0	0.006223362065558763	0.0	0	NaN	0
chr1	1290000	1300000	.	0.0	0.0	0.0	0.0	0.0	0.0	0	NaN	0
chr1	1300000	1310000	.	0.0	0.004251120127642432	0.0	0.0	0.0	0.0	0	NaN	0
chr1	1310000	1320000	.	0.009655724188487074	0.012753360382927298	0.0	0.0	0.0	0.004121186454962417	0	NaN	0
chr1	1320000	1330000	.	0.0	0.0	0.0	0.0	0.0	0.0	0	NaN	0
chr1	1330000	1340000	.	0.0	0.0	0.0	0.0	0.0	0.0	0	NaN	0
chr1	1340000	1350000	.	0.0	0.0	0.0	0.0	0.0	0.0	0	NaN	0
chr1	1350000	1360000	.	0.08207365560214014	0.05951568178699405	0.0	0.014948351949180386	0.006223362065558763	0.020605932274812087	7	8.571429	654
chr1	1360000	1370000	.	0.35243393287977826	0.15729144472277	0.05824805009798292	0.10463846364426271	0.1991475860978804	0.3338161028519558	16	2.668271	5549
chr1	1370000	1380000	.	0.32829462240856055	0.1190313635739881	0.038832033398655284	0.044845055847541164	0.5040923273102598	0.6635110192489492	20	2.118055	5563
chr1	1380000	1390000	.	1.4966372492154965	0.9820087494854018	0.4336243729516506	0.28900147101748747	0.628559568621435	0.8530855961772204	55	14.855704	9845
chr1	1390000	1400000	.	0.44416331267040543	0.30182952906261273	0.2329922003919317	0.14948351949180388	0.6036661203592	0.927266952366544	40	6.621411	9100
chr1	1400000	1410000	.	0.6227942101574163	0.5568967367211586	0.06472005566442547	0.05979340779672154	0.07468034478670516	0.09890847491909802	17	8.573829	4578
chr1	1410000	1420000	.	1.2455884203148326	0.5568967367211586	0.20063217255971896	0.02989670389836077	0.2862746550157031	0.46569406941075314	41	5.859406	9020
chr1	1420000	1430000	.	0.5455484166495197	0.42511201276424326	0.09708008349663821	0.07474175974590194	0.4791988790480247	0.5975720359695506	29	2.576066	9561
chr1	1430000	1440000	.	0.4538190368588926	0.45486985365774024	0.16827214472750623	0.12955238355956336	0.815260430588198	0.9025398336367695	23	8.272085	5092
chr1	1440000	1450000	.	0.05793434513092245	0.017004480510569728	0.09060807793019567	0.02989670389836077	0.40451853426131956	0.36678559449165515	9	0.740741	5048
chr1	1450000	1460000	.	0.10138510397911428	0.03826008114878189	0.09708008349663821	0.07474175974590194	0.3858484480646433	0.6058144088794754	0	NaN	0
chr1	1460000	1470000	.	0.06759006931940952	0.034008961021139456	0.18121615586039133	0.09467289567814245	0.7654735340637279	0.9890847491909802	23	3.532058	8046
chr1	1470000	1480000	.	0.3717453812567524	0.1955515258715519	0.4077363506858805	0.3737087987295097	0.7219099996048165	0.8366008503573706	53	20.847625	7952
chr1	1480000	1490000	.	0.3379503465970476	0.06801792204227891	0.34948830058789754	0.12955238355956336	0.20537094816343915	0.12363559364887253	19	24.980957	8774
chr1	1490000	1500000	.	0.0	0.004251120127642432	0.038832033398655284	0.044845055847541164	0.11202051718005773	0.11539322073894769	3	0.000000	976
chr1	1500000	1510000	.	0.0	0.0	0.0	0.0	0.0	0.0	0	NaN	0
chr1	1510000	1520000	.	0.2269095184294463	0.2210582466374065	0.05177604453154038	0.0348794878814209	0.236487758491233	0.36678559449165515	21	5.313682	7036
chr1	1520000	1530000	.	0.4876140715185973	0.2380627271479762	0.07119206123086802	0.024913919915300647	0.24271112055679178	0.31321017057714373	47	5.087910	9841
chr1	1530000	1540000	.	0.30898317403158637	0.10627800319106082	0.1359121168952935	0.0847073277120222	0.6970165513425814	0.8242372909924834	33	4.090085	8934
chr1	1540000	1550000	.	0.42002400219918773	0.2975784089349703	0.038832033398655284	0.019931135932240517	0.06223362065558763	0.07830254264428593	27	1.959408	6841
chr1	1550000	1560000	.	0.5455484166495197	0.2975784089349703	0.09708008349663821	0.0697589757628418	0.08712706891782268	0.05769661036947384	38	19.347518	9120
chr1	1560000	1570000	.	0.5938270375919551	0.284825048552043	0.16827214472750623	0.10463846364426271	0.1680307757700866	0.14012033946872218	25	14.874884	9845
chr1	1570000	1580000	.	0.574515589214981	0.2210582466374065	0.15532813359462114	0.11460403161038298	0.11202051718005773	0.07418135618932352	29	30.737116	6349
chr1	1580000	1590000	.	0.502097657801328	0.15729144472277	0.12944011132885094	0.12456959957650322	0.11202051718005773	0.07830254264428593	22	11.246555	4802
chr1	1590000	1600000	.	0.028967172565461226	0.004251120127642432	0.0	0.0	0.006223362065558763	0.004121186454962417	0	NaN	0
chr1	1600000	1610000	.	0.251048828900664	0.1955515258715519	0.1100240946295233	0.07474175974590194	0.012446724131117526	0.03296949163969934	5	54.276360	1124
chr1	1610000	1620000	.	0.8786709011523238	0.78645722361385	0.16180013916106367	0.08969011169508233	0.17425413783564536	0.1648474581984967	43	12.452897	9675
chr1	1620000	1630000	.	0.5986548996861987	0.3783496913601765	0.2459362115248168	0.08969011169508233	0.5352091376380537	0.5646025443298512	66	13.139716	9833
chr1	1630000	1640000	.	0.3910568296337265	0.2083048862544792	0.2847682449234721	0.2192424952546457	0.8339305167848743	1.1415686480245897	69	19.246909	9696
chr1	1640000	1650000	.	0.07724579350789659	0.025506720765854595	0.3300722838885699	0.17439743940710453	1.5931806887830433	1.8215644130933883	60	4.652779	9920
chr1	1650000	1660000	.	0.10621296607335783	0.029757840893497024	0.556592478714059	0.5481062381366142	1.9416889644543343	1.9616847525621106	63	20.974040	9550
chr1	1660000	1670000	.	0.07724579350789659	0.025506720765854595	1.3397051522536072	1.230747643815852	0.19292422403232165	0.1936957633832336	44	94.642857	9413
chr1	1670000	1680000	.	0.04345075884819184	0.029757840893497024	0.7831126735395483	0.6627102697469972	0.49786896524470103	0.4698152558657156	98	46.735416	9644
chr1	1680000	1690000	.	0.038622896753948296	0.02125560063821216	1.359121168952935	1.2157992918666716	0.03734017239335258	0.03709067809466176	69	90.881752	9693
chr1	1690000	1700000	.	0.07724579350789659	0.017004480510569728	0.8478327292039738	0.7474175974590194	1.288235947570664	0.9726000033711305	94	68.062824	9960
chr1	1700000	1710000	.	0.048278620942435374	0.029757840893497024	1.2167370464911988	1.7090949061896246	1.3442462061606928	1.4382940727818838	69	27.013457	9925
chr1	1710000	1720000	.	0.05793434513092245	0.03826008114878189	1.5209213081139985	2.087786488902194	0.20537094816343915	0.19781694983819603	51	96.684812	8406
chr1	1720000	1730000	.	0.014483586282730613	0.04251120127642432	1.7668575196388157	2.1127004088174948	0.056010258590028866	0.07418135618932352	96	95.302191	9811
chr1	1730000	1740000	.	0.019311448376974148	0.025506720765854595	1.087296935162348	1.2805754836464531	0.06223362065558763	0.03709067809466176	55	91.370964	8840
chr1	1740000	1750000	.	0.004827862094243537	0.025506720765854595	2.103401809093828	2.845169654327334	0.07468034478670516	0.10715084782902286	51	97.320261	9579
chr1	1750000	1760000	.	0.024139310471217687	0.012753360382927298	1.2102650409247564	1.6642498503420833	0.7094632754736989	0.6882381379787237	31	79.036097	9672
chr1	1760000	1770000	.	0.024139310471217687	0.012753360382927298	0.5501204731476165	0.8570388450863422	1.3069060337673402	1.351749157227673	53	20.163970	6937
chr1	1770000	1780000	.	0.04345075884819184	0.03826008114878189	0.9449128127006119	1.734008826104925	1.2633424993084288	1.7144135652643657	48	30.849944	9190
chr1	1780000	1790000	.	0.014483586282730613	0.012753360382927298	0.9837448460992672	0.8171765732218611	0.9957379304894021	1.0632661053803036	62	31.424731	9328
chr1	1790000	1800000	.	0.024139310471217687	0.04251120127642432	0.7183926178751228	0.8520560611032821	1.6616376715041896	1.7020500058994785	51	42.336602	9850
chr1	1800000	1810000	.	0.04345075884819184	0.008502240255284864	0.8996087737355141	1.265627131697273	1.0393014649483134	1.067387291835266	64	71.086533	9509
chr1	1810000	1820000	.	0.028967172565461226	0.029757840893497024	1.0484649017636927	1.315454971527874	0.2862746550157031	0.2555135602076699	47	79.429247	8639
chr1	1820000	1830000	.	0.062762207225166	0.025506720765854595	0.5760084954133867	0.7075553255945383	2.6884924123213856	2.7117406873652707	96	6.028601	9128
chr1	1830000	1840000	.	0.028967172565461226	0.025506720765854595	1.4497292468831307	2.287097848224599	0.7405800858014928	0.7376923754382727	86	61.343669	9951
chr1	1840000	1850000	.	0.0	0.0	2.2134259037233512	2.9597736859377166	0.03734017239335258	0.03709067809466176	59	96.331088	9915
chr1	1850000	1860000	.	0.004827862094243537	0.02125560063821216	1.7733295252052579	2.894997494157935	0.06845698272114639	0.07418135618932352	46	96.812724	9645
chr1	1860000	1870000	.	0.004827862094243537	0.025506720765854595	1.6762494417086196	1.8685439936475483	0.08090370685226392	0.020605932274812087	78	96.258647	9501
chr1	1870000	1880000	.	0.0	0.017004480510569728	1.5921133693448666	1.9482685373765103	0.03734017239335258	0.04121186454962417	81	96.818612	9563
chr1	1880000	1890000	.	0.024139310471217687	0.034008961021139456	0.7378086345744503	0.7025725416114782	1.1513219821283711	1.3064161062230863	83	22.719451	9798
chr1	1890000	1900000	.	0.10621296607335783	0.017004480510569728	0.5954245121127144	0.49329561432295277	2.041262757503274	1.9781694983819604	112	7.816053	9868
chr1	1900000	1910000	.	0.024139310471217687	0.025506720765854595	1.6503614194428498	2.5860648872082073	0.06845698272114639	0.07006016973436109	44	98.156566	8545
chr1	1910000	1920000	.	0.024139310471217687	0.025506720765854595	1.2361530631905264	2.2173388724617578	0.3858484480646433	0.3544220351267679	55	92.323233	9700
chr1	1920000	1930000	.	0.009655724188487074	0.034008961021139456	1.7344974918066025	2.157545464665036	0.07468034478670516	0.04945423745954901	36	97.745711	9930
chr1	1930000	1940000	.	0.038622896753948296	0.03826008114878189	0.7766406679731057	0.7972454372896207	1.101535085603901	1.1704169532093265	113	48.688752	9598
chr1	1940000	1950000	.	0.07241793141365306	0.025506720765854595	1.287929107722067	1.7290260421218648	0.11202051718005773	0.08654491555421076	123	96.724830	9883
chr1	1950000	1960000	.	0.04345075884819184	0.034008961021139456	1.3397051522536072	1.6293703624606621	0.0497868965244701	0.020605932274812087	71	97.603958	9729
chr1	1960000	1970000	.	0.048278620942435374	0.07226904216992135	1.6827214472750625	1.8984406975459094	0.07468034478670516	0.01648474581984967	98	92.573258	9033
chr1	1970000	1980000	.	0.0917293797906272	0.05951568178699405	0.4012643451194379	0.3886571506786901	1.630520861176396	2.2378042450445927	113	22.852830	9788
chr1	1980000	1990000	.	0.14483586282730612	0.05951568178699405	0.4077363506858805	0.19432857533934506	0.7965903443915217	0.8448432232672957	70	5.913882	9506
chr1	1990000	2000000	.	0.038622896753948296	0.017004480510569728	0.8025286902388759	0.6975897576284181	0.13691396544229278	0.08242372909924835	78	81.923526	9905
chr1	2000000	2010000	.	0.014483586282730613	0.017004480510569728	1.2102650409247564	1.8785095616136689	0.07468034478670516	0.03709067809466176	89	91.264116	9950
chr1	2010000	2020000	.	0.004827862094243537	0.034008961021139456	2.0063217255971897	2.635892727038808	0.06845698272114639	0.045333051004586594	38	96.476608	9732
chr1	2020000	2030000	.	0.014483586282730613	0.017004480510569728	0.556592478714059	0.812193789238801	0.01867008619667629	0.024727118729774504	15	95.111107	2512
chr1	2030000	2040000	.	0.0	0.0	0.0	0.0	0.0	0.0	0	NaN	0
chr1	2040000	2050000	.	0.0	0.0	0.0	0.014948351949180386	0.0497868965244701	0.03296949163969934	0	NaN	0
chr1	2050000	2060000	.	0.0	0.0	0.019416016699327642	0.02989670389836077	0.0	0.0	0	NaN	0
chr1	2060000	2070000	.	0.0	0.0	0.006472005566442548	0.0348794878814209	0.0	0.0	0	NaN	0
chr1	2070000	2080000	.	0.0	0.0	0.012944011132885095	0.02989670389836077	0.006223362065558763	0.045333051004586594	0	NaN	0
chr1	2080000	2090000	.	0.009655724188487074	0.008502240255284864	0.2135761836926041	0.24415641516994632	0.49786896524470103	0.5481177985100015	12	57.777783	4130
chr1	2090000	2100000	.	0.019311448376974148	0.012753360382927298	0.2135761836926041	0.26907033508524697	0.8650473271126681	1.0838720376551159	27	49.276900	7774
chr1	2100000	2110000	.	0.038622896753948296	0.008502240255284864	0.7248646234415653	1.3802311633076556	2.744502670911414	2.8106491622843683	50	11.635712	9295
chr1	2110000	2120000	.	0.004827862094243537	0.025506720765854595	1.3850091912187052	1.8635612096644882	0.08090370685226392	0.045333051004586594	47	89.733198	9620
chr1	2120000	2130000	.	0.0	0.025506720765854595	1.3526491633864923	1.5596113866978205	0.0497868965244701	0.05357542391451143	70	94.163629	9118
chr1	2130000	2140000	.	0.004827862094243537	0.012753360382927298	1.0549369073301351	1.6642498503420833	0.06223362065558763	0.02884830518473692	71	95.394335	9744
chr1	2140000	2150000	.	0.004827862094243537	0.025506720765854595	1.4756172691489007	1.6542842823759627	0.09335043098338144	0.03709067809466176	62	94.366979	9903
chr1	2150000	2160000	.	0.009655724188487074	0.025506720765854595	1.3720651800858201	1.7041121222065643	0.03734017239335258	0.04945423745954901	51	92.301586	9506
chr1	2160000	2170000	.	0.014483586282730613	0.02125560063821216	1.5532813359462114	1.808750585850827	0.06845698272114639	0.05769661036947384	52	92.976052	9902
chr1	2170000	2180000	.	0.03379503465970476	0.029757840893497024	1.262041085456297	1.8635612096644882	0.08090370685226392	0.13187796655879735	54	92.424176	9264
chr1	2180000	2190000	.	0.03379503465970476	0.034008961021139456	1.4756172691489007	1.8785095616136689	0.15558405163896907	0.12363559364887253	21	94.187452	9639
chr1	2190000	2200000	.	0.009655724188487074	0.017004480510569728	1.2749850965891818	1.9133890494950894	0.21159431022899794	0.13187796655879735	61	85.652133	9241
chr1	2200000	2210000	.	0.009655724188487074	0.017004480510569728	1.158488996393216	1.8286817217830673	0.6472296548181113	0.5604813578748887	66	73.603267	9557
chr1	2210000	2220000	.	0.04345075884819184	0.03826008114878189	1.04199289619725	1.6094392265284216	1.1139818097350185	1.1292050886597025	58	23.212165	9595
chr1	2220000	2230000	.	0.019311448376974148	0.025506720765854595	1.2555690798898542	1.8386472897491877	0.342284913605732	0.2926042383023316	88	85.158280	9680
chr1	2230000	2240000	.	0.019311448376974148	0.004251120127642432	1.0937689407287905	1.235730427798912	0.04356353445891134	0.11127203428398527	48	90.538629	9388
chr1	2240000	2250000	.	0.014483586282730613	0.004251120127642432	0.601896517679157	0.9766256606797853	1.2508957751773113	1.3764762759574474	63	26.155037	9343
chr1	2250000	2260000	.	0.024139310471217687	0.04251120127642432	1.7409694973730454	2.30702898415684	0.056010258590028866	0.09066610200917319	48	93.098548	9713
chr1	2260000	2270000	.	0.019311448376974148	0.029757840893497024	1.0808249295959054	1.2407132117819721	0.04356353445891134	0.01648474581984967	103	94.122291	9839
chr1	2270000	2280000	.	0.014483586282730613	0.029757840893497024	1.6050573804777517	1.6841809862743238	0.031116810327793815	0.03296949163969934	84	96.551590	9454
chr1	2280000	2290000	.	0.004827862094243537	0.034008961021139456	1.3785371856522626	1.7041121222065643	0.04356353445891134	0.045333051004586594	58	96.077007	9776
chr1	2290000	2300000	.	0.004827862094243537	0.029757840893497024	1.6697774361421773	1.893457913562849	0.03734017239335258	0.05357542391451143	87	95.717464	9686
chr1	2300000	2310000	.	0.004827862094243537	0.008502240255284864	1.6180013916106368	2.0180275131393524	0.056010258590028866	0.020605932274812087	53	96.551479	9084
chr1	2310000	2320000	.	0.009655724188487074	0.02125560063821216	1.2167370464911988	1.7938022339016464	0.06223362065558763	0.03296949163969934	64	89.765623	8271
chr1	2320000	2330000	.	0.004827862094243537	0.012753360382927298	0.6795605844764675	0.7025725416114782	0.02489344826223505	0.008242372909924835	37	95.900900	4579
chr1	2330000	2340000	.	0.004827862094243537	0.025506720765854595	1.074352924029463	1.315454971527874	0.056010258590028866	0.01648474581984967	66	98.001989	9893
chr1	2340000	2350000	.	0.019311448376974148	0.029757840893497024	1.113184957428118	1.1011952602562887	0.08712706891782268	0.04945423745954901	102	96.736082	9652
chr1	2350000	2360000	.	0.009655724188487074	0.008502240255284864	1.3202891355542796	1.5645941706808806	0.0995737930489402	0.08654491555421076	71	91.507986	9457
chr1	2360000	2370000	.	0.004827862094243537	0.029757840893497024	1.430313230183803	1.778853881952466	0.056010258590028866	0.020605932274812087	53	87.016199	9861
chr1	2370000	2380000	.	0.009655724188487074	0.008502240255284864	1.514449302547556	2.1525626806819758	0.09335043098338144	0.012363559364887252	110	89.844978	9240
chr1	2380000	2390000	.	0.009655724188487074	0.025506720765854595	1.5273933136804412	1.8685439936475483	0.06223362065558763	0.04121186454962417	79	95.878619	9722
chr1	2390000	2400000	.	0.019311448376974148	0.02125560063821216	1.3202891355542796	1.6443187144098426	0.0497868965244701	0.020605932274812087	51	93.204806	9801
chr1	2400000	2410000	.	0.03379503465970476	0.02125560063821216	1.0484649017636927	1.0513674204256873	0.06223362065558763	0.01648474581984967	51	91.217178	9849
chr1	2410000	2420000	.	0.004827862094243537	0.04251120127642432	1.5856413637784241	1.7688883139863458	0.0497868965244701	0.04121186454962417	77	94.788381	9808
chr1	2420000	2430000	.	0.014483586282730613	0.0	1.1649610019596586	1.5645941706808806	0.0497868965244701	0.020605932274812087	59	95.319478	7704
chr1	2430000	2440000	.	0.019311448376974148	0.008502240255284864	1.7215534806737174	1.8984406975459094	0.01867008619667629	0.024727118729774504	79	92.637085	9926
chr1	2440000	2450000	.	0.009655724188487074	0.017004480510569728	1.3267611411207223	1.6343531464437222	0.06223362065558763	0.012363559364887252	71	95.543565	9949
chr1	2450000	2460000	.	0.004827862094243537	0.025506720765854595	1.5338653192468836	2.1774766005972763	0.08712706891782268	0.02884830518473692	73	94.546593	9965
chr1	2460000	2470000	.	0.014483586282730613	0.02125560063821216	1.4367852357502455	1.5695769546639406	0.056010258590028866	0.05769661036947384	89	94.388224	9881
chr1	2470000	2480000	.	0.019311448376974148	0.03826008114878189	1.3202891355542796	1.8037678018677668	0.06845698272114639	0.01648474581984967	76	96.971547	9896
chr1	2480000	2490000	.	0.004827862094243537	0.034008961021139456	1.2749850965891818	1.9881308092409915	0.06845698272114639	0.024727118729774504	59	91.211264	9896
chr1	2490000	2500000	.	0.024139310471217687	0.008502240255284864	1.4756172691489007	1.7838366659355263	0.0497868965244701	0.04945423745954901	75	97.082492	9667
chr1	2500000	2510000	.	0.019311448376974148	0.008502240255284864	1.417369219050918	1.619404794494542	0.0497868965244701	0.04945423745954901	49	88.493557	8352
chr1	2510000	2520000	.	0.04345075884819184	0.034008961021139456	1.5338653192468836	1.5048007628841589	0.0995737930489402	0.04121186454962417	87	92.346038	9683
chr1	2520000	2530000	.	0.004827862094243537	0.02125560063821216	1.0808249295959054	1.1908853719513708	0.06845698272114639	0.02884830518473692	61	93.447826	9912
chr1	2530000	2540000	.	0.019311448376974148	0.017004480510569728	1.3397051522536072	1.5048007628841589	0.13069060337673402	0.02884830518473692	98	94.703411	9689
chr1	2540000	2550000	.	0.03379503465970476	0.05101344153170919	1.0225768794979224	1.2855582676295132	0.8277071547193154	0.8736915284520325	74	46.484409	9525
chr1	2550000	2560000	.	0.009655724188487074	0.017004480510569728	1.262041085456297	1.425076219155197	0.09335043098338144	0.04945423745954901	51	91.248741	8355
chr1	2560000	2570000	.	0.009655724188487074	0.017004480510569728	0.9966888572321523	1.2207820758497316	0.0497868965244701	0.01648474581984967	63	96.058716	9188
chr1	2570000	2580000	.	0.004827862094243537	0.025506720765854595	1.100240946295233	1.3005066195786938	0.16180741370452784	0.04121186454962417	69	96.420071	9853
chr1	2580000	2590000	.	0.028967172565461226	0.034008961021139456	0.9643288293999396	1.310472187544814	0.06223362065558763	0.061817796824436264	72	92.786043	9256
chr1	2590000	2600000	.	0.024139310471217687	0.017004480510569728	0.8284167125046461	1.0962124762732284	0.1493606895734103	0.23078644147789537	68	83.603474	9768
chr1	2600000	2610000	.	0.03379503465970476	0.017004480510569728	0.7378086345744503	1.4599557070366178	1.8732319817331877	2.666407636360684	102	25.111597	9818
chr1	2610000	2620000	.	0.03379503465970476	0.012753360382927298	1.029048885064365	1.4051450832229564	0.472975516982466	0.5522389849649639	74	80.191895	9753
chr1	2620000	2630000	.	0.048278620942435374	0.06376680191463649	0.8413607236375312	0.9417461727983644	2.2715271539289486	2.200713566949931	126	12.965482	9903
chr1	2630000	2640000	.	0.1303522765445755	0.055264561659351626	0.36243231172078266	0.35377766279726913	2.4208878435023586	2.616953398901135	76	5.593865	9884
chr1	2640000	2650000	.	0.16414731120428028	0.07226904216992135	0.2524082170912593	0.2591047671191267	2.0848262919621856	2.2790161095942167	62	7.479692	9571
chr1	2650000	2660000	.	0.21242593214671565	0.0807712824252062	0.34948830058789754	0.11958681559344309	1.0828649994072248	1.0921144105650407	40	17.537697	8134
chr1	2660000	2670000	.	0.29932744984309934	0.1190313635739881	0.5307044564482889	0.7324692455098389	0.22404103436011547	0.2349076279328578	63	56.325129	7835
chr1	2670000	2680000	.	0.2269095184294463	0.15304032459512756	0.3559603061543401	0.35377766279726913	1.2446724131117526	1.1621745802994017	61	13.313816	7764
chr1	2680000	2690000	.	0.30415531193734285	0.12753360382927298	0.4595123952174208	0.7324692455098389	0.31116810327793815	0.2967254247572941	76	54.268583	9868
chr1	2690000	2700000	.	0.1400080007330626	0.046762321404066755	0.6795605844764675	0.8371077091541017	0.031116810327793815	0.08654491555421076	35	78.249389	9689
chr1	2700000	2710000	.	0.10138510397911428	0.07652016229756378	0.8090006958053184	1.2058337239005512	0.3858484480646433	0.325573729942031	75	77.833309	9456
chr1	2710000	2720000	.	0.06759006931940952	0.025506720765854595	0.556592478714059	0.5331578861874338	1.599404050848602	1.7226559381742903	95	44.437788	9937
chr1	2720000	2730000	.	0.048278620942435374	0.029757840893497024	0.7442806401408929	0.9467289567814245	0.32361482740905567	0.3338161028519558	75	61.986662	9880
chr1	2730000	2740000	.	0.019311448376974148	0.012753360382927298	1.203793035358314	1.6841809862743238	0.0497868965244701	0.008242372909924835	39	91.707944	7992
chr1	2740000	2750000	.	0.028967172565461226	0.034008961021139456	1.4044252079180328	1.624387578477602	0.0497868965244701	0.02884830518473692	63	91.565883	9156
chr1	2750000	2760000	.	0.024139310471217687	0.025506720765854595	1.5921133693448666	2.0130447291562925	0.03734017239335258	0.01648474581984967	88	92.603289	9708
chr1	2760000	2770000	.	0.062762207225166	0.055264561659351626	1.3267611411207223	1.8635612096644882	0.09335043098338144	0.11539322073894769	93	94.456555	9942
chr1	2770000	2780000	.	0.04345075884819184	0.012753360382927298	0.7766406679731057	0.7773143013573802	2.327537412518977	2.5839839072614357	96	10.344858	9880
chr1	2780000	2790000	.	0.019311448376974148	0.029757840893497024	0.8737207514697438	1.1709542360191305	0.16180741370452784	0.15248389883360944	84	89.555505	9948
chr1	2790000	2800000	.	0.014483586282730613	0.012753360382927298	1.4820892747153434	2.426615799750283	0.056010258590028866	0.03709067809466176	120	96.217774	9555
chr1	2800000	2810000	.	0.009655724188487074	0.025506720765854595	1.417369219050918	2.0180275131393524	0.056010258590028866	0.020605932274812087	144	95.999247	9397
chr1	2810000	2820000	.	0.024139310471217687	0.017004480510569728	1.4626732580160156	2.247235576360118	0.0995737930489402	0.020605932274812087	92	97.061766	9863
chr1	2820000	2830000	.	0.0	0.012753360382927298	1.417369219050918	1.7190604741557447	0.0497868965244701	0.024727118729774504	72	97.247058	9910
chr1	2830000	2840000	.	0.004827862094243537	0.029757840893497024	1.5597533415126539	2.6807377828863497	0.0497868965244701	0.024727118729774504	110	96.250987	9999
chr1	2840000	2850000	.	0.004827862094243537	0.02125560063821216	1.8509935920025684	2.546202615343726	0.056010258590028866	0.008242372909924835	91	95.410560	8444
chr1	2850000	2860000	.	0.014483586282730613	0.03826008114878189	1.4626732580160156	2.032975865088533	0.04356353445891134	0.024727118729774504	102	96.432427	9558
chr1	2860000	2870000	.	0.0	0.017004480510569728	1.7086094695408327	1.9333201854273303	0.13691396544229278	0.07418135618932352	124	93.765376	8821
chr1	2870000	2880000	.	0.009655724188487074	0.034008961021139456	1.100240946295233	1.694146554240444	0.06845698272114639	0.020605932274812087	86	93.498942	9841
chr1	2880000	2890000	.	0.024139310471217687	0.025506720765854595	0.8478327292039738	1.2407132117819721	0.9957379304894021	1.0591449189253412	76	60.867125	9678
chr1	2890000	2900000	.	0.019311448376974148	0.029757840893497024	1.456201252449573	2.3369256880552007	0.16180741370452784	0.10302966137406043	72	89.748490	9702
chr1	2900000	2910000	.	0.014483586282730613	0.012753360382927298	1.3461771578200499	1.8735267776306086	0.2987213791468206	0.18133220401834638	96	89.504606	9986
chr1	2910000	2920000	.	0.024139310471217687	0.017004480510569728	1.3138171299878372	1.7539399620371656	0.04356353445891134	0.020605932274812087	64	98.871528	9919
chr1	2920000	2930000	.	0.004827862094243537	0.046762321404066755	1.5079772969811136	1.92335461746121	0.02489344826223505	0.004121186454962417	109	96.077616	9780
chr1	2930000	2940000	.	0.019311448376974148	0.012753360382927298	1.6956654584079476	2.1376143287327953	0.03734017239335258	0.03709067809466176	84	97.281102	9759
chr1	2940000	2950000	.	0.028967172565461226	0.029757840893497024	1.229681057624084	1.3553172433923553	1.1388752579972536	1.1869016990291763	80	50.344920	9748
chr1	2950000	2960000	.	0.0917293797906272	0.07226904216992135	0.4077363506858805	0.31889817491584826	2.5889186192724454	2.6004686530812853	83	2.230246	9952
chr1	2960000	2970000	.	0.5455484166495197	0.7141881814439286	0.2847682449234721	0.1694146554240444	1.5869573267174846	1.9081093286475992	101	2.483840	9837
chr1	2970000	2980000	.	0.6517613827228775	0.6504213795292921	0.1229681057624084	0.02989670389836077	0.4107418963268783	0.39563389967639206	62	2.859178	9850
chr1	2980000	2990000	.	0.9848838672256816	1.8109771743756762	0.23946420595837425	0.10463846364426271	0.2924980170812619	0.17308983110842152	73	4.842303	9904
chr1	2990000	3000000	.	0.970400280942951	1.7939726938651064	0.1229681057624084	0.0697589757628418	0.1182438792456165	0.10302966137406043	72	3.438687	9178
chr1	3000000	3010000	.	0.062762207225166	0.11052912331870325	0.0	0.004982783983060129	0.0	0.008242372909924835	6	0.0	797
chr1	3010000	3020000	.	0.47313048523586665	0.2763228082967581	0.07119206123086802	0.06477619177978168	0.10579715511449897	0.11127203428398527	57	4.343560	7323
chr1	3020000	3030000	.	1.042818212356604	2.4869052746708227	0.271824233790587	0.12456959957650322	0.1493606895734103	0.14836271237864704	119	4.123749	9188
chr1	3030000	3040000	.	0.9655724188487075	1.6919458108016878	0.19416016699327643	0.054810623813661426	0.15558405163896907	0.15660508528857187	69	4.747317	9463
chr1	3040000	3050000	.	1.0379903502623604	1.534654366078918	0.29124025048991464	0.049827839830601295	0.2302643964256742	0.17308983110842152	90	5.282709	9769
chr1	3050000	3060000	.	0.9414331083774897	1.1520535545910993	0.2200481892590466	0.10463846364426271	0.31739146534349694	0.18133220401834638	79	7.328760	9572
chr1	3060000	3070000	.	0.6179663480631727	0.3230851297008248	0.19416016699327643	0.09965567966120259	0.1991475860978804	0.15248389883360944	56	8.649147	9831
chr1	3070000	3080000	.	0.41519614010494427	0.19130040574390947	0.1100240946295233	0.044845055847541164	0.472975516982466	0.5769661036947384	85	2.642433	9503
chr1	3080000	3090000	.	0.41519614010494427	0.11478024344634566	0.16827214472750623	0.02989670389836077	0.40451853426131956	0.48217881523060285	69	6.831455	9909
chr1	3090000	3100000	.	0.6710728310998517	0.4931299348065221	0.20063217255971896	0.09965567966120259	0.20537094816343915	0.15248389883360944	93	8.546160	9408
chr1	3100000	3110000	.	0.8593594527753498	1.071282272165893	0.15532813359462114	0.07972454372896207	0.2800512929501443	0.23078644147789537	78	6.203194	9953
chr1	3110000	3120000	.	0.6952121415710695	0.46762321404066753	0.17474415029394877	0.0697589757628418	0.6472296548181113	0.700601697343611	44	2.708578	9685
chr1	3120000	3130000	.	0.9993674535084123	1.1095423533146749	0.16827214472750623	0.0697589757628418	0.3920718101302021	0.5769661036947384	102	3.587011	9985
chr1	3130000	3140000	.	1.250416282409076	1.7982238139927489	0.20063217255971896	0.05979340779672154	0.36717836186796704	0.4409669506809787	104	4.280095	8945
chr1	3140000	3150000	.	0.7869415213616966	0.46337209391302514	0.1876881614268339	0.08969011169508233	1.2260023269150762	1.1662957667543643	90	3.913817	9750
chr1	3150000	3160000	.	0.6372777964401469	0.8884841066772684	0.11649610019596585	0.044845055847541164	0.31739146534349694	0.33793728930691824	85	8.454050	9779
chr1	3160000	3170000	.	0.5407205545552761	0.3188340095731824	0.16180013916106367	0.0697589757628418	0.7530268099326103	1.0138118679207546	76	2.524068	9215
chr1	3170000	3180000	.	0.7193514520422871	0.9692553891024746	0.1876881614268339	0.10463846364426271	0.7530268099326103	0.6676322057039116	73	2.415742	8509
chr1	3180000	3190000	.	0.8110808318329142	0.9182419475707653	0.16827214472750623	0.049827839830601295	0.15558405163896907	0.25139237375270745	51	12.191098	9350
chr1	3190000	3200000	.	0.6855564173825823	0.7609505028479954	0.1359121168952935	0.07474175974590194	0.1493606895734103	0.1442415259236846	43	9.252064	9815
chr1	3200000	3210000	.	0.8062529697386707	0.6461702594016496	0.1100240946295233	0.054810623813661426	0.3920718101302021	0.5398754256000767	37	5.394146	8064
chr1	3210000	3220000	.	0.6131384859689292	0.2763228082967581	0.14238412246173604	0.06477619177978168	0.36095499980240825	0.473936442320678	49	4.631283	9796
chr1	3220000	3230000	.	0.7290071762307742	0.5271388958276616	0.1359121168952935	0.07972454372896207	0.2800512929501443	0.2349076279328578	60	12.765367	8977
chr1	3230000	3240000	.	0.7579743487962354	1.2370759571439478	0.23946420595837425	0.08969011169508233	0.5227624135069361	0.6841169515237613	69	6.066614	9425
chr1	3240000	3250000	.	0.9462609704717333	1.6111745283764818	0.2847682449234721	0.2192424952546457	0.7779202581948453	0.7747830535329344	130	2.299709	9543
chr1	3250000	3260000	.	0.5986548996861987	0.5356411360829465	0.48540041748319107	0.28900147101748747	0.9583977580960494	1.1869016990291763	51	6.277503	8236
chr1	3260000	3270000	.	0.18828662167549795	0.07652016229756378	0.3106562671892423	0.38367436669562993	2.51423827448574	2.6499228905408345	31	6.003307	7985
chr1	3270000	3280000	.	0.2317373805236898	0.046762321404066755	0.22652019482548916	0.1893457913562849	1.2011088786528412	1.6155050903452677	52	10.503483	8145
chr1	3280000	3290000	.	0.22208165633520272	0.09352464280813351	0.34301629502145503	0.23917363118688617	1.2508957751773113	1.710292378809403	42	7.181594	8602
chr1	3290000	3300000	.	0.521409106178302	0.15304032459512756	0.2782962393570295	0.13453516754262348	0.0995737930489402	0.10302966137406043	53	57.995445	9808
chr1	3300000	3310000	.	0.521409106178302	0.4378653731471705	0.18121615586039133	0.07972454372896207	0.1867008619667629	0.3503008486718055	43	19.238577	9414
chr1	3310000	3320000	.	0.502097657801328	0.38685193161546133	0.34301629502145503	0.10463846364426271	0.26138120675346804	0.2390288143878202	48	30.582990	8905
chr1	3320000	3330000	.	0.4779583473301102	0.5186366555723767	0.2847682449234721	0.19931135932240518	0.9086108615715793	1.1869016990291763	62	11.608420	8696
chr1	3330000	3340000	.	0.3814011054452395	0.08927352268049107	0.4336243729516506	0.31889817491584826	0.7530268099326103	1.195144071939101	29	32.904359	9584
chr1	3340000	3350000	.	0.3620896570682653	0.10627800319106082	0.2847682449234721	0.21425971127158555	1.2820125855051052	1.6649593278048167	42	15.301398	9535
chr1	3350000	3360000	.	0.0917293797906272	0.05101344153170919	0.4271523673852082	0.5032611822890731	2.5640251710102104	3.0991322141317377	64	5.940600	9368
chr1	3360000	3370000	.	0.09655724188487075	0.07226904216992135	0.7895846791059907	0.8271421411879814	0.36717836186796704	0.3544220351267679	41	68.957478	8973
chr1	3370000	3380000	.	0.22208165633520272	0.12328248370163053	0.8025286902388759	0.6726758377131175	0.08712706891782268	0.1195144071939101	41	80.043551	9262
chr1	3380000	3390000	.	0.2317373805236898	0.11052912331870325	0.6342565455113697	0.46838169440765215	0.46675215491690725	0.523390679780227	76	55.506191	9821
chr1	3390000	3400000	.	0.3958846917279701	0.17429592523333973	0.5695364898469442	0.24913919915300645	0.15558405163896907	0.25139237375270745	49	67.003122	9044
chr1	3400000	3410000	.	0.22208165633520272	0.1445380843398427	0.757224651273778	0.48831283033989265	0.14313732750785155	0.12363559364887253	39	83.463892	9883
chr1	3410000	3420000	.	0.30415531193734285	0.14028696421220027	0.6666165733435824	0.6975897576284181	0.31739146534349694	0.43684576422601623	79	69.042138	9717
chr1	3420000	3430000	.	0.125524414450332	0.04251120127642432	0.7701686624066632	1.0762813403409879	0.21159431022899794	0.2637559331175947	61	82.884346	9786
chr1	3430000	3440000	.	0.05793434513092245	0.03826008114878189	0.6083685232455994	0.692606973645358	0.31116810327793815	0.22666525502293297	35	68.598640	9943
chr1	3440000	3450000	.	0.062762207225166	0.03826008114878189	0.38832033398655286	0.5132267502551933	1.7114245680286597	1.8586550911880502	25	35.909518	9634
chr1	3450000	3460000	.	0.038622896753948296	0.02125560063821216	0.4659844007838634	0.4833300463568326	1.9105721541265401	2.0482296681163215	60	26.667148	8536
chr1	3460000	3470000	.	0.048278620942435374	0.025506720765854595	0.9513848182670545	1.0314362844934466	0.1182438792456165	0.07830254264428593	42	95.248776	8548
chr1	3470000	3480000	.	0.038622896753948296	0.03826008114878189	1.0096328683650373	1.081264124324048	0.0995737930489402	0.24315000084278263	57	88.364704	9267
chr1	3480000	3490000	.	0.048278620942435374	0.04251120127642432	1.2555690798898542	0.9816084446628455	0.06223362065558763	0.08654491555421076	43	98.190830	9701
chr1	3490000	3500000	.	0.05310648303667891	0.034008961021139456	0.7119206123086802	1.0065223645781463	0.7779202581948453	0.7665406806230096	26	77.307692	9309
chr1	3500000	3510000	.	0.038622896753948296	0.017004480510569728	0.7313366290080078	0.7573831654251396	1.0019612925549608	1.0261754272856418	43	44.943817	9293
chr1	3510000	3520000	.	0.048278620942435374	0.025506720765854595	1.1067129518616756	1.345351675426235	0.21781767229455673	0.2926042383023316	47	95.428909	7496
chr1	3520000	3530000	.	0.038622896753948296	0.046762321404066755	1.4885612802817858	1.92335461746121	0.04356353445891134	0.07006016973436109	44	91.136361	7238
chr1	3530000	3540000	.	0.024139310471217687	0.029757840893497024	1.4626732580160156	1.7041121222065643	0.07468034478670516	0.02884830518473692	53	96.738545	8620
chr1	3540000	3550000	.	0.03379503465970476	0.034008961021139456	1.3461771578200499	1.6791982022912635	0.03734017239335258	0.012363559364887252	37	95.602844	9077
chr1	3550000	3560000	.	0.009655724188487074	0.008502240255284864	0.5954245121127144	0.9367633888153043	0.03734017239335258	0.004121186454962417	24	94.166667	4874
chr1	3560000	3570000	.	0.019311448376974148	0.025506720765854595	1.2361530631905264	1.4599557070366178	0.11202051718005773	0.08654491555421076	66	92.151876	9596
chr1	3570000	3580000	.	0.028967172565461226	0.03826008114878189	1.300873118854952	1.4101278672060165	0.06223362065558763	0.06593898327939868	23	88.611113	8227
chr1	3580000	3590000	.	0.03379503465970476	0.055264561659351626	1.229681057624084	1.4001622992398963	0.1867008619667629	0.2555135602076699	63	88.793775	9992
chr1	3590000	3600000	.	0.019311448376974148	0.04251120127642432	1.1973210297918713	1.3752483793245955	0.236487758491233	0.12775678010383495	58	88.857788	9818
chr1	3600000	3610000	.	0.019311448376974148	0.025506720765854595	1.1261289685610032	1.235730427798912	0.02489344826223505	0.02884830518473692	49	95.581876	9083
chr1	3610000	3620000	.	0.0	0.012753360382927298	0.6925045956093526	0.5929512939841554	0.0497868965244701	0.02884830518473692	48	93.305225	9516
chr1	3620000	3630000	.	0.038622896753948296	0.04251120127642432	0.7766406679731057	1.0314362844934466	0.01867008619667629	0.01648474581984967	54	95.176459	9790
chr1	3630000	3640000	.	0.019311448376974148	0.008502240255284864	1.3397051522536072	1.5297146827994597	0.04356353445891134	0.024727118729774504	68	94.428053	9725
chr1	3640000	3650000	.	0.019311448376974148	0.02125560063821216	1.3914811967851475	1.6841809862743238	0.02489344826223505	0.05357542391451143	54	90.920715	9609
chr1	3650000	3660000	.	0.024139310471217687	0.034008961021139456	1.4885612802817858	1.659267066359023	0.04356353445891134	0.024727118729774504	71	95.848983	9563
chr1	3660000	3670000	.	0.009655724188487074	0.029757840893497024	0.9449128127006119	1.1410575321207697	0.02489344826223505	0.05769661036947384	29	97.235583	9549
chr1	3670000	3680000	.	0.019311448376974148	0.03826008114878189	1.3461771578200499	1.893457913562849	0.04356353445891134	0.01648474581984967	36	98.095308	9849
chr1	3680000	3690000	.	0.019311448376974148	0.03826008114878189	1.2749850965891818	1.5944908745792414	0.06845698272114639	0.024727118729774504	56	97.969105	9490
chr1	3690000	3700000	.	0.048278620942435374	0.025506720765854595	1.2232090520576413	1.4101278672060165	0.5538792238347299	0.6882381379787237	78	76.225304	9979
chr1	3700000	3710000	.	0.04345075884819184	0.04251120127642432	0.5824805009798293	0.4384849905092914	1.5060536198652206	1.570172039340681	55	42.245311	9547
chr1	3710000	3720000	.	0.024139310471217687	0.004251120127642432	0.7248646234415653	1.0214707165273265	0.21781767229455673	0.10302966137406043	71	93.213169	9196
chr1	3720000	3730000	.	0.05310648303667891	0.05951568178699405	0.8866647626026289	1.1360747481377096	0.5538792238347299	0.46569406941075314	63	80.648149	9927
chr1	3730000	3740000	.	0.028967172565461226	0.029757840893497024	0.9449128127006119	0.9367633888153043	0.1680307757700866	0.14836271237864704	57	92.045332	8908
chr1	3740000	3750000	.	0.07241793141365306	0.04251120127642432	0.9513848182670545	1.3702655953415355	1.313129395832899	1.2775678010383493	55	46.721840	9413
chr1	3750000	3760000	.	0.09655724188487075	0.03826008114878189	0.8866647626026289	0.8221593572049213	1.2446724131117526	1.2404771229436875	67	76.797058	9980
chr1	3760000	3770000	.	0.028967172565461226	0.008502240255284864	0.1488561280281786	0.17439743940710453	1.0579715511449896	1.2322347500337627	89	1.628100	9637
chr1	3770000	3780000	.	0.20759807005247213	0.07226904216992135	0.2588802226577019	0.21425971127158555	1.4002564647507216	1.5825355987055683	57	7.352765	9877
chr1	3780000	3790000	.	0.41519614010494427	0.3570940907219643	0.16827214472750623	0.18436300737322478	1.4998302577996618	1.8009584808185766	63	4.294704	9857
chr1	3790000	3800000	.	0.21242593214671565	0.12328248370163053	0.3818483284201103	0.3886571506786901	2.5017915503546226	2.658165263450759	62	2.754795	9039
chr1	3800000	3810000	.	1.004195315602656	1.2030669961228082	0.2135761836926041	0.1694146554240444	0.889940775374903	1.1209627157497775	84	3.687655	9581
chr1	3810000	3820000	.	0.844875866492619	1.7982238139927489	0.2135761836926041	0.12955238355956336	0.16180741370452784	0.1607262717435343	46	3.091787	7626
chr1	3820000	3830000	.	0.8738430390580803	1.5729144472277	0.22652019482548916	0.11460403161038298	0.2924980170812619	0.3791491538565424	87	4.585166	9070
chr1	3830000	3840000	.	1.0669575228278219	1.8322327750138885	0.2459362115248168	0.07972454372896207	0.5725493100314062	0.5563601714199263	101	2.481091	9947
chr1	3840000	3850000	.	0.8352201423041321	0.884232986549626	0.2847682449234721	0.19432857533934506	1.6803077577008658	1.6649593278048167	119	2.197636	9970
chr1	3850000	3860000	.	0.521409106178302	0.3188340095731824	0.3559603061543401	0.2242252792377058	1.5931806887830433	1.5372025477009816	92	3.912395	9632
chr1	3860000	3870000	.	0.0917293797906272	0.046762321404066755	0.7831126735395483	0.6776586216961776	1.1450986200628124	1.3599915301375978	110	52.350058	9585
chr1	3870000	3880000	.	0.062762207225166	0.05951568178699405	0.5307044564482889	0.5331578861874338	1.132651895931695	0.9602364440062433	68	46.707143	9605
chr1	3880000	3890000	.	0.05310648303667891	0.025506720765854595	0.9643288293999396	1.2456959957650322	0.08712706891782268	0.04121186454962417	58	97.112753	9884
chr1	3890000	3900000	.	0.04345075884819184	0.034008961021139456	0.8219447069382035	1.1759370200021906	0.03734017239335258	0.020605932274812087	39	96.021728	8702
chr1	3900000	3910000	.	0.014483586282730613	0.03826008114878189	0.7507526457073356	1.1460403161038297	0.06845698272114639	0.024727118729774504	53	97.075472	9477
chr1	3910000	3920000	.	0.038622896753948296	0.029757840893497024	0.601896517679157	0.692606973645358	0.6098894824247587	0.5110271204153398	42	82.627552	9386
chr1	3920000	3930000	.	0.05310648303667891	0.04251120127642432	0.7701686624066632	0.7025725416114782	0.43563534458911346	0.30908898412218133	40	77.310170	9864
chr1	3930000	3940000	.	0.019311448376974148	0.05101344153170919	0.6342565455113697	0.7374520294928991	0.3298381894746144	0.39151271322142966	37	81.336725	9106
chr1	3940000	3950000	.	0.038622896753948296	0.025506720765854595	0.7636966568402206	0.6776586216961776	0.8277071547193154	0.9643576304612057	47	76.017734	9047
chr1	3950000	3960000	.	0.04345075884819184	0.03826008114878189	0.4530403896509783	0.3786915827125698	1.313129395832899	1.5001118696063198	48	41.604154	9552
chr1	3960000	3970000	.	0.038622896753948296	0.017004480510569728	0.614840528812042	0.6328135658486365	0.08712706891782268	0.04945423745954901	58	90.017041	9366
chr1	3970000	3980000	.	0.048278620942435374	0.034008961021139456	0.5371764620147315	0.5530890221196744	0.03734017239335258	0.045333051004586594	34	94.705879	9606
chr1	3980000	3990000	.	0.05793434513092245	0.034008961021139456	0.7183926178751228	0.8221593572049213	0.056010258590028866	0.01648474581984967	45	92.584576	8646
chr1	3990000	4000000	.	0.038622896753948296	0.055264561659351626	0.556592478714059	0.8022282212726808	0.03734017239335258	0.012363559364887252	66	94.548941	9652
chr1	4000000	4010000	.	0.06759006931940952	0.046762321404066755	0.6795605844764675	0.6228479978825161	0.11202051718005773	0.061817796824436264	45	95.591631	8698
chr1	4010000	4020000	.	0.7483186246077482	0.7354437820821408	0.2135761836926041	0.14948351949180388	1.3069060337673402	1.215750004213913	107	9.744873	9834
chr1	4020000	4030000	.	0.9559166946602204	1.5304032459512757	0.2329922003919317	0.07474175974590194	0.5912193962280825	0.4698152558657156	100	2.627429	9708
chr1	4030000	4040000	.	0.6083106238746857	0.5483944964658737	0.02588802226577019	0.049827839830601295	0.5165390514413774	0.2967254247572941	68	3.842259	9943
chr1	4040000	4050000	.	0.4779583473301102	0.8247173047626318	0.10355208906308076	0.05979340779672154	0.22404103436011547	0.17721101756338395	38	6.323193	5762
chr1	4050000	4060000	.	0.8931544874350544	1.9172551775667368	0.1876881614268339	0.09965567966120259	0.16180741370452784	0.17721101756338395	65	4.728761	9736
chr1	4060000	4070000	.	0.7965972455501836	1.88749733667324	0.20710417812616153	0.10962124762732285	0.1991475860978804	0.16896864465345912	70	2.240844	9611
chr1	4070000	4080000	.	0.8545315906811062	1.679192450418761	0.16180013916106367	0.07972454372896207	0.236487758491233	0.09890847491909802	66	7.944980	9003
chr1	4080000	4090000	.	0.3958846917279701	0.2380627271479762	0.07766406679731057	0.0348794878814209	0.3360615515401732	0.2926042383023316	14	10.164393	6822
chr1	4090000	4100000	.	0.24139310471217687	0.07652016229756378	0.23946420595837425	0.23419084720382607	1.7363180162908949	1.5289601747910568	72	26.781857	8458
chr1	4100000	4110000	.	0.125524414450332	0.055264561659351626	0.7701686624066632	0.8969011169508232	0.0995737930489402	0.09066610200917319	35	92.458046	8885
chr1	4110000	4120000	.	0.11104082816760136	0.06376680191463649	0.38832033398655286	0.6278307818655763	0.9272809477682556	0.7665406806230096	68	55.867908	9764
chr1	4120000	4130000	.	0.3379503465970476	0.09777576293577595	0.36890431728722517	0.3288637428819685	0.6161128444903176	0.6758745786138365	72	39.076663	9138
chr1	4130000	4140000	.	0.34277820869129116	0.09777576293577595	0.8996087737355141	0.7922626533065605	0.0497868965244701	0.03296949163969934	39	89.739521	8973
chr1	4140000	4150000	.	0.49726979570708435	0.2890761686796854	0.3753763228536678	0.3936399346617502	0.17425413783564536	0.19781694983819603	33	62.590791	9831
chr1	4150000	4160000	.	0.1931144837697415	0.10202688306341838	0.5371764620147315	0.6627102697469972	0.5849960341625238	0.45745169650082834	50	49.698531	9157
chr1	4160000	4170000	.	0.04345075884819184	0.055264561659351626	0.8284167125046461	1.0613329883918075	0.15558405163896907	0.12363559364887253	28	97.063493	9017
chr1	4170000	4180000	.	0.14966372492154967	0.034008961021139456	0.36243231172078266	0.47834726237377234	1.8047749990120414	1.7638678027239147	23	8.121272	7951
chr1	4180000	4190000	.	0.5600320029322504	0.42511201276424326	0.3559603061543401	0.2591047671191267	0.22404103436011547	0.26787711957255717	30	29.428398	9358
chr1	4190000	4200000	.	0.5696877271207375	0.38260081148781894	0.08413607236375312	0.09467289567814245	0.0995737930489402	0.15248389883360944	29	6.387891	9522
chr1	4200000	4210000	.	0.5262369682725456	0.42511201276424326	0.18121615586039133	0.15944908745792413	0.06845698272114639	0.05357542391451143	21	27.061864	8497
chr1	4210000	4220000	.	0.9124659358120285	1.0627800319106082	0.16180013916106367	0.12456959957650322	0.32361482740905567	0.2349076279328578	50	7.600692	8624
chr1	4220000	4230000	.	0.8400480043983755	0.9054885871878381	0.1876881614268339	0.054810623813661426	0.11202051718005773	0.11539322073894769	42	10.939235	9883
chr1	4230000	4240000	.	0.22208165633520272	0.12328248370163053	0.05824805009798292	0.019931135932240517	0.0497868965244701	0.07830254264428593	11	6.363636	5255
chr1	4240000	4250000	.	0.4055404159164571	0.3570940907219643	0.19416016699327643	0.054810623813661426	0.08712706891782268	0.02884830518473692	16	20.742694	4220
chr1	4250000	4260000	.	0.29449958774885576	0.19980264599919434	0.1229681057624084	0.07972454372896207	0.03734017239335258	0.03709067809466176	16	8.867904	6795
chr1	4260000	4270000	.	0.6759006931940952	0.78645722361385	0.14238412246173604	0.0697589757628418	0.13691396544229278	0.10302966137406043	40	5.881133	8733
chr1	4270000	4280000	.	0.6469335206286341	1.0585289117829655	0.14238412246173604	0.05979340779672154	0.09335043098338144	0.06593898327939868	26	6.968865	7178
chr1	4280000	4290000	.	0.5165812440840585	0.46762321404066753	0.05177604453154038	0.05979340779672154	0.32361482740905567	0.25139237375270745	35	6.632651	9011
chr1	4290000	4300000	.	0.7145235899480435	0.3911030517431038	0.10355208906308076	0.0697589757628418	0.03734017239335258	0.061817796824436264	31	15.996519	8473
chr1	4300000	4310000	.	0.6903842794768259	1.249829317526875	0.1876881614268339	0.09467289567814245	0.10579715511449897	0.09066610200917319	50	2.992136	8598
chr1	4310000	4320000	.	0.3765732433509959	0.42936313289188566	0.04530403896509783	0.009965567966120258	0.06223362065558763	0.04945423745954901	16	1.475694	9885
chr1	4320000	4330000	.	0.5455484166495197	0.4336142530195281	0.038832033398655284	0.044845055847541164	0.07468034478670516	0.061817796824436264	24	6.766025	9710
chr1	4330000	4340000	.	0.4393354505761619	0.18704928561626702	0.05177604453154038	0.07474175974590194	0.30494474121237936	0.34617966221684304	31	11.307608	9041
chr1	4340000	4350000	.	0.5262369682725456	0.17429592523333973	0.20063217255971896	0.15944908745792413	0.09335043098338144	0.05769661036947384	32	39.259341	9913
chr1	4350000	4360000	.	0.5262369682725456	0.4081075322536735	0.5048164341825186	0.36872601474644956	0.06845698272114639	0.01648474581984967	60	76.214502	9128
chr1	4360000	4370000	.	0.1689751732985238	0.15304032459512756	0.36243231172078266	0.2790359030513672	0.0995737930489402	0.012363559364887252	17	77.584041	6316
chr1	4370000	4380000	.	0.20277020795822856	0.04251120127642432	0.39479233955299536	0.26907033508524697	0.06223362065558763	0.045333051004586594	22	80.212191	8079
chr1	4380000	4390000	.	0.49726979570708435	0.2083048862544792	0.11649610019596585	0.11958681559344309	0.3858484480646433	0.5646025443298512	49	19.328784	9785
chr1	4390000	4400000	.	0.7531464867019918	0.6461702594016496	0.038832033398655284	0.0697589757628418	0.26138120675346804	0.6964805108886485	72	3.735820	9586
chr1	4400000	4410000	.	0.8400480043983755	1.2030669961228082	0.1100240946295233	0.049827839830601295	0.22404103436011547	0.15660508528857187	42	4.357522	8910
chr1	4410000	4420000	.	0.8207365560214014	1.88749733667324	0.14238412246173604	0.09467289567814245	0.12446724131117526	0.14836271237864704	90	2.391588	9472
chr1	4420000	4430000	.	0.9124659358120285	1.3263494798244388	0.09708008349663821	0.03986227186448103	0.3920718101302021	0.2967254247572941	98	2.530001	9622
chr1	4430000	4440000	.	0.6710728310998517	0.38260081148781894	0.038832033398655284	0.06477619177978168	0.3298381894746144	0.2101805092030833	33	2.287158	9396
chr1	4440000	4450000	.	0.6517613827228775	0.7694527431032803	0.038832033398655284	0.05979340779672154	0.1991475860978804	0.10302966137406043	51	3.792757	7637
chr1	4450000	4460000	.	0.7000400036653129	0.6419191392740072	0.09708008349663821	0.03986227186448103	0.16180741370452784	0.13599915301375978	40	3.192551	9462
chr1	4460000	4470000	.	0.5938270375919551	0.3060806491902551	0.07119206123086802	0.024913919915300647	0.13691396544229278	0.09890847491909802	52	4.666603	8863
chr1	4470000	4480000	.	0.4296797263876749	0.22530936676504892	0.07766406679731057	0.044845055847541164	0.06223362065558763	0.05769661036947384	33	6.159208	8454
chr1	4480000	4490000	.	0.6131384859689292	0.5186366555723767	0.05824805009798292	0.02989670389836077	0.1680307757700866	0.061817796824436264	29	2.698538	9848
chr1	4490000	4500000	.	0.8690151769638367	0.6419191392740072	0.032360027832212736	0.0697589757628418	0.07468034478670516	0.07830254264428593	52	4.033767	9867
chr1	4500000	4510000	.	0.7000400036653129	0.7099370613162862	0.05824805009798292	0.024913919915300647	0.11202051718005773	0.10302966137406043	44	2.966212	9981
chr1	4510000	4520000	.	0.6903842794768259	0.5781523373593708	0.019416016699327642	0.0348794878814209	0.20537094816343915	0.07830254264428593	25	3.206392	9225
chr1	4520000	4530000	.	0.2462209668064204	0.10627800319106082	0.012944011132885095	0.014948351949180386	0.031116810327793815	0.05357542391451143	30	15.665343	8710
chr1	4530000	4540000	.	0.8159086939271578	1.1733091552293113	0.07119206123086802	0.08969011169508233	0.10579715511449897	0.061817796824436264	68	5.288865	9777
chr1	4540000	4550000	.	0.7338350383250176	0.7694527431032803	0.05824805009798292	0.03986227186448103	0.056010258590028866	0.03709067809466176	56	2.277687	8936
chr1	4550000	4560000	.	0.6276220722516599	1.092537872804105	0.09708008349663821	0.049827839830601295	0.09335043098338144	0.024727118729774504	10	6.580090	7636
chr1	4560000	4570000	.	0.4248518642934313	0.7311926619544984	0.05824805009798292	0.03986227186448103	0.0497868965244701	0.07006016973436109	55	10.178657	8860
chr1	4570000	4580000	.	0.7869415213616966	1.296591638930942	0.1100240946295233	0.07474175974590194	0.09335043098338144	0.07006016973436109	61	3.391290	9757
chr1	4580000	4590000	.	0.6131384859689292	0.7269415418268559	0.09060807793019567	0.0348794878814209	0.15558405163896907	0.07006016973436109	66	2.867364	9787
chr1	4590000	4600000	.	0.7096957278538	1.3263494798244388	0.1876881614268339	0.03986227186448103	0.08090370685226392	0.07830254264428593	65	5.932751	9914
chr1	4600000	4610000	.	0.7869415213616966	1.7727170932268943	0.16827214472750623	0.049827839830601295	0.0995737930489402	0.045333051004586594	59	4.871231	9689
chr1	4610000	4620000	.	0.6565892448171211	0.8247173047626318	0.1229681057624084	0.049827839830601295	0.10579715511449897	0.05357542391451143	36	14.357024	9216
chr1	4620000	4630000	.	0.42002400219918773	0.2210582466374065	0.07766406679731057	0.049827839830601295	0.06223362065558763	0.01648474581984967	22	28.846655	9591
chr1	4630000	4640000	.	0.6662449690056081	0.4803765744235949	0.04530403896509783	0.03986227186448103	0.06845698272114639	0.05357542391451143	45	16.920953	9642
chr1	4640000	4650000	.	0.30898317403158637	0.06801792204227891	0.16180013916106367	0.11958681559344309	0.1493606895734103	0.11127203428398527	74	56.280600	9781
chr1	4650000	4660000	.	0.5165812440840585	0.1615425648504124	0.05177604453154038	0.02989670389836077	0.6098894824247587	0.5604813578748887	112	2.829128	9295
chr1	4660000	4670000	.	0.4683026231416231	0.1190313635739881	0.019416016699327642	0.0348794878814209	0.1867008619667629	0.20193813629315846	26	5.911173	9532
chr1	4670000	4680000	.	0.6034827617804421	0.7311926619544984	0.06472005566442547	0.06477619177978168	0.0995737930489402	0.08654491555421076	44	3.376730	9247
chr1	4680000	4690000	.	0.6324499343459035	0.39535417187074623	0.15532813359462114	0.049827839830601295	0.13691396544229278	0.05769661036947384	22	19.602273	9083
chr1	4690000	4700000	.	0.5165812440840585	0.17429592523333973	0.1229681057624084	0.07972454372896207	0.10579715511449897	0.12775678010383495	27	3.037919	9536
chr1	4700000	4710000	.	0.6565892448171211	0.4038564121260311	0.1229681057624084	0.07474175974590194	0.08712706891782268	0.02884830518473692	29	14.791166	8206
chr1	4710000	4720000	.	0.251048828900664	0.12753360382927298	0.08413607236375312	0.024913919915300647	0.03734017239335258	0.045333051004586594	12	13.214292	5503
chr1	4720000	4730000	.	0.8110808318329142	0.7056859411886438	0.032360027832212736	0.049827839830601295	0.1680307757700866	0.17308983110842152	32	4.650300	9015
chr1	4730000	4740000	.	0.49726979570708435	0.3783496913601765	0.10355208906308076	0.019931135932240517	0.18047749990120412	0.18545339047330878	39	4.248159	9777
chr1	4740000	4750000	.	0.6855564173825823	0.36134521084960675	0.10355208906308076	0.049827839830601295	0.4231886204579959	0.24727118729774505	38	2.881001	9864
chr1	4750000	4760000	.	0.9124659358120285	0.9139908274431229	0.2329922003919317	0.0847073277120222	0.46675215491690725	0.4038762725863169	71	7.575432	9492
chr1	4760000	4770000	.	0.8400480043983755	0.9097397073154805	0.1100240946295233	0.12955238355956336	0.3485082756712907	0.34205847576188064	65	4.858842	8456
chr1	4770000	4780000	.	0.5262369682725456	0.4038564121260311	0.26535222822414445	0.17938022339016466	0.07468034478670516	0.11127203428398527	45	41.294129	9366
chr1	4780000	4790000	.	0.42002400219918773	0.1955515258715519	1.113184957428118	1.3752483793245955	0.056010258590028866	0.12775678010383495	36	85.395725	9645
chr1	4790000	4800000	.	0.15449158701579319	0.07652016229756378	0.614840528812042	0.9566945247475447	0.6347829306869939	0.6882381379787237	33	69.316433	9594
chr1	4800000	4810000	.	0.08690151769638368	0.046762321404066755	1.3073451244213945	1.4798868429688583	0.0497868965244701	0.05769661036947384	38	94.911237	9790
chr1	4810000	4820000	.	0.15931944911003673	0.1317847239569154	1.3914811967851475	1.92833740144427	0.0497868965244701	0.07418135618932352	35	92.372054	7130
chr1	4820000	4830000	.	0.16414731120428028	0.11052912331870325	1.029048885064365	1.2058337239005512	0.04356353445891134	0.04121186454962417	34	95.906862	9378
chr1	4830000	4840000	.	0.18828662167549795	0.11478024344634566	0.9060807793019566	0.7225036775437187	0.9957379304894021	1.1044779699299279	37	45.970319	8551
chr1	4840000	4850000	.	0.05793434513092245	0.04251120127642432	0.41420835625232305	0.617865213899456	0.0497868965244701	0.02884830518473692	16	85.208331	9573
chr1	4850000	4860000	.	0.13518013863881903	0.055264561659351626	0.8478327292039738	0.8869355489847031	0.5165390514413774	0.6346627140642123	34	54.140035	9750
chr1	4860000	4870000	.	0.125524414450332	0.05101344153170919	0.7766406679731057	1.16098866805301	0.5165390514413774	0.46157288295579074	22	67.054477	9801
chr1	4870000	4880000	.	0.1400080007330626	0.09777576293577595	0.6407285510778121	0.8719871970355227	0.4294119825235546	0.6305415276092499	34	67.419321	9925
chr1	4880000	4890000	.	0.14483586282730612	0.09352464280813351	1.0031608627985948	1.4001622992398963	0.06223362065558763	0.045333051004586594	29	87.436928	8868
chr1	4890000	4900000	.	0.125524414450332	0.07226904216992135	0.9125527848683993	1.1360747481377096	0.06845698272114639	0.07006016973436109	35	90.431014	8833
chr1	4900000	4910000	.	0.07241793141365306	0.034008961021139456	0.815472701371761	1.0314362844934466	0.8401538788504329	0.6717533921588741	33	64.397658	6797
chr1	4910000	4920000	.	0.009655724188487074	0.0	0.2329922003919317	0.20429414330546528	0.006223362065558763	0.004121186454962417	5	81.777780	5360
chr1	4920000	4930000	.	0.06759006931940952	0.012753360382927298	1.1261289685610032	1.5147663308502792	0.11202051718005773	0.11127203428398527	25	94.829872	8611
chr1	4930000	4940000	.	0.028967172565461226	0.012753360382927298	1.1908490242254288	1.853595641698368	0.04356353445891134	0.004121186454962417	18	98.888889	7611
chr1	4940000	4950000	.	0.019311448376974148	0.03826008114878189	1.4756172691489007	1.7041121222065643	0.01867008619667629	0.020605932274812087	16	99.375000	8559
chr1	4950000	4960000	.	0.019311448376974148	0.008502240255284864	0.5501204731476165	0.8969011169508232	0.012446724131117526	0.01648474581984967	15	93.262073	8674
chr1	4960000	4970000	.	0.07241793141365306	0.02125560063821216	1.145544985260331	1.425076219155197	0.10579715511449897	0.07830254264428593	30	86.431457	9613
chr1	4970000	4980000	.	0.014483586282730613	0.02125560063821216	1.5273933136804412	1.8187161538169472	0.17425413783564536	0.1936957633832336	32	88.764884	9795
chr1	4980000	4990000	.	0.019311448376974148	0.02125560063821216	1.4367852357502455	2.247235576360118	0.06845698272114639	0.03296949163969934	39	90.121082	9646
chr1	4990000	5000000	.	0.028967172565461226	0.02125560063821216	1.5532813359462114	2.1376143287327953	0.09335043098338144	0.045333051004586594	54	88.690478	9918
chr1	5000000	5010000	.	0.062762207225166	0.025506720765854595	0.9513848182670545	0.9816084446628455	0.9148342236371382	0.9849635627360178	30	49.057843	9751
chr1	5010000	5020000	.	0.05310648303667891	0.055264561659351626	0.7054486067422376	0.926797820849184	1.9603590506510102	1.9905330577468479	48	51.338904	9568
chr1	5020000	5030000	.	0.05793434513092245	0.029757840893497024	1.3720651800858201	1.8137333698338869	0.12446724131117526	0.08654491555421076	44	90.858241	8846
chr1	5030000	5040000	.	0.062762207225166	0.07652016229756378	0.02588802226577019	0.0	0.03734017239335258	0.020605932274812087	12	13.158067	2261
chr1	5040000	5050000	.	0.028967172565461226	0.06801792204227891	0.10355208906308076	0.09467289567814245	0.006223362065558763	0.008242372909924835	3	10.370367	111
chr1	5050000	5060000	.	0.0	0.008502240255284864	0.8219447069382035	1.0463846364426272	0.056010258590028866	0.01648474581984967	23	89.644265	7989
chr1	5060000	5070000	.	0.024139310471217687	0.034008961021139456	0.8348887180710887	1.1460403161038297	0.13069060337673402	0.09066610200917319	39	90.113959	9248
chr1	5070000	5080000	.	0.014483586282730613	0.017004480510569728	0.6989766011757951	0.7524003814420794	0.15558405163896907	0.1648474581984967	36	83.573133	9340
chr1	5080000	5090000	.	0.019311448376974148	0.05101344153170919	1.1326009741274459	1.8735267776306086	0.01867008619667629	0.02884830518473692	27	92.604352	9894
chr1	5090000	5100000	.	0.038622896753948296	0.03826008114878189	1.5985853749113093	2.1127004088174948	0.02489344826223505	0.04945423745954901	35	91.682540	9555
chr1	5100000	5110000	.	0.03379503465970476	0.029757840893497024	1.572697352645539	2.052907001020773	0.08090370685226392	0.061817796824436264	55	96.713498	9963
chr1	5110000	5120000	.	0.004827862094243537	0.025506720765854595	1.4626732580160156	1.8386472897491877	0.06845698272114639	0.012363559364887252	35	95.328797	8711
chr1	5120000	5130000	.	0.019311448376974148	0.008502240255284864	1.3526491633864923	2.047924217037713	0.0995737930489402	0.012363559364887252	60	96.383538	8423
chr1	5130000	5140000	.	0.03379503465970476	0.05101344153170919	1.300873118854952	2.0180275131393524	0.056010258590028866	0.008242372909924835	68	94.684650	9678
chr1	5140000	5150000	.	0.07241793141365306	0.025506720765854595	1.2490970743234115	1.6692326343251431	0.16180741370452784	0.11127203428398527	66	88.206470	9302
chr1	5150000	5160000	.	0.1689751732985238	0.09777576293577595	0.4595123952174208	0.6128824299163959	3.0805642224515877	2.88070933201873	74	18.918476	9131
chr1	5160000	5170000	.	0.8207365560214014	1.0967889929317474	0.2459362115248168	0.10962124762732285	1.0890883614727835	1.046781359560454	111	2.013150	9571
chr1	5170000	5180000	.	0.9124659358120285	0.9692553891024746	0.16180013916106367	0.054810623813661426	0.22404103436011547	0.17308983110842152	28	9.155329	9018
chr1	5180000	5190000	.	0.502097657801328	1.0585289117829655	0.14238412246173604	0.09965567966120259	0.13069060337673402	0.13187796655879735	22	9.267841	8745
chr1	5190000	5200000	.	0.7000400036653129	0.8799818664219834	0.1229681057624084	0.049827839830601295	0.2800512929501443	0.3338161028519558	39	5.167418	8877
chr1	5200000	5210000	.	0.8497037285868626	1.3646095609732207	0.16827214472750623	0.014948351949180386	0.22404103436011547	0.12775678010383495	50	7.261184	9332
chr1	5210000	5220000	.	0.521409106178302	0.36134521084960675	0.1359121168952935	0.09965567966120259	0.7530268099326103	0.5275118662351894	32	10.125282	9357
chr1	5220000	5230000	.	0.4296797263876749	0.1445380843398427	0.14238412246173604	0.07474175974590194	0.9708444822271671	0.9313881388215063	53	4.222957	9098
chr1	5230000	5240000	.	0.6034827617804421	0.4761254542959524	0.18121615586039133	0.0847073277120222	0.6036661203592	0.5893296630596258	61	14.839316	9836
chr1	5240000	5250000	.	0.08690151769638368	0.034008961021139456	1.0484649017636927	1.5994736585623015	0.18047749990120412	0.2390288143878202	81	34.193166	8146
chr1	5250000	5260000	.	0.019311448376974148	0.029757840893497024	1.5791693582119815	1.8187161538169472	0.08090370685226392	0.03296949163969934	69	94.050388	9593
chr1	5260000	5270000	.	0.048278620942435374	0.03826008114878189	1.087296935162348	1.4400245711043773	0.056010258590028866	0.05357542391451143	40	88.465100	9914
chr1	5270000	5280000	.	0.05793434513092245	0.034008961021139456	1.01610487393148	1.2207820758497316	0.5538792238347299	0.5646025443298512	51	66.516354	9200
chr1	5280000	5290000	.	0.024139310471217687	0.008502240255284864	0.4659844007838634	0.812193789238801	0.1182438792456165	0.12775678010383495	24	72.819629	9477
chr1	5290000	5300000	.	0.038622896753948296	0.04251120127642432	1.0031608627985948	0.7324692455098389	0.7343567237359341	0.9726000033711305	38	72.672307	9652
chr1	5300000	5310000	.	0.028967172565461226	0.029757840893497024	0.6601445677771398	0.5580718061027344	0.9210575857026968	0.9726000033711305	42	69.611679	9577
chr1	5310000	5320000	.	0.028967172565461226	0.034008961021139456	1.029048885064365	1.310472187544814	0.0497868965244701	0.02884830518473692	30	96.296297	9130
chr1	5320000	5330000	.	0.05310648303667891	0.05101344153170919	0.9513848182670545	0.8371077091541017	0.24893448262235052	0.34617966221684304	43	81.803251	8613
chr1	5330000	5340000	.	0.14966372492154967	0.05101344153170919	0.2977122560563572	0.154466303474864	1.9479123265198928	1.9245940744674488	37	11.811457	9152
chr1	5340000	5350000	.	0.32829462240856055	0.15729144472277	0.16180013916106367	0.09467289567814245	0.36717836186796704	0.39975508613135446	22	8.620127	9324
chr1	5350000	5360000	.	0.24139310471217687	0.05951568178699405	0.23946420595837425	0.13453516754262348	0.35473163773684946	0.2884830518473692	28	17.745429	9384
chr1	5360000	5370000	.	0.09655724188487075	0.02125560063821216	0.271824233790587	0.2840186870344274	2.51423827448574	2.36968221160339	69	2.431562	6852
chr1	5370000	5380000	.	0.019311448376974148	0.02125560063821216	0.6407285510778121	0.6477619177978168	0.14313732750785155	0.15660508528857187	17	91.272176	3892
chr1	5380000	5390000	.	0.06759006931940952	0.05101344153170919	0.9125527848683993	1.2805754836464531	0.04356353445891134	0.024727118729774504	37	93.161635	7188
chr1	5390000	5400000	.	0.1158686902618449	0.046762321404066755	0.1488561280281786	0.08969011169508233	0.26760456881902683	0.20193813629315846	33	21.417376	8825
chr1	5400000	5410000	.	0.1400080007330626	0.05951568178699405	0.2200481892590466	0.1395179515256836	0.1680307757700866	0.1442415259236846	64	32.562962	9047
chr1	5410000	5420000	.	0.08690151769638368	0.025506720765854595	0.06472005566442547	0.02989670389836077	0.03734017239335258	0.01648474581984967	9	22.433867	2380
chr1	5420000	5430000	.	0.5889991754977115	0.46762321404066753	0.1100240946295233	0.03986227186448103	0.18047749990120412	0.0947872884641356	25	1.815872	5169
chr1	5430000	5440000	.	1.0090231776968992	1.7174525315675426	0.2524082170912593	0.049827839830601295	0.35473163773684946	0.3049677976672189	89	4.777454	9892
chr1	5440000	5450000	.	0.49726979570708435	0.7439460223374256	0.1359121168952935	0.044845055847541164	0.17425413783564536	0.17721101756338395	39	1.880344	9450
chr1	5450000	5460000	.	0.5165812440840585	1.1860625156122386	0.18121615586039133	0.07474175974590194	0.14313732750785155	0.07418135618932352	56	9.572351	9763
chr1	5460000	5470000	.	0.6083106238746857	0.5653989769764435	0.20710417812616153	0.06477619177978168	0.21781767229455673	0.1895745769282712	28	9.316897	7685
chr1	5470000	5480000	.	0.2558766909949075	0.10202688306341838	0.05824805009798292	0.014948351949180386	0.056010258590028866	0.061817796824436264	15	20.365080	7627
chr1	5480000	5490000	.	0.7000400036653129	0.6844303405504316	0.12944011132885094	0.06477619177978168	0.8401538788504329	0.770661867077972	71	4.401128	9540
chr1	5490000	5500000	.	0.13518013863881903	0.07226904216992135	0.22652019482548916	0.24913919915300645	2.072379567831068	1.9740483119269978	56	20.780511	9742
chr1	5500000	5510000	.	0.14966372492154967	0.055264561659351626	0.4659844007838634	0.4833300463568326	1.0641949132105484	1.0632661053803036	44	41.238275	8881
chr1	5510000	5520000	.	0.024139310471217687	0.05101344153170919	1.0678809184630202	1.3752483793245955	0.5912193962280825	0.5934508495145882	59	60.154083	9638
chr1	5520000	5530000	.	0.03379503465970476	0.017004480510569728	0.9772728405328246	1.1410575321207697	0.031116810327793815	0.020605932274812087	23	96.702896	5765
chr1	5530000	5540000	.	0.014483586282730613	0.012753360382927298	0.5630644842805016	0.7075553255945383	0.03734017239335258	0.01648474581984967	38	91.379397	6349
chr1	5540000	5550000	.	0.019311448376974148	0.02125560063821216	1.1067129518616756	1.425076219155197	0.04356353445891134	0.05357542391451143	44	98.345959	7148
chr1	5550000	5560000	.	0.04345075884819184	0.012753360382927298	1.5338653192468836	1.7090949061896246	0.04356353445891134	0.01648474581984967	42	92.849414	9653
chr1	5560000	5570000	.	0.028967172565461226	0.017004480510569728	1.2685130910227393	1.3353861074601145	0.031116810327793815	0.01648474581984967	63	96.194392	8255
chr1	5570000	5580000	.	0.07724579350789659	0.012753360382927298	0.7313366290080078	0.8570388450863422	0.031116810327793815	0.01648474581984967	11	97.575755	2192
chr1	5580000	5590000	.	0.16414731120428028	0.017004480510569728	0.06472005566442547	0.009965567966120258	0.01867008619667629	0.020605932274812087	20	5.801589	3427
chr1	5590000	5600000	.	0.1786308974870109	0.11478024344634566	0.0	0.009965567966120258	0.0	0.03296949163969934	3	12.222233	517
chr1	5600000	5610000	.	0.7241793141365306	0.816215064507347	0.05824805009798292	0.05979340779672154	0.0995737930489402	0.05769661036947384	37	4.545378	8627
chr1	5610000	5620000	.	0.5648598650264939	0.25931832778618835	0.032360027832212736	0.024913919915300647	0.0995737930489402	0.04121186454962417	28	9.485543	6011
chr1	5620000	5630000	.	0.6227942101574163	0.46762321404066753	0.038832033398655284	0.049827839830601295	0.18047749990120412	0.01648474581984967	49	6.066395	8572
chr1	5630000	5640000	.	0.3958846917279701	0.2083048862544792	0.05177604453154038	0.03986227186448103	0.14313732750785155	0.13187796655879735	29	6.048162	9808
chr1	5640000	5650000	.	0.1931144837697415	0.06801792204227891	0.04530403896509783	0.02989670389836077	0.14313732750785155	0.1442415259236846	19	6.228074	8650
chr1	5650000	5660000	.	0.6179663480631727	0.3911030517431038	0.10355208906308076	0.024913919915300647	0.08712706891782268	0.06593898327939868	46	10.202633	8727
chr1	5660000	5670000	.	0.4007125538222136	0.19980264599919434	0.019416016699327642	0.054810623813661426	0.031116810327793815	0.045333051004586594	24	23.126400	8968
chr1	5670000	5680000	.	0.24139310471217687	0.0807712824252062	0.05177604453154038	0.03986227186448103	0.056010258590028866	0.03296949163969934	17	26.244155	7561
chr1	5680000	5690000	.	0.5165812440840585	0.17004480510569728	0.16180013916106367	0.08969011169508233	0.08090370685226392	0.07006016973436109	37	7.795067	8839
chr1	5690000	5700000	.	0.49726979570708435	0.3315873699561097	0.07766406679731057	0.0348794878814209	0.10579715511449897	0.03709067809466176	24	8.703850	9231
chr1	5700000	5710000	.	0.3379503465970476	0.07652016229756378	0.12944011132885094	0.054810623813661426	0.07468034478670516	0.04121186454962417	28	12.018907	8529
chr1	5710000	5720000	.	0.35243393287977826	0.10627800319106082	0.038832033398655284	0.024913919915300647	0.12446724131117526	0.09890847491909802	22	4.774696	8706
chr1	5720000	5730000	.	0.21242593214671565	0.07226904216992135	0.019416016699327642	0.014948351949180386	0.2302643964256742	0.1648474581984967	25	2.804764	9160
chr1	5730000	5740000	.	0.32346676031431704	0.13603584408455782	0.038832033398655284	0.049827839830601295	0.40451853426131956	0.2637559331175947	23	3.476535	9686
chr1	5740000	5750000	.	0.3814011054452395	0.08927352268049107	0.04530403896509783	0.049827839830601295	0.1680307757700866	0.07830254264428593	23	5.793122	9331
chr1	5750000	5760000	.	0.2848438635603687	0.13603584408455782	0.05177604453154038	0.024913919915300647	0.03734017239335258	0.02884830518473692	26	27.799823	9388
chr1	5760000	5770000	.	0.5262369682725456	0.3188340095731824	0.2200481892590466	0.024913919915300647	0.03734017239335258	0.06593898327939868	35	34.391154	9631
chr1	5770000	5780000	.	0.28967172565461224	0.21255600638212163	0.09708008349663821	0.03986227186448103	0.03734017239335258	0.024727118729774504	7	12.312929	7470
chr1	5780000	5790000	.	0.6614171069113646	0.599407937997583	0.05824805009798292	0.054810623813661426	0.11202051718005773	0.061817796824436264	56	2.998157	8707
chr1	5790000	5800000	.	0.3572617949740218	0.3230851297008248	0.06472005566442547	0.03986227186448103	0.0497868965244701	0.03296949163969934	19	20.541742	4766
chr1	5800000	5810000	.	0.34277820869129116	0.2210582466374065	0.07119206123086802	0.054810623813661426	0.03734017239335258	0.03709067809466176	17	28.422035	6186
chr1	5810000	5820000	.	0.5600320029322504	0.2083048862544792	0.04530403896509783	0.054810623813661426	0.1182438792456165	0.11539322073894769	26	3.182235	7177
chr1	5820000	5830000	.	0.28967172565461224	0.12328248370163053	0.1359121168952935	0.03986227186448103	0.08712706891782268	0.03709067809466176	21	22.875524	9194
chr1	5830000	5840000	.	0.3331224845028041	0.08502240255284864	0.11649610019596585	0.06477619177978168	0.5040923273102598	0.30908898412218133	47	7.881857	9327
chr1	5840000	5850000	.	0.31863889822007346	0.10202688306341838	0.17474415029394877	0.0697589757628418	0.26138120675346804	0.11127203428398527	37	29.157014	9893
chr1	5850000	5860000	.	0.32829462240856055	0.10627800319106082	0.09708008349663821	0.0348794878814209	0.8712706891782269	0.6058144088794754	37	1.174389	9657
chr1	5860000	5870000	.	0.7000400036653129	0.5909056977422981	0.06472005566442547	0.07972454372896207	0.21781767229455673	0.21430169565804572	57	3.598826	9847
chr1	5870000	5880000	.	0.45864689895313604	0.26782056804147325	0.038832033398655284	0.044845055847541164	0.1182438792456165	0.061817796824436264	18	5.004406	7941
chr1	5880000	5890000	.	0.5503762787437633	0.501632175061807	0.05177604453154038	0.044845055847541164	0.0995737930489402	0.03709067809466176	36	5.924825	9685
chr1	5890000	5900000	.	0.5696877271207375	0.17429592523333973	0.1100240946295233	0.0348794878814209	0.20537094816343915	0.14836271237864704	30	0.333333	9616
chr1	5900000	5910000	.	0.3620896570682653	0.10202688306341838	0.1229681057624084	0.03986227186448103	0.5103156893758185	0.4079974590412793	43	3.956690	7866
chr1	5910000	5920000	.	0.18828662167549795	0.025506720765854595	0.10355208906308076	0.049827839830601295	1.4002564647507216	1.1374474615696273	62	3.447280	8104
chr1	5920000	5930000	.	0.47313048523586665	0.15304032459512756	0.1876881614268339	0.054810623813661426	0.6907931892770227	0.7294500025283479	50	3.315078	9800
chr1	5930000	5940000	.	0.5889991754977115	0.2210582466374065	0.1100240946295233	0.08969011169508233	0.3360615515401732	0.28024067893744437	42	7.849586	9925
chr1	5940000	5950000	.	0.5165812440840585	0.5739012172317284	0.12944011132885094	0.13453516754262348	0.4791988790480247	0.3585432215817303	44	4.147302	9926
chr1	5950000	5960000	.	0.5262369682725456	0.38260081148781894	0.4012643451194379	0.23419084720382607	0.08090370685226392	0.0947872884641356	42	15.602326	8894
chr1	5960000	5970000	.	0.5310648303667891	0.21255600638212163	0.7636966568402206	0.3936399346617502	0.15558405163896907	0.10302966137406043	52	36.856302	9645
chr1	5970000	5980000	.	0.3958846917279701	0.19980264599919434	0.18121615586039133	0.09467289567814245	1.4375966371440743	1.1827805125742137	52	5.653237	9066
chr1	5980000	5990000	.	1.0186789018853863	0.7737038632309227	0.11649610019596585	0.06477619177978168	0.40451853426131956	0.3049677976672189	52	4.748488	8918
chr1	5990000	6000000	.	0.8497037285868626	0.9054885871878381	0.14238412246173604	0.049827839830601295	0.08712706891782268	0.045333051004586594	26	5.409035	9115
chr1	6000000	6010000	.	0.6034827617804421	0.2380627271479762	0.06472005566442547	0.0348794878814209	0.09335043098338144	0.061817796824436264	23	4.903537	9776
chr1	6010000	6020000	.	0.5696877271207375	0.38260081148781894	0.04530403896509783	0.02989670389836077	0.09335043098338144	0.020605932274812087	19	3.383458	8452
chr1	6020000	6030000	.	0.20759807005247213	0.15729144472277	0.032360027832212736	0.004982783983060129	0.012446724131117526	0.012363559364887252	22	3.275614	9505
chr1	6030000	6040000	.	0.4779583473301102	0.32733624982846726	0.18121615586039133	0.10463846364426271	0.08712706891782268	0.04945423745954901	22	17.337655	8371
chr1	6040000	6050000	.	0.3958846917279701	0.1317847239569154	0.14238412246173604	0.06477619177978168	0.06223362065558763	0.03709067809466176	29	23.428621	9165
chr1	6050000	6060000	.	0.7048678657595565	0.5866545776146557	0.05824805009798292	0.05979340779672154	0.11202051718005773	0.01648474581984967	40	8.671656	9841
chr1	6060000	6070000	.	0.7531464867019918	0.5866545776146557	0.08413607236375312	0.03986227186448103	0.2987213791468206	0.17721101756338395	75	2.212421	9772
chr1	6070000	6080000	.	0.6034827617804421	0.25931832778618835	0.032360027832212736	0.03986227186448103	0.2924980170812619	0.14012033946872218	46	3.943102	9911
chr1	6080000	6090000	.	0.6903842794768259	0.6971837009333589	0.08413607236375312	0.049827839830601295	0.11202051718005773	0.07006016973436109	58	2.829154	9877
chr1	6090000	6100000	.	0.6710728310998517	0.5313900159553041	0.08413607236375312	0.05979340779672154	0.13691396544229278	0.045333051004586594	57	3.410325	9811
chr1	6100000	6110000	.	0.6034827617804421	0.30182952906261273	0.06472005566442547	0.044845055847541164	0.11202051718005773	0.024727118729774504	26	11.541931	9588
chr1	6110000	6120000	.	0.49726979570708435	0.29332728880732784	0.07766406679731057	0.044845055847541164	0.07468034478670516	0.020605932274812087	25	9.055310	8291
chr1	6120000	6130000	.	0.41519614010494427	0.21680712650976405	0.07766406679731057	0.03986227186448103	0.08712706891782268	0.05357542391451143	40	15.786175	8795
chr1	6130000	6140000	.	0.24139310471217687	0.0807712824252062	0.20063217255971896	0.0847073277120222	0.056010258590028866	0.03709067809466176	16	52.682769	9705
chr1	6140000	6150000	.	0.32829462240856055	0.11478024344634566	0.07766406679731057	0.03986227186448103	0.14313732750785155	0.07830254264428593	18	11.183446	8448
chr1	6150000	6160000	.	0.4683026231416231	0.3570940907219643	0.06472005566442547	0.0348794878814209	0.1182438792456165	0.0947872884641356	40	22.311048	7990
chr1	6160000	6170000	.	0.7531464867019918	1.0245199507618261	0.07119206123086802	0.019931135932240517	0.15558405163896907	0.04121186454962417	57	4.863611	9894
chr1	6170000	6180000	.	0.782113659267453	0.8374706651455591	0.07119206123086802	0.054810623813661426	0.13069060337673402	0.04121186454962417	39	6.360675	9793
chr1	6180000	6190000	.	0.6565892448171211	0.45061873353009785	0.038832033398655284	0.049827839830601295	0.0995737930489402	0.09066610200917319	36	6.131253	9652
chr1	6190000	6200000	.	0.511753381989815	0.28057392842440054	0.032360027832212736	0.044845055847541164	0.342284913605732	0.27611949248248197	37	4.553058	9669
chr1	6200000	6210000	.	0.6034827617804421	0.4973810549341646	0.05177604453154038	0.024913919915300647	0.25515784468790925	0.1895745769282712	36	3.731092	9234
chr1	6210000	6220000	.	0.7676300729847225	0.6844303405504316	0.09708008349663821	0.049827839830601295	0.06845698272114639	0.06593898327939868	35	4.551229	8541
chr1	6220000	6230000	.	0.4055404159164571	0.1827981654886246	0.07766406679731057	0.019931135932240517	0.0497868965244701	0.02884830518473692	28	8.339000	8693
chr1	6230000	6240000	.	0.5358926924610327	0.22956048689269132	0.06472005566442547	0.03986227186448103	0.08090370685226392	0.020605932274812087	23	6.759570	9618
chr1	6240000	6250000	.	0.7531464867019918	0.5951568178699406	0.07119206123086802	0.044845055847541164	0.1680307757700866	0.10302966137406043	47	4.311838	9224
chr1	6250000	6260000	.	0.4779583473301102	0.4166097725089584	0.07766406679731057	0.06477619177978168	0.26138120675346804	0.11127203428398527	40	4.568985	9316
chr1	6260000	6270000	.	0.2848438635603687	0.12753360382927298	0.07119206123086802	0.009965567966120258	0.6161128444903176	0.39563389967639206	45	5.292218	9639
chr1	6270000	6280000	.	0.4779583473301102	0.1615425648504124	0.019416016699327642	0.02989670389836077	0.6783464651459051	0.4986635610504525	57	5.171216	9587
chr1	6280000	6290000	.	0.6469335206286341	0.3698474511048916	0.05177604453154038	0.019931135932240517	0.15558405163896907	0.09066610200917319	41	4.728032	8501
chr1	6290000	6300000	.	0.35243393287977826	0.42511201276424326	0.038832033398655284	0.019931135932240517	0.01867008619667629	0.01648474581984967	14	1.244589	3447
chr1	6300000	6310000	.	0.4779583473301102	0.5483944964658737	0.06472005566442547	0.019931135932240517	0.07468034478670516	0.045333051004586594	31	2.730415	9628
chr1	6310000	6320000	.	0.6903842794768259	0.47187433416831	0.04530403896509783	0.044845055847541164	0.26138120675346804	0.11539322073894769	30	1.895624	9982
chr1	6320000	6330000	.	0.844875866492619	0.9479997884642624	0.10355208906308076	0.05979340779672154	0.1182438792456165	0.09066610200917319	53	5.539525	9692
chr1	6330000	6340000	.	0.9800560051314382	1.0330221910171111	0.11649610019596585	0.09965567966120259	0.0995737930489402	0.1195144071939101	45	4.093472	9636
chr1	6340000	6350000	.	0.6855564173825823	0.4166097725089584	0.1359121168952935	0.10962124762732285	0.21781767229455673	0.3544220351267679	24	9.362075	9009
chr1	6350000	6360000	.	0.448991174764649	0.24656496740326106	0.34948830058789754	0.10962124762732285	1.0579715511449896	1.2858101739482743	40	14.295305	8108
chr1	6360000	6370000	.	0.12069655235608844	0.06801792204227891	0.3753763228536678	0.41855385457705085	1.9976992230443629	2.2378042450445927	36	17.406806	8938
chr1	6370000	6380000	.	0.048278620942435374	0.008502240255284864	0.12944011132885094	0.1694146554240444	0.5912193962280825	0.6635110192489492	13	43.915192	6320
chr1	6380000	6390000	.	0.07241793141365306	0.046762321404066755	0.4271523673852082	0.23419084720382607	0.5601025859002886	0.721207629618423	36	45.250048	9628
chr1	6390000	6400000	.	0.09655724188487075	0.029757840893497024	0.6730885789100249	0.657727485763937	1.0144080166860783	0.6882381379787237	92	71.306990	9893
chr1	6400000	6410000	.	0.15449158701579319	0.08927352268049107	0.2200481892590466	0.24913919915300645	1.7612114645531298	2.0564720410262463	38	26.213453	9647
chr1	6410000	6420000	.	0.5069255198955714	0.3103317693178976	0.3106562671892423	0.13453516754262348	0.21159431022899794	0.1936957633832336	48	41.163125	8806
chr1	6420000	6430000	.	0.762802210890479	0.42086089263660076	0.23946420595837425	0.0697589757628418	0.17425413783564536	0.11539322073894769	45	36.648108	9148
chr1	6430000	6440000	.	0.9800560051314382	1.3816140414837905	0.16180013916106367	0.09467289567814245	0.30494474121237936	0.2101805092030833	77	5.863318	9817
chr1	6440000	6450000	.	0.6855564173825823	0.7652016229756379	0.18121615586039133	0.06477619177978168	0.759250171998169	0.7047228837985734	81	4.786218	9150
chr1	6450000	6460000	.	0.04345075884819184	0.04251120127642432	1.1196569629945607	1.0164879325442664	0.13691396544229278	0.07830254264428593	45	83.524691	9066
chr1	6460000	6470000	.	0.024139310471217687	0.029757840893497024	1.4238412246173604	1.92833740144427	0.03734017239335258	0.024727118729774504	79	93.956654	8585
chr1	6470000	6480000	.	0.03379503465970476	0.025506720765854595	1.3073451244213945	2.1077176248344345	0.08712706891782268	0.05357542391451143	51	93.066447	9882
chr1	6480000	6490000	.	0.028967172565461226	0.03826008114878189	1.5468093303797688	2.122665976783615	0.031116810327793815	0.03709067809466176	41	98.161351	9341
chr1	6490000	6500000	.	0.048278620942435374	0.034008961021139456	1.3073451244213945	1.9532513213595706	0.2800512929501443	0.24727118729774505	58	89.728319	9729
chr1	6500000	6510000	.	0.014483586282730613	0.029757840893497024	1.8898256254012238	2.6956861348355297	0.0497868965244701	0.01648474581984967	37	95.780781	9704
chr1	6510000	6520000	.	0.028967172565461226	0.017004480510569728	1.572697352645539	2.0180275131393524	0.04356353445891134	0.061817796824436264	53	95.545823	9494
chr1	6520000	6530000	.	0.038622896753948296	0.046762321404066755	1.0678809184630202	1.6044564425453616	0.8401538788504329	0.919024579456619	55	64.660005	9629
chr1	6530000	6540000	.	0.024139310471217687	0.034008961021139456	1.2685130910227393	1.5546286027147604	0.14313732750785155	0.18133220401834638	55	96.922076	9740
chr1	6540000	6550000	.	0.014483586282730613	0.02125560063821216	1.0484649017636927	1.5197491148333395	0.14313732750785155	0.12775678010383495	60	95.849868	9903
chr1	6550000	6560000	.	0.0	0.012753360382927298	0.11649610019596585	0.20927692728852543	0.31739146534349694	0.31321017057714373	21	18.676043	9788
chr1	6560000	6570000	.	0.048278620942435374	0.025506720765854595	0.601896517679157	1.0164879325442664	1.338022844095134	1.2981737333131613	29	35.023509	9724
chr1	6570000	6580000	.	0.038622896753948296	0.034008961021139456	1.9804337033314194	2.7156172707677704	0.04356353445891134	0.03296949163969934	88	89.961384	9876
chr1	6580000	6590000	.	0.019311448376974148	0.05101344153170919	1.5338653192468836	1.5147663308502792	0.5414324997036124	0.5275118662351894	68	70.288866	9468
chr1	6590000	6600000	.	0.028967172565461226	0.02125560063821216	1.8833536198347813	2.247235576360118	0.09335043098338144	0.06593898327939868	85	92.465412	8794
chr1	6600000	6610000	.	0.024139310471217687	0.017004480510569728	1.6115293860441944	2.087786488902194	0.031116810327793815	0.02884830518473692	59	91.711058	9311
chr1	6610000	6620000	.	0.028967172565461226	0.02125560063821216	1.514449302547556	2.0130447291562925	0.056010258590028866	0.045333051004586594	29	90.977007	9725
chr1	6620000	6630000	.	0.038622896753948296	0.03826008114878189	0.9449128127006119	1.3204377555109341	1.1450986200628124	1.1580533938444393	106	68.413825	9339
chr1	6630000	6640000	.	0.014483586282730613	0.034008961021139456	1.087296935162348	1.4499901390704977	0.472975516982466	0.39563389967639206	44	70.589009	9008
chr1	6640000	6650000	.	0.019311448376974148	0.02125560063821216	1.5532813359462114	1.8785095616136689	0.08090370685226392	0.02884830518473692	57	96.413254	9285
chr1	6650000	6660000	.	0.024139310471217687	0.025506720765854595	1.1779050130925437	1.5695769546639406	0.06223362065558763	0.008242372909924835	49	97.956753	9216
chr1	6660000	6670000	.	0.004827862094243537	0.034008961021139456	1.2361530631905264	1.734008826104925	0.09335043098338144	0.04945423745954901	40	96.722222	9603
chr1	6670000	6680000	.	0.014483586282730613	0.02125560063821216	1.1908490242254288	1.584525306613121	0.0995737930489402	0.09890847491909802	42	92.697381	9508
chr1	6680000	6690000	.	0.009655724188487074	0.017004480510569728	0.9125527848683993	1.041401852459567	0.13069060337673402	0.08242372909924835	43	93.981174	8725
chr1	6690000	6700000	.	0.004827862094243537	0.017004480510569728	1.100240946295233	1.1859025879683107	0.07468034478670516	0.045333051004586594	57	91.100667	8186
chr1	6700000	6710000	.	0.038622896753948296	0.03826008114878189	1.417369219050918	2.272149496275419	0.031116810327793815	0.024727118729774504	62	95.695665	9338
chr1	6710000	6720000	.	0.024139310471217687	0.017004480510569728	0.9125527848683993	0.9716428766967252	0.02489344826223505	0.01648474581984967	31	91.858681	9523
chr1	6720000	6730000	.	0.0	0.017004480510569728	0.8413607236375312	1.4300590031382572	0.01867008619667629	0.020605932274812087	36	95.476189	8195
chr1	6730000	6740000	.	0.004827862094243537	0.017004480510569728	0.8996087737355141	1.2506787797480923	0.012446724131117526	0.008242372909924835	68	96.246497	6384
chr1	6740000	6750000	.	0.03379503465970476	0.029757840893497024	1.113184957428118	1.8137333698338869	0.04356353445891134	0.0	46	98.391996	9578
chr1	6750000	6760000	.	0.019311448376974148	0.07226904216992135	1.3979532023515902	2.008061945173232	0.056010258590028866	0.024727118729774504	89	94.818084	9973
chr1	6760000	6770000	.	0.0	0.04251120127642432	1.2232090520576413	1.8137333698338869	0.03734017239335258	0.024727118729774504	70	89.639281	9070
chr1	6770000	6780000	.	0.028967172565461226	0.05101344153170919	1.2814571021556243	1.7688883139863458	0.056010258590028866	0.045333051004586594	79	95.525919	9873
chr1	6780000	6790000	.	0.019311448376974148	0.025506720765854595	1.2232090520576413	1.8685439936475483	0.03734017239335258	0.01648474581984967	72	95.115740	9126
chr1	6790000	6800000	.	0.019311448376974148	0.029757840893497024	1.0031608627985948	1.2556615637311526	0.03734017239335258	0.012363559364887252	62	95.867895	9592
chr1	6800000	6810000	.	0.009655724188487074	0.017004480510569728	1.3397051522536072	1.579542522630061	0.07468034478670516	0.020605932274812087	67	94.962687	9412
chr1	6810000	6820000	.	0.009655724188487074	0.017004480510569728	1.6244733971770795	1.9084062655120295	0.06223362065558763	0.03709067809466176	104	94.653091	8904
chr1	6820000	6830000	.	0.024139310471217687	0.046762321404066755	1.2944011132885094	1.694146554240444	0.11202051718005773	0.04945423745954901	61	92.305592	9588
chr1	6830000	6840000	.	0.05310648303667891	0.025506720765854595	1.430313230183803	2.122665976783615	0.06223362065558763	0.02884830518473692	81	96.084165	9574
chr1	6840000	6850000	.	0.0917293797906272	0.05101344153170919	0.7636966568402206	1.0164879325442664	0.8837174133093444	0.8242372909924834	98	63.552101	9706
chr1	6850000	6860000	.	0.21725379424095917	0.05101344153170919	0.1876881614268339	0.11460403161038298	1.6927544818319835	1.8298067860033134	75	8.116929	9955
chr1	6860000	6870000	.	0.574515589214981	0.2083048862544792	0.1488561280281786	0.10962124762732285	0.9210575857026968	0.976721189826093	70	5.635970	9857
chr1	6870000	6880000	.	0.7048678657595565	0.4973810549341646	0.07119206123086802	0.0348794878814209	1.101535085603901	0.9519940710963185	76	9.690335	9752
chr1	6880000	6890000	.	0.4393354505761619	0.1445380843398427	0.032360027832212736	0.004982783983060129	0.6098894824247587	0.5522389849649639	67	3.290600	9321
chr1	6890000	6900000	.	0.970400280942951	1.5176498855683482	0.18121615586039133	0.0348794878814209	0.4791988790480247	0.2884830518473692	91	3.344046	9867
chr1	6900000	6910000	.	0.8593594527753498	1.7089502913122578	0.20063217255971896	0.054810623813661426	0.2862746550157031	0.11539322073894769	105	4.076581	9790
chr1	6910000	6920000	.	0.844875866492619	1.377362921356148	0.09060807793019567	0.049827839830601295	0.2924980170812619	0.15660508528857187	121	2.247838	9656
chr1	6920000	6930000	.	0.6807285552883388	0.7354437820821408	0.08413607236375312	0.024913919915300647	1.25711913724287	0.8530855961772204	114	2.097995	9341
chr1	6930000	6940000	.	0.574515589214981	0.8077128242520621	0.07119206123086802	0.03986227186448103	0.30494474121237936	0.15248389883360944	60	3.096230	9661
chr1	6940000	6950000	.	0.9752281430371946	1.623927888759409	0.18121615586039133	0.09467289567814245	0.18047749990120412	0.08654491555421076	104	4.394203	9339
chr1	6950000	6960000	.	0.970400280942951	1.6579368497805484	0.20063217255971896	0.08969011169508233	0.24893448262235052	0.1936957633832336	121	1.899483	9805
chr1	6960000	6970000	.	0.9559166946602204	1.8662417360350279	0.16180013916106367	0.12456959957650322	0.4231886204579959	0.2967254247572941	134	2.750300	9807
chr1	6970000	6980000	.	0.3765732433509959	0.11052912331870325	0.2329922003919317	0.19931135932240518	0.12446724131117526	0.12363559364887253	110	55.409194	9538
chr1	6980000	6990000	.	0.31381103612582995	0.25931832778618835	0.2524082170912593	0.20429414330546528	1.0828649994072248	0.9313881388215063	71	38.477763	9612
chr1	6990000	7000000	.	0.8883266253408109	1.249829317526875	0.16180013916106367	0.06477619177978168	0.6223362065558763	0.4450881371359411	107	3.737272	9349
chr1	7000000	7010000	.	0.7434907625135048	1.296591638930942	0.1100240946295233	0.044845055847541164	0.2862746550157031	0.18133220401834638	74	2.201894	9782
chr1	7010000	7020000	.	0.8110808318329142	0.78645722361385	0.1359121168952935	0.044845055847541164	1.0641949132105484	0.572844917239776	140	2.237464	9667
chr1	7020000	7030000	.	0.8931544874350544	0.816215064507347	0.10355208906308076	0.044845055847541164	0.17425413783564536	0.14012033946872218	53	4.574861	9756
chr1	7030000	7040000	.	0.8400480043983755	1.4581342037813543	0.1359121168952935	0.07474175974590194	0.2862746550157031	0.13187796655879735	71	4.819156	9871
chr1	7040000	7050000	.	0.8931544874350544	1.5984211679935547	0.12944011132885094	0.10962124762732285	0.472975516982466	0.2926042383023316	162	2.339930	9555
chr1	7050000	7060000	.	0.7193514520422871	1.3603584408455782	0.10355208906308076	0.049827839830601295	0.21159431022899794	0.0947872884641356	102	1.667092	9914
chr1	7060000	7070000	.	0.7772857971732096	1.4326274830154997	0.16180013916106367	0.03986227186448103	0.27382793088458557	0.08242372909924835	173	2.360004	9976
chr1	7070000	7080000	.	0.772457935078966	1.377362921356148	0.12944011132885094	0.07474175974590194	0.32361482740905567	0.1442415259236846	82	2.358208	9843
chr1	7080000	7090000	.	0.8303922802098885	1.7769682133545368	0.16180013916106367	0.0697589757628418	0.30494474121237936	0.12775678010383495	106	2.239442	9538
chr1	7090000	7100000	.	0.8400480043983755	1.1052912331870324	0.14238412246173604	0.07474175974590194	0.24271112055679178	0.11127203428398527	119	2.736518	9541
chr1	7100000	7110000	.	0.5069255198955714	0.34008961021139456	0.12944011132885094	0.09965567966120259	1.3442462061606928	0.8159949180825586	126	9.083933	9364
chr1	7110000	7120000	.	0.5069255198955714	0.38685193161546133	0.1229681057624084	0.07474175974590194	0.25515784468790925	0.17721101756338395	51	14.846638	9861
chr1	7120000	7130000	.	0.41519614010494427	0.24231384727561864	0.2200481892590466	0.1893457913562849	0.09335043098338144	0.07006016973436109	47	60.081589	9826
chr1	7130000	7140000	.	0.29449958774885576	0.1955515258715519	0.07119206123086802	0.07474175974590194	0.4916456031791423	0.4162398319512042	39	17.840803	9320
chr1	7140000	7150000	.	0.49726979570708435	0.3996052919983887	0.14238412246173604	0.054810623813661426	1.0330781028827547	0.9107822065466942	62	5.602837	6567
chr1	7150000	7160000	.	0.4779583473301102	0.658923619784577	0.09708008349663821	0.024913919915300647	0.13069060337673402	0.09066610200917319	37	2.822482	6654
chr1	7160000	7170000	.	1.0090231776968992	1.1095423533146749	0.07766406679731057	0.0847073277120222	0.32361482740905567	0.25139237375270745	122	3.076326	9693
chr1	7170000	7180000	.	0.35243393287977826	0.45061873353009785	0.10355208906308076	0.049827839830601295	0.056010258590028866	0.08654491555421076	33	8.802311	9582
chr1	7180000	7190000	.	0.41519614010494427	0.22956048689269132	0.10355208906308076	0.10463846364426271	1.2197789648495174	1.096235597020003	74	3.915566	9440
chr1	7190000	7200000	.	0.09655724188487075	0.05101344153170919	0.8219447069382035	1.001539580595086	1.1886621545217237	1.096235597020003	124	28.638289	9508
chr1	7200000	7210000	.	0.019311448376974148	0.02125560063821216	0.6213125343784845	0.49329561432295277	0.03734017239335258	0.045333051004586594	22	95.865800	3078
chr1	7210000	7220000	.	0.028967172565461226	0.029757840893497024	1.3785371856522626	1.963216889325691	0.03734017239335258	0.024727118729774504	95	95.712160	9700
chr1	7220000	7230000	.	0.05310648303667891	0.04251120127642432	1.3914811967851475	1.5994736585623015	0.04356353445891134	0.020605932274812087	64	89.269595	9554
chr1	7230000	7240000	.	0.028967172565461226	0.025506720765854595	1.2685130910227393	1.888475129579789	0.09335043098338144	0.03709067809466176	124	95.127360	9439
chr1	7240000	7250000	.	0.038622896753948296	0.05101344153170919	1.7021374639743898	1.7888194499185865	0.031116810327793815	0.03709067809466176	92	93.054993	9999
chr1	7250000	7260000	.	0.07724579350789659	0.03826008114878189	0.8348887180710887	1.1709542360191305	0.06223362065558763	0.02884830518473692	114	95.819481	8612
chr1	7260000	7270000	.	0.5310648303667891	0.5313900159553041	0.08413607236375312	0.0348794878814209	0.5538792238347299	0.3503008486718055	81	1.940004	7417
chr1	7270000	7280000	.	0.0	0.0	0.0	0.0	0.0	0.0	0	NaN	0
chr1	7280000	7290000	.	0.6517613827228775	1.071282272165893	0.19416016699327643	0.05979340779672154	0.27382793088458557	0.18545339047330878	60	3.869768	6776
chr1	7290000	7300000	.	0.6083106238746857	0.8587262657837713	0.08413607236375312	0.09965567966120259	0.2924980170812619	0.25139237375270745	83	3.253343	5769
chr1	7300000	7310000	.	0.6179663480631727	0.7099370613162862	0.1359121168952935	0.09965567966120259	0.17425413783564536	0.18545339047330878	53	3.762665	8752
chr1	7310000	7320000	.	0.27036027727763806	0.12328248370163053	0.15532813359462114	0.08969011169508233	0.9397276718993731	0.9561152575512808	78	18.681870	7935
chr1	7320000	7330000	.	0.06759006931940952	0.03826008114878189	1.3267611411207223	2.047924217037713	0.04356353445891134	0.05357542391451143	104	94.254068	9679
chr1	7330000	7340000	.	0.12069655235608844	0.04251120127642432	0.8025286902388759	1.4200934351721368	2.3835476711090062	2.299622041869029	160	22.720962	9732
chr1	7340000	7350000	.	0.038622896753948296	0.03826008114878189	0.4595123952174208	0.4584161264415319	1.4313732750785155	1.570172039340681	70	46.903822	9929
chr1	7350000	7360000	.	0.03379503465970476	0.012753360382927298	1.1326009741274459	1.3702655953415355	0.06845698272114639	0.02884830518473692	104	94.930417	9993
chr1	7360000	7370000	.	0.028967172565461226	0.029757840893497024	1.3655931745193775	1.8386472897491877	0.06845698272114639	0.03296949163969934	81	97.668972	9898
chr1	7370000	7380000	.	0.048278620942435374	0.04251120127642432	1.2814571021556243	1.5048007628841589	0.07468034478670516	0.008242372909924835	112	95.452982	9728
chr1	7380000	7390000	.	0.09655724188487075	0.02125560063821216	0.957856823833497	1.4848696269519186	0.08712706891782268	0.012363559364887252	62	95.097285	8922
chr1	7390000	7400000	.	0.03379503465970476	0.04251120127642432	1.0225768794979224	1.2407132117819721	0.06845698272114639	0.01648474581984967	87	95.924172	9597
chr1	7400000	7410000	.	0.038622896753948296	0.025506720765854595	1.0937689407287905	1.3652828113584754	0.06223362065558763	0.045333051004586594	50	90.594444	9755
chr1	7410000	7420000	.	0.028967172565461226	0.02125560063821216	0.9837448460992672	1.1659714520360702	0.056010258590028866	0.012363559364887252	49	95.522351	9360
chr1	7420000	7430000	.	0.062762207225166	0.046762321404066755	0.17474415029394877	0.20927692728852543	0.006223362065558763	0.008242372909924835	14	11.323953	3998
chr1	7430000	7440000	.	0.028967172565461226	0.03826008114878189	1.074352924029463	1.350334459409295	0.01867008619667629	0.01648474581984967	61	92.189933	9876
chr1	7440000	7450000	.	0.028967172565461226	0.029757840893497024	1.3397051522536072	1.853595641698368	0.01867008619667629	0.03709067809466176	68	95.719537	9871
chr1	7450000	7460000	.	0.019311448376974148	0.008502240255284864	0.9902168516657097	1.579542522630061	0.01867008619667629	0.020605932274812087	81	95.891217	9756
chr1	7460000	7470000	.	0.014483586282730613	0.012753360382927298	1.0678809184630202	1.5097835468672192	0.056010258590028866	0.04121186454962417	88	95.683951	9795
chr1	7470000	7480000	.	0.019311448376974148	0.034008961021139456	0.48540041748319107	0.5331578861874338	0.22404103436011547	0.16896864465345912	20	89.007935	8854
chr1	7480000	7490000	.	0.048278620942435374	0.034008961021139456	0.815472701371761	1.0463846364426272	0.5352091376380537	0.5316330526901518	37	67.783208	8327
chr1	7490000	7500000	.	0.004827862094243537	0.017004480510569728	1.029048885064365	1.275592699663393	0.03734017239335258	0.02884830518473692	61	97.696462	9403
chr1	7500000	7510000	.	0.038622896753948296	0.055264561659351626	1.1390729796938883	1.5346974667825197	0.031116810327793815	0.04121186454962417	40	85.802580	8862
chr1	7510000	7520000	.	0.038622896753948296	0.034008961021139456	1.0678809184630202	1.4001622992398963	0.0497868965244701	0.020605932274812087	37	94.619159	9113
chr1	7520000	7530000	.	0.019311448376974148	0.025506720765854595	1.171433007526101	1.893457913562849	0.03734017239335258	0.02884830518473692	71	95.608603	9695
chr1	7530000	7540000	.	0.019311448376974148	0.025506720765854595	0.9125527848683993	1.6343531464437222	0.04356353445891134	0.04121186454962417	62	96.976387	9660
chr1	7540000	7550000	.	0.038622896753948296	0.046762321404066755	0.9060807793019566	1.310472187544814	0.07468034478670516	0.03709067809466176	80	93.055060	9725
chr1	7550000	7560000	.	0.03379503465970476	0.05101344153170919	0.8996087737355141	0.847073277120222	0.2302643964256742	0.2555135602076699	45	85.010102	9542
chr1	7560000	7570000	.	0.028967172565461226	0.046762321404066755	1.1908490242254288	1.4649384910196779	0.06223362065558763	0.008242372909924835	58	92.920086	9175
chr1	7570000	7580000	.	0.019311448376974148	0.025506720765854595	1.074352924029463	1.6791982022912635	0.04356353445891134	0.020605932274812087	89	96.913302	9412
chr1	7580000	7590000	.	0.014483586282730613	0.004251120127642432	1.158488996393216	1.4200934351721368	0.03734017239335258	0.020605932274812087	96	95.959122	9290
chr1	7590000	7600000	.	0.028967172565461226	0.012753360382927298	1.158488996393216	1.5994736585623015	0.04356353445891134	0.02884830518473692	92	92.863680	7550
chr1	7600000	7610000	.	0.08207365560214014	0.008502240255284864	0.3753763228536678	0.5082439662721332	1.0081846546205195	1.0591449189253412	68	43.891806	6780
chr1	7610000	7620000	.	0.0917293797906272	0.04251120127642432	0.05177604453154038	0.05979340779672154	0.31739146534349694	0.3296949163969934	44	21.101268	4185
chr1	7620000	7630000	.	0.19794234586398504	0.17429592523333973	0.2200481892590466	0.14450073550874373	0.41696525839243714	0.4038762725863169	63	15.707656	8359
chr1	7630000	7640000	.	0.574515589214981	0.9522509085919048	0.39479233955299536	0.3388293108480888	0.4231886204579959	0.31321017057714373	141	7.528130	9579
chr1	7640000	7650000	.	0.5889991754977115	0.6461702594016496	0.2782962393570295	0.2192424952546457	1.7176479300942185	1.215750004213913	103	4.941742	9586
chr1	7650000	7660000	.	0.4634747610473796	0.5611478568488011	0.12944011132885094	0.09467289567814245	1.1575453441939298	0.9849635627360178	95	1.946963	8146
chr1	7660000	7670000	.	1.0186789018853863	1.7769682133545368	0.2588802226577019	0.13453516754262348	1.101535085603901	0.9932059356459425	153	2.072883	9520
chr1	7670000	7680000	.	1.02350676397963	1.4581342037813543	0.2200481892590466	0.11958681559344309	0.9583977580960494	1.0220542408306796	92	2.393893	9500
chr1	7680000	7690000	.	0.3379503465970476	0.08502240255284864	0.2782962393570295	0.5082439662721332	2.676045688190268	2.336712719963691	67	19.076930	9281
chr1	7690000	7700000	.	0.06759006931940952	0.05101344153170919	0.8025286902388759	1.1111608282224088	0.8774940512437855	0.919024579456619	44	60.341982	9548
chr1	7700000	7710000	.	0.04345075884819184	0.025506720765854595	1.1326009741274459	1.614422010511482	0.06223362065558763	0.024727118729774504	33	95.732321	9007
chr1	7710000	7720000	.	0.03379503465970476	0.03826008114878189	1.1261289685610032	1.6791982022912635	0.03734017239335258	0.03709067809466176	43	94.625323	9352
chr1	7720000	7730000	.	0.11104082816760136	0.05951568178699405	0.5242324508818463	0.77233151737432	1.132651895931695	0.9643576304612057	80	23.127074	9513
chr1	7730000	7740000	.	0.062762207225166	0.025506720765854595	0.271824233790587	0.3288637428819685	0.10579715511449897	0.13599915301375978	55	81.270293	7136
chr1	7740000	7750000	.	0.17380303539276737	0.09352464280813351	0.14238412246173604	0.06477619177978168	1.1513219821283711	1.1539322073894769	107	17.987349	7336
chr1	7750000	7760000	.	1.1345475921472312	1.5176498855683482	0.23946420595837425	0.09467289567814245	0.8090370685226391	0.5522389849649639	134	3.492035	9799
chr1	7760000	7770000	.	0.7096957278538	0.5781523373593708	0.09708008349663821	0.019931135932240517	0.1680307757700866	0.17308983110842152	53	5.916442	9762
chr1	7770000	7780000	.	0.7290071762307742	0.4166097725089584	0.1229681057624084	0.10463846364426271	0.19292422403232165	0.15248389883360944	65	5.693835	9795
chr1	7780000	7790000	.	0.6807285552883388	0.5398922562105889	0.17474415029394877	0.07972454372896207	0.36095499980240825	0.36678559449165515	57	3.603241	9480
chr1	7790000	7800000	.	0.1931144837697415	0.05951568178699405	0.3818483284201103	0.5431234541535541	1.2446724131117526	1.2075076313039883	70	36.714286	9950
chr1	7800000	7810000	.	0.19794234586398504	0.04251120127642432	0.36890431728722517	0.33384652686502864	0.8339305167848743	0.8201161045375212	56	28.579993	9545
chr1	7810000	7820000	.	0.5262369682725456	0.2975784089349703	0.07119206123086802	0.02989670389836077	0.41696525839243714	0.3544220351267679	63	17.131372	9738
chr1	7820000	7830000	.	0.9269495220947592	0.9479997884642624	0.12944011132885094	0.03986227186448103	0.4107418963268783	0.34617966221684304	98	3.449324	8181
chr1	7830000	7840000	.	0.4393354505761619	0.3996052919983887	0.02588802226577019	0.019931135932240517	0.1182438792456165	0.06593898327939868	42	2.714697	7268
chr1	7840000	7850000	.	0.8883266253408109	1.2795871584203722	0.2135761836926041	0.08969011169508233	0.17425413783564536	0.07006016973436109	85	6.690176	9182
chr1	7850000	7860000	.	0.9800560051314382	1.9937753398643006	0.2135761836926041	0.08969011169508233	0.13691396544229278	0.07006016973436109	93	3.528044	9402
chr1	7860000	7870000	.	0.970400280942951	1.8024749341203914	0.1488561280281786	0.0847073277120222	0.36095499980240825	0.10302966137406043	174	2.761619	9805
chr1	7870000	7880000	.	0.8786709011523238	0.9862598696130442	0.18121615586039133	0.10463846364426271	0.2800512929501443	0.06593898327939868	95	3.530079	9763
chr1	7880000	7890000	.	0.9655724188487075	1.5431566063342028	0.1229681057624084	0.09965567966120259	0.18047749990120412	0.1195144071939101	104	3.409397	9738
chr1	7890000	7900000	.	0.6372777964401469	0.7184393015715711	0.05824805009798292	0.03986227186448103	0.25515784468790925	0.08242372909924835	90	4.427742	8916
chr1	7900000	7910000	.	0.8303922802098885	0.5739012172317284	0.1359121168952935	0.07474175974590194	0.22404103436011547	0.061817796824436264	56	2.178352	9349
chr1	7910000	7920000	.	0.9607445567544639	1.4411297232707847	0.09060807793019567	0.049827839830601295	0.24893448262235052	0.07830254264428593	131	4.173614	9977
chr1	7920000	7930000	.	0.6855564173825823	0.5058832951894495	0.05824805009798292	0.02989670389836077	0.21159431022899794	0.10715084782902286	70	4.267056	9381
chr1	7930000	7940000	.	0.7241793141365306	1.3135961194415116	0.1488561280281786	0.08969011169508233	0.27382793088458557	0.09890847491909802	116	3.457811	9661
chr1	7940000	7950000	.	0.9124659358120285	1.7344570120781124	0.2524082170912593	0.14450073550874373	0.13691396544229278	0.07418135618932352	132	4.404402	9901
chr1	7950000	7960000	.	0.7290071762307742	1.5176498855683482	0.16827214472750623	0.05979340779672154	0.13069060337673402	0.04121186454962417	114	2.474620	9807
chr1	7960000	7970000	.	0.8110808318329142	1.1095423533146749	0.4206803618187656	0.12955238355956336	0.13069060337673402	0.03709067809466176	84	4.783895	8979
chr1	7970000	7980000	.	0.6710728310998517	0.8884841066772684	0.34948830058789754	0.11460403161038298	0.09335043098338144	0.07830254264428593	77	4.317292	9385
chr1	7980000	7990000	.	0.7048678657595565	0.658923619784577	0.2135761836926041	0.06477619177978168	0.11202051718005773	0.06593898327939868	62	3.476343	9937
chr1	7990000	8000000	.	0.6952121415710695	1.2413270772715903	0.11649610019596585	0.0697589757628418	0.10579715511449897	0.05769661036947384	86	4.312772	9882
chr1	8000000	8010000	.	0.8738430390580803	1.3008427590585843	0.12944011132885094	0.09467289567814245	0.1493606895734103	0.03296949163969934	88	4.529759	9802
chr1	8010000	8020000	.	0.9317773841890028	1.2115692363780932	0.23946420595837425	0.08969011169508233	0.1991475860978804	0.14836271237864704	136	4.421905	9546
chr1	8020000	8030000	.	0.6855564173825823	1.0967889929317474	0.1100240946295233	0.07972454372896207	0.3858484480646433	0.2637559331175947	112	5.050243	9839
chr1	8030000	8040000	.	0.9559166946602204	1.6154256485041243	0.17474415029394877	0.06477619177978168	0.11202051718005773	0.07830254264428593	104	3.168499	9459
chr1	8040000	8050000	.	0.8062529697386707	1.3050938791862268	0.20710417812616153	0.07474175974590194	0.1680307757700866	0.0947872884641356	95	3.254425	8081
chr1	8050000	8060000	.	0.8497037285868626	0.7269415418268559	0.10355208906308076	0.0697589757628418	0.3485082756712907	0.1648474581984967	86	2.748598	9452
chr1	8060000	8070000	.	0.7338350383250176	1.130797953952887	0.17474415029394877	0.0847073277120222	0.11202051718005773	0.08654491555421076	71	3.041461	9313
chr1	8070000	8080000	.	0.7290071762307742	0.8332195450179168	0.09708008349663821	0.08969011169508233	0.21159431022899794	0.07830254264428593	86	3.426091	9222
chr1	8080000	8090000	.	0.5696877271207375	0.23381160702033377	0.04530403896509783	0.049827839830601295	0.5663259479658475	0.20605932274812086	94	3.299968	9951
chr1	8090000	8100000	.	0.8593594527753498	1.5984211679935547	0.14238412246173604	0.0847073277120222	0.21159431022899794	0.14836271237864704	90	5.350116	9902
chr1	8100000	8110000	.	0.7338350383250176	1.130797953952887	0.17474415029394877	0.12456959957650322	0.16180741370452784	0.07830254264428593	70	1.827717	9972
chr1	8110000	8120000	.	0.7917693834559402	0.8629773859114137	0.1488561280281786	0.07972454372896207	0.0995737930489402	0.05769661036947384	59	5.644864	9052
chr1	8120000	8130000	.	0.8110808318329142	0.8544751456561289	0.15532813359462114	0.10463846364426271	0.31116810327793815	0.1648474581984967	97	2.003393	9134
chr1	8130000	8140000	.	0.825564418115645	1.6281790088870516	0.19416016699327643	0.1395179515256836	0.30494474121237936	0.06593898327939868	99	5.055315	9192
chr1	8140000	8150000	.	0.9559166946602204	1.5474077264618453	0.2782962393570295	0.13453516754262348	0.31116810327793815	0.11127203428398527	123	4.471191	9783
chr1	8150000	8160000	.	0.8110808318329142	1.0330221910171111	0.19416016699327643	0.0847073277120222	0.17425413783564536	0.07830254264428593	109	3.797017	9628
chr1	8160000	8170000	.	0.4779583473301102	0.4888788146788797	0.07119206123086802	0.0697589757628418	0.13691396544229278	0.06593898327939868	61	3.634548	9624
chr1	8170000	8180000	.	0.7579743487962354	1.41562300250493	0.2588802226577019	0.11460403161038298	0.0995737930489402	0.045333051004586594	98	3.758921	9633
chr1	8180000	8190000	.	0.5503762787437633	0.7184393015715711	0.11649610019596585	0.044845055847541164	0.02489344826223505	0.02884830518473692	71	3.544652	9504
chr1	8190000	8200000	.	0.5262369682725456	0.5143855354447343	0.16180013916106367	0.019931135932240517	0.1867008619667629	0.07006016973436109	67	4.130535	8804
chr1	8200000	8210000	.	0.8497037285868626	1.1648069149740263	0.2329922003919317	0.08969011169508233	0.10579715511449897	0.061817796824436264	125	4.625527	9962
chr1	8210000	8220000	.	0.8641873148695931	1.071282272165893	0.2200481892590466	0.0697589757628418	0.25515784468790925	0.12775678010383495	136	4.201280	9935
chr1	8220000	8230000	.	0.772457935078966	1.1095423533146749	0.2459362115248168	0.03986227186448103	0.1493606895734103	0.045333051004586594	68	3.783849	9735
chr1	8230000	8240000	.	0.8786709011523238	1.5686633271000576	0.29124025048991464	0.05979340779672154	0.17425413783564536	0.0947872884641356	111	5.312196	9923
chr1	8240000	8250000	.	0.502097657801328	0.8289684248902742	0.10355208906308076	0.0697589757628418	0.056010258590028866	0.05769661036947384	47	3.453840	9953
chr1	8250000	8260000	.	0.7869415213616966	0.4336142530195281	0.1488561280281786	0.054810623813661426	0.31116810327793815	0.18133220401834638	66	4.277952	9770
chr1	8260000	8270000	.	0.772457935078966	1.1945647558675234	0.16827214472750623	0.09467289567814245	0.18047749990120412	0.08654491555421076	95	2.465824	9764
chr1	8270000	8280000	.	0.8786709011523238	1.4283763628878572	0.20063217255971896	0.07972454372896207	0.11202051718005773	0.05769661036947384	91	2.672004	9904
chr1	8280000	8290000	.	0.9897117293199251	1.3391028402073661	0.2524082170912593	0.06477619177978168	0.15558405163896907	0.07006016973436109	83	2.240360	9466
chr1	8290000	8300000	.	0.8786709011523238	1.2413270772715903	0.20710417812616153	0.07474175974590194	0.15558405163896907	0.05357542391451143	45	3.251405	9720
chr1	8300000	8310000	.	0.8690151769638367	1.3646095609732207	0.1100240946295233	0.0697589757628418	0.13069060337673402	0.04121186454962417	93	4.291047	9922
chr1	8310000	8320000	.	0.9221216600005157	1.7259547718228274	0.1876881614268339	0.07972454372896207	0.25515784468790925	0.14012033946872218	196	3.534122	9672
chr1	8320000	8330000	.	0.9462609704717333	1.504896525185421	0.20063217255971896	0.0847073277120222	0.1991475860978804	0.05357542391451143	78	5.171477	9776
chr1	8330000	8340000	.	0.8690151769638367	1.3476050804626512	0.14238412246173604	0.06477619177978168	0.12446724131117526	0.024727118729774504	88	3.084809	9977
chr1	8340000	8350000	.	0.8834987632465674	0.9947621098683292	0.16827214472750623	0.0348794878814209	0.21781767229455673	0.0947872884641356	107	4.854144	9960
chr1	8350000	8360000	.	0.9269495220947592	0.8969863469325532	0.15532813359462114	0.06477619177978168	0.1493606895734103	0.05769661036947384	109	2.676925	9852
chr1	8360000	8370000	.	0.5165812440840585	1.1265468338252445	0.12944011132885094	0.07474175974590194	0.06223362065558763	0.04945423745954901	65	2.961592	9724
chr1	8370000	8380000	.	0.9414331083774897	1.5516588465894878	0.12944011132885094	0.06477619177978168	0.09335043098338144	0.07418135618932352	91	2.592091	9945
chr1	8380000	8390000	.	0.7917693834559402	1.1733091552293113	0.1229681057624084	0.06477619177978168	0.2862746550157031	0.0947872884641356	109	1.626607	9589
chr1	8390000	8400000	.	0.3765732433509959	0.5398922562105889	0.05824805009798292	0.054810623813661426	0.1680307757700866	0.10302966137406043	64	5.851426	9969
chr1	8400000	8410000	.	0.9124659358120285	2.095802222927719	0.16180013916106367	0.10463846364426271	0.18047749990120412	0.09890847491909802	114	2.966792	9634
chr1	8410000	8420000	.	0.6662449690056081	0.8034617041244198	0.20710417812616153	0.09467289567814245	0.16180741370452784	0.05357542391451143	34	12.154636	8755
chr1	8420000	8430000	.	0.8641873148695931	0.9139908274431229	0.20710417812616153	0.054810623813661426	0.07468034478670516	0.061817796824436264	49	2.417271	7555
chr1	8430000	8440000	.	0.7917693834559402	1.1435513143358143	0.10355208906308076	0.06477619177978168	0.09335043098338144	0.02884830518473692	79	4.013092	9572
chr1	8440000	8450000	.	0.8931544874350544	1.1563046747187415	0.05824805009798292	0.0697589757628418	0.1493606895734103	0.07418135618932352	55	3.967532	8715
chr1	8450000	8460000	.	0.6614171069113646	0.5739012172317284	0.1100240946295233	0.049827839830601295	0.5352091376380537	0.2843618653924068	96	1.967751	9321
chr1	8460000	8470000	.	0.3814011054452395	0.38260081148781894	0.10355208906308076	0.044845055847541164	0.0995737930489402	0.13599915301375978	39	6.904292	9574
chr1	8470000	8480000	.	0.6565892448171211	0.22530936676504892	0.10355208906308076	0.0348794878814209	0.1493606895734103	0.07418135618932352	39	7.331603	9038
chr1	8480000	8490000	.	0.6952121415710695	0.4888788146788797	0.07766406679731057	0.054810623813661426	0.13069060337673402	0.08654491555421076	57	7.525189	9611
chr1	8490000	8500000	.	0.7772857971732096	0.816215064507347	0.10355208906308076	0.0697589757628418	0.07468034478670516	0.045333051004586594	38	12.360068	9584
chr1	8500000	8510000	.	0.7579743487962354	1.4496319635260693	0.20710417812616153	0.09467289567814245	0.3858484480646433	0.3338161028519558	93	4.253362	9970
chr1	8510000	8520000	.	0.7579743487962354	0.7737038632309227	0.20710417812616153	0.0697589757628418	0.49786896524470103	0.5769661036947384	101	6.954389	9903
chr1	8520000	8530000	.	0.4683026231416231	0.2890761686796854	0.2200481892590466	0.1395179515256836	0.9832912063582846	1.0591449189253412	59	8.594418	9707
chr1	8530000	8540000	.	0.20759807005247213	0.07226904216992135	0.2524082170912593	0.24415641516994632	0.7903669823259629	0.9355093252764687	39	52.562062	9255
chr1	8540000	8550000	.	0.4634747610473796	0.14028696421220027	0.23946420595837425	0.0847073277120222	0.20537094816343915	0.26787711957255717	39	12.133711	8987
chr1	8550000	8560000	.	0.5262369682725456	0.17429592523333973	0.08413607236375312	0.054810623813661426	0.342284913605732	0.4409669506809787	28	4.465702	8673
chr1	8560000	8570000	.	0.2800160014661252	0.10202688306341838	0.2135761836926041	0.07474175974590194	0.46675215491690725	0.6016932224245128	19	28.091248	9444
chr1	8570000	8580000	.	0.1158686902618449	0.05101344153170919	0.1876881614268339	0.14948351949180388	1.9105721541265401	1.953442379652186	35	3.368480	8563
chr1	8580000	8590000	.	0.23656524261793332	0.11052912331870325	0.11649610019596585	0.049827839830601295	1.0144080166860783	1.0426601731054916	52	5.512056	8071
chr1	8590000	8600000	.	0.1158686902618449	0.046762321404066755	0.8672487459033013	1.0862469083071082	0.14313732750785155	0.15248389883360944	40	80.249917	9742
chr1	8600000	8610000	.	0.09655724188487075	0.034008961021139456	1.087296935162348	1.0164879325442664	0.08712706891782268	0.04121186454962417	50	97.842712	9062
chr1	8610000	8620000	.	0.19794234586398504	0.07652016229756378	0.3753763228536678	0.13453516754262348	1.786104912815365	1.7185347517193281	64	15.623777	9523
chr1	8620000	8630000	.	0.511753381989815	0.3996052919983887	0.36243231172078266	0.1893457913562849	0.1493606895734103	0.06593898327939868	55	81.213964	9754
chr1	8630000	8640000	.	0.502097657801328	0.5611478568488011	0.271824233790587	0.0847073277120222	0.26138120675346804	0.17721101756338395	48	65.874979	9753
chr1	8640000	8650000	.	0.4924419336128408	0.7099370613162862	0.1100240946295233	0.11958681559344309	0.17425413783564536	0.15248389883360944	56	62.386043	9880
chr1	8650000	8660000	.	0.4924419336128408	0.3783496913601765	0.20063217255971896	0.1893457913562849	0.2987213791468206	0.1936957633832336	67	75.701972	8684
chr1	8660000	8670000	.	0.6759006931940952	0.4803765744235949	0.09708008349663821	0.03986227186448103	0.36717836186796704	0.3585432215817303	70	34.231035	8621
chr1	8670000	8680000	.	0.0917293797906272	0.03826008114878189	0.0	0.009965567966120258	0.1493606895734103	0.1442415259236846	15	10.211633	1861
chr1	8680000	8690000	.	0.15931944911003673	0.07652016229756378	0.20063217255971896	0.15944908745792413	0.031116810327793815	0.020605932274812087	13	87.490846	4525
chr1	8690000	8700000	.	0.1931144837697415	0.06376680191463649	0.271824233790587	0.2242252792377058	0.06223362065558763	0.045333051004586594	29	78.037766	8679
chr1	8700000	8710000	.	0.12069655235608844	0.08502240255284864	0.4012643451194379	0.29896703898360777	0.5725493100314062	0.3791491538565424	34	63.786926	6859
chr1	8710000	8720000	.	0.14966372492154967	0.055264561659351626	0.07119206123086802	0.0348794878814209	1.0579715511449896	0.770661867077972	29	0.265252	4739
chr1	8720000	8730000	.	0.1786308974870109	0.0807712824252062	0.032360027832212736	0.009965567966120258	0.08712706891782268	0.020605932274812087	10	3.611110	1950
chr1	8730000	8740000	.	0.825564418115645	2.163820144969998	0.18121615586039133	0.07474175974590194	0.1867008619667629	0.09890847491909802	47	3.325197	9943
chr1	8740000	8750000	.	0.844875866492619	2.1383134242041435	0.1229681057624084	0.07972454372896207	0.31116810327793815	0.1895745769282712	55	5.857864	9155
chr1	8750000	8760000	.	0.9752281430371946	1.9427618983325916	0.1876881614268339	0.09467289567814245	0.6161128444903176	0.36678559449165515	136	2.589921	9308
chr1	8760000	8770000	.	0.7483186246077482	1.3646095609732207	0.12944011132885094	0.0847073277120222	0.36717836186796704	0.23078644147789537	54	5.075691	9693
chr1	8770000	8780000	.	0.7483186246077482	0.9565020287195474	0.08413607236375312	0.049827839830601295	0.472975516982466	0.25139237375270745	72	5.673699	9875
chr1	8780000	8790000	.	0.48278620942435374	0.4378653731471705	0.1359121168952935	0.05979340779672154	0.25515784468790925	0.18133220401834638	35	16.250875	9801
chr1	8790000	8800000	.	0.4296797263876749	0.3188340095731824	0.3753763228536678	0.14948351949180388	0.3485082756712907	0.4038762725863169	72	62.289517	9299
chr1	8800000	8810000	.	0.1689751732985238	0.05101344153170919	0.2588802226577019	0.2192424952546457	0.8837174133093444	0.7789042399878969	45	31.096460	9516
chr1	8810000	8820000	.	0.014483586282730613	0.025506720765854595	1.074352924029463	1.2805754836464531	0.04356353445891134	0.020605932274812087	43	96.397865	8973
chr1	8820000	8830000	.	0.024139310471217687	0.029757840893497024	1.4691452635824582	1.270609915680333	0.0497868965244701	0.012363559364887252	60	97.454967	9874
chr1	8830000	8840000	.	0.014483586282730613	0.03826008114878189	1.4497292468831307	2.2621839283092986	0.04356353445891134	0.01648474581984967	63	96.118670	9754
chr1	8840000	8850000	.	0.014483586282730613	0.029757840893497024	1.3332331466871647	2.0578897850038333	0.031116810327793815	0.03296949163969934	22	92.343073	8159
chr1	8850000	8860000	.	0.024139310471217687	0.029757840893497024	1.7086094695408327	2.426615799750283	0.08090370685226392	0.024727118729774504	60	96.299603	9512
chr1	8860000	8870000	.	0.03379503465970476	0.046762321404066755	1.2167370464911988	2.047924217037713	0.03734017239335258	0.05357542391451143	37	92.848370	9576
chr1	8870000	8880000	.	0.12069655235608844	0.07652016229756378	0.6601445677771398	1.0164879325442664	2.3462074987156534	2.3861669574232396	75	28.634779	8059
chr1	8880000	8890000	.	0.6083106238746857	0.5356411360829465	0.18121615586039133	0.154466303474864	1.6865311197664248	1.7638678027239147	57	7.660644	9010
chr1	8890000	8900000	.	0.7338350383250176	0.8459729054008439	0.09708008349663821	0.05979340779672154	0.3485082756712907	0.31321017057714373	50	3.842687	9818
chr1	8900000	8910000	.	0.9172937979062721	1.356107320717936	0.2135761836926041	0.07972454372896207	0.43563534458911346	0.5563601714199263	37	5.714284	9226
chr1	8910000	8920000	.	0.3379503465970476	0.1445380843398427	0.17474415029394877	0.11460403161038298	2.0537094816343915	2.002896617111735	56	7.211754	9846
chr1	8920000	8930000	.	0.3814011054452395	0.22956048689269132	0.08413607236375312	0.08969011169508233	0.0995737930489402	0.10302966137406043	10	18.285710	8642
chr1	8930000	8940000	.	0.7772857971732096	1.6579368497805484	0.1100240946295233	0.06477619177978168	0.8090370685226391	0.7912677993527841	64	1.959539	9631
chr1	8940000	8950000	.	0.5503762787437633	0.62916577889108	0.09060807793019567	0.02989670389836077	0.16180741370452784	0.2843618653924068	40	3.266865	6512
chr1	8950000	8960000	.	0.6276220722516599	0.7141881814439286	0.06472005566442547	0.02989670389836077	0.31739146534349694	0.4492093235909035	20	1.666670	9314
chr1	8960000	8970000	.	0.20277020795822856	0.0807712824252062	0.38832033398655286	0.4584161264415319	2.022592671306598	2.163622888855269	33	24.432237	9698
chr1	8970000	8980000	.	0.048278620942435374	0.02125560063821216	1.1390729796938883	1.4051450832229564	0.07468034478670516	0.09066610200917319	38	95.996242	9910
chr1	8980000	8990000	.	0.019311448376974148	0.03826008114878189	1.158488996393216	1.5097835468672192	0.20537094816343915	0.16896864465345912	29	95.013897	7234
chr1	8990000	9000000	.	0.048278620942435374	0.05951568178699405	1.3720651800858201	1.6493014983929029	0.04356353445891134	0.03296949163969934	37	98.220722	8234
chr1	9000000	9010000	.	0.04345075884819184	0.046762321404066755	1.417369219050918	1.9432857533934504	0.10579715511449897	0.0947872884641356	12	100.000000	8279
chr1	9010000	9020000	.	0.07241793141365306	0.025506720765854595	1.229681057624084	1.7738710979694061	0.056010258590028866	0.05769661036947384	20	75.994945	9568
chr1	9020000	9030000	.	0.024139310471217687	0.034008961021139456	0.4206803618187656	0.6128824299163959	0.056010258590028866	0.004121186454962417	24	63.788204	8561
chr1	9030000	9040000	.	0.038622896753948296	0.012753360382927298	0.5824805009798293	0.2840186870344274	0.2924980170812619	0.4162398319512042	41	72.491200	6006
chr1	9040000	9050000	.	0.038622896753948296	0.04251120127642432	0.9772728405328246	0.8420904931371619	0.5289857755724948	0.5439966120550391	28	70.225343	9288
chr1	9050000	9060000	.	0.028967172565461226	0.034008961021139456	1.0614089128965778	0.9666600927136652	0.031116810327793815	0.05357542391451143	39	95.263887	8340
chr1	9060000	9070000	.	0.05793434513092245	0.029757840893497024	1.1390729796938883	0.9716428766967252	0.17425413783564536	0.12363559364887253	32	94.125856	9326
chr1	9070000	9080000	.	0.08207365560214014	0.03826008114878189	0.5177604453154038	0.4584161264415319	0.7156866375392578	0.7830254264428593	20	64.220245	8906
chr1	9080000	9090000	.	0.05793434513092245	0.025506720765854595	0.8801927570361864	1.0912296922901683	0.06845698272114639	0.04121186454962417	33	96.464645	7385
chr1	9090000	9100000	.	0.038622896753948296	0.017004480510569728	0.14238412246173604	0.12955238355956336	0.012446724131117526	0.012363559364887252	22	36.529543	6487
chr1	9100000	9110000	.	0.0	0.0	0.0	0.004982783983060129	0.0	0.0	0	NaN	0
chr1	9110000	9120000	.	0.0	0.0	0.006472005566442548	0.0	0.0	0.0	9	21.477867	6055
chr1	9120000	9130000	.	0.009655724188487074	0.004251120127642432	0.0	0.0	0.02489344826223505	0.01648474581984967	12	15.376975	465
chr1	9130000	9140000	.	0.1931144837697415	0.05951568178699405	0.08413607236375312	0.044845055847541164	0.04356353445891134	0.06593898327939868	24	23.734596	8646
chr1	9140000	9150000	.	0.4296797263876749	0.1445380843398427	0.07119206123086802	0.02989670389836077	0.13691396544229278	0.06593898327939868	33	11.211025	8194
chr1	9150000	9160000	.	0.502097657801328	0.20405376612683676	0.04530403896509783	0.0348794878814209	0.10579715511449897	0.045333051004586594	16	18.690481	8963
chr1	9160000	9170000	.	0.41519614010494427	0.25931832778618835	0.019416016699327642	0.05979340779672154	0.08712706891782268	0.05357542391451143	19	5.363411	9748
chr1	9170000	9180000	.	0.6855564173825823	0.6631747399122194	0.04530403896509783	0.049827839830601295	0.1493606895734103	0.12363559364887253	32	10.187285	9470
chr1	9180000	9190000	.	0.4393354505761619	0.2083048862544792	0.05824805009798292	0.0697589757628418	0.1182438792456165	0.1195144071939101	28	22.844511	9494
chr1	9190000	9200000	.	0.574515589214981	0.3911030517431038	0.032360027832212736	0.0697589757628418	0.21781767229455673	0.1936957633832336	22	4.504132	9231
chr1	9200000	9210000	.	0.3717453812567524	0.21680712650976405	0.032360027832212736	0.0847073277120222	0.21159431022899794	0.11539322073894769	34	19.996712	8063
chr1	9210000	9220000	.	0.30898317403158637	0.12328248370163053	0.05177604453154038	0.019931135932240517	0.11202051718005773	0.1607262717435343	21	7.624717	8785
chr1	9220000	9230000	.	0.4248518642934313	0.18704928561626702	0.05824805009798292	0.02989670389836077	0.0995737930489402	0.08242372909924835	13	2.652901	9295
chr1	9230000	9240000	.	0.6469335206286341	0.25931832778618835	0.05177604453154038	0.05979340779672154	0.27382793088458557	0.18545339047330878	38	4.547921	7523
chr1	9240000	9250000	.	0.35243393287977826	0.09352464280813351	0.06472005566442547	0.06477619177978168	0.09335043098338144	0.08242372909924835	12	36.279758	7197
chr1	9250000	9260000	.	0.27518813937188163	0.08927352268049107	0.22652019482548916	0.14948351949180388	0.1182438792456165	0.07418135618932352	24	57.768754	8252
chr1	9260000	9270000	.	0.062762207225166	0.03826008114878189	1.171433007526101	1.4699212750027382	0.08712706891782268	0.03296949163969934	16	97.500000	9406
chr1	9270000	9280000	.	0.08207365560214014	0.025506720765854595	0.6795605844764675	1.0762813403409879	0.9957379304894021	0.9602364440062433	18	43.518522	6078
chr1	9280000	9290000	.	0.03379503465970476	0.025506720765854595	0.48540041748319107	0.7075553255945383	0.27382793088458557	0.34205847576188064	22	90.461427	6624
chr1	9290000	9300000	.	0.03379503465970476	0.03826008114878189	0.3300722838885699	0.3438120948311489	0.02489344826223505	0.020605932274812087	16	84.933037	6480
chr1	9300000	9310000	.	0.1303522765445755	0.034008961021139456	0.36890431728722517	0.7623659494081998	0.06845698272114639	0.012363559364887252	29	83.891631	8377
chr1	9310000	9320000	.	0.0917293797906272	0.025506720765854595	0.2459362115248168	0.1893457913562849	0.4605287928513484	0.39563389967639206	11	25.228100	6480
chr1	9320000	9330000	.	0.13518013863881903	0.02125560063821216	0.032360027832212736	0.049827839830601295	0.40451853426131956	0.25139237375270745	6	12.777783	7212
chr1	9330000	9340000	.	0.5503762787437633	0.4846276945512373	0.06472005566442547	0.049827839830601295	0.30494474121237936	0.25139237375270745	44	7.147694	9879
chr1	9340000	9350000	.	0.32346676031431704	0.1445380843398427	0.032360027832212736	0.0348794878814209	0.13691396544229278	0.08654491555421076	12	22.833992	7910
chr1	9350000	9360000	.	0.4103682780107007	0.21680712650976405	0.02588802226577019	0.044845055847541164	0.13069060337673402	0.07830254264428593	24	2.354496	7426
chr1	9360000	9370000	.	0.4538190368588926	0.26782056804147325	0.09708008349663821	0.11460403161038298	0.11202051718005773	0.06593898327939868	20	22.341270	7779
chr1	9370000	9380000	.	0.3910568296337265	0.19980264599919434	0.04530403896509783	0.0348794878814209	0.25515784468790925	0.15248389883360944	19	4.269005	8382
chr1	9380000	9390000	.	0.47313048523586665	0.22956048689269132	0.06472005566442547	0.06477619177978168	0.15558405163896907	0.08242372909924835	32	7.330966	9707
chr1	9390000	9400000	.	0.2558766909949075	0.0807712824252062	0.032360027832212736	0.009965567966120258	0.03734017239335258	0.012363559364887252	16	25.510737	5754
chr1	9400000	9410000	.	0.09655724188487075	0.06376680191463649	0.09060807793019567	0.054810623813661426	0.06845698272114639	0.05769661036947384	2	65.000000	57
chr1	9410000	9420000	.	0.521409106178302	0.38685193161546133	0.07119206123086802	0.08969011169508233	0.06845698272114639	0.08654491555421076	37	3.467933	9561
chr1	9420000	9430000	.	0.5262369682725456	0.5356411360829465	0.07119206123086802	0.03986227186448103	0.0497868965244701	0.07418135618932352	22	10.557982	8903
chr1	9430000	9440000	.	0.5165812440840585	0.15304032459512756	0.08413607236375312	0.049827839830601295	0.11202051718005773	0.08654491555421076	30	7.687830	8073
chr1	9440000	9450000	.	0.17380303539276737	0.025506720765854595	0.17474415029394877	0.08969011169508233	0.056010258590028866	0.024727118729774504	6	57.037033	2246
chr1	9450000	9460000	.	0.32346676031431704	0.20405376612683676	0.10355208906308076	0.014948351949180386	0.08712706891782268	0.07006016973436109	17	17.442065	6606
chr1	9460000	9470000	.	0.3958846917279701	0.4463676134024554	0.04530403896509783	0.019931135932240517	0.08090370685226392	0.05769661036947384	19	11.656223	7408
chr1	9470000	9480000	.	0.3814011054452395	0.17429592523333973	0.2329922003919317	0.09965567966120259	0.07468034478670516	0.09066610200917319	55	36.475236	9664
chr1	9480000	9490000	.	0.2317373805236898	0.10627800319106082	0.038832033398655284	0.02989670389836077	0.2987213791468206	0.21430169565804572	25	6.012453	9880
chr1	9490000	9500000	.	0.1689751732985238	0.03826008114878189	0.08413607236375312	0.0348794878814209	0.0995737930489402	0.10302966137406043	17	24.931631	3528
chr1	9500000	9510000	.	0.29449958774885576	0.05101344153170919	0.15532813359462114	0.10463846364426271	0.06223362065558763	0.045333051004586594	6	68.905733	4945
chr1	9510000	9520000	.	0.7579743487962354	0.9012374670601957	0.06472005566442547	0.06477619177978168	0.18047749990120412	0.1936957633832336	61	5.865269	9437
chr1	9520000	9530000	.	0.43450758848191834	0.2975784089349703	0.1100240946295233	0.044845055847541164	0.08090370685226392	0.05769661036947384	24	15.267858	9260
chr1	9530000	9540000	.	0.4248518642934313	0.15729144472277	0.07766406679731057	0.05979340779672154	0.08090370685226392	0.06593898327939868	18	18.990302	8855
chr1	9540000	9550000	.	0.4248518642934313	0.3783496913601765	0.06472005566442547	0.03986227186448103	0.07468034478670516	0.05769661036947384	27	5.922985	6999
chr1	9550000	9560000	.	0.09655724188487075	0.08502240255284864	0.032360027832212736	0.024913919915300647	0.01867008619667629	0.012363559364887252	3	26.190467	1100
chr1	9560000	9570000	.	0.448991174764649	0.37409857123253404	0.09708008349663821	0.014948351949180386	0.09335043098338144	0.04945423745954901	21	15.606576	9248
chr1	9570000	9580000	.	0.1689751732985238	0.055264561659351626	0.1100240946295233	0.014948351949180386	0.01867008619667629	0.012363559364887252	12	45.816792	9362
chr1	9580000	9590000	.	0.15449158701579319	0.10202688306341838	0.006472005566442548	0.004982783983060129	0.031116810327793815	0.020605932274812087	9	10.582011	1161
chr1	9590000	9600000	.	0.5793434513092245	0.3528429705943219	0.06472005566442547	0.014948351949180386	0.07468034478670516	0.02884830518473692	26	16.065875	9993
chr1	9600000	9610000	.	0.4924419336128408	0.10627800319106082	0.032360027832212736	0.054810623813661426	0.10579715511449897	0.045333051004586594	33	6.075870	9894
chr1	9610000	9620000	.	0.43450758848191834	0.16579368497805486	0.07119206123086802	0.009965567966120258	0.2987213791468206	0.22254406856797054	16	5.099432	8273
chr1	9620000	9630000	.	0.3910568296337265	0.1955515258715519	0.07766406679731057	0.054810623813661426	0.9832912063582846	0.7459347483481975	39	6.595442	7925
chr1	9630000	9640000	.	0.08207365560214014	0.03826008114878189	0.006472005566442548	0.009965567966120258	0.04356353445891134	0.03709067809466176	8	4.340275	1408
chr1	9640000	9650000	.	0.17380303539276737	0.029757840893497024	0.06472005566442547	0.06477619177978168	0.08090370685226392	0.020605932274812087	24	27.447238	8153
chr1	9650000	9660000	.	0.47313048523586665	0.25931832778618835	0.05824805009798292	0.044845055847541164	0.236487758491233	0.2390288143878202	21	3.558200	9488
chr1	9660000	9670000	.	0.4055404159164571	0.1827981654886246	0.07119206123086802	0.004982783983060129	0.08712706891782268	0.04121186454962417	26	21.584246	8664
chr1	9670000	9680000	.	0.26553241518339454	0.09777576293577595	0.05177604453154038	0.019931135932240517	0.0995737930489402	0.13599915301375978	20	18.272905	7109
chr1	9680000	9690000	.	0.3572617949740218	0.06801792204227891	0.1876881614268339	0.044845055847541164	0.056010258590028866	0.04121186454962417	11	28.194273	9629
chr1	9690000	9700000	.	0.019311448376974148	0.004251120127642432	0.038832033398655284	0.004982783983060129	0.006223362065558763	0.0	4	59.393950	410
chr1	9700000	9710000	.	0.4393354505761619	0.1445380843398427	0.07119206123086802	0.049827839830601295	0.06845698272114639	0.06593898327939868	10	24.988100	6280
chr1	9710000	9720000	.	0.502097657801328	0.22530936676504892	0.012944011132885095	0.054810623813661426	0.13069060337673402	0.06593898327939868	24	2.060185	8040
chr1	9720000	9730000	.	0.6227942101574163	0.5313900159553041	0.08413607236375312	0.03986227186448103	0.07468034478670516	0.08242372909924835	59	12.542861	8984
chr1	9730000	9740000	.	0.29449958774885576	0.09352464280813351	0.04530403896509783	0.054810623813661426	0.11202051718005773	0.03709067809466176	38	24.673235	9395
chr1	9740000	9750000	.	0.29932744984309934	0.07226904216992135	0.16827214472750623	0.0847073277120222	0.06845698272114639	0.07006016973436109	21	52.531005	8056
chr1	9750000	9760000	.	0.3765732433509959	0.1615425648504124	0.02588802226577019	0.05979340779672154	0.07468034478670516	0.04945423745954901	16	19.964037	8269
chr1	9760000	9770000	.	0.4634747610473796	0.7949594638691349	0.032360027832212736	0.054810623813661426	0.0995737930489402	0.09066610200917319	21	2.539686	9759
chr1	9770000	9780000	.	0.6903842794768259	0.6164124185081526	0.05824805009798292	0.03986227186448103	0.26760456881902683	0.19781694983819603	43	2.926356	8523
chr1	9780000	9790000	.	0.4683026231416231	0.24656496740326106	0.09060807793019567	0.03986227186448103	0.0497868965244701	0.04121186454962417	35	10.489385	9259
chr1	9790000	9800000	.	0.521409106178302	0.14028696421220027	0.14238412246173604	0.054810623813661426	0.13069060337673402	0.10715084782902286	30	17.179893	8261
chr1	9800000	9810000	.	0.260704553089151	0.046762321404066755	0.32360027832212734	0.044845055847541164	0.01867008619667629	0.020605932274812087	18	55.828928	8696
chr1	9810000	9820000	.	0.4248518642934313	0.25931832778618835	0.1100240946295233	0.044845055847541164	0.08712706891782268	0.03709067809466176	20	18.158555	7692
chr1	9820000	9830000	.	0.4248518642934313	0.2508160875309035	0.02588802226577019	0.024913919915300647	0.03734017239335258	0.045333051004586594	17	10.852429	7376
chr1	9830000	9840000	.	0.3331224845028041	0.16579368497805486	0.06472005566442547	0.014948351949180386	0.09335043098338144	0.04121186454962417	14	9.693886	6542
chr1	9840000	9850000	.	0.4055404159164571	0.2083048862544792	0.06472005566442547	0.02989670389836077	0.06223362065558763	0.05769661036947384	32	23.339975	9451
chr1	9850000	9860000	.	0.29932744984309934	0.11052912331870325	0.3753763228536678	0.13453516754262348	0.056010258590028866	0.020605932274812087	16	67.752525	7539
chr1	9860000	9870000	.	0.32346676031431704	0.1190313635739881	0.07119206123086802	0.07474175974590194	0.04356353445891134	0.03296949163969934	16	24.501487	7643
chr1	9870000	9880000	.	0.29932744984309934	0.17429592523333973	0.12944011132885094	0.08969011169508233	0.02489344826223505	0.04945423745954901	19	33.634084	9496
chr1	9880000	9890000	.	0.14483586282730612	0.046762321404066755	0.0	0.004982783983060129	0.006223362065558763	0.0	2	10.000000	366
chr1	9890000	9900000	.	0.4248518642934313	0.3528429705943219	0.038832033398655284	0.0348794878814209	0.1182438792456165	0.07830254264428593	29	7.707366	6060
chr1	9900000	9910000	.	0.43450758848191834	0.2763228082967581	0.05177604453154038	0.024913919915300647	0.17425413783564536	0.11539322073894769	16	6.319444	9356
chr1	9910000	9920000	.	0.29449958774885576	0.09352464280813351	0.05177604453154038	0.06477619177978168	0.40451853426131956	0.3585432215817303	25	1.611112	7878
chr1	9920000	9930000	.	0.6083106238746857	0.3783496913601765	0.032360027832212736	0.049827839830601295	0.6036661203592	0.34205847576188064	29	6.759714	9822
chr1	9930000	9940000	.	0.47313048523586665	0.5228877757000192	0.07119206123086802	0.02989670389836077	0.21159431022899794	0.18133220401834638	19	5.921053	9675
chr1	9940000	9950000	.	0.7531464867019918	0.6631747399122194	0.20710417812616153	0.12456959957650322	0.41696525839243714	0.43272457777105383	62	8.529941	9705
chr1	9950000	9960000	.	0.3958846917279701	0.29332728880732784	0.16180013916106367	0.10962124762732285	1.7052012059631012	1.4836271237864702	32	6.595981	9281
chr1	9960000	9970000	.	0.08690151769638368	0.029757840893497024	0.3753763228536678	0.5780029420349749	1.2757892234395463	1.145689834479552	35	20.572975	5680
chr1	9970000	9980000	.	0.03379503465970476	0.012753360382927298	0.6730885789100249	1.235730427798912	0.02489344826223505	0.020605932274812087	12	96.031742	5442
chr1	9980000	9990000	.	0.06759006931940952	0.029757840893497024	1.0678809184630202	1.624387578477602	0.4294119825235546	0.3296949163969934	23	77.924435	8491
chr1	9990000	10000000	.	0.048278620942435374	0.046762321404066755	0.8737207514697438	0.9118494689000035	0.08090370685226392	0.02884830518473692	28	86.461000	8694
chr1	10000000	10010000	.	0.05310648303667891	0.025506720765854595	0.8737207514697438	1.2506787797480923	0.0497868965244701	0.045333051004586594	14	96.710686	8045
chr1	10010000	10020000	.	0.06759006931940952	0.03826008114878189	0.9190247904348416	1.230747643815852	0.08090370685226392	0.008242372909924835	25	91.828568	8761
chr1	10020000	10030000	.	0.028967172565461226	0.012753360382927298	0.36243231172078266	0.6826414056792377	0.03734017239335258	0.03709067809466176	16	85.023337	4561
chr1	10030000	10040000	.	0.06759006931940952	0.05101344153170919	0.4659844007838634	0.6128824299163959	0.08090370685226392	0.03296949163969934	23	53.113461	6101
chr1	10040000	10050000	.	0.048278620942435374	0.012753360382927298	0.3753763228536678	0.6128824299163959	0.03734017239335258	0.01648474581984967	30	47.444937	9258
chr1	10050000	10060000	.	0.0917293797906272	0.02125560063821216	1.01610487393148	1.5197491148333395	0.08712706891782268	0.02884830518473692	23	99.378883	9760
chr1	10060000	10070000	.	0.1158686902618449	0.04251120127642432	0.8025286902388759	0.926797820849184	0.06845698272114639	0.03296949163969934	20	90.658735	7849
chr1	10070000	10080000	.	0.08690151769638368	0.02125560063821216	0.8996087737355141	0.9367633888153043	0.07468034478670516	0.020605932274812087	26	85.726362	8126
chr1	10080000	10090000	.	0.1689751732985238	0.05951568178699405	0.9125527848683993	1.2058337239005512	0.04356353445891134	0.024727118729774504	20	86.738095	9385
chr1	10090000	10100000	.	0.05793434513092245	0.008502240255284864	0.34301629502145503	0.4036055026278705	0.03734017239335258	0.03296949163969934	9	68.134922	3643
chr1	10100000	10110000	.	0.0917293797906272	0.029757840893497024	0.5048164341825186	0.5730201580519149	0.1991475860978804	0.3008466112122564	23	28.036048	8634
chr1	10110000	10120000	.	0.09655724188487075	0.029757840893497024	0.38832033398655286	0.41855385457705085	1.6927544818319835	1.2033864448490257	31	15.096692	9393
chr1	10120000	10130000	.	0.13518013863881903	0.05101344153170919	0.556592478714059	0.8420904931371619	0.21159431022899794	0.19781694983819603	24	61.236842	9426
chr1	10130000	10140000	.	0.4055404159164571	0.14878920446748514	0.5242324508818463	0.7025725416114782	0.2987213791468206	0.3049677976672189	42	35.735116	6461
chr1	10140000	10150000	.	0.15449158701579319	0.06801792204227891	0.3300722838885699	0.2242252792377058	0.13069060337673402	0.17721101756338395	8	35.000000	8346
chr1	10150000	10160000	.	0.260704553089151	0.05951568178699405	0.4659844007838634	0.4285194225431711	0.4791988790480247	0.4409669506809787	24	19.211587	8693
chr1	10160000	10170000	.	0.1400080007330626	0.025506720765854595	0.8866647626026289	0.8321249251710416	0.0995737930489402	0.061817796824436264	26	83.469088	8507
chr1	10170000	10180000	.	0.14483586282730612	0.05951568178699405	0.5177604453154038	0.29398425500054765	0.10579715511449897	0.04121186454962417	36	42.474008	6358
chr1	10180000	10190000	.	0.21242593214671565	0.02125560063821216	0.5954245121127144	0.2740531190683071	0.07468034478670516	0.045333051004586594	13	51.906177	7232
chr1	10190000	10200000	.	0.14966372492154967	0.04251120127642432	0.5048164341825186	0.26408755110218685	0.08090370685226392	0.061817796824436264	22	70.158405	9422
chr1	10200000	10210000	.	0.20277020795822856	0.05951568178699405	0.2200481892590466	0.19931135932240518	0.5787726720969649	0.6882381379787237	42	27.156962	9318
chr1	10210000	10220000	.	0.10138510397911428	0.012753360382927298	0.05824805009798292	0.07972454372896207	0.031116810327793815	0.008242372909924835	7	30.436500	4649
chr1	10220000	10230000	.	0.08690151769638368	0.06801792204227891	0.05177604453154038	0.009965567966120258	0.056010258590028866	0.012363559364887252	11	46.349209	9116
chr1	10230000	10240000	.	0.2462209668064204	0.09352464280813351	0.15532813359462114	0.07474175974590194	0.056010258590028866	0.04121186454962417	21	54.443143	8181
chr1	10240000	10250000	.	0.1303522765445755	0.06376680191463649	0.10355208906308076	0.024913919915300647	0.02489344826223505	0.02884830518473692	6	37.619050	4763
chr1	10250000	10260000	.	0.08207365560214014	0.025506720765854595	0.006472005566442548	0.0348794878814209	0.10579715511449897	0.03709067809466176	2	3.846155	419
chr1	10260000	10270000	.	0.1303522765445755	0.03826008114878189	0.006472005566442548	0.02989670389836077	0.6098894824247587	0.15248389883360944	17	11.143790	6766
chr1	10270000	10280000	.	0.3669175191625088	0.22530936676504892	0.05177604453154038	0.03986227186448103	0.236487758491233	0.10302966137406043	26	14.502442	8904
chr1	10280000	10290000	.	0.31863889822007346	0.1955515258715519	0.05177604453154038	0.05979340779672154	0.12446724131117526	0.1607262717435343	33	20.467983	9617
chr1	10290000	10300000	.	0.4393354505761619	0.4166097725089584	0.08413607236375312	0.02989670389836077	0.5476558617691711	0.4450881371359411	38	3.952429	7472
chr1	10300000	10310000	.	0.1689751732985238	0.06376680191463649	0.012944011132885095	0.024913919915300647	0.08090370685226392	0.05357542391451143	6	14.300133	2169
chr1	10310000	10320000	.	0.3717453812567524	0.1615425648504124	0.032360027832212736	0.019931135932240517	0.26138120675346804	0.1936957633832336	11	0.0	5427
chr1	10320000	10330000	.	0.34277820869129116	0.14878920446748514	0.012944011132885095	0.054810623813661426	0.3796250859990845	0.2101805092030833	22	5.111832	9564
chr1	10330000	10340000	.	0.41519614010494427	0.09777576293577595	0.006472005566442548	0.024913919915300647	0.03734017239335258	0.08242372909924835	16	1.517856	8034
chr1	10340000	10350000	.	0.47313048523586665	0.19980264599919434	0.032360027832212736	0.0348794878814209	0.09335043098338144	0.07006016973436109	17	6.020283	8714
chr1	10350000	10360000	.	0.44416331267040543	0.18704928561626702	0.032360027832212736	0.0348794878814209	0.07468034478670516	0.03296949163969934	22	11.058801	9384
chr1	10360000	10370000	.	0.21725379424095917	0.15729144472277	0.032360027832212736	0.009965567966120258	0.0497868965244701	0.020605932274812087	5	10.190480	1854
chr1	10370000	10380000	.	0.1834587595812544	0.03826008114878189	0.032360027832212736	0.049827839830601295	0.7032399134081402	0.5357542391451143	22	3.901514	8212
chr1	10380000	10390000	.	0.15449158701579319	0.03826008114878189	0.0	0.004982783983060129	0.07468034478670516	0.04121186454962417	5	12.484862	7640
chr1	10390000	10400000	.	0.29932744984309934	0.07226904216992135	0.04530403896509783	0.03986227186448103	0.19292422403232165	0.0947872884641356	27	11.271311	6589
chr1	10400000	10410000	.	0.31863889822007346	0.029757840893497024	0.16827214472750623	0.0847073277120222	0.08090370685226392	0.03296949163969934	32	30.785447	9225
chr1	10410000	10420000	.	0.6662449690056081	0.6504213795292921	0.07119206123086802	0.054810623813661426	0.1680307757700866	0.18545339047330878	31	5.339223	8861
chr1	10420000	10430000	.	0.3814011054452395	0.11052912331870325	0.032360027832212736	0.03986227186448103	0.13069060337673402	0.05769661036947384	21	4.238471	9258
chr1	10430000	10440000	.	0.31863889822007346	0.14028696421220027	0.09708008349663821	0.049827839830601295	0.06223362065558763	0.045333051004586594	24	41.556646	7606
chr1	10440000	10450000	.	0.34760607078553474	0.3060806491902551	0.06472005566442547	0.049827839830601295	0.06223362065558763	0.04945423745954901	42	16.903903	9293
chr1	10450000	10460000	.	0.2317373805236898	0.07226904216992135	0.07766406679731057	0.02989670389836077	0.08090370685226392	0.04121186454962417	7	29.812929	7156
chr1	10460000	10470000	.	0.2848438635603687	0.08927352268049107	0.032360027832212736	0.0348794878814209	0.11202051718005773	0.045333051004586594	13	4.731377	7727
chr1	10470000	10480000	.	0.32829462240856055	0.08502240255284864	0.07119206123086802	0.044845055847541164	0.06223362065558763	0.045333051004586594	17	5.285207	7913
chr1	10480000	10490000	.	0.19794234586398504	0.1190313635739881	0.0	0.014948351949180386	0.02489344826223505	0.04945423745954901	5	10.000000	4787
chr1	10490000	10500000	.	0.4103682780107007	0.14028696421220027	0.038832033398655284	0.03986227186448103	0.13691396544229278	0.05357542391451143	32	7.961306	8764
chr1	10500000	10510000	.	0.4683026231416231	0.14878920446748514	0.08413607236375312	0.05979340779672154	0.08712706891782268	0.061817796824436264	24	22.564483	8913
chr1	10510000	10520000	.	0.10138510397911428	0.1190313635739881	0.02588802226577019	0.014948351949180386	0.04356353445891134	0.024727118729774504	11	25.108227	9818
chr1	10520000	10530000	.	0.4007125538222136	0.1615425648504124	0.038832033398655284	0.06477619177978168	0.11202051718005773	0.061817796824436264	24	11.049935	8789
chr1	10530000	10540000	.	0.3331224845028041	0.13603584408455782	0.038832033398655284	0.004982783983060129	0.1182438792456165	0.08242372909924835	23	12.429258	8422
chr1	10540000	10550000	.	0.35243393287977826	0.24231384727561864	0.12944011132885094	0.024913919915300647	0.04356353445891134	0.045333051004586594	23	17.308957	9113
chr1	10550000	10560000	.	0.4103682780107007	0.13603584408455782	0.05824805009798292	0.0348794878814209	0.31739146534349694	0.17721101756338395	20	2.959705	9341
chr1	10560000	10570000	.	0.3379503465970476	0.14028696421220027	0.09060807793019567	0.014948351949180386	0.08712706891782268	0.045333051004586594	26	16.480462	6963
chr1	10570000	10580000	.	0.31863889822007346	0.10627800319106082	0.05177604453154038	0.06477619177978168	0.07468034478670516	0.07830254264428593	22	13.950545	8374
chr1	10580000	10590000	.	0.30898317403158637	0.09352464280813351	0.04530403896509783	0.024913919915300647	0.16180741370452784	0.13599915301375978	17	1.923079	9683
chr1	10590000	10600000	.	0.511753381989815	0.17429592523333973	0.032360027832212736	0.024913919915300647	0.08712706891782268	0.09066610200917319	39	2.460319	9474
chr1	10600000	10610000	.	0.4248518642934313	0.1615425648504124	0.02588802226577019	0.049827839830601295	0.06223362065558763	0.05769661036947384	19	18.009855	7688
chr1	10610000	10620000	.	0.5262369682725456	0.24231384727561864	0.06472005566442547	0.03986227186448103	0.06845698272114639	0.09890847491909802	48	3.764879	8964
chr1	10620000	10630000	.	0.3717453812567524	0.19980264599919434	0.08413607236375312	0.0697589757628418	0.09335043098338144	0.045333051004586594	26	10.416946	6472
chr1	10630000	10640000	.	0.2558766909949075	0.2210582466374065	0.02588802226577019	0.0348794878814209	0.07468034478670516	0.01648474581984967	16	4.062500	8951
chr1	10640000	10650000	.	0.41519614010494427	0.5313900159553041	0.05824805009798292	0.0348794878814209	0.08712706891782268	0.02884830518473692	25	7.714288	9499
chr1	10650000	10660000	.	0.260704553089151	0.11052912331870325	0.2782962393570295	0.07474175974590194	0.04356353445891134	0.012363559364887252	18	41.216933	8232
chr1	10660000	10670000	.	0.20759807005247213	0.05951568178699405	0.04530403896509783	0.044845055847541164	0.06845698272114639	0.045333051004586594	35	20.634159	9576
chr1	10670000	10680000	.	0.3765732433509959	0.10202688306341838	0.06472005566442547	0.049827839830601295	0.07468034478670516	0.061817796824436264	28	10.910954	9373
chr1	10680000	10690000	.	0.5793434513092245	0.658923619784577	0.038832033398655284	0.03986227186448103	0.07468034478670516	0.04945423745954901	30	2.095237	8309
chr1	10690000	10700000	.	0.5069255198955714	0.3570940907219643	0.05177604453154038	0.03986227186448103	0.10579715511449897	0.07830254264428593	16	11.592488	8538
chr1	10700000	10710000	.	0.5069255198955714	0.1445380843398427	0.06472005566442547	0.0348794878814209	0.08712706891782268	0.020605932274812087	23	19.257013	6257
chr1	10710000	10720000	.	0.4248518642934313	0.11478024344634566	0.019416016699327642	0.02989670389836077	0.0497868965244701	0.04945423745954901	37	5.697319	9801
chr1	10720000	10730000	.	0.2558766909949075	0.055264561659351626	0.012944011132885095	0.02989670389836077	0.20537094816343915	0.12363559364887253	14	5.714293	7325
chr1	10730000	10740000	.	0.386228967539483	0.14028696421220027	0.07119206123086802	0.06477619177978168	0.056010258590028866	0.0947872884641356	21	17.076424	8443
chr1	10740000	10750000	.	0.44416331267040543	0.25931832778618835	0.032360027832212736	0.024913919915300647	0.15558405163896907	0.09890847491909802	22	8.033977	8319
chr1	10750000	10760000	.	0.3379503465970476	0.15304032459512756	0.07766406679731057	0.044845055847541164	0.012446724131117526	0.01648474581984967	13	34.508824	5881
chr1	10760000	10770000	.	0.2800160014661252	0.1615425648504124	0.14238412246173604	0.054810623813661426	0.06845698272114639	0.01648474581984967	26	47.173523	7495
chr1	10770000	10780000	.	0.41519614010494427	0.18704928561626702	0.02588802226577019	0.054810623813661426	0.03734017239335258	0.04121186454962417	42	6.072546	9129
chr1	10780000	10790000	.	0.3331224845028041	0.1445380843398427	0.20063217255971896	0.07972454372896207	0.03734017239335258	0.012363559364887252	10	30.774880	8980
chr1	10790000	10800000	.	0.3379503465970476	0.08502240255284864	0.16827214472750623	0.03986227186448103	0.04356353445891134	0.02884830518473692	20	38.706350	7150
chr1	10800000	10810000	.	0.3958846917279701	0.1615425648504124	0.1876881614268339	0.0847073277120222	0.03734017239335258	0.03709067809466176	14	26.763036	6425
chr1	10810000	10820000	.	0.7338350383250176	0.6759281002951467	0.032360027832212736	0.024913919915300647	0.1182438792456165	0.08242372909924835	29	13.243021	9658
chr1	10820000	10830000	.	0.5407205545552761	0.5781523373593708	0.09060807793019567	0.0697589757628418	0.10579715511449897	0.08654491555421076	40	15.221317	9491
chr1	10830000	10840000	.	0.15449158701579319	0.07226904216992135	0.1359121168952935	0.049827839830601295	0.0497868965244701	0.02884830518473692	41	39.106412	6387
chr1	10840000	10850000	.	0.05310648303667891	0.02125560063821216	0.012944011132885095	0.0	0.0	0.012363559364887252	10	33.016480	785
chr1	10850000	10860000	.	0.1931144837697415	0.1317847239569154	0.05177604453154038	0.03986227186448103	0.056010258590028866	0.02884830518473692	19	17.623223	5762
chr1	10860000	10870000	.	0.3958846917279701	0.28057392842440054	0.032360027832212736	0.019931135932240517	0.11202051718005773	0.03709067809466176	22	9.803395	9901
chr1	10870000	10880000	.	0.29932744984309934	0.09352464280813351	0.1359121168952935	0.044845055847541164	0.06845698272114639	0.020605932274812087	18	20.575400	8747
chr1	10880000	10890000	.	0.20759807005247213	0.029757840893497024	0.1229681057624084	0.06477619177978168	0.1493606895734103	0.10715084782902286	46	12.070863	9834
chr1	10890000	10900000	.	0.30898317403158637	0.1190313635739881	0.07119206123086802	0.03986227186448103	0.36095499980240825	0.21842288211300812	22	5.606068	8901
chr1	10900000	10910000	.	0.4876140715185973	0.2975784089349703	0.038832033398655284	0.06477619177978168	0.13069060337673402	0.03296949163969934	37	2.094595	9968
chr1	10910000	10920000	.	0.29932744984309934	0.12753360382927298	0.2329922003919317	0.17938022339016466	0.06845698272114639	0.04945423745954901	26	48.253965	9493
chr1	10920000	10930000	.	0.3379503465970476	0.17429592523333973	0.07766406679731057	0.07474175974590194	0.04356353445891134	0.02884830518473692	28	28.730286	8528
chr1	10930000	10940000	.	0.34277820869129116	0.07226904216992135	0.06472005566442547	0.02989670389836077	0.07468034478670516	0.07418135618932352	32	15.160472	7390
chr1	10940000	10950000	.	0.45864689895313604	0.3783496913601765	0.038832033398655284	0.0348794878814209	0.13691396544229278	0.07830254264428593	43	0.956072	8432
chr1	10950000	10960000	.	0.3717453812567524	0.3060806491902551	0.10355208906308076	0.0348794878814209	0.0497868965244701	0.05769661036947384	32	17.968747	9693
chr1	10960000	10970000	.	0.48278620942435374	0.4166097725089584	0.032360027832212736	0.0697589757628418	0.1493606895734103	0.05357542391451143	31	4.079619	9087
chr1	10970000	10980000	.	0.42002400219918773	0.30182952906261273	0.006472005566442548	0.02989670389836077	0.056010258590028866	0.04121186454962417	28	9.166012	8111
chr1	10980000	10990000	.	0.2558766909949075	0.1190313635739881	0.09060807793019567	0.07972454372896207	0.06845698272114639	0.05357542391451143	32	41.177510	8430
chr1	10990000	11000000	.	0.3765732433509959	0.17004480510569728	0.04530403896509783	0.07474175974590194	0.1182438792456165	0.024727118729774504	11	26.865073	6930
chr1	11000000	11010000	.	0.7531464867019918	0.6929325808057165	0.04530403896509783	0.10463846364426271	0.0995737930489402	0.07418135618932352	38	8.358395	9550
chr1	11010000	11020000	.	0.29449958774885576	0.14878920446748514	0.15532813359462114	0.0847073277120222	0.0995737930489402	0.0947872884641356	23	25.388357	9536
chr1	11020000	11030000	.	0.27518813937188163	0.055264561659351626	0.20710417812616153	0.12955238355956336	0.0995737930489402	0.09066610200917319	19	28.529026	9160
chr1	11030000	11040000	.	0.31381103612582995	0.12328248370163053	0.038832033398655284	0.019931135932240517	0.684569827211464	0.43684576422601623	27	2.998237	8604
chr1	11040000	11050000	.	0.42002400219918773	0.25506720765854596	0.032360027832212736	0.0	0.1991475860978804	0.07830254264428593	28	3.446969	9249
chr1	11050000	11060000	.	0.31381103612582995	0.1955515258715519	0.08413607236375312	0.0348794878814209	0.1991475860978804	0.13599915301375978	35	12.026377	9454
chr1	11060000	11070000	.	0.3814011054452395	0.15304032459512756	0.07766406679731057	0.049827839830601295	0.24271112055679178	0.1195144071939101	22	11.704550	8860
chr1	11070000	11080000	.	0.20759807005247213	0.12328248370163053	0.11649610019596585	0.049827839830601295	0.08712706891782268	0.03709067809466176	8	4.687500	7587
chr1	11080000	11090000	.	0.4876140715185973	0.24231384727561864	0.05177604453154038	0.02989670389836077	0.07468034478670516	0.07830254264428593	20	3.380950	9793
chr1	11090000	11100000	.	0.6083106238746857	0.46337209391302514	0.05824805009798292	0.0348794878814209	0.13069060337673402	0.13187796655879735	42	3.933150	9622
chr1	11100000	11110000	.	0.27518813937188163	0.06801792204227891	0.05177604453154038	0.05979340779672154	0.22404103436011547	0.3296949163969934	15	7.666673	7644
chr1	11110000	11120000	.	0.29932744984309934	0.09352464280813351	0.02588802226577019	0.02989670389836077	0.236487758491233	0.2555135602076699	25	3.324909	9111
chr1	11120000	11130000	.	0.27518813937188163	0.10627800319106082	0.06472005566442547	0.06477619177978168	0.07468034478670516	0.08242372909924835	22	14.999018	7053
chr1	11130000	11140000	.	0.4007125538222136	0.12328248370163053	0.032360027832212736	0.044845055847541164	0.13069060337673402	0.03709067809466176	19	9.437531	8323
chr1	11140000	11150000	.	0.5455484166495197	0.12753360382927298	0.09708008349663821	0.054810623813661426	0.19292422403232165	0.07006016973436109	28	20.897236	8115
chr1	11150000	11160000	.	0.34277820869129116	0.1615425648504124	0.09060807793019567	0.02989670389836077	0.11202051718005773	0.061817796824436264	39	11.568611	8225
chr1	11160000	11170000	.	0.6227942101574163	0.6249146587634375	0.09060807793019567	0.054810623813661426	0.09335043098338144	0.09066610200917319	42	3.239798	8900
chr1	11170000	11180000	.	0.4876140715185973	0.45061873353009785	0.14238412246173604	0.05979340779672154	0.07468034478670516	0.06593898327939868	18	36.962078	8408
chr1	11180000	11190000	.	0.3958846917279701	0.2508160875309035	0.02588802226577019	0.0348794878814209	0.08090370685226392	0.11539322073894769	18	2.513228	9584
chr1	11190000	11200000	.	0.4924419336128408	0.45486985365774024	0.05177604453154038	0.03986227186448103	0.12446724131117526	0.11127203428398527	33	3.699912	9069
chr1	11200000	11210000	.	0.502097657801328	0.12328248370163053	0.06472005566442547	0.09965567966120259	0.06845698272114639	0.04121186454962417	18	20.970028	9354
chr1	11210000	11220000	.	0.4634747610473796	0.27207168816911564	0.1229681057624084	0.0697589757628418	0.06845698272114639	0.10715084782902286	24	22.144512	8136
chr1	11220000	11230000	.	0.6759006931940952	0.42511201276424326	0.11649610019596585	0.09467289567814245	0.1493606895734103	0.15248389883360944	24	8.217338	9188
chr1	11230000	11240000	.	0.7241793141365306	0.9522509085919048	0.1876881614268339	0.12955238355956336	0.4107418963268783	0.37090678094661755	69	7.659017	9485
chr1	11240000	11250000	.	0.5503762787437633	0.30182952906261273	0.33654428945501247	0.08969011169508233	0.236487758491233	0.3832703403115048	34	10.074059	9338
chr1	11250000	11260000	.	0.4103682780107007	0.14878920446748514	0.614840528812042	0.652744701780877	0.08712706891782268	0.04945423745954901	21	54.066519	9200
chr1	11260000	11270000	.	0.30415531193734285	0.1445380843398427	0.32360027832212734	0.41855385457705085	0.8028137064570804	0.8407220368123332	26	18.380646	9866
chr1	11270000	11280000	.	0.574515589214981	0.32733624982846726	0.1229681057624084	0.07474175974590194	0.26760456881902683	0.5563601714199263	59	10.301622	9501
chr1	11280000	11290000	.	0.10621296607335783	0.06801792204227891	0.006472005566442548	0.009965567966120258	0.01867008619667629	0.008242372909924835	4	0.0	131
chr1	11290000	11300000	.	0.5889991754977115	0.5101344153170919	0.14238412246173604	0.07474175974590194	0.06845698272114639	0.05769661036947384	41	22.171544	9563
chr1	11300000	11310000	.	0.6227942101574163	0.4336142530195281	0.05824805009798292	0.024913919915300647	0.0497868965244701	0.061817796824436264	18	5.776011	9392
chr1	11310000	11320000	.	0.6034827617804421	0.3783496913601765	0.038832033398655284	0.03986227186448103	0.18047749990120412	0.20193813629315846	36	3.565916	8921
chr1	11320000	11330000	.	0.028967172565461226	0.017004480510569728	0.006472005566442548	0.0	0.0	0.008242372909924835	2	0.0	100
chr1	11330000	11340000	.	0.009655724188487074	0.0	0.0	0.004982783983060129	0.006223362065558763	0.01648474581984967	0	NaN	0
chr1	11340000	11350000	.	0.7145235899480435	1.0797845124211778	0.1488561280281786	0.0847073277120222	0.19292422403232165	0.1195144071939101	31	3.671274	8515
chr1	11350000	11360000	.	0.23656524261793332	0.3103317693178976	0.07119206123086802	0.019931135932240517	0.1680307757700866	0.11539322073894769	14	12.040814	5625
chr1	11360000	11370000	.	0.0	0.0	0.0	0.0	0.0	0.0	0	NaN	0
chr1	11370000	11380000	.	0.08207365560214014	0.07226904216992135	0.019416016699327642	0.024913919915300647	0.01867008619667629	0.0	3	20.555567	212
chr1	11380000	11390000	.	0.5938270375919551	1.2753360382927297	0.11649610019596585	0.049827839830601295	0.15558405163896907	0.1607262717435343	56	3.898809	7568
chr1	11390000	11400000	.	0.762802210890479	1.1563046747187415	0.18121615586039133	0.10463846364426271	0.1680307757700866	0.11539322073894769	55	5.736337	9847
chr1	11400000	11410000	.	0.5503762787437633	0.30182952906261273	0.16180013916106367	0.12456959957650322	0.6036661203592	1.1333262751146647	62	5.121370	9752
chr1	11410000	11420000	.	0.3620896570682653	0.10202688306341838	0.16827214472750623	0.16443187144098426	1.0330781028827547	1.660838141349854	46	3.726707	8993
chr1	11420000	11430000	.	0.4248518642934313	0.1955515258715519	0.08413607236375312	0.049827839830601295	0.06223362065558763	0.09066610200917319	26	9.442917	9601
chr1	11430000	11440000	.	0.5889991754977115	0.442116493274813	0.08413607236375312	0.014948351949180386	0.13691396544229278	0.11539322073894769	33	9.139537	4816
chr1	11440000	11450000	.	0.23656524261793332	0.1190313635739881	0.04530403896509783	0.009965567966120258	0.14313732750785155	0.14012033946872218	20	6.039685	3062
chr1	11450000	11460000	.	0.386228967539483	0.1955515258715519	0.038832033398655284	0.03986227186448103	0.08712706891782268	0.10302966137406043	20	17.634930	8409
chr1	11460000	11470000	.	0.2269095184294463	0.08927352268049107	0.07119206123086802	0.054810623813661426	0.09335043098338144	0.08654491555421076	38	16.753339	9456
chr1	11470000	11480000	.	0.3669175191625088	0.10627800319106082	0.17474415029394877	0.2591047671191267	0.35473163773684946	0.39975508613135446	33	25.423839	9602
chr1	11480000	11490000	.	0.43450758848191834	0.11052912331870325	0.19416016699327643	0.12955238355956336	0.10579715511449897	0.18133220401834638	17	41.493935	8087
chr1	11490000	11500000	.	0.49726979570708435	0.18704928561626702	0.09060807793019567	0.08969011169508233	0.44808206872023093	0.7665406806230096	37	9.135568	8622
chr1	11500000	11510000	.	0.17380303539276737	0.05101344153170919	0.07119206123086802	0.05979340779672154	0.2924980170812619	0.31321017057714373	30	11.975107	4529
chr1	11510000	11520000	.	0.04345075884819184	0.012753360382927298	0.02588802226577019	0.054810623813661426	0.20537094816343915	0.14836271237864704	9	20.348311	1446
chr1	11520000	11530000	.	0.14966372492154967	0.034008961021139456	0.06472005566442547	0.0697589757628418	0.9086108615715793	0.8324796639024084	13	6.199636	8497
chr1	11530000	11540000	.	0.448991174764649	0.09777576293577595	0.16827214472750623	0.44346777449235153	0.0995737930489402	0.05357542391451143	28	54.844111	8938
chr1	11540000	11550000	.	0.5889991754977115	0.12753360382927298	0.2135761836926041	0.22920806322076595	0.19292422403232165	0.11539322073894769	33	34.001264	9898
chr1	11550000	11560000	.	0.35243393287977826	0.10202688306341838	0.22652019482548916	0.2740531190683071	0.1680307757700866	0.20605932274812086	23	32.151722	9891
chr1	11560000	11570000	.	0.30898317403158637	0.03826008114878189	0.3041842616227997	0.26907033508524697	0.20537094816343915	0.27199830602751957	34	32.173941	9883
chr1	11570000	11580000	.	0.07241793141365306	0.017004480510569728	0.07119206123086802	0.08969011169508233	0.1867008619667629	0.14012033946872218	6	41.640200	8088
chr1	11580000	11590000	.	0.09655724188487075	0.04251120127642432	0.5371764620147315	0.7474175974590194	0.8339305167848743	0.7953889858077465	16	25.824588	7077
chr1	11590000	11600000	.	0.07724579350789659	0.02125560063821216	1.514449302547556	1.699129338223504	0.01867008619667629	0.04121186454962417	39	96.574074	9778
chr1	11600000	11610000	.	0.048278620942435374	0.034008961021139456	1.2555690798898542	1.8286817217830673	0.06845698272114639	0.02884830518473692	31	94.327958	9396
chr1	11610000	11620000	.	0.062762207225166	0.025506720765854595	1.3850091912187052	2.0977520568683143	0.04356353445891134	0.01648474581984967	16	99.107144	7913
chr1	11620000	11630000	.	0.038622896753948296	0.025506720765854595	1.1908490242254288	1.8386472897491877	0.15558405163896907	0.13187796655879735	18	96.419750	9105
chr1	11630000	11640000	.	0.062762207225166	0.04251120127642432	0.4918724230496336	0.7075553255945383	2.2777505159945073	2.2089559398598557	45	38.220532	9816
chr1	11640000	11650000	.	0.014483586282730613	0.029757840893497024	1.074352924029463	1.230747643815852	0.0497868965244701	0.020605932274812087	61	93.448302	9986
chr1	11650000	11660000	.	0.009655724188487074	0.034008961021139456	1.1067129518616756	1.5396802507655798	0.06223362065558763	0.0	86	97.264212	9367
chr1	11660000	11670000	.	0.014483586282730613	0.012753360382927298	0.556592478714059	1.0164879325442664	0.01867008619667629	0.020605932274812087	15	95.481480	9842
chr1	11670000	11680000	.	0.03379503465970476	0.034008961021139456	1.158488996393216	1.3802311633076556	0.02489344826223505	0.020605932274812087	47	95.166326	8788
chr1	11680000	11690000	.	0.03379503465970476	0.017004480510569728	0.9643288293999396	0.8719871970355227	0.09335043098338144	0.03709067809466176	19	73.375105	4603
chr1	11690000	11700000	.	0.0	0.03826008114878189	1.1326009741274459	1.315454971527874	0.056010258590028866	0.020605932274812087	40	97.174602	9191
chr1	11700000	11710000	.	0.014483586282730613	0.025506720765854595	1.2555690798898542	1.853595641698368	0.0497868965244701	0.024727118729774504	52	97.122808	8962
chr1	11710000	11720000	.	0.028967172565461226	0.05101344153170919	1.4108972134844753	1.9681996733087512	0.012446724131117526	0.07006016973436109	27	90.897870	7072
chr1	11720000	11730000	.	0.028967172565461226	0.029757840893497024	0.7313366290080078	1.1061780442393487	0.02489344826223505	0.02884830518473692	23	92.375778	8142
chr1	11730000	11740000	.	0.004827862094243537	0.012753360382927298	1.4691452635824582	1.9333201854273303	0.09335043098338144	0.024727118729774504	63	96.329148	8164
chr1	11740000	11750000	.	0.0	0.008502240255284864	0.1876881614268339	0.23917363118688617	0.0	0.004121186454962417	0	NaN	0
chr1	11750000	11760000	.	0.014483586282730613	0.0	0.038832033398655284	0.004982783983060129	0.006223362065558763	0.012363559364887252	1	0.0	1
chr1	11760000	11770000	.	0.004827862094243537	0.0	0.19416016699327643	0.28900147101748747	0.006223362065558763	0.012363559364887252	2	100.000000	21
chr1	11770000	11780000	.	0.0	0.0	0.0	0.0	0.0	0.0	0	NaN	0
chr1	11780000	11790000	.	0.0	0.0	0.0	0.0	0.0	0.0	0	NaN	0
chr1	11790000	11800000	.	0.0	0.0	0.0	0.0	0.0	0.0	0	NaN	0
chr1	11800000	11810000	.	0.0	0.0	0.1229681057624084	0.07972454372896207	0.0	0.0	13	83.858362	648
chr1	11810000	11820000	.	0.0	0.0	0.0	0.0	0.0	0.0	0	NaN	0
chr1	11820000	11830000	.	0.0	0.0	0.012944011132885095	0.014948351949180386	0.09335043098338144	0.0947872884641356	11	16.443328	369
chr1	11830000	11840000	.	0.004827862094243537	0.02125560063821216	0.5630644842805016	0.5879685100010953	0.006223362065558763	0.004121186454962417	22	98.674241	3079
chr1	11840000	11850000	.	0.0	0.0	0.0	0.0	0.0	0.0	0	NaN	0
chr1	11850000	11860000	.	0.0	0.0	0.0	0.0	0.0	0.008242372909924835	0	NaN	0
chr1	11860000	11870000	.	0.0	0.0	0.0	0.0	0.0	0.0	0	NaN	0
chr1	11870000	11880000	.	0.0	0.0	0.0	0.0	0.0	0.0	0	NaN	0
chr1	11880000	11890000	.	0.0	0.0	0.0	0.0	0.0	0.0	0	NaN	0
chr1	11890000	11900000	.	0.32346676031431704	0.2508160875309035	0.12944011132885094	0.024913919915300647	0.09335043098338144	0.25139237375270745	46	12.124820	5409
chr1	11900000	11910000	.	0.24139310471217687	0.14878920446748514	0.09060807793019567	0.02989670389836077	0.16180741370452784	0.07830254264428593	255	2.688983	9953
chr1	11910000	11920000	.	0.6372777964401469	0.34859185046667945	0.20710417812616153	0.11460403161038298	0.3796250859990845	0.2967254247572941	329	3.317787	9428
chr1	11920000	11930000	.	0.0	0.004251120127642432	0.0	0.0	0.0	0.0	1	14.285700	1
chr1	11930000	11940000	.	0.0917293797906272	0.0807712824252062	0.05177604453154038	0.009965567966120258	0.09335043098338144	0.045333051004586594	29	6.113359	8979
chr1	11940000	11950000	.	0.009655724188487074	0.004251120127642432	0.006472005566442548	0.004982783983060129	0.006223362065558763	0.004121186454962417	10	6.614870	9351
chr1	11950000	11960000	.	0.014483586282730613	0.008502240255284864	0.006472005566442548	0.004982783983060129	0.012446724131117526	0.024727118729774504	5	2.500000	7659
chr1	11960000	11970000	.	0.024139310471217687	0.017004480510569728	0.038832033398655284	0.004982783983060129	0.02489344826223505	0.01648474581984967	106	2.437626	7417
chr1	11970000	11980000	.	0.08207365560214014	0.034008961021139456	0.14238412246173604	0.0697589757628418	0.06223362065558763	0.008242372909924835	136	4.377520	5428
chr1	11980000	11990000	.	0.0	0.0	0.02588802226577019	0.024913919915300647	0.0	0.0	0	NaN	0
chr1	11990000	12000000	.	0.024139310471217687	0.004251120127642432	0.09060807793019567	0.03986227186448103	0.006223362065558763	0.02884830518473692	4	71.230175	531
chr1	12000000	12010000	.	0.29449958774885576	0.05951568178699405	0.22652019482548916	0.06477619177978168	0.41696525839243714	0.4450881371359411	69	16.721543	9262
chr1	12010000	12020000	.	0.42002400219918773	0.2763228082967581	0.23946420595837425	0.08969011169508233	0.2924980170812619	0.2967254247572941	50	25.692440	9872
chr1	12020000	12030000	.	0.30898317403158637	0.2210582466374065	0.038832033398655284	0.044845055847541164	0.12446724131117526	0.13187796655879735	14	8.715986	7854
chr1	12030000	12040000	.	0.29932744984309934	0.08927352268049107	0.038832033398655284	0.009965567966120258	0.18047749990120412	0.10302966137406043	22	1.363636	3826
chr1	12040000	12050000	.	0.3572617949740218	0.14878920446748514	0.14238412246173604	0.049827839830601295	0.0995737930489402	0.12775678010383495	19	21.002503	9761
chr1	12050000	12060000	.	0.34277820869129116	0.15729144472277	0.10355208906308076	0.10962124762732285	0.3982951721957608	0.3214525434870686	19	2.988721	7808
chr1	12060000	12070000	.	0.09655724188487075	0.08502240255284864	0.05177604453154038	0.024913919915300647	0.13691396544229278	0.13187796655879735	14	1.686507	6809
chr1	12070000	12080000	.	0.3669175191625088	0.15304032459512756	0.16827214472750623	0.0697589757628418	1.5060536198652206	1.4094457675971468	30	5.620820	9180
chr1	12080000	12090000	.	0.32829462240856055	0.1190313635739881	0.2200481892590466	0.05979340779672154	0.35473163773684946	0.523390679780227	24	2.357955	7589
chr1	12090000	12100000	.	0.3669175191625088	0.29332728880732784	0.20710417812616153	0.05979340779672154	0.4107418963268783	0.6058144088794754	19	7.746127	8914
chr1	12100000	12110000	.	0.5503762787437633	0.6249146587634375	0.2329922003919317	0.0847073277120222	0.44808206872023093	0.5522389849649639	23	4.989650	8122
chr1	12110000	12120000	.	0.14483586282730612	0.06376680191463649	0.12944011132885094	0.05979340779672154	0.5103156893758185	0.6635110192489492	12	6.845233	3014
chr1	12120000	12130000	.	0.2317373805236898	0.11052912331870325	0.22652019482548916	0.36374323076338944	2.5391317227479755	2.9178000101133916	38	3.011790	9262
chr1	12130000	12140000	.	0.14483586282730612	0.046762321404066755	0.543648467581174	0.48831283033989265	1.7612114645531298	1.936957633832336	15	52.730160	8106
chr1	12140000	12150000	.	0.04345075884819184	0.0	0.18121615586039133	0.09965567966120259	0.13691396544229278	0.22254406856797054	6	81.830817	1813
chr1	12150000	12160000	.	0.11104082816760136	0.034008961021139456	0.7507526457073356	0.7274864615267789	0.759250171998169	1.0426601731054916	21	58.936138	9533
chr1	12160000	12170000	.	0.09655724188487075	0.04251120127642432	0.6536725622106972	0.4335022065262312	0.25515784468790925	0.43272457777105383	31	65.059439	9710
chr1	12170000	12180000	.	0.024139310471217687	0.0	0.05824805009798292	0.049827839830601295	0.14313732750785155	0.1895745769282712	15	28.666187	578
chr1	12180000	12190000	.	0.0	0.0	0.0	0.0	0.0	0.0	0	NaN	0
chr1	12190000	12200000	.	0.0	0.0	0.0	0.0	0.0	0.0	0	NaN	0
chr1	12200000	12210000	.	0.0	0.0	0.0	0.004982783983060129	0.03734017239335258	0.01648474581984967	0	NaN	0
chr1	12210000	12220000	.	0.0	0.0	0.0	0.0	0.0	0.0	0	NaN	0
chr1	12220000	12230000	.	0.0	0.0	0.0	0.0	0.0	0.0	0	NaN	0
chr1	12230000	12240000	.	0.0	0.0	0.0	0.0	0.0	0.0	0	NaN	0
chr1	12240000	12250000	.	0.0	0.0	0.0	0.0	0.0	0.0	0	NaN	0
chr1	12250000	12260000	.	0.0	0.0	0.0	0.0	0.0	0.0	0	NaN	0
chr1	12260000	12270000	.	0.0	0.0	0.0	0.0	0.0	0.0	0	NaN	0
chr1	12270000	12280000	.	0.0	0.0	0.0	0.0	0.0	0.0	0	NaN	0
chr1	12280000	12290000	.	0.0	0.0	0.09708008349663821	0.0697589757628418	0.07468034478670516	0.07418135618932352	6	73.030300	8068
chr1	12290000	12300000	.	0.0	0.004251120127642432	0.0	0.0	0.0	0.0	0	NaN	0
chr1	12300000	12310000	.	0.0	0.0	0.0	0.0	0.0	0.0	0	NaN	0
chr1	12310000	12320000	.	0.0	0.0	0.0	0.004982783983060129	0.0	0.0	0	NaN	0
chr1	12320000	12330000	.	0.0	0.0	0.012944011132885095	0.0348794878814209	0.0	0.004121186454962417	1	100.000000	1
chr1	12330000	12340000	.	0.0	0.0	0.012944011132885095	0.024913919915300647	0.0	0.004121186454962417	0	NaN	0
chr1	12340000	12350000	.	0.004827862094243537	0.004251120127642432	0.006472005566442548	0.014948351949180386	0.0	0.0	0	NaN	0
chr1	12350000	12360000	.	0.0	0.0	0.08413607236375312	0.05979340779672154	0.0	0.0	5	94.545460	598
chr1	12360000	12370000	.	0.004827862094243537	0.004251120127642432	0.4012643451194379	0.3886571506786901	0.0	0.008242372909924835	13	73.301277	8360
chr1	12370000	12380000	.	0.024139310471217687	0.025506720765854595	1.3785371856522626	1.4649384910196779	0.031116810327793815	0.05357542391451143	20	96.071425	8262
chr1	12380000	12390000	.	0.028967172565461226	0.02125560063821216	1.0549369073301351	1.1759370200021906	0.14313732750785155	0.08654491555421076	39	83.632477	9044
chr1	12390000	12400000	.	0.024139310471217687	0.03826008114878189	1.5079772969811136	1.5895080905961811	0.02489344826223505	0.04121186454962417	67	97.023809	9836
chr1	12400000	12410000	.	0.03379503465970476	0.046762321404066755	1.1973210297918713	1.4848696269519186	0.06223362065558763	0.03709067809466176	23	97.922704	7095
chr1	12410000	12420000	.	0.04345075884819184	0.012753360382927298	1.1326009741274459	1.235730427798912	0.04356353445891134	0.008242372909924835	31	97.357910	8610
chr1	12420000	12430000	.	0.03379503465970476	0.017004480510569728	0.9708008349663821	1.4549729230535577	0.03734017239335258	0.012363559364887252	52	97.350979	8218
chr1	12430000	12440000	.	0.014483586282730613	0.03826008114878189	1.171433007526101	1.584525306613121	0.06845698272114639	0.045333051004586594	46	97.524861	9893
chr1	12440000	12450000	.	0.024139310471217687	0.034008961021139456	1.2944011132885094	1.5396802507655798	0.11202051718005773	0.13187796655879735	45	94.767198	9440
chr1	12450000	12460000	.	0.009655724188487074	0.017004480510569728	1.0937689407287905	1.619404794494542	0.006223362065558763	0.024727118729774504	25	100.000000	5581
chr1	12460000	12470000	.	0.009655724188487074	0.004251120127642432	0.6989766011757951	0.7125381095775986	0.01867008619667629	0.020605932274812087	27	94.540430	4789
chr1	12470000	12480000	.	0.038622896753948296	0.02125560063821216	1.100240946295233	1.1460403161038297	0.06223362065558763	0.02884830518473692	26	96.854396	8542
chr1	12480000	12490000	.	0.009655724188487074	0.008502240255284864	1.01610487393148	1.275592699663393	0.04356353445891134	0.020605932274812087	19	96.961153	8231
chr1	12490000	12500000	.	0.04345075884819184	0.025506720765854595	1.242625068756969	1.5048007628841589	0.031116810327793815	0.01648474581984967	17	93.940247	9004
chr1	12500000	12510000	.	0.024139310471217687	0.012753360382927298	1.456201252449573	1.8386472897491877	0.04356353445891134	0.02884830518473692	35	94.782311	8503
chr1	12510000	12520000	.	0.009655724188487074	0.02125560063821216	1.0614089128965778	1.1859025879683107	0.02489344826223505	0.02884830518473692	18	93.774256	8808
chr1	12520000	12530000	.	0.019311448376974148	0.017004480510569728	0.7636966568402206	1.0513674204256873	0.04356353445891134	0.01648474581984967	7	95.102043	6434
chr1	12530000	12540000	.	0.04345075884819184	0.025506720765854595	0.6083685232455994	0.8022282212726808	0.6161128444903176	0.5934508495145882	21	65.541290	9584
chr1	12540000	12550000	.	0.14483586282730612	0.06376680191463649	0.38832033398655286	0.23917363118688617	2.1968468091422433	2.435621194882789	47	13.397448	9951
chr1	12550000	12560000	.	0.4538190368588926	0.5611478568488011	0.19416016699327643	0.12456959957650322	0.5663259479658475	0.7624194941680472	25	3.677777	9226
chr1	12560000	12570000	.	0.4634747610473796	0.5186366555723767	0.17474415029394877	0.07972454372896207	0.09335043098338144	0.11539322073894769	21	9.639253	9792
chr1	12570000	12580000	.	0.7386629004192612	0.8714796261666986	0.17474415029394877	0.10962124762732285	0.2924980170812619	0.31321017057714373	37	6.380689	9621
chr1	12580000	12590000	.	0.8931544874350544	1.3943674018667178	0.17474415029394877	0.11460403161038298	0.3858484480646433	0.3008466112122564	68	4.243694	9506
chr1	12590000	12600000	.	0.5793434513092245	0.5483944964658737	0.1488561280281786	0.0697589757628418	1.1513219821283711	0.8778127149069949	86	4.209622	9914
chr1	12600000	12610000	.	0.6903842794768259	0.9139908274431229	0.16827214472750623	0.054810623813661426	0.815260430588198	0.6140567817894002	71	4.148797	9962
chr1	12610000	12620000	.	0.8159086939271578	1.504896525185421	0.10355208906308076	0.049827839830601295	0.6098894824247587	0.5110271204153398	90	1.796778	9903
chr1	12620000	12630000	.	0.6807285552883388	0.6376680191463648	0.1876881614268339	0.07474175974590194	1.1139818097350185	1.0838720376551159	88	2.501856	8894
chr1	12630000	12640000	.	0.30898317403158637	0.2083048862544792	0.3818483284201103	0.28900147101748747	2.6698223261247094	2.497438991707225	119	7.257451	9376
chr1	12640000	12650000	.	0.5358926924610327	0.7099370613162862	0.2329922003919317	0.1893457913562849	2.134613188486656	1.9740483119269978	84	7.083371	9141
chr1	12650000	12660000	.	0.6227942101574163	0.94374866833662	0.3300722838885699	0.2740531190683071	0.6783464651459051	0.7253288160733855	85	37.452560	9959
chr1	12660000	12670000	.	0.3958846917279701	0.6674258600398619	0.3559603061543401	0.20429414330546528	1.0330781028827547	1.0550237324703788	82	21.420466	9601
chr1	12670000	12680000	.	0.2317373805236898	0.45486985365774024	0.39479233955299536	0.2740531190683071	1.630520861176396	1.6938076329895535	81	10.454737	7994
chr1	12680000	12690000	.	0.10138510397911428	0.09777576293577595	1.145544985260331	1.4200934351721368	0.07468034478670516	0.061817796824436264	50	97.330158	9366
chr1	12690000	12700000	.	0.03379503465970476	0.05101344153170919	1.0225768794979224	1.2257648598327917	0.031116810327793815	0.16896864465345912	49	91.985747	9061
chr1	12700000	12710000	.	0.024139310471217687	0.06376680191463649	1.1843770186589861	1.0613329883918075	0.06223362065558763	0.23078644147789537	52	95.422771	9516
chr1	12710000	12720000	.	0.04345075884819184	0.034008961021139456	0.9966888572321523	1.2506787797480923	0.07468034478670516	0.02884830518473692	50	94.640476	9181
chr1	12720000	12730000	.	0.03379503465970476	0.029757840893497024	0.9837448460992672	1.001539580595086	0.0497868965244701	0.04945423745954901	60	97.794312	9840
chr1	12730000	12740000	.	0.024139310471217687	0.025506720765854595	0.8090006958053184	1.0214707165273265	0.6970165513425814	0.7789042399878969	96	66.977340	9858
chr1	12740000	12750000	.	0.03379503465970476	0.025506720765854595	0.7054486067422376	0.7623659494081998	1.443819999209633	1.5619296664307563	65	49.302584	8551
chr1	12750000	12760000	.	0.038622896753948296	0.046762321404066755	0.4271523673852082	0.3438120948311489	0.4791988790480247	1.0096906814657922	101	74.871221	9510
chr1	12760000	12770000	.	0.05793434513092245	0.12753360382927298	0.6601445677771398	0.4036055026278705	0.9708444822271671	0.9025398336367695	102	44.380618	9847
chr1	12770000	12780000	.	0.2317373805236898	0.7184393015715711	0.2847682449234721	0.1395179515256836	0.3982951721957608	0.4450881371359411	108	28.484280	9509
chr1	12780000	12790000	.	0.24139310471217687	0.7099370613162862	0.22652019482548916	0.10463846364426271	0.8028137064570804	0.7500559348031599	65	26.557442	9480
chr1	12790000	12800000	.	0.15449158701579319	0.8544751456561289	0.4206803618187656	0.2790359030513672	1.1077584476694597	0.919024579456619	69	31.413580	8582
chr1	12800000	12810000	.	0.10138510397911428	0.3060806491902551	0.4206803618187656	0.26408755110218685	1.9603590506510102	2.1265322107606073	79	14.087331	9482
chr1	12810000	12820000	.	0.08690151769638368	0.029757840893497024	0.33654428945501247	0.2840186870344274	2.707162498518062	2.901315264293542	72	10.705817	9433
chr1	12820000	12830000	.	0.08207365560214014	0.025506720765854595	0.44656838408453575	0.3936399346617502	1.3504695682262515	1.5495661070658688	204	15.269331	9913
chr1	12830000	12840000	.	0.20277020795822856	0.09352464280813351	0.5889525065462718	0.6078996459333358	1.5931806887830433	1.6814440736246663	123	38.194292	9274
chr1	12840000	12850000	.	0.8159086939271578	1.1052912331870324	0.26535222822414445	0.10463846364426271	0.6783464651459051	0.651147459884062	88	5.357405	9826
chr1	12850000	12860000	.	0.8400480043983755	1.2413270772715903	0.2135761836926041	0.07972454372896207	0.5040923273102598	0.3296949163969934	63	5.378044	9558
chr1	12860000	12870000	.	0.7965972455501836	0.7099370613162862	0.1488561280281786	0.0697589757628418	0.5974427582936412	0.43272457777105383	48	8.252832	8850
chr1	12870000	12880000	.	0.6421056585343905	0.6334168990187224	0.16827214472750623	0.049827839830601295	1.0953117235383423	0.7624194941680472	83	4.945149	9881
chr1	12880000	12890000	.	0.7290071762307742	0.4761254542959524	0.14238412246173604	0.054810623813661426	0.684569827211464	0.4698152558657156	86	22.102631	9989
chr1	12890000	12900000	.	0.3910568296337265	0.14878920446748514	0.29124025048991464	0.20429414330546528	0.1867008619667629	0.1195144071939101	55	65.070707	9557
chr1	12900000	12910000	.	0.1158686902618449	0.02125560063821216	0.2200481892590466	0.12955238355956336	0.7405800858014928	0.572844917239776	48	57.337073	4951
chr1	12910000	12920000	.	0.03379503465970476	0.008502240255284864	0.038832033398655284	0.004982783983060129	0.1493606895734103	0.16896864465345912	14	55.671764	1753
chr1	12920000	12930000	.	0.07724579350789659	0.04251120127642432	0.4206803618187656	0.4534333424584717	0.056010258590028866	0.04121186454962417	64	92.279097	9590
chr1	12930000	12940000	.	0.15931944911003673	0.06801792204227891	0.4206803618187656	0.21425971127158555	0.9957379304894021	0.848964409722258	53	39.403900	9030
chr1	12940000	12950000	.	0.4634747610473796	0.30182952906261273	0.1488561280281786	0.05979340779672154	1.132651895931695	0.9107822065466942	139	3.069070	9475
chr1	12950000	12960000	.	0.7869415213616966	1.0160177105065413	0.16827214472750623	0.10962124762732285	0.6223362065558763	0.4203610184061666	67	4.184436	9654
chr1	12960000	12970000	.	0.29449958774885576	0.13603584408455782	0.02588802226577019	0.044845055847541164	0.32361482740905567	0.3008466112122564	31	4.170506	9142
chr1	12970000	12980000	.	0.7579743487962354	0.884232986549626	0.2459362115248168	0.0847073277120222	0.6347829306869939	0.33793728930691824	79	3.325845	9441
chr1	12980000	12990000	.	0.6276220722516599	0.8289684248902742	0.16180013916106367	0.054810623813661426	0.628559568621435	0.4986635610504525	63	5.997252	9864
chr1	12990000	13000000	.	0.2462209668064204	0.10202688306341838	0.09708008349663821	0.054810623813661426	0.06223362065558763	0.05769661036947384	24	18.461121	7479
chr1	13000000	13010000	.	0.6276220722516599	0.4803765744235949	0.2847682449234721	0.16443187144098426	0.1680307757700866	0.1936957633832336	71	16.565857	9359
chr1	13010000	13020000	.	0.28967172565461224	0.06376680191463649	0.556592478714059	0.49329561432295277	0.12446724131117526	0.12363559364887253	32	55.120353	9722
chr1	13020000	13030000	.	0.1786308974870109	0.06801792204227891	0.5307044564482889	0.6029168619502756	0.6596763789492288	0.8407220368123332	29	42.385342	9201
chr1	13030000	13040000	.	0.1400080007330626	0.034008961021139456	0.8413607236375312	1.0912296922901683	0.06845698272114639	0.06593898327939868	33	78.704139	9582
chr1	13040000	13050000	.	0.038622896753948296	0.03826008114878189	1.430313230183803	1.823698937800007	0.0497868965244701	0.024727118729774504	64	95.899056	9618
chr1	13050000	13060000	.	0.06759006931940952	0.03826008114878189	0.6601445677771398	0.7274864615267789	1.6678610335697486	1.372355089502485	52	50.346460	9603
chr1	13060000	13070000	.	0.2462209668064204	0.07226904216992135	0.2588802226577019	0.07972454372896207	0.8339305167848743	0.9149033930016567	32	13.702878	8838
chr1	13070000	13080000	.	0.44416331267040543	0.2508160875309035	0.1229681057624084	0.06477619177978168	0.472975516982466	0.39975508613135446	38	8.134161	9160
chr1	13080000	13090000	.	0.7772857971732096	1.0287710708894686	0.31712827275568484	0.12955238355956336	0.4231886204579959	0.3338161028519558	39	6.805046	8321
chr1	13090000	13100000	.	1.0717853849220653	2.2148335865017073	0.3106562671892423	0.09965567966120259	0.36717836186796704	0.24727118729774505	62	1.947062	9361
chr1	13100000	13110000	.	0.9172937979062721	1.0755333922935353	0.31712827275568484	0.12456959957650322	0.31739146534349694	0.43272457777105383	47	7.251925	9513
chr1	13110000	13120000	.	0.5889991754977115	0.5441433763382313	0.16827214472750623	0.09467289567814245	0.9957379304894021	0.8695703419970702	51	2.393402	9191
chr1	13120000	13130000	.	0.6034827617804421	0.4888788146788797	0.2524082170912593	0.10962124762732285	0.49786896524470103	0.6058144088794754	49	3.870263	7528
chr1	13130000	13140000	.	0.511753381989815	0.2635694479138308	0.6860325900429101	0.49329561432295277	0.5849960341625238	0.5934508495145882	93	27.767157	9625
chr1	13140000	13150000	.	0.23656524261793332	0.06801792204227891	0.9449128127006119	1.6841809862743238	0.8028137064570804	1.2816889874933117	68	61.464168	9809
chr1	13150000	13160000	.	0.09655724188487075	0.05101344153170919	0.5307044564482889	0.6029168619502756	2.620035429600239	2.526287296891962	62	15.764282	9059
chr1	13160000	13170000	.	0.13518013863881903	0.034008961021139456	0.6860325900429101	0.8022282212726808	1.2197789648495174	1.3764762759574474	82	59.232071	9935
chr1	13170000	13180000	.	0.11104082816760136	0.055264561659351626	0.601896517679157	0.47834726237377234	0.9770678442927258	0.997327122100905	130	54.086716	9801
chr1	13180000	13190000	.	0.5648598650264939	0.4846276945512373	0.17474415029394877	0.044845055847541164	0.889940775374903	0.7624194941680472	57	14.136162	7306
chr1	13190000	13200000	.	0.574515589214981	0.7439460223374256	0.12944011132885094	0.044845055847541164	0.472975516982466	0.2926042383023316	49	6.826427	6697
chr1	13200000	13210000	.	1.0090231776968992	1.7259547718228274	0.1488561280281786	0.08969011169508233	0.7281333616703752	0.721207629618423	71	3.120388	9809
chr1	13210000	13220000	.	0.08690151769638368	0.012753360382927298	0.05177604453154038	0.0348794878814209	0.2924980170812619	0.33793728930691824	12	2.708333	1593
chr1	13220000	13230000	.	0.07241793141365306	0.025506720765854595	0.32360027832212734	0.3288637428819685	1.3504695682262515	1.2981737333131613	44	26.522011	6415
chr1	13230000	13240000	.	0.03379503465970476	0.02125560063821216	0.08413607236375312	0.1893457913562849	0.7903669823259629	0.721207629618423	29	35.566256	2725
chr1	13240000	13250000	.	0.009655724188487074	0.017004480510569728	0.2200481892590466	0.44346777449235153	0.006223362065558763	0.004121186454962417	11	98.181818	1077
chr1	13250000	13260000	.	0.0	0.004251120127642432	0.06472005566442547	0.10962124762732285	0.0	0.0	1	100.000000	1
chr1	13260000	13270000	.	0.004827862094243537	0.017004480510569728	1.4691452635824582	2.077820920936074	0.06223362065558763	0.024727118729774504	69	97.810558	9721
chr1	13270000	13280000	.	0.024139310471217687	0.02125560063821216	1.3267611411207223	1.8486128577153078	0.08712706891782268	0.03709067809466176	62	96.116553	9518
chr1	13280000	13290000	.	0.03379503465970476	0.008502240255284864	1.417369219050918	1.9681996733087512	0.1182438792456165	0.07418135618932352	61	95.577675	9870
chr1	13290000	13300000	.	0.0	0.0	0.05824805009798292	0.08969011169508233	0.0	0.0	6	100.000000	191
chr1	13300000	13310000	.	0.0	0.0	0.012944011132885095	0.014948351949180386	0.0	0.0	4	100.000000	88
chr1	13310000	13320000	.	0.0	0.0	0.0	0.0	0.0	0.0	0	NaN	0
chr1	13320000	13330000	.	0.0	0.0	0.019416016699327642	0.004982783983060129	0.006223362065558763	0.004121186454962417	0	NaN	0
chr1	13330000	13340000	.	0.028967172565461226	0.055264561659351626	1.6568334250092922	2.4216330157672226	0.21159431022899794	0.25963474666263225	82	95.875510	9266
chr1	13340000	13350000	.	0.0	0.004251120127642432	0.36890431728722517	0.652744701780877	0.08712706891782268	0.09066610200917319	24	90.208333	9004
chr1	13350000	13360000	.	0.024139310471217687	0.029757840893497024	1.1973210297918713	1.7938022339016464	0.01867008619667629	0.04121186454962417	44	98.538961	9070
chr1	13360000	13370000	.	0.07241793141365306	0.02125560063821216	1.113184957428118	1.4948351949180387	0.21159431022899794	0.21842288211300812	96	86.800819	7556
chr1	13370000	13380000	.	0.004827862094243537	0.0	0.34301629502145503	0.3587604467803293	0.02489344826223505	0.03296949163969934	10	95.083330	2553
chr1	13380000	13390000	.	0.038622896753948296	0.02125560063821216	1.417369219050918	2.0977520568683143	0.18047749990120412	0.07418135618932352	96	95.437055	9380
chr1	13390000	13400000	.	0.0	0.0	0.05177604453154038	0.14948351949180388	0.012446724131117526	0.004121186454962417	4	87.857150	1458
chr1	13400000	13410000	.	0.0	0.0	0.0	0.0	0.0	0.0	0	NaN	0
chr1	13410000	13420000	.	0.0	0.0	0.0	0.0	0.0	0.0	0	NaN	0
chr1	13420000	13430000	.	0.0	0.0	0.0	0.0	0.0	0.0	0	NaN	0
chr1	13430000	13440000	.	0.0	0.0	0.0	0.0	0.0	0.0	0	NaN	0
chr1	13440000	13450000	.	0.15931944911003673	0.10627800319106082	0.1229681057624084	0.10962124762732285	0.031116810327793815	0.03709067809466176	6	43.730167	2524
chr1	13450000	13460000	.	0.4683026231416231	0.3060806491902551	0.3300722838885699	0.1395179515256836	0.5538792238347299	0.6676322057039116	36	10.725304	9650
chr1	13460000	13470000	.	0.09655724188487075	0.055264561659351626	0.41420835625232305	0.21425971127158555	2.1532832746833317	2.3490762793285778	76	5.163524	8487
chr1	13470000	13480000	.	0.05793434513092245	0.004251120127642432	0.7378086345744503	1.041401852459567	1.6367442232419547	2.0111389900216596	79	36.317135	9835
chr1	13480000	13490000	.	0.024139310471217687	0.025506720765854595	0.614840528812042	0.9915740126289656	1.4002564647507216	1.5619296664307563	122	40.344401	9800
chr1	13490000	13500000	.	0.014483586282730613	0.02125560063821216	1.643889413876407	2.047924217037713	0.09335043098338144	0.03709067809466176	87	96.776778	9284
chr1	13500000	13510000	.	0.03379503465970476	0.02125560063821216	1.7344974918066025	1.92335461746121	0.0995737930489402	0.03296949163969934	94	96.877246	9165
chr1	13510000	13520000	.	0.024139310471217687	0.017004480510569728	1.4950332858482285	1.893457913562849	0.01867008619667629	0.01648474581984967	108	97.904308	9744
chr1	13520000	13530000	.	0.019311448376974148	0.008502240255284864	1.2232090520576413	1.7738710979694061	0.07468034478670516	0.02884830518473692	84	95.513337	8915
chr1	13530000	13540000	.	0.014483586282730613	0.012753360382927298	1.2490970743234115	1.6642498503420833	0.056010258590028866	0.0	63	97.921275	9182
chr1	13540000	13550000	.	0.009655724188487074	0.02125560063821216	1.5597533415126539	1.9133890494950894	0.03734017239335258	0.01648474581984967	115	96.573813	9941
chr1	13550000	13560000	.	0.024139310471217687	0.012753360382927298	1.287929107722067	1.7290260421218648	0.08712706891782268	0.004121186454962417	109	96.020848	9568
chr1	13560000	13570000	.	0.009655724188487074	0.012753360382927298	1.3332331466871647	1.5695769546639406	0.02489344826223505	0.01648474581984967	93	98.418672	9927
chr1	13570000	13580000	.	0.004827862094243537	0.029757840893497024	1.242625068756969	1.6493014983929029	0.04356353445891134	0.020605932274812087	119	96.207141	9726
chr1	13580000	13590000	.	0.014483586282730613	0.029757840893497024	1.3461771578200499	1.6542842823759627	0.07468034478670516	0.04121186454962417	81	97.361357	9721
chr1	13590000	13600000	.	0.024139310471217687	0.017004480510569728	1.2490970743234115	1.5197491148333395	0.04356353445891134	0.024727118729774504	99	96.107435	9124
chr1	13600000	13610000	.	0.009655724188487074	0.02125560063821216	1.3202891355542796	1.888475129579789	0.06845698272114639	0.02884830518473692	106	97.129755	9738
chr1	13610000	13620000	.	0.0	0.012753360382927298	1.1973210297918713	1.6493014983929029	0.06223362065558763	0.03296949163969934	88	97.678080	9721
chr1	13620000	13630000	.	0.024139310471217687	0.012753360382927298	1.1649610019596586	1.4749040589857982	0.0497868965244701	0.020605932274812087	97	97.572001	9616
chr1	13630000	13640000	.	0.019311448376974148	0.025506720765854595	1.3267611411207223	1.584525306613121	0.031116810327793815	0.020605932274812087	95	96.794551	9904
chr1	13640000	13650000	.	0.004827862094243537	0.029757840893497024	1.5403373248133263	2.3120117681398997	0.0497868965244701	0.02884830518473692	145	97.647203	9595
chr1	13650000	13660000	.	0.004827862094243537	0.025506720765854595	1.4950332858482285	2.122665976783615	0.08090370685226392	0.01648474581984967	89	97.110978	9683
chr1	13660000	13670000	.	0.014483586282730613	0.012753360382927298	1.4756172691489007	2.30702898415684	0.056010258590028866	0.01648474581984967	88	97.072580	9657
chr1	13670000	13680000	.	0.009655724188487074	0.012753360382927298	1.0549369073301351	1.4699212750027382	0.012446724131117526	0.012363559364887252	39	93.829877	6279
chr1	13680000	13690000	.	0.038622896753948296	0.029757840893497024	1.715081475107275	2.5760993192420867	0.08712706891782268	0.04121186454962417	89	96.040490	9456
chr1	13690000	13700000	.	0.014483586282730613	0.025506720765854595	1.5597533415126539	1.7539399620371656	0.14313732750785155	0.19781694983819603	146	95.477871	9810
chr1	13700000	13710000	.	0.009655724188487074	0.02125560063821216	1.1067129518616756	1.7041121222065643	0.13069060337673402	0.2101805092030833	106	90.594420	9902
chr1	13710000	13720000	.	0.06759006931940952	0.046762321404066755	0.543648467581174	0.308932606949728	1.4811601716029856	1.3270220384978983	119	41.722024	9893
chr1	13720000	13730000	.	0.048278620942435374	0.025506720765854595	0.7248646234415653	0.9915740126289656	0.7841436202604042	0.947872884641356	30	35.857143	9980
chr1	13730000	13740000	.	0.004827862094243537	0.004251120127642432	0.3753763228536678	0.5231923182213136	0.012446724131117526	0.03709067809466176	16	91.418656	2861
chr1	13740000	13750000	.	0.0	0.0	0.0	0.0	0.0	0.0	0	NaN	0
chr1	13750000	13760000	.	0.0	0.0	0.0	0.0	0.0	0.0	0	NaN	0
chr1	13760000	13770000	.	0.0	0.0	0.0	0.0	0.0	0.0	0	NaN	0
chr1	13770000	13780000	.	0.0	0.0	0.0	0.0	0.0	0.0	0	NaN	0
chr1	13780000	13790000	.	0.0	0.0	0.0	0.0	0.0	0.0	0	NaN	0
chr1	13790000	13800000	.	0.0	0.0	0.0	0.0	0.0	0.0	0	NaN	0
chr1	13800000	13810000	.	0.009655724188487074	0.0	0.1876881614268339	0.26907033508524697	0.006223362065558763	0.008242372909924835	9	95.185189	861
chr1	13810000	13820000	.	0.014483586282730613	0.017004480510569728	1.01610487393148	1.7489571780541053	0.012446724131117526	0.045333051004586594	81	87.499240	9410
chr1	13820000	13830000	.	0.04345075884819184	0.034008961021139456	1.5015052914146712	2.0379586490715926	0.08712706891782268	0.03709067809466176	42	93.567650	9622
chr1	13830000	13840000	.	0.004827862094243537	0.025506720765854595	1.5338653192468836	1.9582341053426309	0.11202051718005773	0.03296949163969934	42	97.854912	9690
chr1	13840000	13850000	.	0.004827862094243537	0.029757840893497024	1.5662253470790966	2.162528248648096	0.07468034478670516	0.07006016973436109	87	96.351900	9648
chr1	13850000	13860000	.	0.03379503465970476	0.029757840893497024	1.7668575196388157	2.32696012008908	0.0995737930489402	0.04121186454962417	62	97.167181	9829
chr1	13860000	13870000	.	0.028967172565461226	0.05101344153170919	1.4044252079180328	1.5197491148333395	0.08090370685226392	0.06593898327939868	15	77.506740	7186
chr1	13870000	13880000	.	0.019311448376974148	0.008502240255284864	1.04199289619725	1.1560058840699499	0.03734017239335258	0.004121186454962417	45	97.129684	4424
chr1	13880000	13890000	.	0.019311448376974148	0.02125560063821216	1.3785371856522626	1.7190604741557447	0.09335043098338144	0.03296949163969934	88	97.431895	9624
chr1	13890000	13900000	.	0.004827862094243537	0.034008961021139456	1.3461771578200499	1.619404794494542	0.0995737930489402	0.012363559364887252	100	97.052708	9740
chr1	13900000	13910000	.	0.019311448376974148	0.03826008114878189	1.3979532023515902	1.6742154183082034	0.056010258590028866	0.03709067809466176	59	94.412161	9666
chr1	13910000	13920000	.	0.019311448376974148	0.008502240255284864	1.6180013916106368	2.2123560884786975	0.10579715511449897	0.03296949163969934	62	90.428826	7444
chr1	13920000	13930000	.	0.009655724188487074	0.004251120127642432	0.0	0.0	0.0	0.0	0	NaN	0
chr1	13930000	13940000	.	0.0	0.0	0.0	0.0	0.0	0.0	0	NaN	0
chr1	13940000	13950000	.	0.0	0.0	0.0	0.0	0.0	0.0	0	NaN	0
chr1	13950000	13960000	.	0.0	0.0	0.0	0.0	0.0	0.0	0	NaN	0
chr1	13960000	13970000	.	0.0	0.0	0.0	0.0	0.0	0.0	0	NaN	0
chr1	13970000	13980000	.	0.0	0.0	0.0	0.0	0.0	0.0	0	NaN	0
chr1	13980000	13990000	.	0.024139310471217687	0.004251120127642432	0.8478327292039738	1.2058337239005512	0.03734017239335258	0.008242372909924835	22	98.971864	4152
chr1	13990000	14000000	.	0.0	0.0	0.032360027832212736	0.12955238355956336	0.0	0.0	3	66.666667	199
chr1	14000000	14010000	.	0.004827862094243537	0.0	0.6536725622106972	0.9666600927136652	0.04356353445891134	0.07006016973436109	20	72.833330	3974
chr1	14010000	14020000	.	0.014483586282730613	0.004251120127642432	1.3332331466871647	2.003079161190172	0.12446724131117526	0.11127203428398527	53	82.143536	7478
chr1	14020000	14030000	.	0.038622896753948296	0.02125560063821216	1.8121615586039133	2.207373304495637	0.0497868965244701	0.012363559364887252	27	86.137567	9284
chr1	14030000	14040000	.	0.038622896753948296	0.034008961021139456	1.8704096087018962	2.386753527885802	0.08090370685226392	0.10302966137406043	60	91.578705	9512
chr1	14040000	14050000	.	0.04345075884819184	0.034008961021139456	1.7409694973730454	2.1027348408513746	0.09335043098338144	0.08242372909924835	49	90.349980	9753
chr1	14050000	14060000	.	0.009655724188487074	0.04251120127642432	1.6050573804777517	2.0728381369530138	0.06223362065558763	0.04945423745954901	54	97.622522	9137
chr1	14060000	14070000	.	0.04345075884819184	0.034008961021139456	1.5921133693448666	1.9034234815289692	0.08090370685226392	0.05357542391451143	65	95.270342	9428
chr1	14070000	14080000	.	0.1158686902618449	0.04251120127642432	0.8672487459033013	1.305489403561754	1.86078525760207	1.953442379652186	97	21.506722	7425
chr1	14080000	14090000	.	0.11104082816760136	0.0807712824252062	0.29124025048991464	0.19931135932240518	0.36717836186796704	0.5439966120550391	36	35.751761	8670
chr1	14090000	14100000	.	0.11104082816760136	0.025506720765854595	0.6601445677771398	0.7773143013573802	0.5912193962280825	0.6429050869741372	47	48.729849	8624
chr1	14100000	14110000	.	0.09655724188487075	0.025506720765854595	0.5048164341825186	0.5431234541535541	0.8277071547193154	0.9849635627360178	71	23.280796	9691
chr1	14110000	14120000	.	0.521409106178302	0.34008961021139456	0.1876881614268339	0.07474175974590194	0.8526006029815506	0.7995101722627089	90	6.702162	9629
chr1	14120000	14130000	.	0.22208165633520272	0.0807712824252062	0.2588802226577019	0.0697589757628418	1.779881550749806	1.7515042433590275	103	8.228509	9828
chr1	14130000	14140000	.	0.29449958774885576	0.09352464280813351	0.5112884397489612	0.09965567966120259	0.8401538788504329	0.919024579456619	37	9.759593	9679
chr1	14140000	14150000	.	0.1786308974870109	0.046762321404066755	0.4595123952174208	0.2541219831360666	0.13069060337673402	0.23078644147789537	75	56.764597	9880
chr1	14150000	14160000	.	0.29449958774885576	0.13603584408455782	0.36890431728722517	0.15944908745792413	0.0995737930489402	0.09066610200917319	40	38.380232	7816
chr1	14160000	14170000	.	0.15449158701579319	0.09777576293577595	0.15532813359462114	0.02989670389836077	0.056010258590028866	0.07418135618932352	13	21.987177	8040
chr1	14170000	14180000	.	0.30898317403158637	0.24231384727561864	0.19416016699327643	0.06477619177978168	0.44808206872023093	0.5522389849649639	29	6.566283	5730
chr1	14180000	14190000	.	0.09655724188487075	0.05101344153170919	0.1229681057624084	0.03986227186448103	0.36095499980240825	0.3544220351267679	20	5.533121	8668
chr1	14190000	14200000	.	0.1834587595812544	0.06376680191463649	0.3041842616227997	0.1395179515256836	2.36487758491233	2.3738033980583526	61	3.235160	9722
chr1	14200000	14210000	.	0.3331224845028041	0.18704928561626702	0.1876881614268339	0.044845055847541164	0.6907931892770227	0.9396305117314312	54	3.398400	7353
chr1	14210000	14220000	.	0.41519614010494427	0.42936313289188566	0.11649610019596585	0.044845055847541164	0.1991475860978804	0.19781694983819603	32	4.550191	7320
chr1	14220000	14230000	.	0.6710728310998517	0.7014348210610014	0.2782962393570295	0.12456959957650322	1.0579715511449896	1.215750004213913	113	2.490685	9741
chr1	14230000	14240000	.	0.5455484166495197	0.2763228082967581	0.2329922003919317	0.10962124762732285	0.5165390514413774	0.7335711889833103	99	10.531478	9947
chr1	14240000	14250000	.	0.12069655235608844	0.06376680191463649	0.7766406679731057	0.847073277120222	0.13691396544229278	0.12775678010383495	69	85.681701	9880
chr1	14250000	14260000	.	0.04345075884819184	0.025506720765854595	0.47245640635030595	0.3886571506786901	0.02489344826223505	0.020605932274812087	28	97.067618	8227
chr1	14260000	14270000	.	0.048278620942435374	0.03826008114878189	1.6050573804777517	1.3603000273754153	0.06845698272114639	0.020605932274812087	98	94.559166	9494
chr1	14270000	14280000	.	0.05310648303667891	0.04251120127642432	1.3073451244213945	1.275592699663393	0.06845698272114639	0.02884830518473692	100	94.844410	9986
chr1	14280000	14290000	.	0.07241793141365306	0.06801792204227891	0.7507526457073356	0.8969011169508232	1.412703188881839	1.3393855978627855	84	73.380646	9735
chr1	14290000	14300000	.	0.49726979570708435	0.4888788146788797	0.1488561280281786	0.15944908745792413	1.2695658613739877	1.372355089502485	64	4.623637	9158
chr1	14300000	14310000	.	0.844875866492619	1.249829317526875	0.09060807793019567	0.07474175974590194	0.32361482740905567	0.2390288143878202	71	5.411965	7984
chr1	14310000	14320000	.	0.7434907625135048	1.2030669961228082	0.17474415029394877	0.09965567966120259	0.15558405163896907	0.0947872884641356	27	3.179015	8243
chr1	14320000	14330000	.	0.6855564173825823	1.0245199507618261	0.2588802226577019	0.1694146554240444	0.3734017239335258	0.5357542391451143	49	6.335695	9658
chr1	14330000	14340000	.	0.14483586282730612	0.09352464280813351	0.49834442861607614	0.4335022065262312	0.9895145684238432	1.0632661053803036	49	58.149000	7383
chr1	14340000	14350000	.	0.04345075884819184	0.04251120127642432	0.20710417812616153	0.23419084720382607	0.7468034478670516	0.700601697343611	25	43.708080	7488
chr1	14350000	14360000	.	0.2800160014661252	0.17004480510569728	0.2329922003919317	0.15944908745792413	1.9416889644543343	2.2831372960491794	64	4.981073	8792
chr1	14360000	14370000	.	0.4103682780107007	0.4761254542959524	0.18121615586039133	0.12456959957650322	0.9210575857026968	1.0797508512001535	90	4.512717	9602
chr1	14370000	14380000	.	0.5069255198955714	1.1860625156122386	0.2135761836926041	0.06477619177978168	0.2302643964256742	0.1442415259236846	41	2.532027	9704
chr1	14380000	14390000	.	0.7483186246077482	2.0320354210130827	0.18121615586039133	0.03986227186448103	0.18047749990120412	0.10715084782902286	61	2.343772	8511
chr1	14390000	14400000	.	0.8497037285868626	2.18507574560821	0.20710417812616153	0.12456959957650322	0.16180741370452784	0.09066610200917319	75	5.521015	9875
chr1	14400000	14410000	.	1.042818212356604	2.0702955021618648	0.2135761836926041	0.05979340779672154	0.41696525839243714	0.3049677976672189	171	4.381316	9893
chr1	14410000	14420000	.	0.8834987632465674	2.1255600638212164	0.22652019482548916	0.054810623813661426	0.48542224111358356	0.2637559331175947	140	2.611678	9416
chr1	14420000	14430000	.	0.20277020795822856	0.19130040574390947	0.09060807793019567	0.0	0.16180741370452784	0.14012033946872218	23	2.898552	2802
chr1	14430000	14440000	.	0.16414731120428028	0.1317847239569154	0.02588802226577019	0.004982783983060129	0.0497868965244701	0.04945423745954901	10	1.944443	1391
chr1	14440000	14450000	.	0.8641873148695931	1.407120762249645	0.1488561280281786	0.05979340779672154	0.19292422403232165	0.11127203428398527	46	4.692892	8033
chr1	14450000	14460000	.	0.6565892448171211	1.0500266715276807	0.16180013916106367	0.0847073277120222	0.22404103436011547	0.14836271237864704	33	4.614382	5602
chr1	14460000	14470000	.	0.3620896570682653	0.14028696421220027	0.12944011132885094	0.1395179515256836	1.5931806887830433	1.4671423779666206	52	3.961457	8239
chr1	14470000	14480000	.	0.15449158701579319	0.06801792204227891	0.2459362115248168	0.2242252792377058	1.8545618955365113	2.377924584513315	68	22.564876	9174
chr1	14480000	14490000	.	0.12069655235608844	0.05101344153170919	0.49834442861607614	0.812193789238801	2.122166464355538	2.2748949231392546	82	37.913429	9560
chr1	14490000	14500000	.	0.125524414450332	0.0807712824252062	1.5015052914146712	1.8336645057661276	0.07468034478670516	0.061817796824436264	75	93.993732	9214
chr1	14500000	14510000	.	0.062762207225166	0.03826008114878189	1.3655931745193775	1.5695769546639406	0.06845698272114639	0.03709067809466176	72	95.155424	9899
chr1	14510000	14520000	.	0.05310648303667891	0.046762321404066755	0.957856823833497	1.2257648598327917	0.031116810327793815	0.09066610200917319	65	95.181042	9849
chr1	14520000	14530000	.	0.125524414450332	0.029757840893497024	0.5307044564482889	0.48831283033989265	1.313129395832899	1.6113839038903053	67	49.572675	9605
chr1	14530000	14540000	.	0.05310648303667891	0.046762321404066755	0.2135761836926041	0.3288637428819685	1.4002564647507216	1.5990203445254179	39	17.178085	9580
chr1	14540000	14550000	.	0.11104082816760136	0.029757840893497024	0.6730885789100249	0.7075553255945383	1.3878097406196042	1.5289601747910568	62	43.363882	9014
chr1	14550000	14560000	.	0.1158686902618449	0.03826008114878189	0.3753763228536678	0.3786915827125698	1.3504695682262515	1.401203394687222	72	46.498846	9919
chr1	14560000	14570000	.	0.125524414450332	0.05951568178699405	0.5824805009798293	0.5481062381366142	0.45430543078578967	0.6758745786138365	50	66.430984	9051
chr1	14570000	14580000	.	0.062762207225166	0.034008961021139456	0.16180013916106367	0.10962124762732285	0.5165390514413774	0.6676322057039116	40	10.113092	4228
chr1	14580000	14590000	.	0.6710728310998517	0.501632175061807	0.38832033398655286	0.12955238355956336	0.43563534458911346	0.46157288295579074	61	19.412282	9262
chr1	14590000	14600000	.	1.0573017986393347	1.3731118012285057	0.20063217255971896	0.0697589757628418	0.31739146534349694	0.17721101756338395	71	12.429556	9880
chr1	14600000	14610000	.	0.9993674535084123	1.317847239569154	0.2135761836926041	0.11460403161038298	0.3796250859990845	0.17721101756338395	98	9.644066	9486
chr1	14610000	14620000	.	0.14966372492154967	0.05101344153170919	0.012944011132885095	0.024913919915300647	0.26138120675346804	0.14836271237864704	20	13.744050	5540
chr1	14620000	14630000	.	0.9076380737177852	1.0627800319106082	0.1359121168952935	0.09965567966120259	0.8339305167848743	0.6181779682443627	128	2.326107	9710
chr1	14630000	14640000	.	0.970400280942951	1.4793898044195664	0.2847682449234721	0.054810623813661426	0.10579715511449897	0.0947872884641356	68	3.925527	9625
chr1	14640000	14650000	.	0.8545315906811062	1.5219010056959907	0.2135761836926041	0.049827839830601295	0.22404103436011547	0.1195144071939101	95	3.534252	9900
chr1	14650000	14660000	.	0.9414331083774897	1.1265468338252445	0.16827214472750623	0.0697589757628418	0.31116810327793815	0.14836271237864704	66	2.106837	9737
chr1	14660000	14670000	.	0.8497037285868626	1.092537872804105	0.12944011132885094	0.07972454372896207	0.2302643964256742	0.13187796655879735	82	3.395246	9663
chr1	14670000	14680000	.	0.9317773841890028	0.9777576293577595	0.12944011132885094	0.10463846364426271	0.25515784468790925	0.10715084782902286	113	3.429915	9661
chr1	14680000	14690000	.	0.897982349529298	1.1818113954845961	0.2329922003919317	0.07972454372896207	0.15558405163896907	0.061817796824436264	91	3.814836	9872
chr1	14690000	14700000	.	0.7483186246077482	1.5006454050577787	0.22652019482548916	0.07972454372896207	0.13691396544229278	0.05769661036947384	84	2.424458	9782
chr1	14700000	14710000	.	0.9607445567544639	1.602672288121197	0.2329922003919317	0.044845055847541164	0.12446724131117526	0.061817796824436264	61	2.783041	9656
chr1	14710000	14720000	.	0.9269495220947592	1.0967889929317474	0.15532813359462114	0.054810623813661426	0.14313732750785155	0.045333051004586594	74	3.633000	9491
chr1	14720000	14730000	.	0.7676300729847225	1.139300194208172	0.17474415029394877	0.049827839830601295	0.17425413783564536	0.08654491555421076	85	3.865080	9719
chr1	14730000	14740000	.	0.8497037285868626	1.3050938791862268	0.16827214472750623	0.06477619177978168	0.12446724131117526	0.15248389883360944	83	3.363320	9113
chr1	14740000	14750000	.	0.7338350383250176	1.3008427590585843	0.11649610019596585	0.054810623813661426	0.08712706891782268	0.045333051004586594	95	3.994228	9717
chr1	14750000	14760000	.	0.6421056585343905	1.3518562005902934	0.1100240946295233	0.0847073277120222	0.13069060337673402	0.07418135618932352	69	2.996064	8189
chr1	14760000	14770000	.	0.5503762787437633	0.8332195450179168	0.07119206123086802	0.06477619177978168	0.1680307757700866	0.01648474581984967	37	2.996666	6013
chr1	14770000	14780000	.	0.7483186246077482	1.10104011305939	0.1229681057624084	0.0348794878814209	0.11202051718005773	0.04945423745954901	88	2.394971	6980
chr1	14780000	14790000	.	0.9752281430371946	1.139300194208172	0.2135761836926041	0.06477619177978168	0.19292422403232165	0.09066610200917319	96	3.939775	9380
chr1	14790000	14800000	.	0.9221216600005157	1.679192450418761	0.15532813359462114	0.11958681559344309	0.2862746550157031	0.13599915301375978	194	1.849911	9873
chr1	14800000	14810000	.	0.7579743487962354	1.1903136357398811	0.1359121168952935	0.044845055847541164	0.14313732750785155	0.05769661036947384	102	2.250210	9937
chr1	14810000	14820000	.	0.897982349529298	1.594170047865912	0.12944011132885094	0.06477619177978168	0.3982951721957608	0.1442415259236846	109	1.972507	9941
chr1	14820000	14830000	.	0.6179663480631727	0.7184393015715711	0.07119206123086802	0.0847073277120222	0.056010258590028866	0.09066610200917319	52	2.518314	9313
chr1	14830000	14840000	.	0.7338350383250176	0.4931299348065221	0.08413607236375312	0.044845055847541164	0.236487758491233	0.09890847491909802	133	3.750159	9774
chr1	14840000	14850000	.	0.6614171069113646	0.27207168816911564	0.05177604453154038	0.014948351949180386	0.3360615515401732	0.21430169565804572	82	2.627802	9858
chr1	14850000	14860000	.	0.5938270375919551	0.8629773859114137	0.09708008349663821	0.0697589757628418	0.15558405163896907	0.07006016973436109	86	2.052501	9986
chr1	14860000	14870000	.	0.8014251076444272	0.8884841066772684	0.16827214472750623	0.08969011169508233	0.10579715511449897	0.10302966137406043	56	1.838151	9677
chr1	14870000	14880000	.	0.844875866492619	1.1478024344634568	0.14238412246173604	0.07972454372896207	0.10579715511449897	0.07830254264428593	61	3.579964	9894
chr1	14880000	14890000	.	0.7676300729847225	1.198815875995166	0.17474415029394877	0.054810623813661426	0.07468034478670516	0.06593898327939868	75	4.674604	9663
chr1	14890000	14900000	.	0.8545315906811062	1.296591638930942	0.16827214472750623	0.0847073277120222	0.26760456881902683	0.08242372909924835	117	3.737927	9577
chr1	14900000	14910000	.	0.7531464867019918	1.475138684291924	0.16827214472750623	0.10463846364426271	0.07468034478670516	0.024727118729774504	78	3.836210	9967
chr1	14910000	14920000	.	0.7531464867019918	1.4283763628878572	0.1876881614268339	0.07972454372896207	0.15558405163896907	0.07006016973436109	82	3.785856	9675
chr1	14920000	14930000	.	1.0090231776968992	1.683443570546403	0.34948830058789754	0.09965567966120259	0.26760456881902683	0.17721101756338395	154	4.094195	9987
chr1	14930000	14940000	.	0.9510888325659769	0.8544751456561289	0.12944011132885094	0.044845055847541164	0.5974427582936412	0.2390288143878202	128	1.844647	9571
chr1	14940000	14950000	.	0.7531464867019918	1.4878920446748511	0.18121615586039133	0.0697589757628418	0.14313732750785155	0.06593898327939868	91	6.626135	9715
chr1	14950000	14960000	.	0.5938270375919551	0.9267441878260503	0.1359121168952935	0.049827839830601295	0.08712706891782268	0.05357542391451143	89	2.209777	9502
chr1	14960000	14970000	.	0.4538190368588926	0.5526456165935162	0.05824805009798292	0.049827839830601295	0.1680307757700866	0.14012033946872218	46	2.013457	7220
chr1	14970000	14980000	.	0.0	0.0	0.0	0.0	0.0	0.0	0	NaN	0
chr1	14980000	14990000	.	0.6421056585343905	0.6504213795292921	0.1359121168952935	0.054810623813661426	0.10579715511449897	0.01648474581984967	72	6.957820	8480
chr1	14990000	15000000	.	0.825564418115645	0.7737038632309227	0.11649610019596585	0.07474175974590194	0.2987213791468206	0.15248389883360944	99	4.739846	9748
chr1	15000000	15010000	.	0.7193514520422871	0.658923619784577	0.07119206123086802	0.054810623813661426	0.1182438792456165	0.045333051004586594	53	3.648432	9851
chr1	15010000	15020000	.	0.8014251076444272	1.220071476633378	0.11649610019596585	0.0847073277120222	0.1991475860978804	0.10715084782902286	107	2.180885	9535
chr1	15020000	15030000	.	0.6807285552883388	0.7949594638691349	0.1359121168952935	0.10463846364426271	0.1493606895734103	0.08654491555421076	44	2.496393	9816
chr1	15030000	15040000	.	0.8110808318329142	0.8034617041244198	0.1876881614268339	0.0847073277120222	0.22404103436011547	0.1195144071939101	75	4.284934	9963
chr1	15040000	15050000	.	0.782113659267453	1.581416687482985	0.2135761836926041	0.08969011169508233	0.0995737930489402	0.05357542391451143	130	4.249751	9039
chr1	15050000	15060000	.	0.7096957278538	0.9820087494854018	0.12944011132885094	0.044845055847541164	0.07468034478670516	0.03709067809466176	72	4.580692	9201
chr1	15060000	15070000	.	0.9269495220947592	0.9777576293577595	0.08413607236375312	0.07474175974590194	0.26138120675346804	0.1895745769282712	183	10.498172	9581
chr1	15070000	15080000	.	0.7917693834559402	0.884232986549626	0.17474415029394877	0.0697589757628418	0.21781767229455673	0.10715084782902286	136	24.403675	9228
chr1	15080000	15090000	.	0.7241793141365306	0.2763228082967581	0.05177604453154038	0.03986227186448103	0.49786896524470103	0.1936957633832336	124	6.478178	9504
chr1	15090000	15100000	.	0.8690151769638367	0.5313900159553041	0.09708008349663821	0.049827839830601295	0.40451853426131956	0.23078644147789537	89	3.874401	9277
chr1	15100000	15110000	.	0.7869415213616966	0.9182419475707653	0.09060807793019567	0.0847073277120222	0.3360615515401732	0.1895745769282712	88	4.807212	9123
chr1	15110000	15120000	.	0.8786709011523238	1.2455781973992328	0.1359121168952935	0.044845055847541164	0.24893448262235052	0.1442415259236846	64	4.011424	8354
chr1	15120000	15130000	.	0.7096957278538	0.8927352268049108	0.05824805009798292	0.044845055847541164	0.20537094816343915	0.13187796655879735	84	2.626133	8859
chr1	15130000	15140000	.	0.8207365560214014	0.3188340095731824	0.07119206123086802	0.0348794878814209	0.5414324997036124	0.3832703403115048	86	3.398365	9630
chr1	15140000	15150000	.	0.35243393287977826	0.10627800319106082	0.5307044564482889	0.3737087987295097	0.5787726720969649	0.46157288295579074	81	34.213141	9311
chr1	15150000	15160000	.	0.10621296607335783	0.03826008114878189	1.4367852357502455	1.4499901390704977	0.09335043098338144	0.061817796824436264	136	94.905940	9621
chr1	15160000	15170000	.	0.1158686902618449	0.055264561659351626	0.9060807793019566	1.2207820758497316	0.5538792238347299	0.6305415276092499	53	71.034743	9350
chr1	15170000	15180000	.	0.6131384859689292	0.6801792204227891	0.36243231172078266	0.3288637428819685	2.4644513779612702	2.534529669801887	67	4.640142	9673
chr1	15180000	15190000	.	0.8931544874350544	0.9309953079536927	0.19416016699327643	0.09965567966120259	1.3566929302918103	1.442415259236846	111	2.392426	9443
chr1	15190000	15200000	.	0.511753381989815	0.46337209391302514	0.16827214472750623	0.09467289567814245	1.4375966371440743	1.520717801881132	64	4.154885	9897
chr1	15200000	15210000	.	0.9317773841890028	1.424125242760215	0.17474415029394877	0.09467289567814245	0.4916456031791423	0.4203610184061666	114	5.796075	9896
chr1	15210000	15220000	.	0.9800560051314382	1.2540804376545174	0.2329922003919317	0.10463846364426271	0.27382793088458557	0.23078644147789537	80	8.688156	8683
chr1	15220000	15230000	.	0.9317773841890028	1.317847239569154	0.14238412246173604	0.08969011169508233	0.16180741370452784	0.12363559364887253	73	5.153635	9129
chr1	15230000	15240000	.	0.8014251076444272	0.688681460678074	0.1488561280281786	0.054810623813661426	0.4916456031791423	0.36678559449165515	89	1.481306	9368
chr1	15240000	15250000	.	0.9028102116235416	1.228573716888663	0.23946420595837425	0.07474175974590194	0.26138120675346804	0.10715084782902286	101	3.602121	9789
chr1	15250000	15260000	.	0.897982349529298	1.198815875995166	0.2459362115248168	0.10962124762732285	0.26138120675346804	0.10302966137406043	114	6.011242	9396
chr1	15260000	15270000	.	0.7965972455501836	0.9394975482089776	0.10355208906308076	0.07474175974590194	0.5165390514413774	0.31733135703210613	104	3.331375	9762
chr1	15270000	15280000	.	0.8545315906811062	1.5304032459512757	0.14238412246173604	0.07972454372896207	0.32361482740905567	0.17721101756338395	119	3.583549	9342
chr1	15280000	15290000	.	0.4007125538222136	0.9012374670601957	0.15532813359462114	0.09965567966120259	0.056010258590028866	0.05769661036947384	49	4.598338	9292
chr1	15290000	15300000	.	0.9655724188487075	1.3135961194415116	0.18121615586039133	0.06477619177978168	0.472975516982466	0.4038762725863169	90	3.745562	9905
chr1	15300000	15310000	.	0.8931544874350544	0.9054885871878381	0.19416016699327643	0.09965567966120259	0.6907931892770227	0.6387839005191747	161	5.261310	9726
chr1	15310000	15320000	.	0.13518013863881903	0.09352464280813351	0.5048164341825186	0.5829857260180351	0.0497868965244701	0.008242372909924835	43	98.137521	9708
chr1	15320000	15330000	.	0.05793434513092245	0.04251120127642432	0.7054486067422376	0.5829857260180351	0.0995737930489402	0.10715084782902286	50	93.274532	8634
chr1	15330000	15340000	.	0.05793434513092245	0.046762321404066755	0.7636966568402206	0.6128824299163959	0.7965903443915217	0.6635110192489492	64	69.217753	7500
chr1	15340000	15350000	.	0.05793434513092245	0.04251120127642432	1.1973210297918713	1.0762813403409879	0.1182438792456165	0.045333051004586594	55	90.899822	9552
chr1	15350000	15360000	.	0.05310648303667891	0.034008961021139456	0.9190247904348416	0.847073277120222	0.10579715511449897	0.05769661036947384	59	96.553000	9651
chr1	15360000	15370000	.	0.04345075884819184	0.06801792204227891	0.8996087737355141	0.6328135658486365	0.16180741370452784	0.17721101756338395	64	93.608462	9781
chr1	15370000	15380000	.	0.1834587595812544	0.21255600638212163	0.26535222822414445	0.14450073550874373	1.2011088786528412	1.2322347500337627	113	14.091588	7064
chr1	15380000	15390000	.	0.386228967539483	0.3698474511048916	0.16827214472750623	0.049827839830601295	0.5912193962280825	0.6016932224245128	80	21.863003	7913
chr1	15390000	15400000	.	0.12069655235608844	0.07652016229756378	0.26535222822414445	0.2591047671191267	2.0599328436999507	2.3325915335087286	95	8.208792	9624
chr1	15400000	15410000	.	0.10138510397911428	0.046762321404066755	0.4400963785180932	0.39862271864481036	2.788066205370326	2.843618653924068	67	4.343866	9678
chr1	15410000	15420000	.	0.08690151769638368	0.05951568178699405	1.1843770186589861	1.0962124762732284	1.6989778438975423	1.669080514259779	146	39.544860	8398
chr1	15420000	15430000	.	0.009655724188487074	0.025506720765854595	1.287929107722067	1.4898524109349787	0.31739146534349694	0.19781694983819603	100	90.709381	9968
chr1	15430000	15440000	.	0.028967172565461226	0.012753360382927298	1.2814571021556243	1.4450073550874374	0.684569827211464	0.5027847475054149	105	70.386429	9799
chr1	15440000	15450000	.	0.004827862094243537	0.025506720765854595	1.5597533415126539	1.9781652412748714	0.06845698272114639	0.004121186454962417	55	97.324676	9187
chr1	15450000	15460000	.	0.009655724188487074	0.017004480510569728	1.4432572413166882	1.7838366659355263	0.04356353445891134	0.020605932274812087	88	96.698684	9612
chr1	15460000	15470000	.	0.019311448376974148	0.025506720765854595	1.6891934528415047	2.1425971127158556	0.17425413783564536	0.11127203428398527	93	93.985747	9931
chr1	15470000	15480000	.	0.019311448376974148	0.017004480510569728	1.3785371856522626	2.032975865088533	0.07468034478670516	0.04121186454962417	73	97.292889	9901
chr1	15480000	15490000	.	0.024139310471217687	0.03826008114878189	1.5921133693448666	2.0130447291562925	0.07468034478670516	0.020605932274812087	104	94.942692	9728
chr1	15490000	15500000	.	0.028967172565461226	0.017004480510569728	2.1940098870240234	3.024549877717498	0.06845698272114639	0.012363559364887252	64	92.114133	9113
chr1	15500000	15510000	.	0.014483586282730613	0.025506720765854595	1.4950332858482285	2.2920806322076595	0.056010258590028866	0.012363559364887252	65	97.328003	9711
chr1	15510000	15520000	.	0.019311448376974148	0.017004480510569728	1.5079772969811136	2.2322872244109377	0.056010258590028866	0.01648474581984967	64	95.590841	9776
chr1	15520000	15530000	.	0.028967172565461226	0.034008961021139456	1.3202891355542796	2.047924217037713	0.0497868965244701	0.024727118729774504	103	95.006607	9646
chr1	15530000	15540000	.	0.024139310471217687	0.025506720765854595	1.6891934528415047	2.197407736529517	0.08712706891782268	0.03709067809466176	86	95.184670	9763
chr1	15540000	15550000	.	0.014483586282730613	0.004251120127642432	1.2555690798898542	1.5396802507655798	0.03734017239335258	0.01648474581984967	86	95.717616	9482
chr1	15550000	15560000	.	0.024139310471217687	0.02125560063821216	1.229681057624084	1.7090949061896246	0.04356353445891134	0.008242372909924835	96	96.661356	9964
chr1	15560000	15570000	.	0.024139310471217687	0.017004480510569728	1.359121168952935	1.778853881952466	0.07468034478670516	0.04945423745954901	107	96.770348	9764
chr1	15570000	15580000	.	0.014483586282730613	0.055264561659351626	1.6568334250092922	2.077820920936074	0.2302643964256742	0.25963474666263225	96	86.479480	9792
chr1	15580000	15590000	.	0.028967172565461226	0.025506720765854595	1.3138171299878372	1.734008826104925	0.14313732750785155	0.14836271237864704	123	91.954406	9849
chr1	15590000	15600000	.	0.019311448376974148	0.004251120127642432	1.113184957428118	1.4948351949180387	0.0995737930489402	0.045333051004586594	108	96.893909	9837
chr1	15600000	15610000	.	0.009655724188487074	0.017004480510569728	1.4044252079180328	1.5048007628841589	0.3982951721957608	0.36678559449165515	97	84.618686	9787
chr1	15610000	15620000	.	0.019311448376974148	0.02125560063821216	0.9449128127006119	0.8570388450863422	1.0019612925549608	0.927266952366544	87	55.909089	9873
chr1	15620000	15630000	.	0.024139310471217687	0.004251120127642432	0.8931367681690715	1.1809198039852506	0.31116810327793815	0.3791491538565424	97	59.423989	9857
chr1	15630000	15640000	.	0.019311448376974148	0.017004480510569728	1.3785371856522626	1.6841809862743238	0.08090370685226392	0.04121186454962417	84	96.129965	9559
chr1	15640000	15650000	.	0.014483586282730613	0.008502240255284864	1.3914811967851475	1.4898524109349787	0.0995737930489402	0.01648474581984967	113	94.501702	9744
chr1	15650000	15660000	.	0.009655724188487074	0.029757840893497024	1.456201252449573	1.5895080905961811	0.056010258590028866	0.012363559364887252	102	96.696258	9671
chr1	15660000	15670000	.	0.004827862094243537	0.02125560063821216	1.4367852357502455	1.5247318988163996	0.07468034478670516	0.02884830518473692	82	97.761807	8588
chr1	15670000	15680000	.	0.004827862094243537	0.008502240255284864	1.0549369073301351	1.2905410516125735	0.8774940512437855	0.6593898327939868	124	71.338435	9735
chr1	15680000	15690000	.	0.014483586282730613	0.029757840893497024	1.2814571021556243	1.659267066359023	0.12446724131117526	0.11539322073894769	104	92.453658	9938
chr1	15690000	15700000	.	0.04345075884819184	0.03826008114878189	0.815472701371761	0.9467289567814245	0.5974427582936412	0.7459347483481975	117	78.796369	9721
chr1	15700000	15710000	.	0.014483586282730613	0.04251120127642432	1.3073451244213945	1.4151106511890765	0.056010258590028866	0.05357542391451143	88	95.012403	9417
chr1	15710000	15720000	.	0.004827862094243537	0.034008961021139456	1.6697774361421773	1.9781652412748714	0.08090370685226392	0.03709067809466176	100	97.171357	9707
chr1	15720000	15730000	.	0.024139310471217687	0.012753360382927298	1.6697774361421773	1.7489571780541053	0.04356353445891134	0.008242372909924835	128	94.930781	9414
chr1	15730000	15740000	.	0.024139310471217687	0.02125560063821216	1.4432572413166882	1.6742154183082034	0.01867008619667629	0.02884830518473692	119	97.089776	9592
chr1	15740000	15750000	.	0.024139310471217687	0.05951568178699405	1.3526491633864923	1.8735267776306086	0.06223362065558763	0.045333051004586594	75	98.403257	9602
chr1	15750000	15760000	.	0.05310648303667891	0.05101344153170919	0.4530403896509783	0.3936399346617502	1.4811601716029856	1.3146584791330111	51	38.107872	9954
chr1	15760000	15770000	.	0.19794234586398504	0.09777576293577595	0.12944011132885094	0.05979340779672154	1.4002564647507216	1.4300516998719588	61	1.679087	9966
chr1	15770000	15780000	.	0.5552041408380068	0.5058832951894495	0.1229681057624084	0.05979340779672154	0.472975516982466	0.37090678094661755	48	0.710227	9798
chr1	15780000	15790000	.	0.6469335206286341	0.9777576293577595	0.09708008349663821	0.054810623813661426	0.36717836186796704	0.30908898412218133	92	2.973290	7669
chr1	15790000	15800000	.	0.28967172565461224	0.15304032459512756	0.14238412246173604	0.12955238355956336	0.9023874995060207	1.0756296647451908	122	4.064087	8674
chr1	15800000	15810000	.	0.07724579350789659	0.025506720765854595	1.3979532023515902	2.287097848224599	0.7219099996048165	0.5975720359695506	42	33.571429	9413
chr1	15810000	15820000	.	0.024139310471217687	0.04251120127642432	1.915713647666994	2.6458582950049285	0.0497868965244701	0.06593898327939868	41	97.243515	8488
chr1	15820000	15830000	.	0.08207365560214014	0.06376680191463649	1.5209213081139985	2.511323127462305	0.4294119825235546	0.4203610184061666	25	93.857144	9880
chr1	15830000	15840000	.	0.06759006931940952	0.03826008114878189	1.087296935162348	1.235730427798912	1.2695658613739877	1.195144071939101	55	56.977855	9626
chr1	15840000	15850000	.	0.048278620942435374	0.02125560063821216	1.8898256254012238	2.5860648872082073	0.08090370685226392	0.05769661036947384	114	93.303461	9944
chr1	15850000	15860000	.	0.35243393287977826	0.11478024344634566	0.5177604453154038	0.4484505584754116	0.2800512929501443	0.2843618653924068	127	34.459489	9937
chr1	15860000	15870000	.	0.4055404159164571	0.38685193161546133	0.12944011132885094	0.054810623813661426	0.09335043098338144	0.06593898327939868	37	8.156528	9577
chr1	15870000	15880000	.	0.825564418115645	1.2795871584203722	0.14238412246173604	0.09965567966120259	0.3796250859990845	0.27611949248248197	131	4.589768	9596
chr1	15880000	15890000	.	0.897982349529298	1.504896525185421	0.19416016699327643	0.09467289567814245	0.16180741370452784	0.09066610200917319	95	3.915061	9920
chr1	15890000	15900000	.	0.8352201423041321	1.0202688306341838	0.09708008349663821	0.0697589757628418	0.35473163773684946	0.17721101756338395	161	2.311996	9473
chr1	15900000	15910000	.	0.6034827617804421	0.2975784089349703	0.05177604453154038	0.07474175974590194	0.3298381894746144	0.2390288143878202	82	4.102110	9800
chr1	15910000	15920000	.	0.5986548996861987	0.5058832951894495	0.07766406679731057	0.02989670389836077	0.1680307757700866	0.08654491555421076	73	6.776063	9338
chr1	15920000	15930000	.	0.6710728310998517	1.4113718823772876	0.14238412246173604	0.07474175974590194	0.08090370685226392	0.03296949163969934	73	5.889372	9927
chr1	15930000	15940000	.	0.6565892448171211	0.9735065092301171	0.10355208906308076	0.044845055847541164	0.02489344826223505	0.04121186454962417	77	4.480565	9213
chr1	15940000	15950000	.	0.7676300729847225	1.1137934734423172	0.07766406679731057	0.07474175974590194	0.08712706891782268	0.03709067809466176	93	2.654437	9496
chr1	15950000	15960000	.	0.41519614010494427	0.38685193161546133	0.10355208906308076	0.049827839830601295	0.03734017239335258	0.045333051004586594	37	6.352423	9726
chr1	15960000	15970000	.	0.9559166946602204	1.0797845124211778	0.1100240946295233	0.06477619177978168	0.21159431022899794	0.10715084782902286	119	2.067828	9673
chr1	15970000	15980000	.	0.7096957278538	0.5483944964658737	0.1100240946295233	0.07474175974590194	0.18047749990120412	0.08654491555421076	86	4.087823	9526
chr1	15980000	15990000	.	0.7676300729847225	1.0075154702512563	0.17474415029394877	0.049827839830601295	0.0995737930489402	0.08654491555421076	95	4.825903	9669
chr1	15990000	16000000	.	0.5552041408380068	0.6206635386357952	0.032360027832212736	0.0847073277120222	0.6223362065558763	0.3503008486718055	102	5.136310	9864
chr1	16000000	16010000	.	0.8159086939271578	0.9905109897406869	0.10355208906308076	0.07972454372896207	0.27382793088458557	0.21842288211300812	119	2.232185	9915
chr1	16010000	16020000	.	0.7338350383250176	0.7226904216992135	0.18121615586039133	0.0847073277120222	0.40451853426131956	0.1895745769282712	119	6.093497	9453
chr1	16020000	16030000	.	0.4248518642934313	0.13603584408455782	0.038832033398655284	0.019931135932240517	0.5414324997036124	0.3544220351267679	154	6.457479	9720
chr1	16030000	16040000	.	0.844875866492619	0.9139908274431229	0.10355208906308076	0.05979340779672154	0.26760456881902683	0.17308983110842152	117	1.601361	9689
chr1	16040000	16050000	.	0.7676300729847225	0.816215064507347	0.05177604453154038	0.03986227186448103	0.26760456881902683	0.0947872884641356	109	1.632787	9700
chr1	16050000	16060000	.	0.782113659267453	0.4463676134024554	0.06472005566442547	0.03986227186448103	0.21781767229455673	0.08242372909924835	92	2.260394	9980
chr1	16060000	16070000	.	0.7145235899480435	0.7609505028479954	0.06472005566442547	0.05979340779672154	0.26138120675346804	0.09066610200917319	100	2.815197	9882
chr1	16070000	16080000	.	0.8738430390580803	1.0542777916553232	0.16180013916106367	0.08969011169508233	0.2987213791468206	0.10715084782902286	92	2.595402	9818
chr1	16080000	16090000	.	0.8593594527753498	0.8799818664219834	0.1100240946295233	0.019931135932240517	0.2924980170812619	0.1195144071939101	100	2.160318	9936
chr1	16090000	16100000	.	0.8690151769638367	1.2413270772715903	0.1359121168952935	0.05979340779672154	0.1680307757700866	0.07006016973436109	83	4.846572	9888
chr1	16100000	16110000	.	0.8207365560214014	1.4283763628878572	0.10355208906308076	0.06477619177978168	0.1991475860978804	0.09890847491909802	102	4.466934	9509
chr1	16110000	16120000	.	0.762802210890479	0.94374866833662	0.11649610019596585	0.05979340779672154	0.13069060337673402	0.07006016973436109	70	5.266610	9740
chr1	16120000	16130000	.	0.45864689895313604	0.15729144472277	0.038832033398655284	0.019931135932240517	0.07468034478670516	0.024727118729774504	63	4.828670	8579
chr1	16130000	16140000	.	0.18828662167549795	0.046762321404066755	0.012944011132885095	0.009965567966120258	0.5849960341625238	0.3832703403115048	86	3.103934	8097
chr1	16140000	16150000	.	0.5889991754977115	0.10627800319106082	0.038832033398655284	0.054810623813661426	0.2987213791468206	0.23078644147789537	82	1.365176	9775
chr1	16150000	16160000	.	0.5503762787437633	0.45912097378538264	0.10355208906308076	0.07474175974590194	0.10579715511449897	0.09890847491909802	92	5.346476	8973
chr1	16160000	16170000	.	0.5600320029322504	0.36134521084960675	0.12944011132885094	0.044845055847541164	0.0995737930489402	0.03709067809466176	82	5.964449	9645
chr1	16170000	16180000	.	0.7290071762307742	0.9650042689748322	0.15532813359462114	0.10463846364426271	0.12446724131117526	0.03709067809466176	97	6.186643	9959
chr1	16180000	16190000	.	0.5262369682725456	0.442116493274813	0.22652019482548916	0.09965567966120259	0.11202051718005773	0.03296949163969934	53	13.511840	9912
chr1	16190000	16200000	.	0.5938270375919551	0.7141881814439286	0.11649610019596585	0.07474175974590194	0.06845698272114639	0.03709067809466176	48	7.811496	8526
chr1	16200000	16210000	.	0.7386629004192612	0.5271388958276616	0.1229681057624084	0.049827839830601295	0.236487758491233	0.19781694983819603	83	2.229959	9092
chr1	16210000	16220000	.	0.8690151769638367	1.356107320717936	0.20710417812616153	0.05979340779672154	0.12446724131117526	0.05769661036947384	108	3.477098	9480
chr1	16220000	16230000	.	0.6903842794768259	0.8714796261666986	0.16180013916106367	0.07474175974590194	0.03734017239335258	0.045333051004586594	72	5.412386	8720
chr1	16230000	16240000	.	0.448991174764649	0.3060806491902551	0.15532813359462114	0.05979340779672154	0.13691396544229278	0.02884830518473692	35	7.549640	5863
chr1	16240000	16250000	.	0.10621296607335783	0.11478024344634566	0.04530403896509783	0.009965567966120258	0.031116810327793815	0.008242372909924835	5	13.151522	2556
chr1	16250000	16260000	.	0.448991174764649	0.4803765744235949	0.16827214472750623	0.08969011169508233	0.07468034478670516	0.03709067809466176	60	3.295784	9230
chr1	16260000	16270000	.	0.782113659267453	0.8247173047626318	0.09060807793019567	0.049827839830601295	0.06845698272114639	0.04121186454962417	81	5.145127	9382
chr1	16270000	16280000	.	0.511753381989815	0.5101344153170919	0.1359121168952935	0.0348794878814209	0.03734017239335258	0.03709067809466176	61	2.706869	9843
chr1	16280000	16290000	.	0.5793434513092245	0.5611478568488011	0.09060807793019567	0.0348794878814209	0.2987213791468206	0.1442415259236846	63	3.893357	8776
chr1	16290000	16300000	.	0.6952121415710695	0.78645722361385	0.11649610019596585	0.08969011169508233	0.13691396544229278	0.07418135618932352	76	4.984059	9356
chr1	16300000	16310000	.	0.3331224845028041	0.37409857123253404	0.05177604453154038	0.03986227186448103	0.02489344826223505	0.020605932274812087	38	3.377032	3988
chr1	16310000	16320000	.	0.6083106238746857	0.4846276945512373	0.2459362115248168	0.08969011169508233	0.08712706891782268	0.03296949163969934	60	10.025132	7695
chr1	16320000	16330000	.	0.17380303539276737	0.12753360382927298	0.09708008349663821	0.019931135932240517	0.01867008619667629	0.01648474581984967	14	24.129814	2880
chr1	16330000	16340000	.	0.7676300729847225	1.1350490740805295	0.34948830058789754	0.1395179515256836	0.0995737930489402	0.03709067809466176	79	7.082580	9518
chr1	16340000	16350000	.	0.8110808318329142	1.5091476453130634	0.12944011132885094	0.07972454372896207	0.1493606895734103	0.07006016973436109	99	3.793221	9802
chr1	16350000	16360000	.	0.7338350383250176	0.5271388958276616	0.05824805009798292	0.07972454372896207	0.1493606895734103	0.07830254264428593	73	4.671324	9737
chr1	16360000	16370000	.	0.6565892448171211	0.5909056977422981	0.1359121168952935	0.06477619177978168	0.056010258590028866	0.03296949163969934	25	13.332468	9329
chr1	16370000	16380000	.	0.7579743487962354	1.2455781973992328	0.09060807793019567	0.0697589757628418	0.06845698272114639	0.061817796824436264	74	4.775461	9362
chr1	16380000	16390000	.	0.7965972455501836	1.4963942849301362	0.10355208906308076	0.10962124762732285	0.1493606895734103	0.10715084782902286	82	3.952373	9847
chr1	16390000	16400000	.	0.44416331267040543	0.5228877757000192	0.08413607236375312	0.05979340779672154	0.056010258590028866	0.024727118729774504	40	4.591541	6583
chr1	16400000	16410000	.	0.6903842794768259	0.7396949022097832	0.10355208906308076	0.05979340779672154	0.13069060337673402	0.05769661036947384	57	5.783207	9916
chr1	16410000	16420000	.	0.6759006931940952	0.6461702594016496	0.10355208906308076	0.014948351949180386	0.0995737930489402	0.05357542391451143	51	3.272642	9697
chr1	16420000	16430000	.	0.5793434513092245	0.8247173047626318	0.11649610019596585	0.03986227186448103	0.16180741370452784	0.08654491555421076	55	2.954545	6011
chr1	16430000	16440000	.	0.7386629004192612	1.3646095609732207	0.17474415029394877	0.054810623813661426	0.14313732750785155	0.06593898327939868	77	3.961743	9471
chr1	16440000	16450000	.	0.7531464867019918	1.938510778204949	0.1229681057624084	0.08969011169508233	0.18047749990120412	0.08242372909924835	68	3.709999	9375
chr1	16450000	16460000	.	0.772457935078966	0.8884841066772684	0.11649610019596585	0.08969011169508233	0.26138120675346804	0.13187796655879735	88	1.894362	9713
chr1	16460000	16470000	.	0.4538190368588926	0.6546724996569345	0.4012643451194379	0.47834726237377234	0.36095499980240825	0.31321017057714373	59	28.941553	8644
chr1	16470000	16480000	.	0.05310648303667891	0.017004480510569728	0.9060807793019566	1.4848696269519186	0.031116810327793815	0.045333051004586594	57	96.666667	9194
chr1	16480000	16490000	.	0.028967172565461226	0.05101344153170919	1.3202891355542796	1.7389916100879852	0.06223362065558763	0.04121186454962417	47	98.333332	7964
chr1	16490000	16500000	.	0.019311448376974148	0.03826008114878189	1.0937689407287905	2.008061945173232	0.09335043098338144	0.03709067809466176	69	98.182655	9793
chr1	16500000	16510000	.	0.009655724188487074	0.03826008114878189	1.1908490242254288	1.6293703624606621	0.006223362065558763	0.020605932274812087	58	97.677886	9678
chr1	16510000	16520000	.	0.03379503465970476	0.046762321404066755	0.8931367681690715	1.5496458187317002	0.06845698272114639	0.024727118729774504	50	96.228572	9149
chr1	16520000	16530000	.	0.024139310471217687	0.02125560063821216	1.1326009741274459	1.4798868429688583	0.10579715511449897	0.01648474581984967	59	97.220876	8892
chr1	16530000	16540000	.	0.028967172565461226	0.02125560063821216	1.0096328683650373	1.8286817217830673	0.06845698272114639	0.04121186454962417	49	99.455782	9523
chr1	16540000	16550000	.	0.024139310471217687	0.012753360382927298	0.9384408071341693	1.0962124762732284	0.03734017239335258	0.04121186454962417	46	96.368185	9801
chr1	16550000	16560000	.	0.1834587595812544	0.14028696421220027	0.6407285510778121	0.6726758377131175	0.012446724131117526	0.024727118729774504	27	48.365663	9766
chr1	16560000	16570000	.	0.0	0.008502240255284864	0.271824233790587	0.4335022065262312	0.02489344826223505	0.008242372909924835	10	95.892860	4117
chr1	16570000	16580000	.	0.0	0.0	0.0	0.0	0.0	0.0	0	NaN	0
chr1	16580000	16590000	.	0.0	0.0	0.0	0.0	0.0	0.0	0	NaN	0
chr1	16590000	16600000	.	0.0	0.0	0.0	0.0	0.0	0.0	0	NaN	0
chr1	16600000	16610000	.	0.0	0.0	0.0	0.0	0.0	0.0	0	NaN	0
chr1	16610000	16620000	.	0.028967172565461226	0.017004480510569728	0.05177604453154038	0.0348794878814209	0.4418587066546722	0.3503008486718055	8	2.604166	1956
chr1	16620000	16630000	.	0.2558766909949075	0.05951568178699405	0.2459362115248168	0.15944908745792413	1.443819999209633	1.6402322090750423	92	3.206377	9071
chr1	16630000	16640000	.	0.6903842794768259	0.8799818664219834	0.3041842616227997	0.18436300737322478	1.3442462061606928	1.4671423779666206	101	3.141842	9865
chr1	16640000	16650000	.	0.7096957278538	1.6281790088870516	0.1100240946295233	0.11958681559344309	0.4605287928513484	0.34617966221684304	82	6.020699	9919
chr1	16650000	16660000	.	0.7193514520422871	1.1478024344634568	0.5177604453154038	0.36872601474644956	0.2862746550157031	0.3214525434870686	120	38.046654	9824
chr1	16660000	16670000	.	0.11104082816760136	0.06801792204227891	0.8607767403368587	0.9766256606797853	0.06223362065558763	0.024727118729774504	85	97.588659	9813
chr1	16670000	16680000	.	0.07724579350789659	0.03826008114878189	1.2685130910227393	1.6393359304267825	0.07468034478670516	0.024727118729774504	88	95.590785	8710
chr1	16680000	16690000	.	0.05310648303667891	0.02125560063821216	0.9060807793019566	0.9168322528830638	0.14313732750785155	0.15660508528857187	50	90.002580	9547
chr1	16690000	16700000	.	0.5600320029322504	0.5186366555723767	0.1488561280281786	0.07474175974590194	1.7176479300942185	1.7061711923544407	89	4.859926	9979
chr1	16700000	16710000	.	0.8641873148695931	1.768465973099252	0.2135761836926041	0.12456959957650322	0.1991475860978804	0.21430169565804572	94	3.502509	9857
chr1	16710000	16720000	.	0.7241793141365306	1.3306005999520814	0.10355208906308076	0.02989670389836077	0.236487758491233	0.08654491555421076	107	4.570880	9878
chr1	16720000	16730000	.	0.9221216600005157	1.789721573737464	0.10355208906308076	0.08969011169508233	0.4418587066546722	0.21430169565804572	159	1.720332	9627
chr1	16730000	16740000	.	0.970400280942951	1.4496319635260693	0.15532813359462114	0.044845055847541164	0.5787726720969649	0.26787711957255717	128	3.197371	9914
chr1	16740000	16750000	.	0.5600320029322504	0.3655963309772492	0.06472005566442547	0.02989670389836077	0.17425413783564536	0.09890847491909802	65	3.750972	9917
chr1	16750000	16760000	.	0.20277020795822856	0.25931832778618835	0.05824805009798292	0.0	0.13069060337673402	0.045333051004586594	26	2.411616	7542
chr1	16760000	16770000	.	0.6807285552883388	0.9650042689748322	0.07119206123086802	0.03986227186448103	0.03734017239335258	0.05357542391451143	80	5.188551	9376
chr1	16770000	16780000	.	0.43450758848191834	0.8374706651455591	0.038832033398655284	0.044845055847541164	0.08712706891782268	0.09066610200917319	56	6.019592	9760
chr1	16780000	16790000	.	0.8786709011523238	1.2243225967610205	0.18121615586039133	0.07972454372896207	0.26760456881902683	0.18545339047330878	121	2.641903	9627
chr1	16790000	16800000	.	0.9655724188487075	1.4113718823772876	0.16180013916106367	0.08969011169508233	0.236487758491233	0.14012033946872218	81	4.108571	9846
chr1	16800000	16810000	.	0.7241793141365306	1.7642148529716095	0.16827214472750623	0.0697589757628418	0.31739146534349694	0.2349076279328578	104	3.513605	9681
chr1	16810000	16820000	.	0.8545315906811062	1.2115692363780932	0.2459362115248168	0.1694146554240444	1.4064798268162804	1.215750004213913	120	3.745167	9225
chr1	16820000	16830000	.	0.07724579350789659	0.05101344153170919	1.4497292468831307	1.6293703624606621	0.13069060337673402	0.061817796824436264	52	94.599985	8569
chr1	16830000	16840000	.	0.03379503465970476	0.034008961021139456	1.3461771578200499	2.0977520568683143	0.1182438792456165	0.10715084782902286	59	96.646695	9374
chr1	16840000	16850000	.	0.014483586282730613	0.017004480510569728	1.2232090520576413	1.5546286027147604	0.07468034478670516	0.07418135618932352	81	97.934214	9831
chr1	16850000	16860000	.	0.028967172565461226	0.03826008114878189	1.430313230183803	2.008061945173232	0.06223362065558763	0.020605932274812087	61	96.052890	9168
chr1	16860000	16870000	.	0.019311448376974148	0.03826008114878189	1.5791693582119815	2.082803704919134	0.07468034478670516	0.05769661036947384	88	95.511774	8950
chr1	16870000	16880000	.	0.019311448376974148	0.02125560063821216	1.786273536338143	2.4814264235639443	0.06845698272114639	0.06593898327939868	111	96.999694	9759
chr1	16880000	16890000	.	0.05310648303667891	0.07652016229756378	1.4367852357502455	2.1525626806819758	0.08090370685226392	0.05769661036947384	61	87.690784	9838
chr1	16890000	16900000	.	0.07241793141365306	0.05951568178699405	1.6891934528415047	1.963216889325691	0.056010258590028866	0.061817796824436264	65	98.002331	9422
chr1	16900000	16910000	.	0.4393354505761619	0.5313900159553041	0.34948830058789754	0.38367436669562993	0.12446724131117526	0.08654491555421076	83	46.687396	9776
chr1	16910000	16920000	.	0.8545315906811062	0.6844303405504316	0.1229681057624084	0.09965567966120259	0.9832912063582846	0.770661867077972	128	1.903396	9827
chr1	16920000	16930000	.	0.574515589214981	0.19130040574390947	0.23946420595837425	0.17439743940710453	0.8774940512437855	0.8077525451726338	100	21.199389	9727
chr1	16930000	16940000	.	0.5552041408380068	0.19980264599919434	0.05824805009798292	0.05979340779672154	0.472975516982466	0.523390679780227	104	8.482359	9869
chr1	16940000	16950000	.	0.5552041408380068	0.4888788146788797	0.08413607236375312	0.0348794878814209	0.11202051718005773	0.09890847491909802	27	13.222872	7221
chr1	16950000	16960000	.	0.521409106178302	0.22956048689269132	0.1229681057624084	0.019931135932240517	0.031116810327793815	0.020605932274812087	23	13.204244	8599
chr1	16960000	16970000	.	0.3379503465970476	0.1445380843398427	0.23946420595837425	0.0847073277120222	0.0497868965244701	0.01648474581984967	12	15.833342	8398
chr1	16970000	16980000	.	0.521409106178302	0.30182952906261273	0.23946420595837425	0.06477619177978168	0.10579715511449897	0.15660508528857187	21	13.741500	8289
chr1	16980000	16990000	.	0.3765732433509959	0.21255600638212163	0.12944011132885094	0.049827839830601295	0.10579715511449897	0.07830254264428593	31	10.904084	8188
chr1	16990000	17000000	.	0.5407205545552761	0.24231384727561864	0.23946420595837425	0.11958681559344309	0.0497868965244701	0.01648474581984967	46	30.847039	9980
chr1	17000000	17010000	.	0.260704553089151	0.07652016229756378	0.12944011132885094	0.054810623813661426	0.08090370685226392	0.045333051004586594	24	33.435850	9040
chr1	17010000	17020000	.	0.4924419336128408	0.15304032459512756	0.2782962393570295	0.0697589757628418	0.15558405163896907	0.10715084782902286	19	20.023032	9150
chr1	17020000	17030000	.	0.30898317403158637	0.3060806491902551	0.07766406679731057	0.0348794878814209	0.0995737930489402	0.06593898327939868	65	5.170233	8083
chr1	17030000	17040000	.	0.3765732433509959	0.6249146587634375	0.1100240946295233	0.0348794878814209	0.09335043098338144	0.04121186454962417	35	12.111215	9179
chr1	17040000	17050000	.	0.11104082816760136	0.16579368497805486	0.05177604453154038	0.009965567966120258	0.03734017239335258	0.01648474581984967	13	2.884615	2658
chr1	17050000	17060000	.	0.34277820869129116	0.21680712650976405	0.10355208906308076	0.05979340779672154	0.08090370685226392	0.04945423745954901	11	11.688309	3710
chr1	17060000	17070000	.	0.47313048523586665	0.27207168816911564	0.20063217255971896	0.08969011169508233	0.0497868965244701	0.04121186454962417	28	43.540250	9484
chr1	17070000	17080000	.	0.22208165633520272	0.1615425648504124	0.08413607236375312	0.049827839830601295	0.012446724131117526	0.020605932274812087	9	47.373733	8677
chr1	17080000	17090000	.	0.4876140715185973	0.20405376612683676	0.09060807793019567	0.044845055847541164	0.06845698272114639	0.04945423745954901	34	5.107587	8021
chr1	17090000	17100000	.	0.34277820869129116	0.20405376612683676	0.038832033398655284	0.054810623813661426	0.0995737930489402	0.07006016973436109	25	18.415868	9009
chr1	17100000	17110000	.	0.521409106178302	0.1445380843398427	0.07766406679731057	0.009965567966120258	0.26760456881902683	0.14012033946872218	26	15.340489	9573
chr1	17110000	17120000	.	0.5310648303667891	0.3103317693178976	0.14238412246173604	0.0348794878814209	0.22404103436011547	0.22254406856797054	45	4.338647	8695
chr1	17120000	17130000	.	0.31863889822007346	0.11478024344634566	0.12944011132885094	0.024913919915300647	0.06845698272114639	0.012363559364887252	11	23.517309	7727
chr1	17130000	17140000	.	0.24139310471217687	0.055264561659351626	0.2329922003919317	0.0697589757628418	0.3920718101302021	0.3008466112122564	26	28.253385	7673
chr1	17140000	17150000	.	0.3717453812567524	0.05951568178699405	0.19416016699327643	0.10962124762732285	0.21781767229455673	0.12363559364887253	33	30.383052	8429
chr1	17150000	17160000	.	0.05310648303667891	0.034008961021139456	0.601896517679157	0.5580718061027344	0.0	0.020605932274812087	17	81.092429	7150
chr1	17160000	17170000	.	0.03379503465970476	0.025506720765854595	0.815472701371761	1.1161436122054689	0.0497868965244701	0.024727118729774504	36	91.565253	7597
chr1	17170000	17180000	.	0.024139310471217687	0.046762321404066755	1.2814571021556243	1.5048007628841589	0.056010258590028866	0.02884830518473692	12	97.420633	5184
chr1	17180000	17190000	.	0.03379503465970476	0.03826008114878189	0.7183926178751228	0.8719871970355227	0.1182438792456165	0.08242372909924835	40	94.297617	9318
chr1	17190000	17200000	.	0.038622896753948296	0.06376680191463649	0.8413607236375312	1.0912296922901683	0.3982951721957608	0.5069059339603773	41	74.987680	9934
chr1	17200000	17210000	.	0.048278620942435374	0.02125560063821216	0.8866647626026289	0.9666600927136652	0.5103156893758185	0.4121186454962417	36	71.600731	8376
chr1	17210000	17220000	.	0.024139310471217687	0.008502240255284864	0.5242324508818463	0.6676930537300573	0.01867008619667629	0.0	17	86.519606	3449
chr1	17220000	17230000	.	0.048278620942435374	0.025506720765854595	0.957856823833497	1.2257648598327917	0.03734017239335258	0.01648474581984967	26	92.087912	9583
chr1	17230000	17240000	.	0.024139310471217687	0.055264561659351626	0.8543047347704164	0.7524003814420794	0.04356353445891134	0.0	29	96.436783	6188
chr1	17240000	17250000	.	0.014483586282730613	0.02125560063821216	0.7895846791059907	0.9317806048322441	0.04356353445891134	0.024727118729774504	13	87.869823	6421
chr1	17250000	17260000	.	0.024139310471217687	0.012753360382927298	0.7248646234415653	0.7424348134759593	0.056010258590028866	0.045333051004586594	36	91.474867	7123
chr1	17260000	17270000	.	0.028967172565461226	0.02125560063821216	0.8025286902388759	0.9766256606797853	0.031116810327793815	0.012363559364887252	40	92.535715	9864
chr1	17270000	17280000	.	0.024139310471217687	0.04251120127642432	1.0549369073301351	1.1560058840699499	0.0497868965244701	0.01648474581984967	36	96.851853	9258
chr1	17280000	17290000	.	0.038622896753948296	0.029757840893497024	0.9319688015677268	1.16098866805301	0.04356353445891134	0.024727118729774504	36	96.154100	9070
chr1	17290000	17300000	.	0.028967172565461226	0.025506720765854595	1.029048885064365	1.126109180171589	0.03734017239335258	0.020605932274812087	21	96.571067	9172
chr1	17300000	17310000	.	0.03379503465970476	0.046762321404066755	1.1779050130925437	1.350334459409295	0.056010258590028866	0.024727118729774504	20	90.640875	9033
chr1	17310000	17320000	.	0.024139310471217687	0.03826008114878189	1.145544985260331	1.5596113866978205	0.031116810327793815	0.020605932274812087	29	98.440066	9733
chr1	17320000	17330000	.	0.038622896753948296	0.02125560063821216	0.5695364898469442	0.40858828661093055	0.02489344826223505	0.03709067809466176	10	86.488100	5302
chr1	17330000	17340000	.	0.014483586282730613	0.03826008114878189	1.01610487393148	1.305489403561754	0.0497868965244701	0.01648474581984967	21	98.095238	6179
chr1	17340000	17350000	.	0.019311448376974148	0.012753360382927298	0.8672487459033013	1.3901967312737762	0.11202051718005773	0.020605932274812087	39	94.944872	9274
chr1	17350000	17360000	.	0.009655724188487074	0.029757840893497024	0.8543047347704164	1.2207820758497316	0.04356353445891134	0.020605932274812087	57	96.843433	6793
chr1	17360000	17370000	.	0.014483586282730613	0.055264561659351626	1.0678809184630202	1.1809198039852506	0.0497868965244701	0.024727118729774504	29	95.391107	9353
chr1	17370000	17380000	.	0.019311448376974148	0.046762321404066755	0.9449128127006119	1.624387578477602	0.056010258590028866	0.008242372909924835	35	99.325397	9322
chr1	17380000	17390000	.	0.019311448376974148	0.017004480510569728	0.6472005566442547	0.7623659494081998	0.02489344826223505	0.01648474581984967	14	98.979593	5176
chr1	17390000	17400000	.	0.1158686902618449	0.06376680191463649	1.04199289619725	0.921815036866124	0.2302643964256742	0.31321017057714373	29	84.359234	9276
chr1	17400000	17410000	.	0.4055404159164571	0.1317847239569154	0.07766406679731057	0.13453516754262348	1.1948855165872825	1.0715084782902287	32	5.649610	9357
chr1	17410000	17420000	.	0.5407205545552761	0.4888788146788797	0.07766406679731057	0.044845055847541164	0.14313732750785155	0.15660508528857187	16	9.851194	5203
chr1	17420000	17430000	.	0.7965972455501836	0.9352464280813351	0.2329922003919317	0.05979340779672154	0.31739146534349694	0.18545339047330878	78	3.437857	9874
chr1	17430000	17440000	.	0.9462609704717333	1.1520535545910993	0.11649610019596585	0.05979340779672154	0.5040923273102598	0.31733135703210613	97	3.901248	9972
chr1	17440000	17450000	.	0.6903842794768259	1.4411297232707847	0.1229681057624084	0.05979340779672154	0.2987213791468206	0.18133220401834638	107	5.405980	9532
chr1	17450000	17460000	.	0.8303922802098885	1.3646095609732207	0.23946420595837425	0.0847073277120222	0.3858484480646433	0.2637559331175947	113	9.390262	9484
chr1	17460000	17470000	.	0.8786709011523238	1.4368786031431422	0.1876881614268339	0.06477619177978168	0.472975516982466	0.2843618653924068	90	4.566658	9548
chr1	17470000	17480000	.	0.7338350383250176	1.288089398675657	0.1229681057624084	0.07972454372896207	0.2862746550157031	0.14012033946872218	84	4.988232	9621
chr1	17480000	17490000	.	0.8062529697386707	0.6801792204227891	0.06472005566442547	0.06477619177978168	0.49786896524470103	0.2967254247572941	70	3.255635	9774
chr1	17490000	17500000	.	0.8159086939271578	1.2625826779098024	0.1359121168952935	0.054810623813661426	0.25515784468790925	0.10715084782902286	78	5.346193	9617
chr1	17500000	17510000	.	0.6469335206286341	0.9309953079536927	0.12944011132885094	0.054810623813661426	0.20537094816343915	0.13187796655879735	87	5.379267	7539
chr1	17510000	17520000	.	0.7917693834559402	0.6844303405504316	0.08413607236375312	0.03986227186448103	0.24271112055679178	0.23078644147789537	83	4.114200	9195
chr1	17520000	17530000	.	0.5938270375919551	0.7311926619544984	0.20710417812616153	0.0697589757628418	0.14313732750785155	0.061817796824436264	54	15.884863	9714
chr1	17530000	17540000	.	0.8641873148695931	0.658923619784577	0.10355208906308076	0.09467289567814245	0.06845698272114639	0.03296949163969934	44	22.697921	8889
chr1	17540000	17550000	.	0.8834987632465674	1.1478024344634568	0.20063217255971896	0.10962124762732285	0.17425413783564536	0.08242372909924835	84	15.832816	9915
chr1	17550000	17560000	.	0.7193514520422871	0.6971837009333589	0.14238412246173604	0.09467289567814245	0.26138120675346804	0.08242372909924835	51	10.781020	9359
chr1	17560000	17570000	.	0.43450758848191834	0.5441433763382313	0.09708008349663821	0.019931135932240517	0.10579715511449897	0.04121186454962417	67	9.115244	8400
chr1	17570000	17580000	.	0.0	0.0	0.0	0.0	0.0	0.0	0	NaN	0
chr1	17580000	17590000	.	0.0	0.0	0.0	0.0	0.0	0.0	0	NaN	0
chr1	17590000	17600000	.	0.0	0.0	0.0	0.0	0.0	0.0	0	NaN	0
chr1	17600000	17610000	.	0.0	0.0	0.0	0.0	0.0	0.0	0	NaN	0
chr1	17610000	17620000	.	0.0	0.0	0.0	0.0	0.0	0.0	0	NaN	0
chr1	17620000	17630000	.	0.0	0.0	0.0	0.0	0.0	0.0	0	NaN	0
chr1	17630000	17640000	.	0.0	0.0	0.0	0.0	0.0	0.0	0	NaN	0
chr1	17640000	17650000	.	0.09655724188487075	0.12753360382927298	0.04530403896509783	0.019931135932240517	0.012446724131117526	0.03296949163969934	20	1.813186	6917
chr1	17650000	17660000	.	0.019311448376974148	0.017004480510569728	0.04530403896509783	0.004982783983060129	0.02489344826223505	0.012363559364887252	4	20.000000	2361
chr1	17660000	17670000	.	0.6421056585343905	1.0670311520382505	0.10355208906308076	0.05979340779672154	0.15558405163896907	0.1195144071939101	63	4.460250	7609
chr1	17670000	17680000	.	0.4683026231416231	0.442116493274813	0.04530403896509783	0.02989670389836077	0.08712706891782268	0.08242372909924835	33	7.863158	9867
chr1	17680000	17690000	.	0.521409106178302	0.42936313289188566	0.04530403896509783	0.014948351949180386	0.1493606895734103	0.10302966137406043	56	7.635621	9885
chr1	17690000	17700000	.	0.762802210890479	0.9650042689748322	0.15532813359462114	0.044845055847541164	0.14313732750785155	0.12363559364887253	68	4.981821	9733
chr1	17700000	17710000	.	0.4007125538222136	0.4081075322536735	0.10355208906308076	0.02989670389836077	0.0497868965244701	0.04121186454962417	35	10.822202	9356
chr1	17710000	17720000	.	0.6614171069113646	0.8544751456561289	0.1359121168952935	0.0847073277120222	0.11202051718005773	0.1442415259236846	74	6.768520	9712
chr1	17720000	17730000	.	0.5262369682725456	0.5951568178699406	0.10355208906308076	0.0697589757628418	0.06845698272114639	0.06593898327939868	47	7.930362	9645
chr1	17730000	17740000	.	0.7917693834559402	0.7907083437414925	0.1488561280281786	0.07474175974590194	0.24271112055679178	0.12775678010383495	81	7.120543	9869
chr1	17740000	17750000	.	0.7241793141365306	0.9862598696130442	0.15532813359462114	0.06477619177978168	0.19292422403232165	0.11539322073894769	77	9.848734	9831
chr1	17750000	17760000	.	0.5455484166495197	0.14028696421220027	0.06472005566442547	0.03986227186448103	0.9646211201616083	0.325573729942031	75	2.029769	9752
chr1	17760000	17770000	.	0.5648598650264939	0.25931832778618835	0.1100240946295233	0.09467289567814245	0.30494474121237936	0.15248389883360944	68	11.837118	9608
chr1	17770000	17780000	.	0.7241793141365306	0.6801792204227891	0.11649610019596585	0.05979340779672154	0.30494474121237936	0.09066610200917319	68	10.280391	9645
chr1	17780000	17790000	.	0.8786709011523238	1.041524431272396	0.18121615586039133	0.09965567966120259	0.3734017239335258	0.1936957633832336	94	7.011542	9875
chr1	17790000	17800000	.	0.762802210890479	1.288089398675657	0.1100240946295233	0.06477619177978168	0.2987213791468206	0.07418135618932352	83	6.547092	9607
chr1	17800000	17810000	.	0.844875866492619	1.4283763628878572	0.1100240946295233	0.0697589757628418	0.20537094816343915	0.11127203428398527	88	7.016324	9669
chr1	17810000	17820000	.	0.8786709011523238	1.1733091552293113	0.15532813359462114	0.07474175974590194	0.4231886204579959	0.18545339047330878	102	4.082356	9680
chr1	17820000	17830000	.	0.4876140715185973	0.17854704536098215	0.06472005566442547	0.02989670389836077	0.1680307757700866	0.1442415259236846	36	16.082750	7806
chr1	17830000	17840000	.	0.6083106238746857	0.38685193161546133	0.16180013916106367	0.09965567966120259	0.12446724131117526	0.13599915301375978	43	14.598130	6790
chr1	17840000	17850000	.	0.8593594527753498	0.8247173047626318	0.12944011132885094	0.054810623813661426	0.46675215491690725	0.24315000084278263	85	15.575242	9471
chr1	17850000	17860000	.	0.6614171069113646	0.32733624982846726	0.038832033398655284	0.024913919915300647	0.8774940512437855	0.36266440803669275	69	5.963126	9435
chr1	17860000	17870000	.	0.7531464867019918	0.7907083437414925	0.10355208906308076	0.049827839830601295	0.10579715511449897	0.061817796824436264	82	20.414432	9789
chr1	17870000	17880000	.	0.6517613827228775	0.47187433416831	0.10355208906308076	0.07972454372896207	0.2924980170812619	0.1936957633832336	78	14.722777	9333
chr1	17880000	17890000	.	0.5600320029322504	0.23381160702033377	0.1488561280281786	0.05979340779672154	0.12446724131117526	0.08242372909924835	61	22.715566	8387
chr1	17890000	17900000	.	0.6276220722516599	0.501632175061807	0.14238412246173604	0.07972454372896207	0.2924980170812619	0.16896864465345912	75	12.545597	9270
chr1	17900000	17910000	.	0.4538190368588926	0.2508160875309035	0.2135761836926041	0.049827839830601295	0.1680307757700866	0.08654491555421076	71	27.057425	9822
chr1	17910000	17920000	.	0.6759006931940952	0.8502240255284865	0.08413607236375312	0.07972454372896207	0.21159431022899794	0.07830254264428593	41	20.347539	9747
chr1	17920000	17930000	.	0.7386629004192612	1.25833155778216	0.14238412246173604	0.019931135932240517	0.13069060337673402	0.08242372909924835	66	6.473499	9858
chr1	17930000	17940000	.	0.6662449690056081	1.1648069149740263	0.05824805009798292	0.10463846364426271	0.12446724131117526	0.04945423745954901	36	9.221305	7797
chr1	17940000	17950000	.	0.5503762787437633	0.3188340095731824	0.09708008349663821	0.004982783983060129	0.5289857755724948	0.24315000084278263	75	4.037581	7519
chr1	17950000	17960000	.	0.7096957278538	0.33583849008375216	0.14238412246173604	0.02989670389836077	0.7468034478670516	0.43272457777105383	60	4.506472	9533
chr1	17960000	17970000	.	0.5841713134034681	0.46337209391302514	0.032360027832212736	0.0348794878814209	1.051748189079431	0.5604813578748887	58	2.846195	9141
chr1	17970000	17980000	.	0.7579743487962354	1.3901162817390753	0.10355208906308076	0.054810623813661426	0.45430543078578967	0.27199830602751957	87	2.619194	7728
chr1	17980000	17990000	.	0.7193514520422871	1.8449861353968158	0.18121615586039133	0.06477619177978168	0.24271112055679178	0.1607262717435343	86	3.418094	7795
chr1	17990000	18000000	.	1.0090231776968992	1.6494346095252637	0.20063217255971896	0.06477619177978168	0.3298381894746144	0.15660508528857187	67	3.922649	9985
chr1	18000000	18010000	.	0.9655724188487075	1.955515258715519	0.17474415029394877	0.0697589757628418	0.20537094816343915	0.10715084782902286	85	4.136448	9764
chr1	18010000	18020000	.	0.9752281430371946	1.9002506970561672	0.19416016699327643	0.07972454372896207	0.31116810327793815	0.2390288143878202	70	2.761956	9734
chr1	18020000	18030000	.	0.8641873148695931	1.1818113954845961	0.16827214472750623	0.07972454372896207	0.32361482740905567	0.4038762725863169	80	4.432464	9878
chr1	18030000	18040000	.	0.7531464867019918	0.9054885871878381	0.09060807793019567	0.0697589757628418	0.4231886204579959	0.26787711957255717	45	3.428573	7022
chr1	18040000	18050000	.	0.06759006931940952	0.16579368497805486	0.07119206123086802	0.049827839830601295	0.19292422403232165	0.2926042383023316	7	3.968257	3744
chr1	18050000	18060000	.	1.086268971204796	2.1723223852252826	0.2524082170912593	0.09965567966120259	0.9646211201616083	0.9932059356459425	119	2.275243	9649
chr1	18060000	18070000	.	0.5696877271207375	0.344340730339037	0.271824233790587	0.11460403161038298	1.4189265509473978	1.5619296664307563	53	7.878733	9605
chr1	18070000	18080000	.	0.1400080007330626	0.02125560063821216	0.38832033398655286	0.5231923182213136	1.1388752579972536	1.2981737333131613	44	44.804827	9489
chr1	18080000	18090000	.	0.07724579350789659	0.04251120127642432	0.5501204731476165	0.7274864615267789	1.362916292357369	1.5001118696063198	52	45.853175	9973
chr1	18090000	18100000	.	0.20277020795822856	0.07226904216992135	0.26535222822414445	0.2591047671191267	2.0350393954377157	2.1182898378506825	54	12.197969	9678
chr1	18100000	18110000	.	0.6034827617804421	0.5356411360829465	0.16180013916106367	0.10463846364426271	0.5227624135069361	1.0550237324703788	43	6.700061	8952
chr1	18110000	18120000	.	0.4296797263876749	0.23381160702033377	0.2200481892590466	0.09467289567814245	1.313129395832899	1.7226559381742903	49	5.956577	8520
chr1	18120000	18130000	.	0.6469335206286341	0.8119639443797045	0.09060807793019567	0.049827839830601295	0.25515784468790925	0.45333051004586594	34	0.665266	8621
chr1	18130000	18140000	.	0.4924419336128408	0.284825048552043	0.16827214472750623	0.044845055847541164	0.9895145684238432	1.2363559364887253	84	2.221750	9916
chr1	18140000	18150000	.	0.21242593214671565	0.08927352268049107	0.10355208906308076	0.049827839830601295	0.6410062927525526	0.6717533921588741	26	8.492062	9320
chr1	18150000	18160000	.	0.125524414450332	0.02125560063821216	0.1876881614268339	0.05979340779672154	1.2508957751773113	1.5536872935208315	22	1.722582	7263
chr1	18160000	18170000	.	0.16414731120428028	0.029757840893497024	0.2200481892590466	0.18436300737322478	1.4375966371440743	2.0853203462109833	29	3.883415	9107
chr1	18170000	18180000	.	0.15449158701579319	0.08502240255284864	0.2459362115248168	0.24415641516994632	0.6721231030803464	0.927266952366544	51	16.630484	9780
chr1	18180000	18190000	.	0.14966372492154967	0.07652016229756378	0.34301629502145503	0.3288637428819685	1.0828649994072248	1.1127203428398527	37	23.472859	8199
chr1	18190000	18200000	.	0.21725379424095917	0.055264561659351626	1.1196569629945607	1.1809198039852506	0.06845698272114639	0.01648474581984967	32	90.286122	8501
chr1	18200000	18210000	.	0.4055404159164571	0.18704928561626702	0.36890431728722517	0.35377766279726913	0.16180741370452784	0.11127203428398527	34	51.268674	9049
chr1	18210000	18220000	.	0.4538190368588926	0.5483944964658737	0.1488561280281786	0.07474175974590194	0.21159431022899794	0.22666525502293297	44	9.508782	7910
chr1	18220000	18230000	.	0.782113659267453	0.7354437820821408	0.1488561280281786	0.07972454372896207	0.15558405163896907	0.10302966137406043	40	13.151876	9646
chr1	18230000	18240000	.	0.8303922802098885	0.7269415418268559	0.14238412246173604	0.07972454372896207	0.36717836186796704	0.3544220351267679	46	2.820126	9599
chr1	18240000	18250000	.	0.7290071762307742	0.78645722361385	0.09060807793019567	0.054810623813661426	0.3920718101302021	0.21430169565804572	53	4.284918	9682
chr1	18250000	18260000	.	0.5793434513092245	0.3655963309772492	0.1100240946295233	0.054810623813661426	0.6161128444903176	0.6552686463390244	25	1.758240	9074
chr1	18260000	18270000	.	0.30898317403158637	0.08927352268049107	0.12944011132885094	0.0697589757628418	1.1513219821283711	1.4094457675971468	59	5.069399	9597
chr1	18270000	18280000	.	0.511753381989815	0.3103317693178976	0.19416016699327643	0.02989670389836077	0.2800512929501443	0.33793728930691824	31	3.982335	9768
chr1	18280000	18290000	.	0.3717453812567524	0.03826008114878189	0.14238412246173604	0.05979340779672154	1.2073322407184	1.0096906814657922	50	4.432538	8605
chr1	18290000	18300000	.	0.32346676031431704	0.42936313289188566	0.07119206123086802	0.06477619177978168	0.0995737930489402	0.07418135618932352	28	5.480446	6425
chr1	18300000	18310000	.	0.5552041408380068	0.42511201276424326	0.15532813359462114	0.09467289567814245	0.10579715511449897	0.07006016973436109	28	17.477327	9162
chr1	18310000	18320000	.	0.6131384859689292	0.5611478568488011	0.09060807793019567	0.07972454372896207	0.18047749990120412	0.1195144071939101	48	8.079766	8031
chr1	18320000	18330000	.	0.7241793141365306	0.8544751456561289	0.1876881614268339	0.07972454372896207	0.12446724131117526	0.12363559364887253	32	4.671380	8946
chr1	18330000	18340000	.	0.8545315906811062	0.7269415418268559	0.1100240946295233	0.03986227186448103	0.17425413783564536	0.1195144071939101	71	6.242576	9660
chr1	18340000	18350000	.	0.6903842794768259	0.6674258600398619	0.1359121168952935	0.05979340779672154	0.236487758491233	0.0947872884641356	35	8.148132	9641
chr1	18350000	18360000	.	0.7338350383250176	0.9905109897406869	0.1876881614268339	0.07474175974590194	0.09335043098338144	0.05357542391451143	33	9.293038	8724
chr1	18360000	18370000	.	0.6276220722516599	0.38685193161546133	0.14238412246173604	0.08969011169508233	0.08712706891782268	0.07830254264428593	34	9.362744	8372
chr1	18370000	18380000	.	0.7483186246077482	0.9309953079536927	0.15532813359462114	0.07474175974590194	0.2987213791468206	0.26787711957255717	46	7.637165	9582
chr1	18380000	18390000	.	0.3958846917279701	0.16579368497805486	0.1876881614268339	0.0697589757628418	0.1493606895734103	0.045333051004586594	15	36.880953	8322
chr1	18390000	18400000	.	0.7096957278538	0.46762321404066753	0.16827214472750623	0.0697589757628418	0.5040923273102598	0.36266440803669275	42	3.271147	8303
chr1	18400000	18410000	.	0.5889991754977115	0.3060806491902551	0.1488561280281786	0.10463846364426271	0.11202051718005773	0.11127203428398527	23	8.641433	9496
chr1	18410000	18420000	.	0.4924419336128408	0.2380627271479762	0.2135761836926041	0.10463846364426271	0.17425413783564536	0.2349076279328578	21	4.518657	9838
chr1	18420000	18430000	.	0.6372777964401469	0.28057392842440054	0.4271523673852082	0.13453516754262348	1.0455248270138722	1.2734466145833871	64	5.468147	8797
chr1	18430000	18440000	.	0.09655724188487075	0.046762321404066755	0.4400963785180932	0.4733644783907123	1.9541356885854515	2.171865261765194	46	18.153897	7937
chr1	18440000	18450000	.	0.062762207225166	0.055264561659351626	0.4659844007838634	0.5979340779672155	0.6534530168836701	0.6676322057039116	22	47.974382	8941
chr1	18450000	18460000	.	0.13518013863881903	0.06376680191463649	0.23946420595837425	0.20429414330546528	1.599404050848602	1.8256855995483507	28	3.125000	7987
chr1	18460000	18470000	.	0.07724579350789659	0.034008961021139456	0.15532813359462114	0.17439743940710453	1.2322256889806351	1.3641127165925602	21	2.222224	5110
chr1	18470000	18480000	.	0.0	0.0	0.0	0.0	0.0	0.0	0	NaN	0
chr1	18480000	18490000	.	0.0	0.0	0.0	0.0	0.0	0.0	0	NaN	0
chr1	18490000	18500000	.	0.0	0.0	0.0	0.0	0.0	0.0	0	NaN	0
chr1	18500000	18510000	.	0.0	0.0	0.0	0.0	0.0	0.0	0	NaN	0
chr1	18510000	18520000	.	0.019311448376974148	0.008502240255284864	0.32360027832212734	0.6676930537300573	0.02489344826223505	0.020605932274812087	3	88.571433	2819
chr1	18520000	18530000	.	0.038622896753948296	0.025506720765854595	1.6956654584079476	1.7738710979694061	0.01867008619667629	0.02884830518473692	56	98.517573	9760
chr1	18530000	18540000	.	0.014483586282730613	0.025506720765854595	1.229681057624084	1.4898524109349787	0.09335043098338144	0.020605932274812087	44	97.307900	8805
chr1	18540000	18550000	.	0.028967172565461226	0.02125560063821216	1.0031608627985948	1.2008509399174911	0.22404103436011547	0.17308983110842152	27	94.188715	8512
chr1	18550000	18560000	.	0.024139310471217687	0.034008961021139456	0.8801927570361864	1.1061780442393487	0.6098894824247587	0.523390679780227	39	66.958687	9552
chr1	18560000	18570000	.	0.024139310471217687	0.02125560063821216	1.1326009741274459	1.6443187144098426	0.03734017239335258	0.03296949163969934	40	97.288690	8075
chr1	18570000	18580000	.	0.019311448376974148	0.04251120127642432	1.1067129518616756	1.4400245711043773	0.031116810327793815	0.03296949163969934	34	96.365550	8775
chr1	18580000	18590000	.	0.004827862094243537	0.025506720765854595	1.2102650409247564	1.6742154183082034	0.06845698272114639	0.03709067809466176	19	96.255542	9330
chr1	18590000	18600000	.	0.038622896753948296	0.017004480510569728	1.0549369073301351	1.345351675426235	0.06223362065558763	0.06593898327939868	24	96.666667	9387
chr1	18600000	18610000	.	0.028967172565461226	0.046762321404066755	0.8348887180710887	0.8271421411879814	0.6970165513425814	0.5604813578748887	19	72.390768	9276
chr1	18610000	18620000	.	0.04345075884819184	0.025506720765854595	1.0355208906308075	1.5147663308502792	0.08090370685226392	0.06593898327939868	46	94.625920	9777
chr1	18620000	18630000	.	0.028967172565461226	0.03826008114878189	1.029048885064365	1.5596113866978205	0.04356353445891134	0.012363559364887252	31	96.954684	9707
chr1	18630000	18640000	.	0.038622896753948296	0.03826008114878189	0.8543047347704164	0.7773143013573802	0.9521743960304908	0.6429050869741372	34	59.591932	7832
chr1	18640000	18650000	.	0.024139310471217687	0.029757840893497024	1.2749850965891818	1.4499901390704977	0.1680307757700866	0.0947872884641356	38	81.479742	8664
chr1	18650000	18660000	.	0.014483586282730613	0.02125560063821216	1.074352924029463	1.2207820758497316	0.0497868965244701	0.008242372909924835	41	97.418700	6154
chr1	18660000	18670000	.	0.009655724188487074	0.029757840893497024	1.3073451244213945	1.5596113866978205	0.06845698272114639	0.020605932274812087	28	98.564214	9489
chr1	18670000	18680000	.	0.024139310471217687	0.017004480510569728	1.0678809184630202	1.265627131697273	0.02489344826223505	0.05357542391451143	27	98.020281	9810
chr1	18680000	18690000	.	0.0	0.012753360382927298	1.0937689407287905	1.3403688914431748	0.07468034478670516	0.02884830518473692	19	99.624058	8002
chr1	18690000	18700000	.	0.019311448376974148	0.029757840893497024	0.9384408071341693	0.9766256606797853	0.3858484480646433	0.37502796740157995	50	79.381676	9465
chr1	18700000	18710000	.	0.038622896753948296	0.02125560063821216	0.49834442861607614	0.4833300463568326	0.056010258590028866	0.01648474581984967	49	77.369990	9844
chr1	18710000	18720000	.	0.0	0.017004480510569728	0.9190247904348416	1.1410575321207697	0.0497868965244701	0.03296949163969934	54	96.242650	9860
chr1	18720000	18730000	.	0.03379503465970476	0.04251120127642432	0.7766406679731057	0.5132267502551933	1.2073322407184	1.223992377123838	35	52.116777	9689
chr1	18730000	18740000	.	0.05310648303667891	0.05951568178699405	0.5048164341825186	0.29398425500054765	1.412703188881839	1.3599915301375978	42	56.768952	9949
chr1	18740000	18750000	.	0.014483586282730613	0.02125560063821216	1.1390729796938883	1.4948351949180387	1.0019612925549608	0.9643576304612057	47	53.706326	8138
chr1	18750000	18760000	.	0.014483586282730613	0.029757840893497024	1.2361530631905264	2.047924217037713	0.1182438792456165	0.01648474581984967	22	97.500000	7606
chr1	18760000	18770000	.	0.024139310471217687	0.029757840893497024	1.7086094695408327	2.386753527885802	0.031116810327793815	0.04121186454962417	20	96.736110	7943
chr1	18770000	18780000	.	0.028967172565461226	0.04251120127642432	1.5403373248133263	2.4664780716147643	0.08712706891782268	0.08242372909924835	22	100.000000	8859
chr1	18780000	18790000	.	0.019311448376974148	0.034008961021139456	1.4820892747153434	2.436581367716403	0.09335043098338144	0.012363559364887252	37	97.622168	9722
chr1	18790000	18800000	.	0.019311448376974148	0.034008961021139456	1.5468093303797688	1.893457913562849	0.07468034478670516	0.024727118729774504	17	97.107841	6635
chr1	18800000	18810000	.	0.019311448376974148	0.04251120127642432	1.4820892747153434	2.047924217037713	0.031116810327793815	0.03709067809466176	29	98.275859	8878
chr1	18810000	18820000	.	0.024139310471217687	0.012753360382927298	1.5338653192468836	2.042941433054653	0.031116810327793815	0.008242372909924835	30	95.777777	8603
chr1	18820000	18830000	.	0.024139310471217687	0.029757840893497024	1.029048885064365	1.4998179789010988	0.056010258590028866	0.024727118729774504	24	96.309525	8927
chr1	18830000	18840000	.	0.009655724188487074	0.046762321404066755	1.3267611411207223	2.0678553529699535	0.0497868965244701	0.020605932274812087	32	98.404019	9488
chr1	18840000	18850000	.	0.024139310471217687	0.02125560063821216	1.3202891355542796	1.9532513213595706	0.0497868965244701	0.004121186454962417	12	98.809525	8418
chr1	18850000	18860000	.	0.009655724188487074	0.034008961021139456	1.2685130910227393	1.9034234815289692	0.01867008619667629	0.008242372909924835	28	98.418368	8864
chr1	18860000	18870000	.	0.019311448376974148	0.012753360382927298	1.158488996393216	1.6443187144098426	0.03734017239335258	0.020605932274812087	41	99.728998	9488
chr1	18870000	18880000	.	0.019311448376974148	0.017004480510569728	1.087296935162348	1.6044564425453616	0.03734017239335258	0.020605932274812087	40	95.563402	9288
chr1	18880000	18890000	.	0.019311448376974148	0.017004480510569728	1.4432572413166882	2.2223216564448176	0.031116810327793815	0.004121186454962417	35	98.253966	8010
chr1	18890000	18900000	.	0.038622896753948296	0.025506720765854595	1.5662253470790966	2.760462326615311	0.03734017239335258	0.02884830518473692	22	96.377900	8506
chr1	18900000	18910000	.	0.014483586282730613	0.02125560063821216	1.242625068756969	2.132631544749735	0.006223362065558763	0.012363559364887252	38	94.880953	7133
chr1	18910000	18920000	.	0.009655724188487074	0.0	0.4336243729516506	0.9766256606797853	0.031116810327793815	0.012363559364887252	10	95.793650	2228
chr1	18920000	18930000	.	0.014483586282730613	0.02125560063821216	1.3914811967851475	2.122665976783615	0.04356353445891134	0.045333051004586594	43	97.131781	9377
chr1	18930000	18940000	.	0.019311448376974148	0.03826008114878189	1.3720651800858201	1.7041121222065643	0.03734017239335258	0.03709067809466176	22	97.828282	8093
chr1	18940000	18950000	.	0.024139310471217687	0.029757840893497024	1.3202891355542796	1.9133890494950894	0.04356353445891134	0.03296949163969934	54	97.238389	9550
chr1	18950000	18960000	.	0.019311448376974148	0.012753360382927298	1.113184957428118	2.132631544749735	0.30494474121237936	0.17308983110842152	41	96.554398	9673
chr1	18960000	18970000	.	0.009655724188487074	0.046762321404066755	1.0937689407287905	1.4101278672060165	0.18047749990120412	0.10715084782902286	57	95.237844	9860
chr1	18970000	18980000	.	0.004827862094243537	0.017004480510569728	1.4626732580160156	2.042941433054653	0.08090370685226392	0.045333051004586594	53	98.647798	9323
chr1	18980000	18990000	.	0.019311448376974148	0.025506720765854595	1.4885612802817858	2.032975865088533	0.0995737930489402	0.05769661036947384	41	95.894134	9391
chr1	18990000	19000000	.	0.014483586282730613	0.025506720765854595	1.4626732580160156	2.0728381369530138	0.012446724131117526	0.020605932274812087	46	96.684052	9253
chr1	19000000	19010000	.	0.024139310471217687	0.025506720765854595	0.556592478714059	0.9865912286459055	0.04356353445891134	0.03296949163969934	27	82.798352	8591
chr1	19010000	19020000	.	0.004827862094243537	0.017004480510569728	1.0678809184630202	1.0613329883918075	0.031116810327793815	0.024727118729774504	50	95.443578	9044
chr1	19020000	19030000	.	0.019311448376974148	0.025506720765854595	0.8219447069382035	1.4798868429688583	0.04356353445891134	0.02884830518473692	41	98.529810	9026
chr1	19030000	19040000	.	0.0	0.03826008114878189	1.4497292468831307	1.8984406975459094	0.08712706891782268	0.012363559364887252	61	95.071559	9255
chr1	19040000	19050000	.	0.03379503465970476	0.03826008114878189	1.0614089128965778	1.6791982022912635	1.101535085603901	1.038538986650529	39	59.190067	7976
chr1	19050000	19060000	.	0.014483586282730613	0.008502240255284864	1.6244733971770795	2.8850319261918145	0.056010258590028866	0.03296949163969934	39	95.938292	9536
chr1	19060000	19070000	.	0.009655724188487074	0.012753360382927298	1.5338653192468836	2.052907001020773	0.056010258590028866	0.020605932274812087	25	100.000000	9728
chr1	19070000	19080000	.	0.048278620942435374	0.004251120127642432	0.8284167125046461	0.9666600927136652	0.03734017239335258	0.06593898327939868	26	84.902323	5116
chr1	19080000	19090000	.	0.019311448376974148	0.034008961021139456	1.1908490242254288	1.54466303474864	0.10579715511449897	0.11539322073894769	51	80.471149	8938
chr1	19090000	19100000	.	0.019311448376974148	0.034008961021139456	1.6374174083099644	2.3967190958519224	0.03734017239335258	0.04945423745954901	30	96.768517	8760
chr1	19100000	19110000	.	0.03379503465970476	0.029757840893497024	1.9221856532334365	2.3369256880552007	0.06845698272114639	0.03296949163969934	29	84.622331	9422
chr1	19110000	19120000	.	0.024139310471217687	0.008502240255284864	1.6697774361421773	1.9980963772071119	0.08712706891782268	0.02884830518473692	50	96.352378	9242
chr1	19120000	19130000	.	0.03379503465970476	0.02125560063821216	1.630945402743522	1.9881308092409915	0.04356353445891134	0.03296949163969934	98	97.458293	9346
chr1	19130000	19140000	.	0.038622896753948296	0.012753360382927298	1.4108972134844753	1.7938022339016464	0.07468034478670516	0.1442415259236846	23	92.702335	9693
chr1	19140000	19150000	.	0.038622896753948296	0.025506720765854595	1.5079772969811136	1.6443187144098426	0.40451853426131956	0.37502796740157995	56	74.082470	9751
chr1	19150000	19160000	.	0.05310648303667891	0.017004480510569728	1.100240946295233	1.7190604741557447	0.08712706891782268	0.05769661036947384	20	85.500005	8490
chr1	19160000	19170000	.	0.17380303539276737	0.029757840893497024	0.48540041748319107	0.5929512939841554	2.1532832746833317	1.9122305151025616	24	13.234129	8283
chr1	19170000	19180000	.	0.2462209668064204	0.05101344153170919	0.12944011132885094	0.09467289567814245	0.31116810327793815	0.4698152558657156	25	9.859017	9533
chr1	19180000	19190000	.	0.20759807005247213	0.029757840893497024	0.2200481892590466	0.11958681559344309	0.3858484480646433	0.4450881371359411	20	8.422625	7477
chr1	19190000	19200000	.	0.3379503465970476	0.08927352268049107	0.11649610019596585	0.054810623813661426	0.31116810327793815	0.21842288211300812	35	8.320966	9865
chr1	19200000	19210000	.	0.125524414450332	0.06801792204227891	0.1100240946295233	0.15944908745792413	0.4605287928513484	0.2884830518473692	57	23.198988	9556
chr1	19210000	19220000	.	0.03379503465970476	0.05101344153170919	0.9384408071341693	1.4051450832229564	0.12446724131117526	0.020605932274812087	27	97.438270	7807
chr1	19220000	19230000	.	0.009655724188487074	0.029757840893497024	1.3655931745193775	1.7539399620371656	0.031116810327793815	0.020605932274812087	52	97.300179	9066
chr1	19230000	19240000	.	0.004827862094243537	0.02125560063821216	1.4497292468831307	2.062872568986893	0.0497868965244701	0.020605932274812087	34	98.086791	9287
chr1	19240000	19250000	.	0.03379503465970476	0.04251120127642432	1.4820892747153434	1.92833740144427	0.11202051718005773	0.04121186454962417	32	96.914684	9631
chr1	19250000	19260000	.	0.038622896753948296	0.025506720765854595	0.8413607236375312	1.5097835468672192	0.01867008619667629	0.01648474581984967	41	97.987805	9558
chr1	19260000	19270000	.	0.009655724188487074	0.012753360382927298	1.6633054305757344	2.2173388724617578	0.03734017239335258	0.020605932274812087	62	95.851837	9572
chr1	19270000	19280000	.	0.024139310471217687	0.02125560063821216	1.4820892747153434	2.461495287631704	0.06223362065558763	0.07830254264428593	60	95.234890	9924
chr1	19280000	19290000	.	0.03379503465970476	0.025506720765854595	1.7021374639743898	2.1824593845803366	0.006223362065558763	0.008242372909924835	55	99.015151	9790
chr1	19290000	19300000	.	0.019311448376974148	0.02125560063821216	1.3332331466871647	1.699129338223504	0.06845698272114639	0.012363559364887252	53	96.918811	9516
chr1	19300000	19310000	.	0.024139310471217687	0.029757840893497024	0.9643288293999396	1.7439743940710455	0.04356353445891134	0.024727118729774504	19	97.055137	9649
chr1	19310000	19320000	.	0.014483586282730613	0.012753360382927298	1.5338653192468836	1.9333201854273303	0.056010258590028866	0.024727118729774504	40	98.536325	9631
chr1	19320000	19330000	.	0.014483586282730613	0.034008961021139456	1.2102650409247564	1.3951795152568363	0.1680307757700866	0.1195144071939101	67	90.881899	9725
chr1	19330000	19340000	.	0.024139310471217687	0.02125560063821216	1.3526491633864923	1.858578425681428	0.0497868965244701	0.05357542391451143	55	97.187591	9980
chr1	19340000	19350000	.	0.009655724188487074	0.008502240255284864	1.715081475107275	1.8336645057661276	0.17425413783564536	0.01648474581984967	65	96.934066	9492
chr1	19350000	19360000	.	0.014483586282730613	0.004251120127642432	1.5079772969811136	2.2123560884786975	0.056010258590028866	0.061817796824436264	69	94.814764	9141
chr1	19360000	19370000	.	0.009655724188487074	0.012753360382927298	1.5015052914146712	1.9931135932240516	0.08712706891782268	0.03709067809466176	82	97.143254	9490
chr1	19370000	19380000	.	0.004827862094243537	0.029757840893497024	1.3073451244213945	2.087786488902194	0.0497868965244701	0.008242372909924835	80	97.281745	9616
chr1	19380000	19390000	.	0.0	0.02125560063821216	0.9513848182670545	1.4798868429688583	0.03734017239335258	0.024727118729774504	42	94.655055	9652
chr1	19390000	19400000	.	0.014483586282730613	0.012753360382927298	0.8478327292039738	1.694146554240444	0.02489344826223505	0.02884830518473692	52	97.951771	9961
chr1	19400000	19410000	.	0.019311448376974148	0.029757840893497024	1.229681057624084	1.7987850178847067	0.03734017239335258	0.024727118729774504	50	96.913420	9909
chr1	19410000	19420000	.	0.048278620942435374	0.046762321404066755	1.1843770186589861	1.2257648598327917	0.04356353445891134	0.05769661036947384	27	53.009430	9213
chr1	19420000	19430000	.	0.019311448376974148	0.034008961021139456	1.4432572413166882	1.8137333698338869	0.04356353445891134	0.024727118729774504	37	99.005859	8859
chr1	19430000	19440000	.	0.004827862094243537	0.025506720765854595	1.4108972134844753	1.973182457291811	0.031116810327793815	0.024727118729774504	40	96.719245	8958
chr1	19440000	19450000	.	0.004827862094243537	0.02125560063821216	0.9125527848683993	0.961677308730605	0.012446724131117526	0.020605932274812087	26	97.727646	4837
chr1	19450000	19460000	.	0.04345075884819184	0.017004480510569728	1.300873118854952	1.8137333698338869	0.16180741370452784	0.19781694983819603	36	95.076056	9171
chr1	19460000	19470000	.	0.09655724188487075	0.02125560063821216	0.271824233790587	0.4833300463568326	1.4064798268162804	1.5495661070658688	55	5.974027	9384
chr1	19470000	19480000	.	0.1786308974870109	0.07226904216992135	0.1100240946295233	0.09467289567814245	0.9957379304894021	1.2487194958536125	33	7.816291	4794
chr1	19480000	19490000	.	0.0	0.0	0.0	0.0	0.0	0.0	0	NaN	0
chr1	19490000	19500000	.	0.0	0.0	0.0	0.0	0.0	0.0	0	NaN	0
chr1	19500000	19510000	.	0.0	0.0	0.0	0.0	0.0	0.0	0	NaN	0
chr1	19510000	19520000	.	0.0	0.0	0.0	0.004982783983060129	0.0	0.0	0	NaN	0
chr1	19520000	19530000	.	0.0	0.0	0.006472005566442548	0.0	0.0	0.0	0	NaN	0
chr1	19530000	19540000	.	0.0	0.0	0.0	0.0	0.0	0.0	2	16.666700	5
chr1	19540000	19550000	.	0.009655724188487074	0.004251120127642432	0.0	0.004982783983060129	0.04356353445891134	0.03709067809466176	10	58.598910	255
chr1	19550000	19560000	.	0.0	0.0	0.0	0.0	0.0	0.0	0	NaN	0
chr1	19560000	19570000	.	0.0	0.0	0.0	0.0	0.0	0.0	0	NaN	0
chr1	19570000	19580000	.	0.009655724188487074	0.0	0.0	0.0	0.03734017239335258	0.03709067809466176	1	0.0	1
chr1	19580000	19590000	.	0.004827862094243537	0.004251120127642432	0.0	0.004982783983060129	0.0	0.020605932274812087	3	54.232833	31
chr1	19590000	19600000	.	0.0	0.0	0.0	0.0	0.0	0.0	0	NaN	0
chr1	19600000	19610000	.	0.0	0.0	0.0	0.0	0.0	0.0	0	NaN	0
chr1	19610000	19620000	.	0.0	0.0	0.0	0.0	0.0	0.004121186454962417	0	NaN	0
chr1	19620000	19630000	.	0.0	0.0	0.0	0.0	0.0	0.0	0	NaN	0
chr1	19630000	19640000	.	0.0	0.0	0.0	0.0	0.0	0.0	0	NaN	0
chr1	19640000	19650000	.	0.0	0.0	0.0	0.0	0.0	0.0	0	NaN	0
chr1	19650000	19660000	.	0.0	0.0	0.0	0.0	0.0	0.0	0	NaN	0
chr1	19660000	19670000	.	0.4393354505761619	0.38685193161546133	0.05824805009798292	0.05979340779672154	0.24893448262235052	0.1442415259236846	48	3.736773	5403
chr1	19670000	19680000	.	0.6179663480631727	1.071282272165893	0.20063217255971896	0.07972454372896207	0.22404103436011547	0.1936957633832336	47	5.129895	9069
chr1	19680000	19690000	.	0.32346676031431704	0.10627800319106082	0.14238412246173604	0.1395179515256836	1.8981254299954227	2.0894415326659455	43	0.857186	8714
chr1	19690000	19700000	.	0.521409106178302	0.501632175061807	0.1488561280281786	0.13453516754262348	0.7530268099326103	0.7871466128978217	41	4.779327	9270
chr1	19700000	19710000	.	0.4007125538222136	0.2210582466374065	0.05824805009798292	0.05979340779672154	1.1886621545217237	0.8654491555421077	27	2.181070	6493
chr1	19710000	19720000	.	0.0	0.0	0.0	0.0	0.0	0.0	0	NaN	0
chr1	19720000	19730000	.	0.13518013863881903	0.03826008114878189	0.006472005566442548	0.009965567966120258	0.02489344826223505	0.008242372909924835	6	6.316133	1960
chr1	19730000	19740000	.	0.4924419336128408	0.4761254542959524	0.11649610019596585	0.07474175974590194	0.06223362065558763	0.04121186454962417	22	27.263705	9489
chr1	19740000	19750000	.	0.7048678657595565	0.8672285060390562	0.18121615586039133	0.14948351949180388	0.24271112055679178	0.14012033946872218	33	12.158710	9444
chr1	19750000	19760000	.	0.5600320029322504	0.6036590581252255	0.09708008349663821	0.07972454372896207	0.1493606895734103	0.13187796655879735	30	6.711640	7457
chr1	19760000	19770000	.	0.6517613827228775	0.4336142530195281	0.07766406679731057	0.10962124762732285	0.4231886204579959	0.3503008486718055	46	1.936759	8357
chr1	19770000	19780000	.	0.5841713134034681	0.2508160875309035	0.1229681057624084	0.06477619177978168	0.9646211201616083	0.848964409722258	76	1.714592	9623
chr1	19780000	19790000	.	0.5552041408380068	0.9394975482089776	0.1229681057624084	0.07972454372896207	0.4231886204579959	0.2926042383023316	54	4.573780	9677
chr1	19790000	19800000	.	0.5793434513092245	0.4973810549341646	0.16827214472750623	0.05979340779672154	0.0995737930489402	0.13599915301375978	32	2.017228	9607
chr1	19800000	19810000	.	0.19794234586398504	0.22530936676504892	0.05177604453154038	0.0348794878814209	0.17425413783564536	0.2390288143878202	23	5.001730	9958
chr1	19810000	19820000	.	0.11104082816760136	0.034008961021139456	0.36890431728722517	0.2740531190683071	1.3317994820295753	1.322900852042936	38	20.145345	9705
chr1	19820000	19830000	.	0.04345075884819184	0.02125560063821216	0.614840528812042	0.6128824299163959	0.06223362065558763	0.07830254264428593	52	93.475969	6888
chr1	19830000	19840000	.	0.0	0.012753360382927298	0.032360027832212736	0.17439743940710453	0.006223362065558763	0.0	5	94.181820	114
chr1	19840000	19850000	.	0.062762207225166	0.03826008114878189	0.8737207514697438	0.7025725416114782	0.15558405163896907	0.1607262717435343	37	87.696265	9407
chr1	19850000	19860000	.	0.1834587595812544	0.02125560063821216	0.614840528812042	0.36374323076338944	0.35473163773684946	0.45333051004586594	59	70.849098	9260
chr1	19860000	19870000	.	0.0917293797906272	0.02125560063821216	0.3106562671892423	0.20927692728852543	0.3982951721957608	0.37502796740157995	35	64.325563	8590
chr1	19870000	19880000	.	0.20759807005247213	0.07652016229756378	0.2782962393570295	0.12955238355956336	1.3504695682262515	1.3435067843177482	62	14.912258	9993
chr1	19880000	19890000	.	0.4103682780107007	0.17429592523333973	0.1100240946295233	0.07972454372896207	1.4624900854063092	1.3558703436826354	45	6.134924	9659
chr1	19890000	19900000	.	0.3765732433509959	0.14878920446748514	0.16827214472750623	0.0847073277120222	0.8526006029815506	0.8366008503573706	49	11.835410	8586
chr1	19900000	19910000	.	0.15931944911003673	0.03826008114878189	0.05824805009798292	0.08969011169508233	0.5103156893758185	0.5687237307848136	35	18.793134	9541
chr1	19910000	19920000	.	0.21242593214671565	0.05101344153170919	0.19416016699327643	0.054810623813661426	0.6472296548181113	0.7995101722627089	35	22.713149	9691
chr1	19920000	19930000	.	0.0917293797906272	0.034008961021139456	0.5112884397489612	0.23917363118688617	0.32361482740905567	0.27611949248248197	21	73.880929	9237
chr1	19930000	19940000	.	0.06759006931940952	0.02125560063821216	0.2847682449234721	0.2840186870344274	0.49786896524470103	0.3544220351267679	17	60.999065	9088
chr1	19940000	19950000	.	0.06759006931940952	0.029757840893497024	0.5630644842805016	0.47834726237377234	0.02489344826223505	0.05769661036947384	15	93.162193	9672
chr1	19950000	19960000	.	0.019311448376974148	0.008502240255284864	0.5760084954133867	0.423536638560111	0.11202051718005773	0.08654491555421076	28	86.950818	5052
chr1	19960000	19970000	.	0.26553241518339454	0.055264561659351626	0.20063217255971896	0.09467289567814245	1.3006826717017814	1.392961021777297	73	24.273543	6736
chr1	19970000	19980000	.	0.22208165633520272	0.2210582466374065	0.10355208906308076	0.049827839830601295	0.21781767229455673	0.25139237375270745	21	8.809529	8759
chr1	19980000	19990000	.	0.7145235899480435	0.3996052919983887	0.04530403896509783	0.07474175974590194	0.3485082756712907	0.4162398319512042	36	10.071597	9923
[truncated: 283,920 more rows]
